# Supplementary material for: A battery-less and wireless wearable sensor system for identifying bed and chair exits in a pilot trial in hospitalized older people
Source: PLoS One. 2017 Oct 9;12(10):e0185670. doi: 10.1371/journal.pone.0185670 (PMC5633180; doi:10.1371/journal.pone.0185670)
Supplement: S1 Dataset — Data corresponding to the sensor observations for hospitalized older people participating in the trials; data anonymized except for gender. (ZIP) [file pone.0185670.s002.zip]

Archive with 26 entries (25 files):
- S1_Dataset/
- S1_Dataset/d3p01F
- S1_Dataset/d3p02F
- S1_Dataset/d3p03F
- S1_Dataset/d3p04M
- S1_Dataset/d3p05M
- S1_Dataset/d3p06F
- S1_Dataset/d3p07F
- S1_Dataset/d3p08F
- S1_Dataset/d3p10F
- S1_Dataset/d3p11M
- S1_Dataset/d3p12M
- S1_Dataset/d3p13M
- S1_Dataset/d3p14F
- S1_Dataset/d3p15F
- S1_Dataset/d3p16M
- S1_Dataset/d3p17F
- S1_Dataset/d3p18F
- S1_Dataset/d3p19F
- S1_Dataset/d3p20F
- S1_Dataset/d3p21M
- S1_Dataset/d3p22F
- S1_Dataset/d3p23M
- S1_Dataset/d3p9F
- S1_Dataset/list.txt
- S1_Dataset/README.txt
