# Supplementary material for: A battery-less and wireless wearable sensor system for identifying bed and chair exits in a pilot trial in hospitalized older people
Source: PLoS One. 2017 Oct 9;12(10):e0185670. doi: 10.1371/journal.pone.0185670 (PMC5633180; doi:10.1371/journal.pone.0185670)
Supplement: S1 Dataset — Data corresponding to the sensor observations for hospitalized older people participating in the trials; data anonymized except for gender. (ZIP) [file pone.0185670.s002.zip › S1_Dataset/d3p01F]

0	0.38928	0.97377	-0.059296	3	-60	1.31	922.25	4
3.346	0.34238	0.97377	-0.070699	3	-68	1.7411	920.75	2
4.714	0.43619	0.95081	-0.070699	1	-65.5	5.6036	925.25	2
5.702	0.38928	0.96229	-0.10491	3	-68	1.6843	920.75	2
7.463	0.47136	0.95081	-0.059296	3	-69	1.0815	921.75	2
7.953	0.47136	0.95081	-0.059296	3	-67.5	5.0008	920.25	2
9.446	0.48309	0.93932	-0.059296	1	-67	5.5346	924.75	2
9.953	0.48309	0.93932	-0.059296	3	-69	0.99249	921.75	2
13.445	0.48309	0.93932	-0.059296	2	-58	5.0805	924.25	2
15.457	0.58862	0.88191	-0.025087	3	-68.5	1.4297	920.75	2
15.964	0.58862	0.88191	-0.025087	3	-69	1.1121	921.25	2
18.467	0.72932	0.83597	0.031928	2	-59.5	0.83755	925.75	2
20.714	0.50654	0.93932	-0.082102	2	-58	1.8147	924.25	2
23.203	0.55344	0.90487	-0.059296	2	-58	4.875	924.25	2
27.469	0.49481	0.92784	-0.093505	3	-68.5	1.2732	920.75	2
30.964	0.44791	0.96229	-0.11631	2	-59	0.61052	925.75	2
38.074	0.43619	0.96229	-0.10491	2	-58.5	4.6434	924.25	2
38.654	0.43619	0.96229	-0.10491	2	-58	4.964	923.75	2
40.097	0.57689	0.90487	-0.025087	3	-68	1.2563	920.75	2
40.451	0.57689	0.90487	-0.025087	3	-69.5	5.7386	924.25	2
41.196	0.61207	0.88191	0.020525	3	-67	0.7179	922.25	2
41.446	0.61207	0.88191	0.020525	2	-58	1.1674	925.25	2
41.695	0.45964	0.95081	-0.070699	3	-68	0.97408	922.75	2
43.281	0.61207	0.87042	0.043332	3	-69.5	0.18868	923.75	2
46.946	0.61207	0.83597	0.054735	3	-66.5	2.281	920.25	2
47.945	0.74105	0.79004	0.10035	1	-66	0.87744	925.75	2
48.446	0.74105	0.79004	0.10035	3	-68.5	1.3407	922.25	2
52.229	0.70587	0.88191	0.0091224	3	-70	6.05	923.25	2
52.946	0.44791	0.92784	-0.093505	2	-58.5	1.0615	924.75	2
54.037	0.43619	0.97377	-0.11631	3	-65.5	0.94953	920.25	2
54.826	0.43619	0.97377	-0.11631	2	-58.5	4.5973	924.25	2
56.356	0.49481	0.92784	-0.082102	3	-68.5	0.18101	921.75	2
57.405	0.41273	0.96229	-0.10491	1	-66	4.7661	924.25	2
57.759	0.41273	0.96229	-0.10491	2	-60	0.52769	925.75	2
59.839	0.54171	0.90487	-0.082102	1	-65.5	1.4634	924.25	2
60.187	0.54171	0.90487	-0.082102	2	-59.5	0.35282	925.75	2
62.196	0.52999	0.96229	-0.059296	3	-67.5	1.307	921.25	2
62.946	0.74105	0.82449	0.031928	3	-67.5	0.53076	922.25	2
63.446	0.74105	0.82449	0.031928	3	-67	0.42798	921.75	2
66.542	0.57689	0.89339	-0.013684	1	-60	6.116	920.25	2
66.741	0.57689	0.89339	-0.013684	3	-67.5	0.95567	920.75	2
67.642	0.56517	0.91636	-0.03649	1	-67	4.9793	925.75	2
72.201	0.69414	0.88191	-0.025087	1	-60.5	1.7518	921.25	2
72.593	0.69414	0.88191	-0.025087	1	-66.5	6.251	923.75	2
74.038	0.64724	0.84746	-0.047893	3	-68	1.488	920.25	2
74.312	0.64724	0.84746	-0.047893	3	-68.5	0.57678	920.75	2
75.611	0.55344	0.91636	-0.047893	2	-58.5	1.2855	924.75	2
77.138	0.69414	0.85894	0.031928	2	-58	4.8213	924.25	2
78.155	0.47136	0.96229	-0.082102	1	-61.5	4.5437	922.25	2
78.936	0.45964	0.93932	-0.082102	3	-67.5	1.4097	920.25	2
79.761	0.57689	0.88191	-0.025087	3	-67.5	0.82682	921.25	2
80.822	0.67069	0.85894	0.0091224	2	-59	1.04	925.25	2
81.482	0.49481	0.92784	-0.047893	1	-60	2.7397	920.75	2
81.72	0.52999	0.93932	-0.025087	2	-58	4.7737	924.25	2
81.759	0.52999	0.93932	-0.025087	3	-67.5	0.86977	921.25	2
82.696	0.57689	0.83597	-0.0022806	2	-59	0.93113	925.25	2
82.946	0.57689	0.83597	-0.0022806	3	-68	0.53996	921.75	2
83.349	0.57689	0.83597	-0.0022806	3	-68.5	6.2034	922.75	2
83.785	0.57689	0.91636	0.0091224	3	-67	4.1341	920.75	2
84.197	0.57689	0.91636	0.0091224	3	-67.5	0.77926	921.25	2
84.946	0.45964	0.95081	-0.093505	3	-68.5	0.19021	922.25	2
85.715	0.44791	0.95081	-0.093505	3	-66	1.3269	920.25	2
85.946	0.44791	0.95081	-0.093505	3	-67	1.0523	920.75	2
86.947	0.55344	0.90487	-0.059296	3	-70	5.622	923.75	2
87.446	0.55344	0.90487	-0.059296	3	-68	0.24237	922.25	2
87.946	0.55344	0.90487	-0.059296	3	-67	0.46173	921.75	2
88.197	0.49481	0.92784	-0.093505	1	-60	6.1773	920.25	2
88.696	0.56517	0.89339	-0.013684	2	-58	4.6848	924.25	2
90.196	0.49481	0.93932	-0.059296	3	-68.5	0.41724	921.75	2
90.447	0.49481	0.93932	-0.059296	3	-70	6.1114	922.75	2
91.196	0.54171	0.90487	-0.03649	2	-58.5	4.6602	924.25	2
91.446	0.54171	0.90487	-0.03649	3	-67.5	0.75318	921.25	2
92.351	0.54171	0.90487	-0.03649	2	-58.5	1.1658	924.75	2
92.946	0.57689	0.89339	-0.013684	3	-70	0.058291	922.75	2
93.657	0.60034	0.88191	-0.0022806	3	-69	6.0117	923.25	2
94.638	0.63552	0.87042	-0.0022806	2	-58.5	1.2487	924.75	2
95.622	0.50654	0.92784	-0.059296	3	-66.5	4.49	920.25	2
96.446	0.49481	0.92784	-0.059296	3	-68	0.64274	921.25	2
97.283	0.49481	0.92784	-0.059296	1	-64.5	0.92346	922.25	2
98.639	0.49481	0.93932	-0.070699	1	-64.5	5.4686	924.25	2
99.946	0.49481	0.90487	-0.093505	2	-58.5	0.632	925.25	2
100.31	0.49481	0.90487	-0.093505	1	-62.5	0.35588	922.75	2
101.95	0.61207	0.88191	-0.013684	2	-58.5	1.2778	924.75	2
103.01	0.43619	0.96229	-0.070699	3	-68	1.3913	920.25	2
103.99	0.43619	0.96229	-0.070699	2	-59	0.44025	925.75	2
105.18	0.68242	0.84746	-0.047893	1	-65.5	0.69489	922.75	2
106.79	0.48309	0.91636	-0.082102	1	-67	6.2556	923.75	2
109.8	0.65897	0.85894	-0.025087	3	-69	0.25464	921.75	2
110.47	0.54171	0.89339	-0.03649	3	-68	0.7133	920.75	2
110.98	0.54171	0.89339	-0.03649	1	-62	5.2263	921.25	2
112.95	0.47136	0.93932	-0.082102	1	-61	2.5418	920.75	2
113.66	0.63552	0.88191	-0.0022806	3	-68.5	0.58138	921.25	2
114.89	0.42446	0.97377	-0.11631	3	-69	0.22856	921.75	2
115.32	0.42446	0.97377	-0.11631	3	-67	1.1536	920.25	2
115.95	0.51826	0.92784	-0.059296	2	-58	4.6955	924.25	2
116.23	0.51826	0.92784	-0.059296	3	-68	0.65808	921.25	2
117.08	0.72932	0.76708	-0.03649	3	-69.5	0.51542	921.75	2
117.24	0.72932	0.76708	-0.03649	1	-61.5	6.208	922.75	2
117.65	0.037521	1.0656	-0.13912	3	-70	6.0086	920.75	2
118.05	-0.12663	1.0312	0.0091224	2	-60	4.243	923.25	4
120.15	0.29548	0.95081	-0.13912	3	-58	0.52769	920.25	4
120.22	0.29548	0.95081	-0.13912	3	-58.5	1.6705	920.25	4
120.43	0.29548	0.95081	-0.13912	1	-60.5	5.8659	920.75	4
123.63	0.57689	1.3298	0.077541	2	-58	4.9179	924.25	1
123.91	0.54171	0.91636	0.066138	2	-56.5	0.7808	921.25	1
124.15	0.54171	0.91636	0.066138	2	-60	4.0344	925.75	1
124.86	0.70587	0.83597	0.13456	3	-61	5.5806	922.25	1
125.21	0.69414	0.85894	0.066138	2	-56	0.17641	921.75	1
125.33	0.69414	0.85894	0.066138	3	-59	6.274	921.75	1
125.77	0.67069	0.83597	0.0091224	3	-58.5	1.0201	920.25	1
126.01	0.67069	0.83597	0.0091224	3	-58.5	0.88511	920.25	1
126.12	0.67069	0.83597	0.0091224	2	-56	0.69029	920.75	1
126.36	0.63552	0.85894	0.0091224	3	-59.5	0.52462	920.75	1
126.91	0.69414	0.82449	-0.093505	2	-56.5	0.4019	921.25	1
127.14	0.69414	0.82449	-0.093505	2	-56.5	0.42951	921.25	1
127.46	0.69414	0.81301	-0.082102	2	-57.5	4.7109	923.75	1
127.85	0.65897	0.85894	-0.025087	3	-58	4.4808	924.75	1
128.83	0.61207	0.81301	-0.013684	3	-57.5	5.5085	922.75	1
129.12	0.61207	0.81301	-0.013684	2	-56	0.64887	920.25	1
129.31	0.62379	0.89339	-0.059296	3	-65.5	2.235	920.75	1
129.43	0.62379	0.89339	-0.059296	2	-56.5	4.8075	923.25	1
131.65	0.52999	0.87042	-0.33297	3	-58.5	5.415	920.75	3
131.69	0.52999	0.87042	-0.33297	2	-58	0.83909	923.25	3
131.75	0.72932	0.60631	-0.54963	3	-56	0.95874	924.25	3
131.76	0.72932	0.60631	-0.54963	3	-52.5	5.7494	921.25	3
132.05	0.70587	0.45703	-0.64085	2	-60	0.9434	923.75	3
132.13	0.70587	0.45703	-0.64085	2	-61.5	5.8997	924.75	3
132.21	1.1397	-0.10565	-0.56103	1	-63.5	0.98021	921.75	3
132.98	1.0107	-0.059712	-0.29876	3	-56.5	0.38043	924.25	3
133.73	0.94038	-0.036746	-0.34437	3	-56.5	0.43565	924.75	3
133.84	0.94038	-0.036746	-0.34437	3	-56.5	0.46173	924.75	3
133.95	0.94038	-0.036746	-0.34437	3	-54	4.9379	922.25	3
134.21	0.96383	-0.048229	-0.35577	1	-66	1.8776	925.25	3
134.62	0.94038	-0.036746	-0.31016	1	-62.5	1.1842	922.75	3
134.8	0.94038	-0.048229	-0.32157	3	-54	6.0546	920.25	3
135.06	0.91693	-0.059712	-0.34437	3	-53.5	5.6972	920.75	3
135.17	0.91693	-0.059712	-0.34437	1	-62	0.18715	920.75	3
135.32	0.99901	-0.048229	-0.29876	3	-55	1.06	923.25	3
135.55	1.0459	-0.094162	-0.28736	1	-64	5.8705	924.25	3
136.03	0.91693	-0.059712	-0.33297	1	-65.5	4.4102	925.75	3
136.59	0.9521	-0.059712	-0.33297	3	-54	4.6694	922.25	3
136.74	0.9521	-0.059712	-0.32157	3	-54	4.6679	922.25	3
136.81	0.9521	-0.059712	-0.32157	3	-54	4.6648	922.25	3
137.22	0.98728	-0.048229	-0.28736	3	-53.5	4.9364	921.75	3
137.48	0.92865	-0.048229	-0.32157	1	-62	4.2522	922.75	3
137.55	0.92865	-0.048229	-0.32157	3	-53.5	5.8598	920.25	3
137.63	0.92865	-0.048229	-0.32157	3	-53.5	5.8353	920.25	3
137.82	1.1514	-0.12861	-0.21894	1	-62	0.026078	920.75	3
138	0.9521	-0.025263	-0.31016	1	-62	0.02301	920.75	3
138.57	0.92865	-0.048229	-0.31016	3	-53.5	5.1879	921.25	3
138.67	0.92865	-0.048229	-0.31016	1	-65.5	4.3488	925.75	3
139.04	0.92865	-0.025263	-0.31016	3	-56.5	0.079767	924.75	3
139.42	1.1983	-0.15158	-0.21894	3	-54	1.445	922.25	3
139.53	1.1983	-0.15158	-0.21894	3	-57	6.1144	925.25	3
139.79	0.97555	-0.036746	-0.32157	3	-54	4.8827	921.75	3
140.05	0.97555	-0.048229	-0.32157	3	-54.5	1.1367	922.75	3
140.16	0.97555	-0.048229	-0.32157	3	-54.5	1.1259	922.75	3
140.42	0.91693	-0.048229	-0.32157	3	-53.5	5.7616	920.25	3
140.61	0.92865	-0.036746	-0.32157	1	-62	6.2632	920.75	3
140.79	1.0811	-0.082679	-0.27595	3	-55	0.8575	923.25	3
140.9	1.0811	-0.082679	-0.27595	3	-55	0.84676	923.25	3
141.09	0.9521	-0.048229	-0.32157	3	-56	0.3206	924.25	3
141.2	0.9521	-0.048229	-0.32157	1	-64	5.7033	924.25	3
141.53	0.94038	-0.048229	-0.32157	1	-66	4.3243	925.75	3
141.79	0.98728	-0.025263	-0.31016	3	-55.5	0.6366	923.75	3
142.28	0.91693	-0.048229	-0.33297	3	-54	4.6127	922.25	3
143.13	1.0694	-0.094162	-0.27595	3	-53.5	5.7984	920.25	3
143.31	0.9052	-0.048229	-0.34437	1	-62	0.016874	920.75	3
143.5	0.98728	-0.036746	-0.32157	3	-55	0.87284	923.25	3
143.68	0.98728	-0.036746	-0.32157	1	-64	2.5894	924.25	3
144.01	1.2804	-0.18603	-0.18473	3	-53.5	5.1511	921.25	3
144.28	1.0694	-0.082679	-0.25315	3	-55.5	0.59979	923.75	3
144.69	1.0342	-0.048229	-0.27595	1	-64	2.0601	924.75	3
144.99	0.9052	-0.036746	-0.32157	3	-57	6.0684	925.25	3
145.36	0.91693	-0.036746	-0.32157	3	-54	4.7998	921.75	3
145.54	1.1749	-0.15158	-0.20754	1	-62	4.1049	922.75	3
145.65	1.1749	-0.15158	-0.20754	3	-53.5	5.7463	920.25	3
145.92	1.0811	-0.059712	-0.25315	1	-62	6.2249	920.75	3
146.18	0.97555	-0.025263	-0.31016	3	-55	0.83449	923.25	3
146.29	0.97555	-0.025263	-0.31016	3	-56	0.28992	924.25	3
147.1	1.1749	-0.15158	-0.23034	3	-55.5	0.55837	923.75	3
147.48	0.98728	-0.059712	-0.29876	3	-54	4.5206	922.25	3
147.81	1.128	-0.12861	-0.25315	1	-65	1.5785	925.25	3
147.92	1.128	-0.12861	-0.25315	1	-61.5	5.1496	921.75	3
148.11	0.92865	-0.036746	-0.32157	1	-62	4.1325	922.75	3
148.3	0.99901	-0.048229	-0.29876	1	-62	0.50775	920.25	3
148.48	0.9052	-0.036746	-0.33297	3	-53.5	5.4057	920.75	3
148.71	0.99901	-0.025263	-0.29876	3	-55	0.80994	923.25	3
148.93	1.1045	-0.082679	-0.24174	3	-56	0.25924	924.25	3
149.04	1.1045	-0.082679	-0.24174	1	-64	2.5188	924.25	3
149.34	0.9521	-0.036746	-0.32157	3	-53.5	5.0683	921.25	3
149.64	1.0459	-0.071196	-0.28736	1	-63.5	6.1543	923.75	3
150.05	0.96383	-0.036746	-0.31016	1	-64	5.1542	924.75	3
150.53	0.96383	-0.025263	-0.31016	3	-54	4.7891	921.75	3
150.86	1.1045	-0.094162	-0.24174	3	-54.5	1.0876	922.75	3
150.97	1.1045	-0.094162	-0.24174	3	-53.5	5.6941	920.25	3
151.23	0.92865	-0.036746	-0.33297	3	-53.5	5.3873	920.75	3
151.57	1.0342	-0.059712	-0.28736	1	-62.5	0.46633	923.25	3
151.9	1.128	-0.12861	-0.25315	1	-62	5.6742	921.25	3
152.16	0.97555	-0.036746	-0.32157	1	-65.5	4.2706	925.75	3
152.87	0.96383	-0.0022966	-0.29876	3	-57	6.0071	925.25	3
153.36	0.9052	-0.025263	-0.32157	1	-62.5	4.1034	922.75	3
153.62	0.98728	-0.01378	-0.31016	1	-62	0.47707	920.25	3
153.73	0.98728	-0.01378	-0.31016	3	-53.5	5.3475	920.75	3
153.99	0.92865	-0.036746	-0.32157	1	-63	0.41878	923.25	3
154.47	0.92865	-0.025263	-0.32157	3	-54	5.0345	921.25	3
155.03	0.99901	-0.036746	-0.29876	3	-56.5	6.2586	924.75	3
155.26	0.96383	-0.01378	-0.29876	3	-54.5	4.467	922.25	3
155.48	0.97555	-0.025263	-0.31016	3	-57	5.9979	925.25	3
155.7	1.0459	-0.048229	-0.27595	1	-61.5	5.1066	921.75	3
155.82	1.0459	-0.048229	-0.27595	1	-62	5.0959	921.75	3
156.3	0.96383	-0.01378	-0.29876	3	-53.5	5.329	920.75	3
156.49	0.92865	-0.01378	-0.31016	3	-53.5	5.3536	920.75	3
156.6	0.92865	-0.01378	-0.31016	3	-55.5	0.76699	923.25	3
156.79	0.94038	-0.025263	-0.31016	1	-63	0.42184	923.25	3
156.9	0.94038	-0.025263	-0.31016	3	-56.5	0.23623	924.25	3
157.09	1.2335	-0.14009	-0.18473	3	-54	5.0483	921.25	3
157.28	1.1397	-0.11713	-0.20754	1	-62	5.6343	921.25	3
157.42	1.1397	-0.11713	-0.20754	3	-57.5	5.78	925.75	3
158.43	1.1045	-0.094162	-0.25315	3	-54	4.7661	921.75	3
158.65	0.92865	-0.025263	-0.31016	1	-62	4.1019	922.75	3
159.06	0.9521	-0.01378	-0.31016	3	-53.5	5.3521	920.75	3
160.07	0.98728	-0.036746	-0.31016	1	-63.5	6.1375	923.75	3
160.44	1.0225	-0.036746	-0.27595	3	-56.5	6.2464	924.75	3
160.66	0.9052	-0.01378	-0.31016	3	-54	1.33	922.25	3
160.89	0.97555	-0.036746	-0.32157	3	-57	5.9948	925.25	3
161.48	1.0107	-0.048229	-0.28736	1	-62	0.45866	920.25	3
161.75	0.9521	-0.01378	-0.31016	3	-54	5.3367	920.75	3
162.97	1.2335	-0.15158	-0.19613	3	-56.5	6.254	924.75	3
163.53	0.99901	-0.025263	-0.29876	1	-61.5	5.1143	921.75	3
163.72	0.9052	-0.025263	-0.32157	3	-55	1.0278	922.75	3
163.83	0.9052	-0.025263	-0.32157	1	-62	4.0927	922.75	3
164.02	1.0811	-0.071196	-0.25315	3	-53.5	5.6435	920.25	3
164.58	0.99901	-0.048229	-0.29876	3	-55.5	0.76085	923.25	3
164.81	0.94038	-0.025263	-0.31016	3	-56	0.21169	924.25	3
165.4	0.97555	-0.0022966	-0.28736	1	-63.5	6.1375	923.75	3
165.66	0.94038	-0.01378	-0.29876	3	-57	6.2387	924.75	3
165.77	0.94038	-0.01378	-0.29876	3	-54.5	1.2977	922.25	3
165.96	0.92865	-0.01378	-0.31016	3	-54.5	4.4301	922.25	3
166.29	0.91693	-0.036746	-0.33297	3	-54	4.7063	921.75	3
166.41	0.91693	-0.036746	-0.33297	3	-54	4.7185	921.75	3
166.82	0.98728	-0.025263	-0.31016	1	-62	0.45559	920.25	3
166.93	0.98728	-0.025263	-0.31016	1	-62	0.45713	920.25	3
167.53	1.0694	-0.094162	-0.27595	3	-56.5	0.20862	924.25	3
168.28	1.2218	-0.14009	-0.20754	1	-64	5.1511	924.75	3
168.55	0.96383	-0.01378	-0.31016	3	-54.5	1.2993	922.25	3
168.96	1.0225	-0.025263	-0.28736	1	-61.5	5.0928	921.75	3
169.22	0.94038	-0.01378	-0.31016	1	-62.5	0.92346	922.75	3
169.41	0.9521	-0.01378	-0.31016	3	-54	5.6297	920.25	3
170.12	1.1397	-0.10565	-0.23034	3	-56.5	0.18408	924.25	3
170.23	1.1397	-0.10565	-0.23034	3	-53.5	4.9992	921.25	3
171.76	0.91693	-0.036746	-0.32157	3	-55	0.99862	922.75	3
171.94	1.1514	-0.12861	-0.21894	1	-62	0.43258	920.25	3
172.36	1.0107	-0.036746	-0.28736	3	-55.5	0.72097	923.25	3
172.55	1.1749	-0.12861	-0.20754	3	-55.5	0.7133	923.25	3
172.81	1.1514	-0.10565	-0.20754	3	-53.5	4.9793	921.25	3
172.99	0.9052	-0.025263	-0.32157	3	-54	5.0023	921.25	3
173.41	1.1632	-0.10565	-0.23034	1	-63	6.1375	923.75	3
173.67	0.9521	-0.0022966	-0.31016	1	-64	5.122	924.75	3
173.82	1.0694	-0.059712	-0.27595	3	-54.5	4.4102	922.25	3
174.19	1.0576	-0.059712	-0.25315	3	-54	4.6832	921.75	3
174.3	1.0576	-0.059712	-0.25315	1	-61.5	5.079	921.75	3
174.49	1.0694	-0.071196	-0.25315	3	-55	4.1233	922.75	3
174.6	1.0694	-0.071196	-0.25315	3	-55	0.99095	922.75	3
175.39	1.0342	-0.025263	-0.27595	1	-63.5	5.6236	924.25	3
175.57	1.3273	-0.17454	-0.15052	3	-53.5	4.9824	921.25	3
176.1	0.98728	-0.01378	-0.29876	3	-55.5	0.45559	923.75	3
176.22	0.98728	-0.01378	-0.29876	3	-56.5	6.2126	924.75	3
176.44	0.97555	-0.025263	-0.32157	1	-62	4.5789	922.25	3
177.15	0.97555	-0.025263	-0.29876	1	-62	4.0589	922.75	3
177.26	0.97555	-0.025263	-0.29876	1	-62	0.89584	922.75	3
177.52	0.9521	-0.025263	-0.33297	1	-62	6.1421	920.75	3
178.24	0.96383	-0.01378	-0.29876	3	-54	4.9716	921.25	3
178.87	1.1163	-0.10565	-0.26455	3	-56.5	6.1819	924.75	3
179.06	0.94038	-0.025263	-0.29876	1	-61.5	4.5559	922.25	3
179.17	0.94038	-0.025263	-0.29876	1	-65	4.6219	925.25	3
179.65	1.1397	-0.094162	-0.23034	3	-55	4.1157	922.75	3
179.99	0.91693	-0.025263	-0.32157	3	-53.5	5.5898	920.25	3
180.25	0.91693	-0.01378	-0.32157	3	-53.5	5.2723	920.75	3
180.37	0.91693	-0.01378	-0.32157	1	-62.5	0.37276	923.25	3
180.7	1.128	-0.10565	-0.24174	3	-53.5	4.9716	921.25	3
180.97	0.9052	-0.01378	-0.31016	3	-57.5	5.6987	925.75	3
181.6	0.9521	-0.025263	-0.32157	3	-54.5	4.3995	922.25	3
181.71	0.9521	-0.025263	-0.32157	3	-54.5	4.3918	922.25	3
182.36	1.0459	-0.036746	-0.26455	3	-54.5	0.98788	922.75	3
182.54	0.92865	-0.025263	-0.31016	3	-53.5	5.5914	920.25	3
182.96	0.97555	-0.025263	-0.31016	1	-62	6.1252	920.75	3
183.15	1.0225	-0.036746	-0.28736	3	-55.5	0.70563	923.25	3
183.4	1.128	-0.082679	-0.23034	1	-63.5	2.4436	924.25	3
183.59	0.9521	-0.025263	-0.31016	3	-54	4.9747	921.25	3
184.12	1.1397	-0.10565	-0.24174	3	-56.5	6.185	924.75	3
185.4	0.91693	-0.01378	-0.32157	3	-53.5	5.2754	920.75	3
185.51	0.91693	-0.01378	-0.32157	1	-62	6.1144	920.75	3
185.7	1.0225	-0.036746	-0.28736	1	-62.5	0.36509	923.25	3
186.04	0.9521	-0.01378	-0.29876	3	-54	4.9747	921.25	3
186.15	0.9521	-0.01378	-0.29876	1	-61.5	5.5868	921.25	3
186.93	1.0576	-0.048229	-0.26455	1	-62	1.4297	922.25	3
187.12	0.91693	-0.025263	-0.31016	1	-62	4.5636	922.25	3
187.73	0.94038	-0.025263	-0.31016	3	-53.5	5.5868	920.25	3
187.84	0.91693	-0.01378	-0.31016	3	-53.5	5.5668	920.25	3
188.07	0.91693	-0.036746	-0.33297	3	-53.5	5.2585	920.75	3
188.23	0.92865	-0.025263	-0.32157	1	-63	0.37583	923.25	3
188.73	1.1163	-0.094162	-0.23034	1	-63	6.1129	923.75	3
188.92	0.96383	-0.0022966	-0.29876	3	-56.5	6.1804	924.75	3
189.52	1.1514	-0.10565	-0.21894	3	-57	5.912	925.25	3
189.79	1.0342	-0.036746	-0.28736	3	-55	4.0957	922.75	3
189.98	0.94038	-0.01378	-0.31016	1	-62	0.41571	920.25	3
190.17	1.1397	-0.11713	-0.23034	1	-62	0.4065	920.25	3
190.36	1.1045	-0.071196	-0.24174	3	-55	0.68569	923.25	3
190.69	0.92865	-0.01378	-0.31016	1	-63	5.5852	924.25	3
190.8	0.92865	-0.01378	-0.31016	1	-63.5	5.5822	924.25	3
190.96	0.94038	-0.01378	-0.31016	3	-53.5	4.9885	921.25	3
191.03	0.94038	-0.01378	-0.31016	3	-53.5	4.9716	921.25	3
191.22	0.94038	-0.01378	-0.31016	3	-57.5	5.6711	925.75	3
191.79	1.1514	-0.10565	-0.21894	1	-61.5	4.5835	922.25	3
191.94	1.0694	-0.059712	-0.25315	3	-54.5	1.2364	922.25	3
192.09	1.0694	-0.059712	-0.25315	3	-57	5.9058	925.25	3
192.96	0.9052	-0.025263	-0.31016	1	-61.5	6.1497	920.75	3
193.07	0.9052	-0.025263	-0.31016	3	-55.5	0.68262	923.25	3
193.41	1.1397	-0.094162	-0.23034	3	-56	0.14266	924.25	3
193.59	0.91693	-0.01378	-0.31016	1	-61.5	5.5852	921.25	3
193.71	0.91693	-0.01378	-0.31016	3	-53.5	4.944	921.25	3
194.53	0.99901	-0.01378	-0.28736	3	-54	1.2471	922.25	3
194.6	0.99901	-0.01378	-0.28736	3	-54.5	4.3795	922.25	3
194.87	1.0576	-0.059712	-0.27595	1	-65	1.5186	925.25	3
194.98	1.0576	-0.059712	-0.27595	3	-54	4.6725	921.75	3
195.13	0.94038	-0.01378	-0.31016	3	-54.5	0.9526	922.75	3
195.21	0.94038	-0.01378	-0.31016	1	-62.5	0.91579	922.75	3
195.47	0.94038	-0.01378	-0.31016	3	-53.5	5.6021	920.25	3
195.66	1.128	-0.082679	-0.23034	1	-62	6.1467	920.75	3
196	0.99901	-0.01378	-0.29876	3	-56	0.11658	924.25	3
196.11	0.99901	-0.01378	-0.29876	1	-63.5	2.4866	924.25	3
196.76	1.0811	-0.071196	-0.25315	3	-55.5	0.38963	923.75	3
197.28	0.94038	-0.025263	-0.31016	3	-54.5	4.3596	922.25	3
197.39	0.94038	-0.025263	-0.31016	3	-57	5.892	925.25	3
197.77	0.91693	-0.025263	-0.32157	1	-61.5	5.0698	921.75	3
197.96	0.92865	-0.01378	-0.31016	3	-55	0.9388	922.75	3
198.22	0.92865	-0.025263	-0.32157	3	-53.5	5.5622	920.25	3
198.33	0.92865	-0.025263	-0.32157	1	-61.5	6.1528	920.75	3
198.75	0.94038	-0.025263	-0.33297	3	-56	0.10738	924.25	3
198.86	0.94038	-0.025263	-0.33297	1	-63.5	2.4758	924.25	3
199.65	1.2335	-0.15158	-0.19613	1	-64	1.9712	924.75	3
199.77	1.2335	-0.15158	-0.19613	3	-56.5	6.1421	924.75	3
199.88	1.2335	-0.15158	-0.19613	3	-54.5	4.3642	922.25	3
200.07	1.0225	-0.025263	-0.28736	3	-54.5	4.3764	922.25	3
200.72	0.99901	-0.0022966	-0.29876	3	-55	0.92806	922.75	3
200.98	0.92865	-0.025263	-0.32157	3	-53.5	5.5944	920.25	3
201.16	0.91693	-0.025263	-0.33297	1	-62	6.1144	920.75	3
201.5	1.0225	-0.036746	-0.28736	3	-56	0.12272	924.25	3
201.62	1.0225	-0.036746	-0.28736	1	-63.5	2.4482	924.25	3
201.81	1.0811	-0.048229	-0.26455	1	-62	5.5822	921.25	3
202.11	1.1514	-0.094162	-0.23034	3	-55.5	0.40037	923.75	3
202.34	1.1163	-0.082679	-0.24174	1	-63	6.1098	923.75	3
202.87	0.92865	-0.0022966	-0.29876	3	-57	5.8859	925.25	3
203.05	0.91693	-0.01378	-0.31016	3	-54	4.6449	921.75	3
203.73	0.98728	-0.01378	-0.31016	3	-53.5	5.2401	920.75	3
204.07	0.94038	-0.0022966	-0.29876	1	-63	0.37122	923.25	3
204.26	1.1514	-0.094162	-0.21894	1	-64	5.596	924.25	3
204.38	1.1514	-0.094162	-0.21894	3	-53.5	4.9425	921.25	3
204.86	1.0576	-0.048229	-0.26455	3	-55.5	0.38043	923.75	3
205.13	1.1983	-0.12861	-0.20754	1	-64.5	5.1036	924.75	3
205.32	1.1045	-0.071196	-0.23034	1	-62	4.559	922.25	3
205.69	1.0694	-0.059712	-0.27595	3	-54	4.6418	921.75	3
205.92	0.94038	-0.01378	-0.31016	3	-55	0.9434	922.75	3
206.19	0.91693	-0.025263	-0.33297	3	-53.5	5.5776	920.25	3
206.3	0.91693	-0.025263	-0.33297	1	-62	0.41264	920.25	3
206.56	1.0107	-0.01378	-0.28736	3	-55	0.63967	923.25	3
207.06	1.1632	-0.094162	-0.20754	1	-61.5	5.5975	921.25	3
207.47	1.0576	-0.048229	-0.26455	1	-63.5	6.1144	923.75	3
208.34	1.1983	-0.11713	-0.20754	3	-54	4.6449	921.75	3
208.53	1.1045	-0.071196	-0.25315	1	-62.5	4.0267	922.75	3
208.72	1.0342	-0.025263	-0.26455	3	-53.5	5.5591	920.25	3
209.13	0.92865	-0.025263	-0.32157	1	-62	6.1298	920.75	3
209.32	1.0225	-0.025263	-0.26455	1	-63	0.37429	923.25	3
209.43	1.0225	-0.025263	-0.26455	1	-64	5.6052	924.25	3
209.55	1.0225	-0.025263	-0.26455	3	-56	0.11045	924.25	3
209.81	0.91693	-0.025263	-0.32157	3	-57.5	5.6312	925.75	3
210.6	1.0107	-0.01378	-0.29876	3	-54.5	4.3565	922.25	3
211.09	1.1163	-0.094162	-0.23034	1	-62	5.0529	921.75	3
211.28	1.0459	-0.036746	-0.27595	1	-62.5	4.042	922.75	3
211.47	1.1163	-0.082679	-0.23034	1	-62	0.38963	920.25	3
211.88	0.92865	-0.025263	-0.31016	1	-62.5	0.35742	923.25	3
212.18	0.99901	-0.025263	-0.29876	3	-53.5	4.9471	921.25	3
212.41	0.92865	-0.025263	-0.32157	1	-66	1.037	925.75	3
212.68	1.0811	-0.071196	-0.24174	3	-55.5	0.35435	923.75	3
212.94	1.0107	-0.01378	-0.28736	1	-64	1.9742	924.75	3
213.05	1.0107	-0.01378	-0.28736	3	-54	4.3442	922.25	3
213.25	0.91693	-0.0022966	-0.32157	1	-61.5	4.5636	922.25	3
213.44	1.0576	-0.048229	-0.27595	3	-57	5.8797	925.25	3
213.78	0.91693	-0.025263	-0.32157	1	-62	4.0405	922.75	3
213.97	1.0694	-0.048229	-0.25315	3	-53.5	5.5699	920.25	3
214.38	0.91693	-0.025263	-0.32157	1	-61.5	6.1098	920.75	3
214.57	0.99901	-0.01378	-0.29876	1	-62.5	3.5036	923.25	3
214.83	0.9521	-0.01378	-0.31016	3	-53.5	4.9333	921.25	3
215.48	1.0576	-0.059712	-0.26455	3	-55.5	0.37429	923.75	3
215.78	1.1397	-0.094162	-0.21894	3	-54	1.2088	922.25	3
215.93	0.98728	-0.0022966	-0.29876	1	-61.5	4.559	922.25	3
216.57	1.2101	-0.12861	-0.17333	3	-54.5	4.065	922.75	3
216.99	0.94038	-0.0022966	-0.29876	3	-53.5	5.2416	920.75	3
217.18	1.0107	-0.01378	-0.28736	1	-62.5	0.36816	923.25	3
217.29	1.0107	-0.01378	-0.28736	3	-56	0.10278	924.25	3
217.71	0.91693	-0.025263	-0.33297	3	-53.5	4.921	921.25	3
217.97	0.97555	-0.025263	-0.31016	1	-65.5	4.1862	925.75	3
218.54	0.94038	-0.01378	-0.31016	3	-54	4.3289	922.25	3
219.03	0.91693	-0.036746	-0.33297	3	-53.5	4.6403	921.75	3
219.37	0.98728	-0.01378	-0.29876	1	-61.5	0.38196	920.25	3
219.71	0.96383	-0.01378	-0.28736	3	-55	0.65961	923.25	3
219.98	0.94038	-0.01378	-0.31016	3	-56	0.090505	924.25	3
220.09	0.94038	-0.01378	-0.31016	1	-63.5	2.4682	924.25	3
220.28	1.0342	-0.025263	-0.27595	1	-61.5	5.5745	921.25	3
220.47	0.96383	-0.01378	-0.31016	3	-57	5.6251	925.75	3
220.74	0.92865	-0.01378	-0.31016	1	-63	6.1252	923.75	3
221	0.96383	-0.01378	-0.31016	1	-64	5.1296	924.75	3
221.38	1.0225	-0.025263	-0.27595	3	-56.5	5.8629	925.25	3
221.61	1.0694	-0.048229	-0.26455	3	-53.5	4.6296	921.75	3
221.79	1.1163	-0.094162	-0.23034	1	-62	0.91579	922.75	3
221.99	1.0576	-0.036746	-0.26455	1	-62	4.0497	922.75	3
222.18	1.0342	-0.025263	-0.27595	3	-53.5	5.5561	920.25	3
222.41	1.1514	-0.10565	-0.23034	1	-61.5	6.1329	920.75	3
222.53	1.1514	-0.10565	-0.23034	1	-62.5	3.5205	923.25	3
222.64	0.97555	-0.0022966	-0.31016	3	-56	0.099709	924.25	3
222.79	0.97555	-0.0022966	-0.31016	1	-63.5	2.4881	924.25	3
222.98	1.0107	-0.01378	-0.27595	1	-61.5	5.6098	921.25	3
223.45	1.2687	-0.15158	-0.17333	3	-56	6.1252	924.75	3
223.72	0.91693	-0.0022966	-0.31016	3	-54	4.3488	922.25	3
224.08	1.1866	-0.10565	-0.20754	3	-53.5	4.6372	921.75	3
224.18	1.0459	-0.048229	-0.27595	1	-62.5	4.0957	922.75	3
224.2	0.99901	-0.01378	-0.28736	3	-53.5	5.5515	920.25	3
224.21	0.97555	-0.01378	-0.31016	3	-53	5.2201	920.75	3
224.22	1.0107	-0.025263	-0.29876	3	-53	5.2263	920.75	3
224.23	0.94038	-0.025263	-0.31016	3	-55	0.6366	923.25	3
224.24	0.94038	-0.025263	-0.31016	3	-56	0.079767	924.25	3
224.26	1.2335	-0.12861	-0.18473	1	-61.5	5.6205	921.25	3
224.29	0.94038	-0.01378	-0.32157	1	-64	5.1572	924.75	3
224.31	1.1045	-0.082679	-0.25315	1	-61.5	4.605	922.25	3
224.33	0.9052	-0.01378	-0.33297	1	-61.5	5.0882	921.75	3
224.53	0.94038	-0.0022966	-0.31016	3	-54.5	0.89278	922.75	3
224.64	0.94038	-0.0022966	-0.31016	3	-53.5	5.5193	920.25	3
224.91	0.92865	-0.01378	-0.31016	1	-61.5	6.1482	920.75	3
225.09	0.92865	-0.01378	-0.31016	3	-55	0.65654	923.25	3
225.21	0.92865	-0.01378	-0.31016	3	-55	0.65808	923.25	3
225.36	0.94038	-0.01378	-0.31016	3	-56	0.10278	924.25	3
226.12	1.2335	-0.15158	-0.19613	3	-55.5	0.35435	923.75	3
226.5	0.96383	-0.01378	-0.31016	3	-54	1.1858	922.25	3
226.58	0.96383	-0.01378	-0.31016	1	-61.5	4.625	922.25	3
226.73	1.0576	-0.036746	-0.26455	3	-57	5.8552	925.25	3
226.89	1.0576	-0.036746	-0.26455	1	-64.5	1.5616	925.25	3
227.07	0.91693	-0.0022966	-0.31016	3	-54	4.6449	921.75	3
227.27	1.2921	-0.16306	-0.16192	3	-54.5	0.93113	922.75	3
227.46	1.1045	-0.071196	-0.24174	1	-61.5	0.474	920.25	3
227.8	0.96383	-0.01378	-0.31016	1	-61.5	6.2111	920.75	3
227.87	0.96383	-0.01378	-0.31016	3	-55	0.65961	923.25	3
228.1	0.99901	-0.01378	-0.31016	1	-62.5	0.44179	923.25	3
229.17	0.94038	-0.01378	-0.29876	3	-54	4.6326	921.75	3
229.21	0.92865	-0.01378	-0.31016	3	-55	0.62893	923.25	3
229.23	1.2921	-0.15158	-0.17333	3	-56	0.088971	924.25	3
229.28	0.9521	-0.01378	-0.31016	3	-56.5	6.1037	924.75	3
229.3	1.1397	-0.094162	-0.23034	3	-54	4.332	922.25	3
229.32	0.98728	-0.0022966	-0.29876	1	-64	1.5969	925.25	3
229.32	0.98728	-0.0022966	-0.29876	3	-53.5	4.6173	921.75	3
229.33	1.0928	-0.071196	-0.24174	3	-54.5	0.91118	922.75	3
229.65	1.0225	-0.01378	-0.26455	3	-53.5	4.9087	921.25	3
229.69	1.1163	-0.16306	-0.24174	3	-56.5	0.47247	924.75	3
229.7	1.1163	-0.025263	-0.12771	1	-62.5	5.5499	922.25	3
229.71	1.0342	0.02067	-0.28736	3	-54	0.29913	922.75	3
229.71	1.3742	-0.16306	-0.16192	3	-52.5	1.1443	920.75	3
229.72	1.3742	-0.16306	-0.16192	1	-65.5	1.807	923.25	3
229.96	0.8114	0.3422	-0.20754	2	-66.5	1.1045	924.25	3
230.2	0.8114	0.3422	-0.20754	2	-64.5	0.27305	921.25	3
230.95	1.0694	0.043636	-0.35577	1	-64.5	6.1421	924.75	3
231.04	1.0694	0.043636	-0.35577	1	-62.5	5.5392	922.25	3
231.21	1.0694	0.043636	-0.35577	3	-57.5	0.03835	925.25	3
231.51	1.0928	-0.30086	-0.15052	1	-65.5	6.0393	921.75	3
234.71	0.33066	0.68669	-0.54963	3	-57.5	4.4025	924.25	1
236.63	0.47136	0.89339	-0.31016	2	-59	5.2907	922.75	1
237.5	0.62379	0.82449	-0.26455	2	-59	4.5789	924.25	1
238.85	0.45964	0.93932	-0.19613	3	-68	6.2356	921.75	1
239.64	0.52999	0.91636	-0.16192	3	-67.5	5.7954	923.25	1
242.95	0.52999	0.83597	-0.03649	2	-58	5.8077	921.25	4
250.36	0.52999	0.83597	-0.03649	1	-57.5	5.2784	920.75	4
251.45	0.61207	0.88191	-0.11631	1	-59	5.5607	920.75	4
257.22	0.33066	0.93932	-0.16192	2	-56	0.95414	921.25	4
264.24	0.64724	0.88191	0.054735	3	-61	2.2611	921.75	1
264.74	0.52999	0.88191	-0.093505	3	-60.5	0.087437	920.25	1
264.86	0.52999	0.88191	-0.093505	2	-58	5.1066	923.25	1
265.36	0.60034	0.89339	-0.059296	2	-58.5	1.8193	923.75	1
265.55	0.54171	0.88191	-0.16192	3	-58.5	4.493	924.75	1
265.71	0.54171	0.88191	-0.16192	2	-57.5	5.688	922.25	1
265.93	0.56517	0.89339	-0.31016	2	-57.5	4.516	921.75	1
266.33	0.67069	0.39961	-0.78909	2	-57.5	1.2502	923.25	1
266.52	0.70587	0.43406	-0.68646	2	-58.5	6.0914	924.25	3
266.7	0.67069	0.38813	-0.70927	3	-52.5	1.8577	921.25	3
266.75	0.67069	0.38813	-0.70927	3	-52.5	1.7441	921.25	3
266.87	0.63552	0.39961	-0.69787	3	-52.5	1.5263	921.25	3
266.99	0.74105	0.14698	-0.72067	3	-52	4.7799	923.75	3
267.46	0.89348	-0.28938	-0.15052	1	-66.5	6.231	922.25	3
267.7	0.89348	-0.28938	-0.15052	3	-59	5.6558	925.25	3
268.23	1.0107	-0.059712	-0.38998	1	-66	1.7334	922.75	3
268.35	0.88175	-0.048229	-0.29876	3	-54	5.5162	920.25	3
268.54	1.339	-0.19751	-0.17333	3	-54	5.1941	920.75	3
268.74	0.97555	-0.059712	-0.37858	3	-56	0.47247	923.25	3
268.85	0.97555	-0.059712	-0.37858	1	-67	1.0017	923.25	3
269.34	0.91693	-0.048229	-0.35577	3	-54	4.7415	921.25	3
269.8	0.99901	-0.048229	-0.34437	3	-56	0.2393	923.75	3
270.11	1.1632	-0.14009	-0.25315	1	-64.5	5.2171	922.25	3
270.39	1.0459	-0.094162	-0.32157	3	-57.5	5.7754	925.25	3
270.73	0.94038	-0.059712	-0.34437	1	-65	4.6848	922.75	3
270.93	1.0342	-0.082679	-0.29876	3	-53	5.3597	920.25	3
271.27	0.97555	-0.036746	-0.33297	1	-63.5	0.64274	920.75	3
271.47	0.98728	-0.048229	-0.32157	1	-66	1.06	923.25	3
271.7	1.128	-0.12861	-0.24174	3	-56	6.2157	924.25	3
272.31	1.1045	-0.11713	-0.26455	3	-55.5	0.2255	923.75	3
272.74	0.9521	-0.059712	-0.34437	3	-54	4.2046	922.25	3
273.47	1.0928	-0.11713	-0.26455	1	-65.5	4.7277	922.75	3
273.62	0.96383	-0.048229	-0.32157	3	-53.5	5.4226	920.25	3
273.7	0.96383	-0.048229	-0.32157	3	-53.5	5.4165	920.25	3
273.89	0.9052	-0.036746	-0.34437	1	-64	0.66575	920.75	3
274.23	0.92865	-0.059712	-0.35577	1	-68.5	6.2433	924.25	3
274.58	0.98728	-0.059712	-0.32157	3	-53	4.7814	921.25	3
275.07	0.94038	-0.071196	-0.35577	3	-55.5	0.21783	923.75	3
275.38	0.94038	-0.059712	-0.33297	3	-54	4.2016	922.25	3
275.54	0.94038	-0.048229	-0.32157	3	-54	1.0646	922.25	3
275.96	0.92865	-0.036746	-0.33297	3	-54	4.5237	921.75	3
276.23	0.91693	-0.036746	-0.34437	3	-54.5	3.9868	922.75	3
276.65	0.9521	-0.059712	-0.34437	3	-53	5.1174	920.75	3
276.85	1.0811	-0.094162	-0.28736	1	-67	4.1694	923.25	3
277.34	0.98728	-0.059712	-0.33297	3	-53	4.7784	921.25	3
277.84	1.0811	-0.10565	-0.28736	3	-55.5	0.22856	923.75	3
277.95	1.0811	-0.10565	-0.28736	3	-56.5	6.0055	924.75	3
278.15	0.92865	-0.048229	-0.33297	3	-56.5	6.0209	924.75	3
278.27	0.92865	-0.048229	-0.33297	3	-54	1.0753	922.25	3
278.45	0.9521	-0.059712	-0.33297	1	-64.5	5.2554	922.25	3
278.72	0.96383	-0.048229	-0.32157	1	-64.5	5.7877	921.75	3
278.92	0.96383	-0.048229	-0.32157	1	-65.5	1.5693	922.75	3
279.19	0.9052	-0.048229	-0.34437	1	-63.5	1.1735	920.25	3
279.38	0.9052	-0.048229	-0.34437	3	-53	5.079	920.75	3
279.88	0.92865	-0.059712	-0.34437	1	-68.5	6.2341	924.25	3
280	0.92865	-0.059712	-0.34437	1	-68	6.228	924.25	3
280.8	0.9521	-0.059712	-0.33297	1	-69	5.7463	924.75	3
280.95	0.99901	-0.059712	-0.33297	3	-54	1.0799	922.25	3
281.03	0.99901	-0.059712	-0.33297	3	-54	1.0753	922.25	3
281.53	0.9052	-0.059712	-0.35577	1	-64.5	5.8199	921.75	3
281.72	1.1749	-0.15158	-0.21894	1	-65.5	4.7185	922.75	3
282.14	0.9052	-0.048229	-0.33297	3	-55	0.52002	923.25	3
282.65	0.94038	-0.048229	-0.33297	3	-53	4.7737	921.25	3
282.84	1.0107	-0.059712	-0.32157	3	-53	4.7891	921.25	3
283.58	0.94038	-0.048229	-0.34437	3	-53.5	1.063	922.25	3
284.08	1.128	-0.11713	-0.26455	3	-53.5	4.5007	921.75	3
284.35	1.1749	-0.16306	-0.23034	1	-65.5	4.7415	922.75	3
284.73	0.92865	-0.048229	-0.32157	3	-53	5.0698	920.75	3
284.81	0.92865	-0.048229	-0.32157	3	-53	5.056	920.75	3
285.08	1.1045	-0.11713	-0.26455	3	-55	0.49394	923.25	3
285.35	0.94038	-0.036746	-0.34437	3	-56	6.228	924.25	3
285.54	1.0576	-0.059712	-0.29876	1	-64	0.029146	921.25	3
285.96	1.0225	-0.059712	-0.31016	3	-55.5	0.20402	923.75	3
286.15	1.0928	-0.094162	-0.28736	3	-56.5	5.981	924.75	3
286.27	1.0928	-0.094162	-0.28736	3	-56.5	5.981	924.75	3
286.39	1.0928	-0.094162	-0.28736	3	-56.5	5.9841	924.75	3
286.85	1.128	-0.12861	-0.26455	3	-53.5	4.4685	921.75	3
286.97	1.128	-0.12861	-0.26455	3	-53.5	4.4685	921.75	3
287.24	1.0928	-0.11713	-0.26455	1	-65.5	1.5999	922.75	3
287.51	0.98728	-0.059712	-0.33297	3	-52.5	5.3766	920.25	3
287.59	0.98728	-0.059712	-0.33297	3	-52.5	5.0621	920.75	3
287.66	0.98728	-0.059712	-0.33297	3	-52.5	5.0575	920.75	3
287.93	1.0225	-0.071196	-0.31016	1	-66	1.0446	923.25	3
288.51	1.1045	-0.11713	-0.27595	1	-71	4.7845	925.75	3
288.82	0.9052	-0.048229	-0.34437	3	-55	0.21322	923.75	3
290.06	1.1632	-0.15158	-0.23034	3	-53.5	5.9304	920.25	3
290.48	0.97555	-0.059712	-0.31016	1	-63.5	4.0773	920.75	3
290.64	0.94038	-0.048229	-0.32157	3	-54.5	0.96948	923.25	3
290.75	0.94038	-0.048229	-0.32157	3	-55.5	0.40037	924.25	3
291.02	1.0811	-0.094162	-0.25315	3	-53	5.2385	921.25	3
291.64	1.0811	-0.094162	-0.26455	3	-55.5	0.50775	923.75	3
291.84	0.9521	-0.036746	-0.31016	3	-56.5	6.2663	924.75	3
291.95	0.9521	-0.036746	-0.31016	1	-68.5	5.8813	924.75	3
292.06	0.9521	-0.036746	-0.31016	1	-64.5	5.372	922.25	3
292.41	0.9052	-0.036746	-0.32157	1	-64	5.9887	921.75	3
292.83	0.99901	-0.036746	-0.29876	1	-63	1.4067	920.25	3
293.1	0.91693	-0.048229	-0.33297	1	-63.5	0.86363	920.75	3
293.26	0.9052	-0.059712	-0.33297	3	-54	3.8595	923.25	3
293.45	0.96383	-0.036746	-0.29876	3	-55	0.14726	924.25	3
294.3	1.1749	-0.15158	-0.24174	3	-55	0.35282	923.75	3
294.57	1.0694	-0.10565	-0.27595	3	-56	6.119	924.75	3
294.84	0.91693	-0.071196	-0.35577	3	-56.5	5.8567	925.25	3
295.11	0.94038	-0.048229	-0.33297	1	-64.5	5.8567	921.75	3
295.54	1.1983	-0.18603	-0.24174	3	-53	5.5438	920.25	3
295.96	0.9052	-0.059712	-0.33297	1	-63.5	0.73784	920.75	3
296.07	0.9052	-0.059712	-0.33297	1	-66	1.1336	923.25	3
296.27	0.94038	-0.059712	-0.34437	3	-55.5	0.064427	924.25	3
296.43	0.94038	-0.059712	-0.34437	3	-55.5	0.062893	924.25	3
296.58	0.98728	-0.059712	-0.32157	3	-53	4.9011	921.25	3
296.77	0.96383	-0.059712	-0.34437	3	-57	5.5975	925.75	3
297.59	0.96383	-0.071196	-0.34437	1	-64.5	5.303	922.25	3
297.93	1.0107	-0.059712	-0.32157	3	-53	4.5789	921.75	3
298.29	0.91693	-0.071196	-0.35577	3	-53	5.461	920.25	3
298.48	0.98728	-0.059712	-0.32157	1	-63.5	1.2349	920.25	3
298.56	0.98728	-0.059712	-0.32157	3	-53	5.1281	920.75	3
298.64	0.98728	-0.059712	-0.32157	3	-53	5.1312	920.75	3
298.91	1.1397	-0.14009	-0.26455	3	-54.5	0.52922	923.25	3
299.1	1.1514	-0.15158	-0.25315	3	-55.5	6.2402	924.25	3
299.45	0.97555	-0.059712	-0.33297	3	-53	4.832	921.25	3
300.8	0.91693	-0.048229	-0.34437	1	-64.5	5.8061	921.75	3
300.95	0.9521	-0.059712	-0.33297	3	-54	3.9653	922.75	3
301.26	1.0928	-0.14009	-0.29876	3	-53	5.4748	920.25	3
301.38	0.97555	-0.048229	-0.33297	3	-52.5	5.1526	920.75	3
301.46	0.97555	-0.048229	-0.33297	3	-53	5.1588	920.75	3
301.54	0.97555	-0.048229	-0.33297	1	-64	3.8119	920.75	3
301.97	0.99901	-0.071196	-0.32157	3	-55.5	6.2694	924.25	3
302.63	1.0811	-0.10565	-0.31016	3	-55	0.25464	923.75	3
302.82	1.1045	-0.11713	-0.27595	3	-56	6.0147	924.75	3
302.93	1.1045	-0.11713	-0.27595	1	-69	5.7494	924.75	3
303.13	0.9052	-0.048229	-0.34437	1	-64.5	5.2677	922.25	3
303.55	1.0459	-0.082679	-0.29876	1	-64	2.7029	921.75	3
304.59	0.99901	-0.059712	-0.32157	3	-55.5	6.2034	924.25	3
305.25	1.0811	-0.10565	-0.27595	3	-55	0.21936	923.75	3
305.37	1.0811	-0.10565	-0.27595	3	-55.5	0.19635	923.75	3
305.99	0.96383	-0.048229	-0.34437	3	-56.5	5.7417	925.25	3
306.21	0.96383	-0.048229	-0.34437	3	-53.5	4.5114	921.75	3
306.49	0.9052	-0.059712	-0.34437	3	-54	0.80381	922.75	3
306.8	0.91693	-0.059712	-0.34437	3	-53	5.4119	920.25	3
306.88	0.91693	-0.059712	-0.34437	3	-52.5	5.0882	920.75	3
307.38	1.1514	-0.14009	-0.25315	1	-68	6.251	924.25	3
307.73	1.0811	-0.10565	-0.28736	3	-53	4.7937	921.25	3
307.92	0.99901	-0.048229	-0.32157	3	-57	5.4993	925.75	3
308.19	0.92865	-0.036746	-0.34437	3	-55	0.22396	923.75	3
308.31	0.92865	-0.036746	-0.34437	3	-56	5.9626	924.75	3
308.66	1.0576	-0.094162	-0.28736	1	-65	5.2631	922.25	3
309.01	0.9521	-0.036746	-0.33297	1	-64.5	5.8276	921.75	3
309.21	0.9052	-0.036746	-0.34437	3	-54	0.72864	922.75	3
309.39	0.91693	-0.059712	-0.35577	3	-54	0.71023	922.75	3
309.55	1.0576	-0.094162	-0.27595	3	-53	5.3643	920.25	3
309.63	1.0576	-0.094162	-0.27595	1	-63.5	1.2026	920.25	3
309.82	0.89348	-0.059712	-0.33297	3	-53	5.0591	920.75	3
310.1	1.1397	-0.14009	-0.25315	1	-65.5	1.0477	923.25	3
310.21	1.1397	-0.14009	-0.25315	3	-56	6.2188	924.25	3
310.56	0.97555	-0.036746	-0.32157	3	-53	4.7538	921.25	3
311.06	1.0811	-0.12861	-0.28736	3	-55	0.17334	923.75	3
311.18	1.0811	-0.12861	-0.28736	3	-56	5.9273	924.75	3
311.61	0.91693	-0.048229	-0.34437	3	-53.5	4.1617	922.25	3
312.11	1.0459	-0.071196	-0.31016	1	-65	4.6802	922.75	3
312.22	1.0459	-0.071196	-0.31016	1	-64.5	1.5447	922.75	3
312.49	0.9521	-0.059712	-0.32157	1	-63	1.1597	920.25	3
312.77	1.128	-0.14009	-0.25315	1	-66	4.0988	923.25	3
313.24	0.94038	-0.048229	-0.34437	1	-63.5	0.0092039	921.25	3
313.91	0.9052	-0.059712	-0.34437	3	-54	1.0723	922.25	3
314.1	0.99901	-0.071196	-0.33297	3	-56.5	5.7371	925.25	3
314.38	0.89348	-0.036746	-0.35577	3	-53.5	4.4961	921.75	3
314.56	0.99901	-0.071196	-0.33297	3	-54.5	0.76392	922.75	3
314.84	1.0107	-0.059712	-0.32157	3	-53	5.395	920.25	3
315.07	0.9521	-0.048229	-0.33297	3	-53	5.0652	920.75	3
315.14	0.9521	-0.048229	-0.33297	1	-64	0.67342	920.75	3
315.34	1.1045	-0.15158	-0.28736	3	-55	0.45866	923.25	3
315.93	0.9052	-0.048229	-0.33297	3	-53	4.7768	921.25	3
316.31	0.92865	-0.048229	-0.33297	3	-55.5	0.20402	923.75	3
316.43	0.92865	-0.048229	-0.33297	3	-55.5	0.18101	923.75	3
316.78	0.9521	-0.048229	-0.33297	3	-54	4.174	922.25	3
316.86	0.9521	-0.048229	-0.33297	3	-54	1.0278	922.25	3
317.05	0.9052	-0.059712	-0.35577	3	-56.5	5.7033	925.25	3
317.33	1.0342	-0.071196	-0.29876	1	-64.5	5.7693	921.75	3
317.52	0.99901	-0.036746	-0.32157	3	-54.5	0.72557	922.75	3
317.71	0.91693	-0.071196	-0.35577	1	-65	1.5723	922.75	3
317.99	1.1632	-0.17454	-0.25315	3	-53	5.0729	920.75	3
318.73	0.9052	-0.059712	-0.35577	3	-53	4.7492	921.25	3
319.27	0.92865	-0.048229	-0.33297	3	-55	0.13499	923.75	3
319.5	1.0225	-0.071196	-0.31016	3	-56	5.9212	924.75	3
319.73	0.91693	-0.036746	-0.35577	3	-54	0.99402	922.25	3
319.81	0.91693	-0.036746	-0.35577	3	-54	4.1494	922.25	3
320.16	1.128	-0.11713	-0.27595	3	-53.5	4.4501	921.75	3
320.31	0.98728	-0.048229	-0.32157	3	-53.5	4.4455	921.75	3
320.39	0.98728	-0.048229	-0.32157	1	-65.5	4.6602	922.75	3
320.51	0.98728	-0.048229	-0.32157	1	-65	1.5447	922.75	3
320.7	0.92865	-0.036746	-0.33297	1	-63.5	1.195	920.25	3
320.82	0.9052	-0.048229	-0.34437	3	-52.5	5.0253	920.75	3
321.01	0.96383	-0.036746	-0.33297	3	-52.5	5.0177	920.75	3
321.21	1.0576	-0.094162	-0.28736	3	-55	0.43105	923.25	3
321.79	0.99901	-0.048229	-0.32157	3	-57	5.4395	925.75	3
322.06	0.96383	-0.036746	-0.33297	1	-67	0.48014	923.75	3
322.33	1.0576	-0.082679	-0.28736	3	-56.5	5.9012	924.75	3
322.45	1.0576	-0.082679	-0.28736	3	-56.5	5.9166	924.75	3
322.95	1.0342	-0.094162	-0.31016	1	-69.5	5.1987	925.25	3
323.3	0.96383	-0.048229	-0.33297	1	-65.5	4.7032	922.75	3
323.57	1.0928	-0.10565	-0.26455	1	-63	4.3228	920.25	3
323.85	1.0107	-0.059712	-0.33297	1	-66	1.0247	923.25	3
324.04	0.91693	-0.048229	-0.34437	1	-68	6.231	924.25	3
324.15	0.91693	-0.048229	-0.34437	1	-68	6.1957	924.25	3
324.43	0.9052	-0.036746	-0.33297	1	-64.5	0.03835	921.25	3
324.78	1.1163	-0.11713	-0.26455	3	-55.5	0.11505	923.75	3
326.14	0.91693	-0.048229	-0.33297	1	-63.5	1.175	920.25	3
326.29	0.98728	-0.059712	-0.33297	3	-53	5.0161	920.75	3
326.37	0.98728	-0.059712	-0.33297	1	-63.5	0.62893	920.75	3
326.57	1.1983	-0.16306	-0.23034	3	-55	0.42338	923.25	3
326.68	1.1983	-0.16306	-0.23034	3	-56	6.1543	924.25	3
326.92	1.0107	-0.048229	-0.31016	3	-55.5	6.1712	924.25	3
327	1.0107	-0.048229	-0.31016	1	-64	0.044485	921.25	3
327.5	0.94038	-0.048229	-0.34437	1	-67	0.46633	923.75	3
327.74	0.92865	-0.036746	-0.33297	3	-56.5	5.889	924.75	3
327.85	0.92865	-0.036746	-0.33297	3	-54	4.1157	922.25	3
328.01	1.0342	-0.071196	-0.29876	3	-54	4.0957	922.25	3
328.24	1.0811	-0.10565	-0.28736	3	-57	5.6512	925.25	3
328.7	0.97555	-0.036746	-0.32157	3	-54.5	0.66421	922.75	3
328.98	0.96383	-0.036746	-0.33297	3	-53	5.2907	920.25	3
329.25	0.91693	-0.036746	-0.34437	3	-53	4.9885	920.75	3
329.56	0.96383	-0.048229	-0.34437	3	-56	6.1574	924.25	3
330.57	0.98728	-0.036746	-0.33297	1	-68.5	5.6665	924.75	3
330.76	0.9521	-0.036746	-0.32157	1	-64.5	5.1757	922.25	3
331.11	0.91693	-0.048229	-0.33297	3	-53.5	4.3642	921.75	3
331.24	0.91693	-0.048229	-0.33297	3	-53.5	4.3519	921.75	3
331.43	0.91693	-0.059712	-0.35577	3	-54.5	3.7782	922.75	3
331.58	0.92865	-0.036746	-0.33297	3	-53	5.2524	920.25	3
332.06	0.99901	-0.048229	-0.32157	1	-64	0.5507	920.75	3
332.17	0.99901	-0.048229	-0.32157	3	-55	0.3835	923.25	3
332.37	0.98728	-0.048229	-0.32157	1	-68	6.1451	924.25	3
332.48	0.98728	-0.048229	-0.32157	3	-56	6.1436	924.25	3
333.1	0.94038	-0.048229	-0.34437	3	-55.5	0.12272	923.75	3
333.49	0.91693	-0.036746	-0.33297	1	-64.5	5.1833	922.25	3
333.61	0.91693	-0.036746	-0.33297	1	-64.5	5.1787	922.25	3
333.88	0.9521	-0.036746	-0.33297	3	-53.5	4.3764	921.75	3
334.15	0.97555	-0.048229	-0.33297	3	-54.5	3.8089	922.75	3
334.5	0.9052	-0.048229	-0.35577	3	-53	5.2324	920.25	3
334.62	0.9052	-0.036746	-0.33297	3	-53	4.9317	920.75	3
334.73	0.9052	-0.036746	-0.33297	3	-53	4.9287	920.75	3
335.01	1.1045	-0.10565	-0.27595	3	-55	0.36662	923.25	3
335.13	1.1045	-0.10565	-0.27595	3	-56	6.1221	924.25	3
335.36	0.94038	-0.048229	-0.33297	3	-56	6.1298	924.25	3
335.55	0.96383	-0.036746	-0.33297	3	-53	4.6802	921.25	3
335.63	0.96383	-0.036746	-0.33297	3	-53	4.6679	921.25	3
335.9	0.98728	-0.036746	-0.33297	3	-55.5	0.13499	923.75	3
336.1	0.9052	-0.036746	-0.33297	1	-67	0.45713	923.75	3
336.22	0.9052	-0.036746	-0.33297	3	-56.5	5.8966	924.75	3
336.33	0.9052	-0.036746	-0.33297	3	-56.5	5.8905	924.75	3
336.45	0.9052	-0.036746	-0.33297	3	-54	0.9434	922.25	3
336.64	0.91693	-0.036746	-0.34437	1	-64.5	5.1833	922.25	3
336.84	0.99901	-0.048229	-0.32157	3	-56.5	5.6343	925.25	3
336.96	0.99901	-0.048229	-0.32157	3	-53.5	4.3596	921.75	3
337.46	0.94038	-0.048229	-0.33297	1	-63.5	1.1413	920.25	3
337.74	0.99901	-0.059712	-0.31016	3	-53	4.9624	920.75	3
338.08	0.92865	-0.059712	-0.34437	1	-66.5	0.95107	923.25	3
338.43	0.91693	-0.059712	-0.35577	1	-64	6.2586	921.25	3
338.78	1.0694	-0.094162	-0.28736	3	-55.5	0.11045	923.75	3
339.45	1.0225	-0.059712	-0.31016	3	-56.5	5.6282	925.25	3
339.72	0.97555	-0.036746	-0.33297	3	-53.5	4.3703	921.75	3
340.22	0.9521	-0.036746	-0.32157	1	-63.5	1.1382	920.25	3
341.12	0.91693	-0.048229	-0.35577	1	-64.5	6.2111	921.25	3
341.55	1.0694	-0.082679	-0.28736	3	-55.5	0.11045	923.75	3
341.75	1.0928	-0.10565	-0.27595	1	-68.5	5.6052	924.75	3
341.86	1.0928	-0.10565	-0.27595	3	-54	4.0865	922.25	3
341.97	1.0928	-0.10565	-0.27595	1	-64.5	5.1327	922.25	3
342.21	0.9521	-0.036746	-0.33297	3	-56.5	5.6312	925.25	3
342.44	0.96383	-0.036746	-0.33297	1	-64.5	5.6788	921.75	3
343.03	0.91693	-0.036746	-0.33297	1	-64	0.55837	920.75	3
343.22	0.98728	-0.036746	-0.32157	1	-64	0.5507	920.75	3
343.34	0.98728	-0.036746	-0.32157	3	-55	0.37122	923.25	3
343.53	0.94038	-0.036746	-0.33297	3	-56	6.1098	924.25	3
343.88	1.1749	-0.14009	-0.23034	3	-53	4.6449	921.25	3
344.15	1.0107	-0.036746	-0.32157	3	-57	5.3981	925.75	3
344.35	1.0107	-0.036746	-0.32157	3	-55.5	0.096641	923.75	3
344.62	0.98728	-0.048229	-0.32157	3	-56.5	5.8813	924.75	3
344.82	0.98728	-0.025263	-0.32157	3	-54	0.92806	922.25	3
345.01	1.1163	-0.11713	-0.25315	3	-56.5	5.6404	925.25	3
345.25	1.0225	-0.059712	-0.31016	3	-53.5	4.3718	921.75	3
345.4	0.99901	-0.048229	-0.33297	3	-53.5	4.3642	921.75	3
345.6	1.0342	-0.082679	-0.31016	3	-54.5	0.66421	922.75	3
345.79	0.97555	-0.059712	-0.33297	1	-64	1.0799	920.25	3
345.99	0.98728	-0.048229	-0.33297	1	-63.5	1.0983	920.25	3
346.26	0.92865	-0.059712	-0.35577	1	-66	0.92806	923.25	3
346.54	1.0225	-0.059712	-0.32157	3	-56	6.1144	924.25	3
348.21	0.96383	-0.036746	-0.33297	1	-65	4.5912	922.75	3
348.33	0.96383	-0.036746	-0.33297	1	-65	4.6004	922.75	3
348.6	1.2804	-0.19751	-0.19613	3	-53	4.9609	920.75	3
348.76	0.91693	-0.059712	-0.34437	3	-53	4.941	920.75	3
348.84	0.91693	-0.059712	-0.34437	3	-53	4.9486	920.75	3
349.11	0.96383	-0.048229	-0.34437	1	-66	0.91732	923.25	3
349.23	0.96383	-0.048229	-0.34437	1	-68	6.1375	924.25	3
349.35	0.96383	-0.048229	-0.34437	3	-53	4.6648	921.25	3
349.54	0.88175	-0.036746	-0.33297	3	-53	4.6602	921.25	3
350.83	1.0225	-0.071196	-0.31016	3	-53.5	4.3596	921.75	3
351.3	1.0107	-0.048229	-0.32157	3	-52.5	5.2493	920.25	3
351.38	1.0107	-0.048229	-0.32157	3	-53	5.2631	920.25	3
351.65	0.91693	-0.059712	-0.35577	1	-64	0.53229	920.75	3
352.16	0.99901	-0.036746	-0.33297	3	-53	4.6372	921.25	3
352.28	0.99901	-0.036746	-0.33297	3	-53	4.648	921.25	3
352.86	0.98728	-0.036746	-0.32157	3	-56.5	5.8521	924.75	3
353.29	0.96383	-0.036746	-0.34437	3	-56.5	5.6312	925.25	3
353.72	1.3039	-0.20899	-0.19613	1	-64.5	5.6665	921.75	3
354.23	0.92865	-0.048229	-0.33297	1	-64	0.48167	920.75	3
354.62	0.96383	-0.036746	-0.33297	3	-55	0.3252	923.25	3
355.09	0.9052	-0.059712	-0.35577	1	-64	6.228	921.25	3
355.36	0.96383	-0.036746	-0.33297	1	-67	0.37583	923.75	3
355.52	0.96383	-0.036746	-0.33297	3	-55.5	0.059825	923.75	3
355.8	0.92865	-0.025263	-0.33297	3	-54	0.8805	922.25	3
356.11	0.98728	-0.048229	-0.33297	3	-56.5	5.5868	925.25	3
356.22	0.98728	-0.048229	-0.33297	1	-69.5	1.9865	925.25	3
356.43	0.9052	-0.036746	-0.33297	3	-53.5	4.3289	921.75	3
356.85	0.89348	-0.048229	-0.35577	3	-53	5.2355	920.25	3
357.01	1.128	-0.11713	-0.26455	3	-53	4.9256	920.75	3
357.09	1.128	-0.11713	-0.26455	3	-53	4.9256	920.75	3
357.36	1.1163	-0.11713	-0.28736	3	-55	0.36049	923.25	3
357.49	1.1163	-0.11713	-0.28736	3	-55	0.36049	923.25	3
357.68	0.94038	-0.036746	-0.32157	3	-56	6.1098	924.25	3
358.65	1.128	-0.11713	-0.27595	3	-56.5	5.8353	924.75	3
359.39	0.96383	-0.025263	-0.32157	3	-54.5	0.59518	922.75	3
359.59	1.1045	-0.094162	-0.26455	3	-54.5	0.59825	922.75	3
359.78	0.9521	-0.036746	-0.33297	1	-63.5	4.2031	920.25	3
359.98	1.2804	-0.18603	-0.19613	1	-64	0.52616	920.75	3
360.18	0.94038	-0.036746	-0.34437	1	-66	0.95567	923.25	3
361.32	0.99901	-0.059712	-0.32157	1	-69	5.619	924.75	3
361.43	0.99901	-0.059712	-0.32157	3	-54	0.91579	922.25	3
361.79	1.1749	-0.15158	-0.23034	3	-56.5	5.6174	925.25	3
362.14	1.0225	-0.048229	-0.29876	3	-54.5	3.769	922.75	3
362.33	0.96383	-0.025263	-0.32157	3	-54.5	0.61052	922.75	3
362.68	0.91693	-0.036746	-0.34437	3	-53	4.8934	920.75	3
362.81	0.91693	-0.036746	-0.34437	3	-53	4.9103	920.75	3
363.08	1.0694	-0.082679	-0.28736	1	-66	0.95414	923.25	3
363.36	1.1397	-0.11713	-0.25315	1	-68	6.1497	924.25	3
364.64	1.1632	-0.12861	-0.21894	3	-53.5	4.3412	921.75	3
364.84	1.128	-0.10565	-0.23034	3	-53.5	1.2042	921.75	3
365.03	0.9521	-0.036746	-0.32157	3	-54.5	0.62893	922.75	3
365.39	0.9052	-0.036746	-0.34437	3	-53	5.2447	920.25	3
365.51	0.9052	-0.036746	-0.34437	1	-64	3.6401	920.75	3
365.67	0.91693	-0.036746	-0.34437	3	-55	0.36355	923.25	3
365.98	0.9521	-0.036746	-0.33297	1	-67.5	6.1052	924.25	3
366.09	0.9521	-0.036746	-0.33297	1	-67.5	6.1129	924.25	3
366.61	1.1397	-0.12861	-0.24174	3	-55.5	0.064427	923.75	3
366.88	0.94038	-0.036746	-0.33297	1	-68	5.5776	924.75	3
367.07	1.0694	-0.082679	-0.27595	3	-54	4.0528	922.25	3
367.19	1.0694	-0.082679	-0.27595	1	-64	5.1036	922.25	3
367.38	1.0694	-0.071196	-0.27595	3	-56.5	5.619	925.25	3
367.5	1.0694	-0.071196	-0.27595	1	-69	5.1235	925.25	3
367.62	1.0694	-0.071196	-0.27595	3	-53.5	1.2164	921.75	3
368.02	1.0107	-0.048229	-0.32157	3	-53	5.2309	920.25	3
368.09	1.0107	-0.048229	-0.32157	3	-53	5.2217	920.25	3
368.38	1.0459	-0.071196	-0.27595	1	-63.5	0.45866	920.75	3
368.57	0.9052	-0.048229	-0.34437	3	-55	0.316	923.25	3
368.77	1.0928	-0.094162	-0.27595	3	-56	6.0914	924.25	3
368.85	1.0928	-0.094162	-0.27595	3	-56	6.0868	924.25	3
369.16	0.9052	-0.059712	-0.35577	1	-63.5	6.1896	921.25	3
369.44	1.1514	-0.12861	-0.24174	3	-55.5	0.084369	923.75	3
369.64	0.98728	-0.036746	-0.32157	3	-55.5	0.067495	923.75	3
370.08	0.98728	-0.048229	-0.34437	3	-54	4.0497	922.25	3
370.58	1.1983	-0.16306	-0.23034	3	-53.5	4.3442	921.75	3
370.86	1.2804	-0.19751	-0.19613	1	-64.5	4.6219	922.75	3
371.02	1.0225	-0.048229	-0.31016	3	-52.5	5.2324	920.25	3
371.1	1.0225	-0.048229	-0.31016	1	-63	1.1106	920.25	3
371.29	1.128	-0.12861	-0.24174	3	-53	4.9057	920.75	3
371.49	0.91693	-0.048229	-0.33297	1	-65.5	0.95107	923.25	3
371.92	0.99901	-0.036746	-0.32157	1	-63.5	6.2249	921.25	3
372.04	0.99901	-0.036746	-0.32157	3	-57	5.3781	925.75	3
372.31	1.0459	-0.048229	-0.29876	3	-55.5	0.079767	923.75	3
372.75	0.96383	-0.036746	-0.32157	1	-64	5.145	922.25	3
373.49	1.0459	-0.071196	-0.29876	3	-54.5	0.632	922.75	3
373.65	0.9521	-0.048229	-0.34437	3	-53	5.2293	920.25	3
373.73	0.9521	-0.048229	-0.34437	3	-53	5.2416	920.25	3
373.89	0.94038	-0.036746	-0.33297	3	-53	5.2324	920.25	3
373.97	0.94038	-0.036746	-0.33297	1	-63.5	0.55837	920.75	3
374.05	0.94038	-0.036746	-0.33297	3	-53	4.9379	920.75	3
374.21	1.0694	-0.094162	-0.29876	3	-55	0.33287	923.25	3
374.68	1.128	-0.11713	-0.25315	3	-56	6.1006	924.25	3
374.75	1.128	-0.11713	-0.25315	1	-63.5	6.2387	921.25	3
375.19	1.0459	-0.094162	-0.31016	3	-55.5	0.081301	923.75	3
375.58	0.97555	-0.036746	-0.32157	3	-56	5.8383	924.75	3
375.74	0.98728	-0.036746	-0.32157	3	-54	4.0405	922.25	3
376.25	0.91693	-0.048229	-0.33297	2	-68.5	1.221	921.75	3
376.37	0.91693	-0.048229	-0.33297	3	-54.5	0.59825	922.75	3
376.64	1.0928	-0.094162	-0.27595	1	-63	1.0968	920.25	3
376.8	0.91693	-0.025263	-0.33297	3	-52.5	4.9256	920.75	3
376.88	0.91693	-0.025263	-0.33297	3	-53	4.9241	920.75	3
377.55	1.0107	-0.036746	-0.31016	1	-63.5	6.2203	921.25	3
377.98	0.98728	-0.059712	-0.33297	3	-55.5	0.061359	923.75	3
378.22	1.1045	-0.11713	-0.26455	3	-56	5.8475	924.75	3
378.93	1.0576	-0.082679	-0.27595	3	-53.5	4.3212	921.75	3
379.12	0.92865	-0.048229	-0.33297	1	-64	5.6481	921.75	3
379.39	0.97555	-0.036746	-0.32157	1	-63.5	1.0753	920.25	3
379.67	0.9052	-0.048229	-0.34437	1	-63.5	0.474	920.75	3
379.87	0.98728	-0.036746	-0.32157	1	-66	0.88204	923.25	3
379.99	0.98728	-0.036746	-0.32157	3	-55	0.30986	923.25	3
380.34	0.96383	-0.025263	-0.32157	3	-53	4.6019	921.25	3
381.09	0.96383	-0.036746	-0.32157	1	-68.5	5.5852	924.75	3
381.61	1.0576	-0.082679	-0.28736	3	-53.5	4.3396	921.75	3
382.27	1.0107	-0.048229	-0.31016	3	-53	5.2447	920.25	3
382.71	0.92865	-0.048229	-0.33297	1	-66	0.87744	923.25	3
383.06	0.92865	-0.036746	-0.34437	3	-53.5	4.6372	921.25	3
383.49	0.98728	-0.059712	-0.33297	3	-55.5	0.064427	923.75	3
383.68	0.94038	-0.036746	-0.34437	3	-55.5	0.088971	923.75	3
384.11	1.0107	-0.036746	-0.31016	3	-54	0.91732	922.25	3
384.63	0.98728	-0.059712	-0.33297	1	-64	5.5929	921.75	3
384.83	0.92865	-0.048229	-0.34437	3	-54.5	0.6366	922.75	3
385.11	1.1397	-0.11713	-0.23034	3	-53	4.9486	920.75	3
385.26	0.9521	-0.059712	-0.34437	3	-53	4.9471	920.75	3
385.34	0.9521	-0.059712	-0.34437	3	-53	4.921	920.75	3
385.54	0.98728	-0.048229	-0.33297	1	-66	0.88511	923.25	3
385.66	0.98728	-0.048229	-0.33297	3	-56	6.1052	924.25	3
386.48	0.9521	-0.025263	-0.32157	1	-67.5	0.29146	923.75	3
386.61	0.9521	-0.025263	-0.32157	1	-69	5.5392	924.75	3
387	0.9521	-0.059712	-0.34437	3	-57	5.6374	925.25	3
387.59	0.98728	-0.036746	-0.32157	3	-54.5	0.6412	922.75	3
387.98	0.92865	-0.048229	-0.34437	3	-53	4.9456	920.75	3
388.18	1.1163	-0.12861	-0.26455	3	-55	0.36202	923.25	3
388.38	1.0576	-0.082679	-0.28736	1	-66.5	0.88357	923.25	3
389.21	1.0811	-0.094162	-0.27595	3	-55.5	0.088971	923.75	3
390.03	1.1163	-0.10565	-0.26455	3	-54	4.3458	921.75	3
390.39	0.92865	-0.048229	-0.33297	3	-54.5	0.66268	922.75	3
390.58	0.91693	-0.059712	-0.35577	1	-63	1.04	920.25	3
390.74	0.9052	-0.036746	-0.33297	3	-53	4.9563	920.75	3
390.9	0.98728	-0.048229	-0.32157	1	-63.5	0.48167	920.75	3
390.98	0.98728	-0.048229	-0.32157	3	-55	0.36049	923.25	3
391.49	1.0342	-0.059712	-0.31016	3	-53.5	4.6602	921.25	3
391.57	1.0342	-0.059712	-0.31016	3	-53.5	4.6296	921.25	3
391.76	0.92865	-0.036746	-0.33297	3	-57.5	5.3904	925.75	3
392.04	0.99901	-0.036746	-0.32157	3	-55.5	0.087437	923.75	3
393.04	0.91693	-0.048229	-0.35577	3	-54	4.3335	921.75	3
393.4	0.96383	-0.048229	-0.32157	3	-53	5.2493	920.25	3
393.48	0.98728	-0.036746	-0.32157	3	-53	5.2431	920.25	3
393.53	0.96383	-0.036746	-0.33297	3	-56	6.1022	924.25	3
393.55	0.9521	-0.048229	-0.33297	3	-53.5	4.6219	921.25	3
393.56	0.9521	-0.048229	-0.33297	3	-57	5.395	925.75	3
393.62	0.91693	-0.025263	-0.32157	3	-54.5	4.0528	922.25	3
393.65	1.1045	-0.10565	-0.27595	3	-54	1.1919	921.75	3
393.66	1.1045	-0.082679	-0.26455	3	-55	0.62893	922.75	3
393.69	0.99901	-0.036746	-0.32157	3	-53	5.2355	920.25	3
393.7	0.94038	-0.048229	-0.34437	3	-53	4.9532	920.75	3
393.71	0.91693	-0.036746	-0.34437	1	-64	0.51695	920.75	3
393.73	0.98728	-0.036746	-0.31016	3	-55	0.37583	923.25	3
393.76	1.0107	-0.059712	-0.33297	3	-53.5	4.6526	921.25	3
393.77	1.0107	-0.059712	-0.33297	3	-53.5	4.6495	921.25	3
393.79	1.1749	-0.14009	-0.23034	3	-57.5	5.4057	925.75	3
393.82	1.0342	-0.071196	-0.31016	3	-56.5	5.8644	924.75	3
393.83	1.0342	-0.071196	-0.31016	3	-56.5	5.869	924.75	3
394.17	1.1983	-0.12861	-0.23034	1	-64.5	5.6435	921.75	3
394.21	1.1983	-0.12861	-0.23034	1	-64.5	5.6358	921.75	3
394.24	0.97555	-0.048229	-0.33297	3	-53	5.2232	920.25	3
394.25	0.91693	-0.048229	-0.35577	3	-53	5.2171	920.25	3
394.27	1.0342	-0.059712	-0.28736	3	-53	4.9394	920.75	3
394.29	1.0107	-0.036746	-0.31016	3	-55	0.3835	923.25	3
394.3	0.94038	-0.048229	-0.33297	3	-56	6.1252	924.25	3
394.37	1.0694	-0.082679	-0.27595	3	-55.5	0.092039	923.75	3
394.39	1.1045	-0.11713	-0.25315	1	-69	5.6297	924.75	3
394.39	1.1045	-0.11713	-0.25315	3	-54	0.92806	922.25	3
394.41	1.0459	-0.071196	-0.28736	1	-64.5	5.1204	922.25	3
394.43	1.0342	-0.071196	-0.28736	3	-54	4.3488	921.75	3
394.47	0.98728	-0.036746	-0.32157	1	-63.5	1.0646	920.25	3
394.49	1.0576	-0.094162	-0.28736	1	-64	0.48934	920.75	3
394.65	0.91693	-0.036746	-0.33297	3	-53.5	4.6449	921.25	3
394.93	0.98728	-0.048229	-0.33297	3	-55.5	0.098175	923.75	3
395.14	1.0811	-0.094162	-0.28736	1	-68.5	5.6251	924.75	3
395.27	1.0811	-0.094162	-0.28736	3	-54	0.92039	922.25	3
395.9	0.97555	-0.048229	-0.33297	3	-53	5.2293	920.25	3
396.1	0.92865	-0.048229	-0.34437	3	-53	4.921	920.75	3
396.42	0.92865	-0.048229	-0.33297	3	-56	6.1098	924.25	3
396.59	1.2687	-0.18603	-0.18473	3	-56.5	6.0945	924.25	3
396.7	1.2687	-0.18603	-0.18473	1	-64	6.1727	921.25	3
397.22	0.96383	-0.036746	-0.32157	3	-55.5	0.093573	923.75	3
397.66	0.96383	-0.036746	-0.31016	3	-54.5	0.92346	922.25	3
397.85	1.0107	-0.048229	-0.31016	3	-57	5.6497	925.25	3
398.13	1.1045	-0.10565	-0.26455	1	-64.5	5.6128	921.75	3
398.34	1.0811	-0.094162	-0.27595	1	-65.5	4.5774	922.75	3
398.46	1.0811	-0.094162	-0.27595	3	-53	5.2339	920.25	1
398.74	0.92865	-0.048229	-0.35577	3	-53	4.9256	920.75	1
399.54	1.1163	-0.10565	-0.24174	3	-53.5	4.6342	921.25	1
399.97	1.0107	-0.059712	-0.29876	3	-55.5	0.081301	923.75	1
400.56	1.0459	-0.082679	-0.31016	3	-56.5	5.6021	925.25	1
400.8	1.1397	-0.14009	-0.25315	3	-53.5	4.3381	921.75	1
400.88	1.1397	-0.14009	-0.25315	3	-53.5	4.3335	921.75	1
401.16	1.1632	-0.15158	-0.24174	1	-65	4.6173	922.75	1
401.43	0.9521	-0.048229	-0.32157	3	-53	5.303	920.25	1
401.56	0.9521	-0.048229	-0.32157	3	-53	5.1588	920.75	1
401.68	0.9052	-0.082679	-0.31016	3	-53.5	5.3014	920.75	4
401.88	0.91693	0.2044	-0.082102	1	-68.5	0.38656	924.25	4
401.96	1.1632	-0.094162	-0.10491	2	-69	0.59365	924.75	4
402	1.1632	-0.094162	-0.10491	2	-64	2.1798	922.25	4
402.16	0.87003	-0.14009	-0.35577	3	-55.5	6.2111	920.25	4
403.89	0.89348	0.078086	-0.50401	3	-60.5	5.0775	923.75	4
403.97	0.44791	0.89339	-0.28736	2	-54.5	1.468	922.25	4
404.45	0.50654	0.90487	-0.32157	3	-58.5	1.1689	921.75	4
404.82	0.61207	0.84746	-0.25315	3	-62.5	5.6174	920.25	4
404.9	0.61207	0.84746	-0.25315	2	-56.5	5.6957	920.25	4
408.08	0.40101	0.97377	-0.093505	2	-60	2.3899	924.25	2
408.37	0.44791	1.0886	-0.093505	2	-58.5	0.85443	923.75	2
408.44	0.014071	1.0312	-0.0022806	1	-58	0.087437	921.75	2
408.52	0.52999	0.95081	-0.15052	1	-60.5	1.376	921.25	2
408.52	0.52999	0.95081	-0.15052	2	-58	0.87284	925.75	2
410.7	0.75277	0.79004	-0.25315	3	-67.5	0.45252	923.75	2
411.45	0.99901	0.64076	-0.18473	3	-68.5	5.8675	925.25	2
411.7	0.67069	0.76708	-0.32157	3	-65.5	1.1382	922.75	2
411.95	0.67069	0.76708	-0.32157	3	-64.5	5.7846	920.25	2
412.7	0.7645	0.72114	-0.27595	3	-67.5	0.10738	924.25	2
412.95	0.70587	0.73263	-0.29876	3	-67	0.35435	923.75	2
413.45	0.70587	0.73263	-0.29876	3	-68	5.9074	924.75	2
413.95	0.82312	0.69818	-0.26455	3	-64.5	4.6296	921.75	2
414.2	0.82312	0.69818	-0.26455	3	-65.5	0.92806	922.75	2
414.7	0.65897	0.75559	-0.32157	3	-66	0.61666	923.25	2
414.95	0.65897	0.75559	-0.32157	3	-64.5	4.9578	921.25	2
415.2	0.65897	0.75559	-0.32157	2	-57.5	2.4329	925.75	2
416.45	0.63552	0.76708	-0.34437	3	-64	1.4527	921.75	2
416.7	0.65897	0.76708	-0.34437	3	-64	2.3899	920.25	2
416.95	0.65897	0.76708	-0.34437	3	-64	5.1941	920.75	2
417.45	0.70587	0.75559	-0.29876	3	-67.5	6.0761	924.25	2
417.95	0.65897	0.76708	-0.33297	3	-67	0.042951	923.75	2
418.7	0.60034	0.76708	-0.34437	3	-69	5.4778	925.25	2
418.95	0.60034	0.76708	-0.34437	3	-65	1.4312	921.75	2
419.45	0.58862	0.76708	-0.34437	3	-63.5	5.079	920.75	2
420.7	0.74105	0.73263	-0.28736	3	-68	5.6159	924.75	2
421.2	0.83485	0.68669	-0.25315	3	-64.5	4.4624	921.75	2
421.45	0.83485	0.68669	-0.25315	3	-65.5	0.73324	922.75	2
421.7	0.7176	0.73263	-0.29876	2	-53.5	6.0454	920.75	2
421.95	0.7176	0.73263	-0.29876	3	-64	5.0759	920.75	2
422.2	0.79967	0.70966	-0.27595	3	-67.5	5.8936	924.25	2
422.95	0.7645	0.72114	-0.28736	3	-67	0.046019	923.75	2
423.2	0.7645	0.72114	-0.28736	3	-68.5	5.6527	924.75	2
423.7	0.7176	0.75559	-0.28736	3	-65	1.2287	921.75	2
424.7	0.65897	0.76708	-0.34437	3	-67.5	5.823	924.25	2
425.2	0.63552	0.77856	-0.33297	3	-67	6.208	923.75	2
426.45	0.67069	0.77856	-0.32157	3	-63.5	2.1506	920.25	2
426.7	0.67069	0.77856	-0.32157	3	-64	4.9609	920.75	2
427.2	0.74105	0.73263	-0.28736	3	-67.5	5.8475	924.25	2
429.2	0.58862	0.79004	-0.34437	3	-64	4.9839	920.75	2
429.7	0.74105	0.72114	-0.29876	3	-67	5.8261	924.25	2
429.95	0.74105	0.72114	-0.29876	3	-64	4.6572	921.25	2
430.7	0.72932	0.75559	-0.31016	3	-68.5	5.28	925.25	2
430.95	0.72932	0.75559	-0.31016	3	-64	4.4225	921.75	2
431.45	0.79967	0.69818	-0.25315	3	-63.5	2.2105	920.25	2
431.55	0.79967	0.69818	-0.25315	3	-63.5	5.0054	920.75	2
431.7	0.79967	0.69818	-0.25315	3	-66	0.24544	923.25	2
431.95	0.79967	0.69818	-0.25315	3	-67	5.8184	924.25	2
432.95	0.68242	0.77856	-0.33297	3	-64.5	3.9577	922.25	2
433.45	0.72932	0.75559	-0.29876	3	-64.5	1.1321	921.75	2
433.95	0.82312	0.69818	-0.23034	3	-63.5	5.2477	920.25	2
434.45	0.67069	0.76708	-0.31016	3	-67	5.9166	924.25	2
434.7	0.67069	0.76708	-0.31016	3	-64	4.6909	921.25	2
435.7	0.7645	0.73263	-0.28736	3	-64.5	1.1305	921.75	2
435.95	0.7645	0.73263	-0.28736	3	-65.5	0.46019	922.75	2
436.45	0.91693	0.66373	-0.21894	2	-53.5	6.2433	920.25	2
436.55	0.91693	0.66373	-0.21894	3	-64	4.8704	920.75	2
436.7	0.91693	0.66373	-0.21894	3	-66	0.12272	923.25	2
437.2	0.92865	0.66373	-0.20754	3	-63.5	4.6296	921.25	2
437.7	0.7645	0.72114	-0.26455	3	-68	5.5009	924.75	2
437.95	0.7645	0.72114	-0.26455	3	-65	0.80227	922.25	2
438.2	0.7645	0.72114	-0.26455	3	-69	5.1833	925.25	2
438.45	0.69414	0.76708	-0.33297	3	-65.5	0.47707	922.75	2
438.7	0.69414	0.76708	-0.33297	3	-63.5	2.0509	920.25	2
438.95	0.69414	0.76708	-0.33297	3	-64	4.8397	920.75	2
439.45	0.78795	0.70966	-0.27595	3	-67.5	5.7601	924.25	2
439.55	0.78795	0.70966	-0.27595	3	-64	1.4619	921.25	2
440.2	0.63552	0.76708	-0.34437	3	-65	0.82988	922.25	2
440.7	0.69414	0.76708	-0.29876	3	-64.5	1.1658	921.75	2
440.95	0.69414	0.76708	-0.29876	3	-66	0.46786	922.75	2
441.2	0.69414	0.76708	-0.29876	3	-64	1.7089	920.75	2
441.45	0.69414	0.76708	-0.29876	3	-66.5	0.095107	923.25	2
441.95	0.98728	0.62928	-0.19613	3	-64	4.5667	921.25	2
442.2	0.98728	0.62928	-0.19613	3	-67	6.1267	923.75	2
442.7	0.68242	0.76708	-0.31016	3	-65.5	0.82988	922.25	2
443.45	0.67069	0.77856	-0.33297	3	-64	5.1511	920.25	2
444.2	0.78795	0.70966	-0.26455	3	-68	5.7156	924.25	2
444.45	0.78795	0.70966	-0.26455	3	-64.5	4.5053	921.25	2
445.2	0.74105	0.73263	-0.29876	3	-65	3.9485	922.25	2
445.7	0.58862	0.77856	-0.35577	3	-66	0.474	922.75	2
446.2	0.97555	0.65224	-0.19613	3	-67	0.087437	923.25	2
446.95	0.57689	0.79004	-0.35577	3	-70	1.738	925.75	2
447.2	0.57689	0.79004	-0.35577	3	-67	6.0086	923.75	2
448.2	0.62379	0.79004	-0.34437	2	-54	4.3013	922.75	2
448.45	0.68242	0.76708	-0.33297	3	-63.5	5.1281	920.25	2
448.7	0.57689	0.79004	-0.34437	3	-66.5	0.064427	923.25	2
448.95	0.57689	0.79004	-0.34437	3	-68	5.6895	924.25	2
449.2	0.57689	0.79004	-0.34437	3	-64.5	4.4961	921.25	2
449.7	0.78795	0.70966	-0.26455	3	-68.5	5.4656	924.75	2
450.45	0.8583	0.68669	-0.23034	3	-64.5	4.3166	921.75	2
451.7	0.7176	0.75559	-0.29876	3	-64	4.493	921.25	2
452.2	0.68242	0.76708	-0.32157	3	-68.5	5.3873	924.75	2
452.45	0.68242	0.76708	-0.32157	3	-65	0.71023	922.25	2
452.95	0.60034	0.79004	-0.34437	3	-64.5	1.1259	921.75	2
453.2	0.60034	0.79004	-0.34437	3	-65.5	0.52309	922.75	2
453.45	0.57689	0.79004	-0.34437	3	-63.5	1.7902	920.75	2
453.7	0.57689	0.79004	-0.34437	3	-66.5	0.19021	923.25	2
454.2	0.94038	0.65224	-0.19613	3	-70.5	1.7625	925.75	2
454.7	0.96383	0.65224	-0.20754	3	-68.5	5.4257	924.75	2
455.2	0.82312	0.69818	-0.25315	3	-64.5	4.2092	921.75	2
455.45	0.82312	0.69818	-0.25315	3	-65.5	0.42338	922.75	2
456.45	0.68242	0.77856	-0.31016	3	-64	4.5989	921.25	2
456.7	0.68242	0.77856	-0.31016	3	-64.5	4.5636	921.25	2
457.2	0.91693	0.66373	-0.20754	3	-68.5	5.4196	924.75	2
457.45	0.91693	0.66373	-0.20754	3	-70	5.125	925.25	2
457.95	0.87003	0.68669	-0.23034	3	-65.5	0.37122	922.75	2
458.2	0.61207	0.79004	-0.34437	3	-64	1.7288	920.75	2
458.45	0.61207	0.79004	-0.34437	3	-64	4.8704	920.75	2
459.7	0.75277	0.73263	-0.27595	3	-65	0.76392	922.25	2
460.2	0.84658	0.68669	-0.24174	3	-65.5	0.39423	922.75	2
460.7	0.64724	0.79004	-0.34437	3	-63.5	4.8397	920.75	2
460.95	0.64724	0.79004	-0.34437	2	-54.5	0.7133	923.25	2
461.45	0.65897	0.77856	-0.33297	3	-64	1.4619	921.25	2
461.95	0.63552	0.80152	-0.32157	3	-67.5	5.3935	924.75	2
462.2	0.63552	0.80152	-0.32157	3	-65	3.8718	922.25	2
462.7	0.62379	0.80152	-0.35577	3	-65	0.8805	921.75	2
463.45	0.60034	0.79004	-0.33297	3	-67	5.6052	924.25	2
464.45	0.68242	0.76708	-0.29876	3	-68	5.2002	924.75	2
464.95	0.70587	0.76708	-0.29876	3	-64	0.87437	921.75	2
465.2	0.70587	0.76708	-0.29876	3	-65.5	0.21322	922.75	2
465.45	0.64724	0.79004	-0.33297	3	-63.5	4.9379	920.25	2
465.7	0.64724	0.79004	-0.33297	3	-63.5	4.6173	920.75	2
466.2	0.75277	0.73263	-0.26455	3	-67	5.4349	924.25	2
466.32	0.75277	0.73263	-0.26455	3	-64	1.1229	921.25	2
466.7	0.7176	0.74411	-0.28736	3	-68	5.1434	924.75	2
467.2	0.7176	0.74411	-0.28736	3	-65	0.50621	922.25	2
467.45	0.79967	0.70966	-0.24174	3	-64.5	0.96334	921.75	2
467.95	0.82312	0.70966	-0.24174	3	-63.5	4.7001	920.75	2
468.45	0.60034	0.79004	-0.33297	3	-67.5	5.5162	924.25	2
469.2	0.8114	0.70966	-0.25315	3	-66.5	5.7708	923.75	2
469.7	0.98728	0.64076	-0.18473	3	-64.5	0.48167	922.25	2
470.45	0.74105	0.72114	-0.28736	2	-53	5.757	920.75	2
470.7	0.62379	0.79004	-0.33297	3	-66	6.2356	923.25	2
470.95	0.62379	0.79004	-0.33297	3	-67	5.6205	924.25	2
471.2	0.62379	0.79004	-0.33297	3	-63.5	4.4179	921.25	2
471.45	0.82312	0.69818	-0.23034	3	-66.5	5.8659	923.75	2
471.7	0.82312	0.69818	-0.23034	3	-67.5	5.2247	924.75	2
472.2	0.9521	0.65224	-0.18473	2	-53	4.8443	921.75	2
473.2	0.58862	0.79004	-0.34437	3	-65.5	6.1497	923.25	2
473.95	0.60034	0.79004	-0.33297	3	-66	5.9304	923.75	2
474.7	0.61207	0.79004	-0.32157	3	-68.5	4.9655	925.25	2
474.79	0.61207	0.79004	-0.32157	3	-64	4.0313	921.75	2
475.2	0.87003	0.67521	-0.23034	3	-62.5	4.941	920.25	2
475.45	0.87003	0.67521	-0.23034	3	-63	1.5156	920.75	2
475.7	0.68242	0.76708	-0.31016	3	-65.5	6.1037	923.25	2
475.95	0.68242	0.76708	-0.31016	3	-63.5	4.3212	921.25	2
476.7	0.74105	0.73263	-0.27595	3	-64	0.63507	922.25	2
476.95	0.74105	0.73263	-0.27595	3	-68.5	4.9824	925.25	2
477.7	0.83485	0.69818	-0.23034	3	-63	4.6173	920.75	2
477.95	0.83485	0.69818	-0.23034	3	-65.5	6.0884	923.25	2
478.45	0.91693	0.66373	-0.20754	3	-63.5	1.1566	921.25	2
479.2	0.70587	0.75559	-0.29876	3	-64.5	0.59672	922.25	2
479.95	0.84658	0.69818	-0.23034	2	-53	6.0976	920.25	2
480.2	0.69414	0.76708	-0.29876	3	-63	4.6096	920.75	2
480.7	0.67069	0.77856	-0.34437	2	-52.5	5.2125	921.25	2
481.7	0.75277	0.74411	-0.27595	3	-64.5	0.55223	922.25	2
482.45	0.63552	0.79004	-0.32157	3	-62.5	4.987	920.25	2
482.7	0.58862	0.79004	-0.34437	3	-63	4.6572	920.75	2
483.2	0.58862	0.79004	-0.34437	3	-66.5	5.4702	924.25	2
483.28	0.58862	0.79004	-0.34437	3	-63.5	4.2936	921.25	2
483.95	0.67069	0.76708	-0.32157	3	-67.5	5.1634	924.75	2
484.2	0.8583	0.69818	-0.21894	3	-68	4.9241	925.25	2
484.7	0.82312	0.69818	-0.24174	3	-65	0.28379	922.75	2
485.2	0.8583	0.68669	-0.23034	2	-53	5.7033	920.75	2
485.7	0.67069	0.77856	-0.31016	3	-66.5	5.4809	924.25	2
486.2	0.7645	0.73263	-0.26455	3	-66	5.7693	923.75	2
486.7	0.57689	0.79004	-0.34437	3	-64	0.4832	922.25	2
487.45	0.64724	0.77856	-0.33297	3	-62.5	4.987	920.25	2
487.95	0.57689	0.79004	-0.34437	3	-66.5	5.4963	924.25	2
488.45	0.74105	0.74411	-0.27595	3	-69.5	4.6357	925.75	2
488.7	0.74105	0.74411	-0.27595	3	-68.5	5.1419	924.75	2
489.45	0.57689	0.79004	-0.35577	3	-64	0.84676	921.75	2
489.95	0.96383	0.64076	-0.19613	2	-53	5.7248	920.75	2
490.45	0.89348	0.67521	-0.21894	3	-66.5	5.5116	924.25	2
490.54	0.89348	0.67521	-0.21894	3	-63	4.3274	921.25	2
491.95	0.82312	0.69818	-0.23034	2	-54	4.0528	922.75	2
492.2	0.82312	0.70966	-0.23034	3	-62.5	4.9317	920.25	2
492.45	0.57689	0.79004	-0.34437	3	-62.5	4.6618	920.75	2
492.95	0.92865	0.65224	-0.20754	3	-63	4.3565	921.25	2
493.45	0.57689	0.79004	-0.33297	3	-67.5	5.1895	924.75	2
494.7	0.84658	0.69818	-0.24174	3	-62.5	4.9486	920.25	2
494.78	0.84658	0.69818	-0.24174	3	-62.5	4.6679	920.75	2
495.2	0.58862	0.79004	-0.34437	3	-65	6.1467	923.25	2
495.95	0.8583	0.67521	-0.23034	3	-66	5.757	923.75	2
496.45	0.9521	0.65224	-0.20754	3	-68.5	4.8428	925.25	2
496.95	0.65897	0.79004	-0.32157	3	-64.5	0.158	922.75	2
497.02	0.65897	0.79004	-0.32157	3	-62.5	4.9609	920.25	2
497.45	0.57689	0.79004	-0.34437	3	-65	6.162	923.25	2
498.2	0.9052	0.66373	-0.20754	3	-69	4.648	925.75	2
498.7	0.67069	0.79004	-0.31016	3	-67.5	5.1726	924.75	2
499.2	0.72932	0.75559	-0.28736	3	-64	0.87744	921.75	2
499.95	0.87003	0.68669	-0.23034	3	-65	6.1804	923.25	2
500.2	0.87003	0.68669	-0.23034	3	-66.5	5.5745	924.25	2
500.7	0.70587	0.75559	-0.29876	3	-69.5	4.6725	925.75	2
500.77	0.70587	0.75559	-0.29876	3	-66	5.8322	923.75	2
501.2	0.57689	0.80152	-0.34437	3	-64	3.6954	922.25	2
501.95	0.64724	0.79004	-0.34437	2	-53	6.0424	920.25	2
502.04	0.64724	0.79004	-0.34437	3	-63	4.9839	920.25	2
502.2	0.60034	0.79004	-0.34437	2	-54	0.55837	923.25	2
502.45	0.9052	0.65224	-0.21894	3	-66.5	5.6251	924.25	2
503.45	0.72932	0.75559	-0.27595	3	-67.5	5.26	924.75	2
503.95	0.91693	0.67521	-0.20754	2	-53	4.8014	921.75	2
504.04	0.91693	0.67521	-0.20754	3	-64	0.8759	921.75	2
504.2	0.91693	0.67521	-0.20754	3	-65	0.20402	922.75	2
505.2	0.57689	0.79004	-0.34437	3	-63	4.447	921.25	2
505.95	0.82312	0.70966	-0.23034	3	-67.5	5.2769	924.75	2
506.2	0.56517	0.79004	-0.34437	3	-68	4.9609	925.25	2
506.45	0.56517	0.79004	-0.34437	3	-63.5	4.0482	921.75	2
506.95	0.79967	0.69818	-0.24174	3	-63	4.6648	920.75	2
507.7	0.63552	0.79004	-0.34437	3	-63.5	4.3949	921.25	2
508.2	0.57689	0.79004	-0.33297	3	-67	5.3014	924.75	2
508.95	0.88175	0.67521	-0.20754	3	-64.5	0.22396	922.75	2
509.45	0.94038	0.65224	-0.19613	2	-53	6.0362	920.25	2
509.7	0.63552	0.79004	-0.33297	3	-65	6.139	923.25	2
509.95	0.92865	0.65224	-0.19613	2	-52.5	5.2094	921.25	2
510.2	0.92865	0.65224	-0.19613	3	-63.5	4.3918	921.25	2
510.45	0.92865	0.65224	-0.19613	3	-65.5	5.8936	923.75	2
510.7	0.67069	0.79004	-0.31016	3	-64	3.8135	922.25	2
510.95	0.67069	0.79004	-0.31016	3	-68	5.0514	925.25	2
511.45	0.68242	0.79004	-0.32157	3	-64.5	0.25004	922.75	2
511.7	0.68242	0.79004	-0.32157	3	-63	4.9747	920.25	2
511.95	0.69414	0.74411	-0.29876	3	-63	4.6725	920.75	2
512.2	0.69414	0.74411	-0.29876	3	-65.5	6.1497	923.25	2
512.28	0.69414	0.74411	-0.29876	3	-66.5	5.5116	924.25	2
512.7	0.63552	0.80152	-0.33297	3	-69	4.6955	925.75	2
513.7	0.62379	0.80152	-0.33297	3	-68	5.0161	925.25	2
513.95	0.58862	0.79004	-0.34437	3	-64.5	0.26078	922.75	2
514.2	0.58862	0.79004	-0.34437	3	-63	4.9808	920.25	2
514.28	0.58862	0.79004	-0.34437	3	-63	1.534	920.75	2
514.45	0.58862	0.79004	-0.34437	3	-65	6.1528	923.25	2
515.45	0.78795	0.72114	-0.26455	3	-67	5.2708	924.75	2
515.95	0.65897	0.77856	-0.33297	3	-68	5.0667	925.25	2
516.7	0.8583	0.69818	-0.23034	3	-63	4.6602	920.75	2
517.7	0.7176	0.75559	-0.29876	3	-66	5.803	923.75	2
518.2	0.72932	0.75559	-0.28736	3	-64	0.58598	922.25	2
518.95	0.72932	0.74411	-0.28736	3	-62.5	4.99	920.25	2
519.45	0.89348	0.67521	-0.21894	3	-65	6.1835	923.25	2
519.7	0.89348	0.67521	-0.21894	3	-66.5	5.5208	924.25	2
520.45	0.60034	0.80152	-0.34437	3	-67	5.214	924.75	2
520.7	0.60034	0.80152	-0.34437	3	-64	0.5645	922.25	2
520.95	0.60034	0.80152	-0.34437	2	-53	4.8397	921.75	2
521.2	0.8114	0.69818	-0.23034	3	-64.5	0.31293	922.75	2
521.45	0.58862	0.79004	-0.33297	3	-62.5	4.7385	920.75	2
521.95	0.58862	0.79004	-0.34437	3	-65	6.1681	923.25	2
522.2	0.56517	0.79004	-0.35577	3	-63	4.3488	921.25	2
523.7	0.83485	0.69818	-0.23034	3	-66	0.30066	922.75	2
524.55	0.96383	0.60631	-0.16192	1	-64.5	5.9749	924.25	2
548.92	0.41273	0.95081	-0.03649	1	-62	0.88357	923.25	2
549.49	0.41273	0.95081	-0.03649	1	-62	5.9196	921.25	2
549.53	0.41273	0.95081	-0.03649	2	-57.5	1.0999	924.75	2
549.95	0.58862	0.85894	-0.20754	1	-69.5	3.6141	925.25	2
550.7	0.67069	0.74411	-0.32157	3	-64.5	5.6895	920.25	2
550.95	0.8583	0.69818	-0.24174	3	-66	0.56604	923.25	2
551.45	0.8583	0.69818	-0.24174	2	-53.5	5.8567	921.25	2
551.95	0.61207	0.79004	-0.32157	3	-66.5	0.44485	923.75	2
552.2	0.84658	0.69818	-0.20754	3	-64.5	4.4746	922.25	2
552.7	0.84658	0.69818	-0.20754	3	-64	4.6878	921.75	2
553.2	0.62379	0.81301	-0.32157	3	-63.5	5.5975	920.25	2
553.45	0.7176	0.74411	-0.28736	3	-66	0.49854	923.25	2
553.7	0.7176	0.74411	-0.28736	3	-63.5	4.9164	921.25	2
554.45	0.7645	0.74411	-0.26455	3	-66.5	0.1672	923.75	2
554.7	0.7645	0.74411	-0.26455	3	-64	4.3565	922.25	2
554.78	0.7645	0.74411	-0.26455	3	-69	5.5591	925.25	2
554.95	0.7645	0.74411	-0.26455	3	-63.5	4.6572	921.75	2
555.45	0.55344	0.80152	-0.35577	3	-63	2.4053	920.25	2
555.95	0.75277	0.74411	-0.27595	3	-66	0.4019	923.25	2
556.2	0.75277	0.74411	-0.27595	3	-63.5	1.7089	921.25	2
557.7	0.62379	0.81301	-0.33297	3	-65.5	0.78386	922.75	2
558.45	0.78795	0.70966	-0.25315	3	-66.5	0.42031	923.25	2
558.7	0.54171	0.81301	-0.35577	3	-63.5	1.6536	921.25	2
559.2	0.54171	0.81301	-0.35577	3	-67	6.2817	923.75	2
559.95	0.69414	0.77856	-0.29876	3	-64	1.3438	921.75	2
560.2	0.69414	0.77856	-0.29876	3	-65	3.8365	922.75	2
560.3	0.69414	0.77856	-0.29876	3	-63	5.5039	920.25	2
560.7	0.60034	0.81301	-0.33297	3	-66	3.5711	923.25	2
560.95	0.72932	0.76708	-0.28736	3	-67.5	5.9718	924.25	2
561.95	0.88175	0.68669	-0.21894	3	-64.5	0.94953	922.25	2
562.45	0.92865	0.67521	-0.20754	3	-63.5	1.2824	921.75	2
562.7	0.92865	0.67521	-0.20754	2	-53	0.049087	920.25	2
563.2	0.78795	0.73263	-0.25315	3	-65.5	0.33901	923.25	2
563.7	0.78795	0.72114	-0.25315	3	-63	4.7584	921.25	2
564.2	0.67069	0.79004	-0.28736	3	-68.5	5.5361	924.75	2
564.45	0.67069	0.79004	-0.28736	3	-64.5	4.0528	922.25	2
565.2	0.65897	0.80152	-0.32157	3	-62.5	5.4027	920.25	2
565.95	0.62379	0.81301	-0.32157	3	-63	4.7814	921.25	2
566.45	0.8114	0.70966	-0.24174	2	-56	6.0055	924.75	2
566.95	0.62379	0.81301	-0.32157	3	-64.5	4.0543	922.25	2
567.45	0.9052	0.67521	-0.21894	3	-65	0.53383	922.75	2
567.7	0.84658	0.72114	-0.23034	3	-62.5	1.9098	920.75	2
568.45	0.60034	0.81301	-0.34437	3	-63	4.7937	921.25	2
569.2	0.68242	0.77856	-0.29876	3	-64	4.0804	922.25	2
569.95	0.72932	0.75559	-0.26455	3	-64.5	3.723	922.75	2
570.7	0.61207	0.81301	-0.33297	3	-67	5.8521	924.25	2
571.95	0.67069	0.79004	-0.31016	3	-69	5.2524	925.25	2
572.2	0.54171	0.81301	-0.36718	3	-64.5	3.6816	922.75	2
572.45	0.54171	0.81301	-0.36718	3	-62	5.3244	920.25	2
572.7	0.54171	0.81301	-0.36718	3	-62	1.8745	920.75	2
572.79	0.54171	0.81301	-0.36718	3	-62.5	4.9824	920.75	2
574.2	0.68242	0.76708	-0.29876	3	-64	4.0697	922.25	2
574.7	0.51826	0.83597	-0.36718	3	-64.5	0.5461	922.75	2
575.2	0.52999	0.82449	-0.37858	2	-53	5.8153	920.75	2
575.28	0.52999	0.82449	-0.37858	3	-62.5	4.9992	920.75	2
575.95	0.84658	0.70966	-0.23034	3	-70	1.8438	925.75	2
576.45	0.84658	0.70966	-0.23034	3	-68	5.5745	924.75	2
578.2	0.57689	0.82449	-0.34437	3	-66.5	5.8445	924.25	2
578.95	0.63552	0.81301	-0.32157	3	-64	4.1157	922.25	2
579.45	0.92865	0.67521	-0.19613	3	-63.5	4.4347	921.75	2
579.95	0.84658	0.70966	-0.23034	3	-62	5.3582	920.25	2
580.03	0.84658	0.70966	-0.23034	3	-62	5.0269	920.75	2
580.2	0.84658	0.70966	-0.23034	3	-62.5	5.01	920.75	2
580.7	0.58862	0.82449	-0.34437	3	-62.5	4.6725	921.25	2
581.2	0.67069	0.79004	-0.31016	3	-66.5	6.1482	923.75	2
581.7	0.89348	0.69818	-0.20754	3	-63.5	4.4148	921.75	2
581.95	0.89348	0.69818	-0.20754	3	-64.5	0.58751	922.75	2
582.45	0.60034	0.82449	-0.34437	3	-62.5	5.3091	920.25	2
582.7	0.77622	0.74411	-0.26455	3	-65.5	0.17334	923.25	2
582.95	0.77622	0.74411	-0.26455	3	-63	4.6679	921.25	2
583.95	0.57689	0.82449	-0.34437	3	-64	0.96027	922.25	2
584.2	0.70587	0.76708	-0.28736	3	-63.5	4.4225	921.75	2
584.45	0.70587	0.76708	-0.28736	3	-64.5	0.58138	922.75	2
584.7	0.57689	0.83597	-0.35577	3	-62.5	1.8975	920.75	2
584.95	0.57689	0.83597	-0.35577	3	-62.5	5.013	920.75	2
585.45	0.82312	0.70966	-0.24174	3	-67	5.8153	924.25	2
586.2	0.70587	0.76708	-0.28736	3	-64.5	4.1694	922.25	2
586.45	0.70587	0.76708	-0.28736	3	-68.5	5.3429	925.25	2
586.95	0.65897	0.81301	-0.31016	3	-65	3.7429	922.75	2
587.2	0.65897	0.81301	-0.31016	3	-63	5.3674	920.25	2
587.45	0.61207	0.82449	-0.33297	3	-63	5.0361	920.75	2
587.7	0.61207	0.82449	-0.33297	3	-65.5	0.21169	923.25	2
588.45	0.84658	0.70966	-0.23034	3	-66.5	6.1927	923.75	2
588.7	0.55344	0.82449	-0.34437	3	-64	0.96641	922.25	2
589.2	0.89348	0.69818	-0.20754	3	-65	0.59825	922.75	2
589.95	0.75277	0.74411	-0.28736	3	-67.5	0.37276	923.25	2
590.2	0.75277	0.74411	-0.28736	3	-69.5	6.1283	924.25	2
590.7	0.64724	0.80152	-0.31016	3	-69	0.16567	923.75	2
591.45	0.64724	0.80152	-0.31016	2	-59	5.7555	925.25	2
591.95	0.70587	0.73263	-0.28736	3	-65.5	0.42645	922.75	2
592.2	0.75277	0.72114	-0.31016	3	-64	5.0008	920.75	2
592.7	0.56517	0.80152	-0.40139	3	-65	1.6153	921.25	2
593.45	0.7176	0.75559	-0.27595	3	-64	4.1433	922.25	2
593.7	0.7176	0.75559	-0.27595	3	-68.5	5.2984	925.25	2
594.2	0.67069	0.76708	-0.29876	3	-63	4.4808	921.75	2
594.29	0.67069	0.76708	-0.29876	3	-64	0.65194	922.75	2
594.45	0.67069	0.76708	-0.29876	3	-62.5	5.4763	920.25	2
594.7	0.54171	0.81301	-0.33297	3	-65	0.38656	923.25	2
595.2	0.62379	0.80152	-0.29876	3	-62.5	4.9348	921.25	2
595.45	0.62379	0.80152	-0.29876	3	-69	5.1956	925.75	2
596.2	0.62379	0.81301	-0.32157	3	-63	4.197	922.25	2
596.45	0.62379	0.81301	-0.32157	3	-62.5	4.4808	921.75	2
597.2	0.7645	0.73263	-0.24174	3	-64.5	3.4898	923.25	2
597.95	0.54171	0.81301	-0.31016	3	-69	5.0897	925.75	2
598.45	0.56517	0.81301	-0.32157	3	-66.5	5.6358	924.75	2
598.54	0.56517	0.81301	-0.32157	3	-63.5	4.1694	922.25	2
599.2	0.56517	0.81301	-0.34437	3	-62	5.4303	920.25	2
599.45	0.56517	0.81301	-0.34437	2	-53	5.8583	920.75	2
599.54	0.56517	0.81301	-0.34437	3	-62	5.0867	920.75	2
600.7	0.91693	0.68669	-0.18473	3	-67	5.6788	924.75	2
600.95	0.91693	0.68669	-0.18473	3	-63	4.1985	922.25	2
601.2	0.91693	0.68669	-0.18473	3	-67.5	5.3551	925.25	2
601.7	0.68242	0.77856	-0.27595	3	-62	5.4196	920.25	2
602.2	0.8114	0.70966	-0.23034	3	-64.5	3.4039	923.25	2
602.45	0.58862	0.83597	-0.32157	3	-62	4.7538	921.25	2
602.7	0.58862	0.83597	-0.32157	3	-62	4.7492	921.25	2
602.95	0.58862	0.83597	-0.32157	3	-65.5	6.1819	923.75	2
603.7	0.62379	0.82449	-0.31016	3	-63	4.5206	921.75	2
604.2	0.54171	0.81301	-0.34437	3	-62	5.4533	920.25	2
604.45	0.54171	0.81301	-0.34437	3	-62	5.1143	920.75	2
604.53	0.54171	0.81301	-0.34437	3	-64.5	0.28225	923.25	2
605.2	0.51826	0.81301	-0.33297	3	-65.5	6.1804	923.75	2
605.7	0.63552	0.80152	-0.29876	3	-63.5	0.93573	922.25	2
606.45	0.91693	0.67521	-0.18473	3	-64	0.61973	922.75	2
606.7	0.65897	0.79004	-0.29876	3	-62.5	5.1051	920.75	2
607.95	0.9521	0.67521	-0.18473	3	-66.5	6.1375	923.75	2
608.2	0.64724	0.79004	-0.31016	3	-64	3.9837	922.25	2
608.95	0.60034	0.81301	-0.33297	3	-61.5	2.2764	920.25	2
609.2	0.60034	0.81301	-0.33297	3	-62	5.4288	920.25	2
609.29	0.60034	0.81301	-0.33297	3	-62	5.1082	920.75	2
609.45	0.60034	0.81301	-0.33297	3	-65	0.26231	923.25	2
609.7	0.60034	0.81301	-0.33297	3	-66.5	5.8383	924.25	2
610.45	0.58862	0.82449	-0.34437	3	-68	5.4548	924.75	2
610.7	0.58862	0.82449	-0.34437	3	-63.5	4.0114	922.25	2
611.2	0.91693	0.68669	-0.18473	3	-63	4.335	921.75	2
611.45	0.55344	0.82449	-0.34437	3	-62	5.3873	920.25	2
611.95	0.78795	0.73263	-0.23034	3	-65	0.29299	923.25	2
612.2	0.52999	0.83597	-0.33297	3	-62.5	1.6199	921.25	2
612.45	0.52999	0.83597	-0.33297	3	-69.5	4.941	925.75	2
612.7	0.52999	0.83597	-0.33297	3	-66	6.1451	923.75	2
613.45	0.63552	0.81301	-0.31016	3	-63.5	4.3933	921.75	2
613.95	0.52999	0.82449	-0.34437	3	-62.5	5.3444	920.25	2
614.2	0.84658	0.70966	-0.21894	3	-65	0.30066	923.25	2
615.7	0.58862	0.82449	-0.32157	3	-63.5	4.1218	922.25	2
615.95	0.8583	0.69818	-0.21894	3	-63.5	4.4455	921.75	2
616.2	0.8583	0.69818	-0.21894	2	-53	6.2663	920.25	2
616.45	0.51826	0.83597	-0.34437	3	-62.5	5.3797	920.25	2
616.7	0.51826	0.83597	-0.34437	3	-62.5	5.0713	920.75	2
616.79	0.51826	0.83597	-0.34437	3	-65	0.29299	923.25	2
616.95	0.51826	0.83597	-0.34437	3	-67	5.9411	924.25	2
617.45	0.55344	0.81301	-0.34437	3	-66	6.231	923.75	2
617.7	0.55344	0.81301	-0.34437	3	-67	5.5776	924.75	2
617.95	0.55344	0.81301	-0.34437	3	-63.5	4.1203	922.25	2
618.45	0.52999	0.82449	-0.33297	3	-64	0.65194	922.75	2
619.2	0.58862	0.74411	-0.34437	3	-67.5	0.053689	923.25	2
619.7	0.54171	0.87042	-0.23034	2	-58.5	5.938	921.25	2
620.47	0.54171	0.87042	-0.23034	2	-61.5	1.5999	922.25	2
621.27	0.025796	0.99674	-0.12771	2	-56.5	0.83142	922.75	2
621.84	0.13132	0.98526	0.066138	2	-56.5	1.5294	923.25	4
621.96	0.13132	0.98526	0.066138	2	-56	4.6802	923.25	4
622.16	0.42446	1.0542	-0.047893	2	-55.5	1.1275	924.25	4
622.37	0.14305	0.92784	-0.34437	3	-61.5	1.7549	921.25	4
622.58	0.2134	0.97377	-0.27595	2	-59	0.37736	925.75	4
622.88	0.27203	0.90487	-0.059296	2	-58.5	0.87284	924.75	4
623.4	0.34238	1.0197	-0.24174	2	-58.5	5.9963	921.75	4
623.66	0.34238	1.0197	-0.24174	3	-61.5	5.125	920.25	4
625.27	0.37756	0.98526	-0.23034	2	-61	5.8613	923.75	4
627.05	0.15478	1.0886	-0.12771	3	-61.5	5.079	920.25	1
627.34	0.15478	1.0886	-0.12771	2	-59	0.97408	920.75	1
627.63	0.34238	0.95081	-0.33297	3	-58	1.1536	924.25	3
627.68	0.34238	0.95081	-0.33297	2	-59.5	5.3137	924.25	3
627.92	0.34238	0.85894	-0.51542	3	-59	4.9149	923.75	3
628.04	0.34238	0.85894	-0.51542	3	-58.5	1.0094	924.75	3
628.29	0.75277	0.51445	-0.80049	2	-61	4.6924	925.25	3
628.7	0.84658	0.16995	-0.66366	3	-53.5	0.60746	920.75	3
629.16	1.2335	-0.10565	-0.27595	3	-54	5.1971	923.25	3
629.23	1.2335	-0.10565	-0.27595	1	-67.5	0.73324	924.25	3
629.75	0.96383	-0.036746	-0.36718	3	-53.5	1.2195	923.75	3
630.04	1.0459	-0.082679	-0.26455	1	-68	5.7294	924.75	3
630.61	1.1866	-0.14009	-0.21894	3	-52.5	5.4702	921.75	3
630.85	0.99901	-0.025263	-0.34437	3	-52.5	4.8167	922.75	3
631.13	0.89348	-0.025263	-0.34437	1	-68	1.037	920.25	3
631.29	0.99901	-0.025263	-0.28736	3	-52.5	0.25004	920.25	3
631.37	0.99901	-0.025263	-0.28736	3	-52	6.1497	920.75	3
631.45	0.99901	-0.025263	-0.28736	3	-52	6.1574	920.75	3
631.54	0.99901	-0.025263	-0.28736	1	-67	3.6294	920.75	3
631.9	1.1749	-0.12861	-0.23034	3	-54	0.78693	924.25	3
632.18	0.91693	-0.025263	-0.35577	1	-66.5	6.1835	921.25	3
632.82	1.0576	-0.059712	-0.27595	3	-54.5	0.4786	924.75	3
632.9	1.0576	-0.059712	-0.27595	1	-67	5.4073	924.75	3
633.5	0.91693	-0.01378	-0.33297	1	-68.5	4.9271	925.25	3
633.78	1.0342	-0.025263	-0.31016	3	-52.5	4.7216	922.75	3
634.06	0.9052	-0.01378	-0.34437	3	-52.5	0.10278	920.25	3
634.5	0.94038	-0.01378	-0.32157	3	-53	1.2824	923.25	3
634.9	0.91693	-0.01378	-0.33297	3	-52	5.6788	921.25	3
634.98	0.91693	-0.01378	-0.33297	1	-66	6.1098	921.25	3
635.43	0.97555	-0.01378	-0.33297	3	-53.5	4.1187	923.75	3
635.63	0.97555	-0.01378	-0.33297	1	-67	5.3873	924.75	3
636.03	1.1045	-0.082679	-0.24174	3	-52	4.9962	922.25	3
636.75	0.91693	-0.01378	-0.33297	1	-65.5	1.3085	922.75	3
637.11	0.9052	-0.0022966	-0.33297	3	-52	6.0055	920.75	3
637.4	0.92865	-0.0022966	-0.33297	1	-66	0.74858	923.25	3
637.6	0.94038	0.0091865	-0.29876	3	-54	0.69489	924.25	3
637.92	0.9521	-0.01378	-0.33297	3	-55.5	6.1927	925.75	3
638.4	0.91693	-0.0022966	-0.33297	1	-67	5.3689	924.75	3
639.09	0.94038	0.0091865	-0.32157	1	-65.5	2.3746	921.75	3
639.45	0.91693	0.0091865	-0.32157	3	-52.5	0.049087	920.25	3
639.89	0.96383	-0.0022966	-0.32157	1	-66.5	0.34361	920.75	3
640.09	1.1045	-0.071196	-0.24174	3	-53	1.2195	923.25	3
640.7	1.0811	-0.059712	-0.25315	3	-55.5	6.1727	925.75	3
641.06	1.0459	-0.01378	-0.27595	1	-66.5	0.15033	923.75	3
641.26	1.0811	-0.059712	-0.27595	3	-54.5	0.37429	924.75	3
641.43	0.9052	0.0091865	-0.32157	3	-52	4.9456	922.25	3
641.5	0.9052	0.0091865	-0.32157	1	-65.5	4.9333	922.25	3
641.7	0.92865	-0.0022966	-0.31016	1	-67.5	4.8581	925.25	3
641.98	0.89348	-0.01378	-0.34437	3	-52	5.283	921.75	3
642.27	1.0928	-0.071196	-0.26455	1	-65.5	1.2487	922.75	3
642.51	0.99901	-0.025263	-0.32157	3	-52.5	0.021476	920.25	3
642.59	0.99901	-0.025263	-0.32157	3	-52	5.9564	920.75	3
642.67	0.99901	-0.025263	-0.32157	3	-52	5.9488	920.75	3
642.91	1.0225	-0.01378	-0.29876	3	-53	4.3412	923.25	3
643.11	1.0107	-0.0022966	-0.29876	3	-53	1.2164	923.25	3
643.39	0.92865	0.0091865	-0.32157	3	-54	0.64887	924.25	3
643.67	1.2218	-0.14009	-0.20754	1	-66	6.0393	921.25	3
643.88	0.94038	0.0091865	-0.31016	3	-53.5	0.95414	923.75	3
644.32	0.97555	0.0091865	-0.31016	1	-67	5.3229	924.75	3
644.44	0.97555	0.0091865	-0.31016	3	-52.5	4.9532	922.25	3
644.72	0.97555	-0.0022966	-0.32157	1	-67.5	4.8673	925.25	3
644.92	0.89348	0.0091865	-0.33297	3	-52	5.2585	921.75	3
645	0.89348	0.0091865	-0.33297	3	-52	5.2631	921.75	3
645.09	0.89348	0.0091865	-0.33297	1	-66	5.441	921.75	3
645.21	0.92865	0.0091865	-0.33297	3	-52.5	4.648	922.75	3
645.41	0.9521	-0.0022966	-0.31016	3	-52.5	0.0061359	920.25	3
645.49	0.9521	-0.0022966	-0.31016	3	-52.5	0.013806	920.25	3
645.65	1.2804	-0.16306	-0.19613	3	-52.5	0.0092039	920.25	3
646.1	1.1749	-0.094162	-0.20754	3	-53	1.2088	923.25	3
646.3	0.89348	-0.0022966	-0.33297	1	-66.5	5.8368	924.25	3
647.07	0.98728	0.0091865	-0.31016	3	-53.5	0.93113	923.75	3
647.23	0.9052	-0.01378	-0.33297	3	-54.5	0.36662	924.75	3
647.43	1.0576	-0.036746	-0.26455	3	-52	4.9256	922.25	3
647.51	1.0576	-0.036746	-0.26455	3	-52	4.9364	922.25	3
647.8	1.1045	-0.059712	-0.26455	3	-55	0.076699	925.25	3
647.92	1.1045	-0.059712	-0.26455	3	-55	0.090505	925.25	3
648.37	0.94038	-0.01378	-0.32157	3	-52.5	4.625	922.75	3
648.57	0.9052	0.0091865	-0.32157	3	-52.5	6.2694	920.25	3
648.93	1.2921	-0.12861	-0.17333	3	-52	5.9166	920.75	3
649.46	1.0459	-0.01378	-0.28736	1	-66.5	5.8337	924.25	3
649.74	0.91693	0.0091865	-0.31016	1	-68.5	4.3289	925.75	3
649.87	0.91693	0.0091865	-0.31016	1	-68.5	4.3243	925.75	3
650.06	1.0576	-0.025263	-0.26455	1	-66.5	0.081301	923.75	3
650.27	1.0928	-0.048229	-0.25315	1	-67	5.2938	924.75	3
650.79	0.91693	-0.0022966	-0.33297	3	-52	5.2247	921.75	3
651.08	0.9052	0.0091865	-0.32157	3	-52.5	4.5973	922.75	3
651.36	1.1045	-0.048229	-0.25315	3	-52	6.251	920.25	3
651.48	0.92865	-0.01378	-0.33297	3	-52	6.2602	920.25	3
651.6	0.92865	-0.01378	-0.33297	1	-66.5	0.82221	920.25	3
651.84	0.9052	0.0091865	-0.33297	3	-53	4.2829	923.25	3
651.92	0.9052	0.0091865	-0.33297	3	-53	4.2967	923.25	3
652.16	1.0459	-0.025263	-0.26455	3	-54	0.58905	924.25	3
652.57	0.92865	0.02067	-0.29876	3	-52	5.5469	921.25	3
652.77	0.94038	-0.0022966	-0.32157	3	-55.5	6.1068	925.75	3
652.93	0.94038	-0.0022966	-0.32157	3	-53.5	0.88971	923.75	3
653.09	0.9052	0.0091865	-0.32157	1	-66	0.069029	923.75	3
653.18	0.9052	0.0091865	-0.32157	3	-54.5	0.34054	924.75	3
653.33	0.92865	0.0091865	-0.32157	3	-54.5	0.32827	924.75	3
653.58	1.0225	0.0091865	-0.28736	3	-52	4.9041	922.25	3
653.7	1.0459	-0.036746	-0.26455	3	-52	4.8903	922.25	3
653.78	1.0459	-0.036746	-0.26455	1	-68.5	4.7784	925.25	3
654.3	0.91693	0.02067	-0.32157	3	-52.5	1.445	922.75	3
654.5	0.92865	0.02067	-0.31016	3	-52	6.254	920.25	3
654.62	0.92865	-0.0022966	-0.31016	3	-52	6.231	920.25	3
654.79	0.94038	0.0091865	-0.32157	3	-52	5.8813	920.75	3
654.87	0.94038	0.0091865	-0.32157	1	-66.5	3.3686	920.75	3
655.31	0.97555	0.0091865	-0.31016	1	-66	5.777	924.25	3
655.51	1.3156	-0.15158	-0.18473	3	-52	5.5162	921.25	3
656.2	0.96383	0.0091865	-0.31016	1	-66.5	5.2554	924.75	3
656.48	0.92865	-0.0022966	-0.33297	1	-65	1.7288	922.25	3
656.68	0.9052	0.0091865	-0.32157	1	-67.5	4.7784	925.25	3
657.21	0.9521	-0.0022966	-0.32157	1	-65.5	1.1735	922.75	3
657.33	0.91693	0.0091865	-0.33297	3	-52	6.231	920.25	3
657.53	0.9052	-0.0022966	-0.33297	3	-52	5.8675	920.75	3
657.78	0.9052	0.0091865	-0.32157	3	-52	5.8736	920.75	3
657.86	0.9052	0.0091865	-0.32157	1	-66	0.58138	923.25	3
658.06	0.94038	0.0091865	-0.32157	1	-65.5	0.61206	923.25	3
658.26	0.9052	0.02067	-0.32157	1	-66	5.7693	924.25	3
658.67	0.98728	0.0091865	-0.31016	3	-55.5	6.0377	925.75	3
659.07	1.0459	-0.01378	-0.27595	1	-66.5	5.2524	924.75	3
659.19	1.0459	-0.01378	-0.27595	3	-54.5	0.30066	924.75	3
659.43	1.0576	-0.025263	-0.25315	3	-52	4.8735	922.25	3
659.52	1.0576	-0.025263	-0.25315	1	-68	1.6291	925.25	3
660.04	1.0459	-0.036746	-0.28736	1	-65.5	4.3028	922.75	3
660.28	0.91693	0.0091865	-0.32157	3	-52	6.2234	920.25	3
660.45	0.96383	0.02067	-0.31016	1	-67	0.18254	920.75	3
660.73	0.99901	0.0091865	-0.29876	3	-53	4.266	923.25	3
660.89	0.96383	-0.0022966	-0.32157	3	-53	4.2522	923.25	3
661.13	0.97555	0.02067	-0.31016	1	-66	5.7417	924.25	3
661.25	0.89348	0.02067	-0.32157	3	-52	5.4917	921.25	3
661.34	0.89348	0.02067	-0.32157	3	-52	5.5039	921.25	3
661.42	0.89348	0.02067	-0.32157	1	-66	5.9089	921.25	3
661.86	0.98728	0.02067	-0.29876	3	-53.5	0.83449	923.75	3
662.06	1.0694	-0.025263	-0.26455	1	-66.5	5.2431	924.75	3
662.18	1.0694	-0.025263	-0.26455	3	-52	4.852	922.25	3
662.47	1.1514	-0.082679	-0.21894	1	-68	1.6306	925.25	3
662.67	1.1866	-0.10565	-0.21894	3	-52	5.168	921.75	3
662.84	1.0576	-0.036746	-0.27595	3	-52	5.1757	921.75	3
662.92	1.0576	-0.036746	-0.27595	1	-65.5	5.3459	921.75	3
663.2	1.3156	-0.14009	-0.17333	3	-52	6.2004	920.25	3
663.56	0.9052	0.02067	-0.32157	1	-66	0.20095	920.75	3
663.93	0.9052	0.02067	-0.32157	3	-54	0.53076	924.25	3
664.21	0.99901	0.032153	-0.31016	3	-52	5.4809	921.25	3
664.49	0.9521	0.0091865	-0.31016	1	-68.5	4.2721	925.75	3
664.61	0.9521	0.0091865	-0.31016	3	-55.5	6.0516	925.75	3
664.89	0.92865	0.02067	-0.31016	1	-66	0.032214	923.75	3
665.02	0.92865	0.02067	-0.31016	3	-54.5	0.28532	924.75	3
665.94	0.92865	0.02067	-0.31016	3	-52.5	4.5513	922.75	3
666.23	0.9052	0.02067	-0.31016	3	-52	6.2004	920.25	3
666.67	0.91693	0.0091865	-0.32157	1	-66	0.60132	923.25	3
666.88	0.98728	0.0091865	-0.32157	3	-54	0.53383	924.25	3
667.16	0.9052	0.0091865	-0.32157	3	-52	5.4702	921.25	3
667.32	0.91693	0.0091865	-0.32157	3	-55.5	6.0301	925.75	3
667.52	1.0107	-0.0022966	-0.28736	3	-55.5	6.0439	925.75	3
667.77	0.97555	0.02067	-0.29876	1	-66	6.277	923.75	3
668.17	0.96383	0.032153	-0.29876	3	-52	4.8535	922.25	3
668.26	0.96383	0.032153	-0.29876	1	-65	1.6828	922.25	3
668.7	0.91693	0.032153	-0.31016	3	-52	5.1618	921.75	3
668.78	0.91693	0.032153	-0.31016	3	-52	5.168	921.75	3
668.95	0.92865	0.0091865	-0.32157	3	-52.5	4.5559	922.75	3
669.03	0.92865	0.0091865	-0.32157	3	-52.5	1.4067	922.75	3
669.27	0.9052	0.0091865	-0.33297	3	-52	6.1957	920.25	3
669.88	1.0576	-0.048229	-0.27595	3	-54	0.5507	924.25	3
670.16	0.9052	0.0091865	-0.32157	1	-65.5	5.8997	921.25	3
670.32	0.92865	0.02067	-0.31016	3	-55.5	6.0377	925.75	3
670.41	0.92865	0.02067	-0.31016	3	-55.5	6.0362	925.75	3
670.61	1.257	-0.11713	-0.17333	1	-69	4.2767	925.75	3
670.73	1.257	-0.11713	-0.17333	3	-54	0.83449	923.75	3
671.26	0.96383	0.02067	-0.29876	3	-52.5	4.832	922.25	3
671.46	0.9521	0.02067	-0.29876	1	-67.5	4.7461	925.25	3
671.67	0.98728	0.02067	-0.31016	3	-52	5.1465	921.75	3
671.87	1.1749	-0.094162	-0.20754	3	-52.5	4.5498	922.75	3
671.99	0.92865	0.0091865	-0.31016	3	-52.5	4.5283	922.75	3
672.89	1.0107	0.0091865	-0.28736	3	-54	0.53536	924.25	3
673.21	1.1397	-0.059712	-0.21894	3	-52	5.4763	921.25	3
674.22	0.99901	-0.0022966	-0.31016	1	-65.5	4.809	922.25	3
674.35	0.99901	-0.0022966	-0.31016	1	-67.5	4.7262	925.25	3
674.47	0.99901	-0.0022966	-0.31016	1	-66	5.3214	921.75	3
674.83	1.2921	-0.12861	-0.15052	3	-52.5	4.5421	922.75	3
675	0.98728	0.02067	-0.29876	3	-52.5	6.1758	920.25	3
675.08	0.98728	0.02067	-0.29876	3	-52.5	6.1881	920.25	3
675.25	0.89348	0.02067	-0.32157	3	-52	6.1743	920.25	3
675.32	0.89348	0.02067	-0.32157	1	-66	0.17641	920.75	3
675.61	0.99901	0.02067	-0.31016	1	-65.5	0.57524	923.25	3
676.09	0.9052	-0.0022966	-0.33297	3	-52	5.4686	921.25	3
676.18	0.9052	-0.0022966	-0.33297	3	-52	5.4656	921.25	3
677.19	0.91693	-0.0022966	-0.32157	1	-68	4.7461	925.25	3
677.31	0.91693	-0.0022966	-0.32157	3	-55.5	0.013806	925.25	3
677.43	0.91693	-0.0022966	-0.32157	3	-52	5.1358	921.75	3
677.72	0.96383	-0.0022966	-0.31016	1	-65.5	1.1781	922.75	3
678	0.9521	0.0091865	-0.31016	1	-67	0.78386	920.25	3
678.45	0.91693	0.0091865	-0.32157	1	-66	0.59825	923.25	3
678.65	1.0225	0.0091865	-0.28736	1	-66.5	5.734	924.25	3
678.85	0.97555	0.032153	-0.29876	1	-66	5.935	921.25	3
679.06	0.92865	0.02067	-0.29876	3	-55.5	6.0316	925.75	3
679.42	1.0811	-0.025263	-0.26455	3	-54	3.9592	923.75	3
679.79	1.0811	-0.025263	-0.24174	3	-52.5	4.8397	922.25	3
680.32	1.2452	-0.11713	-0.17333	1	-65.5	5.3582	921.75	3
680.6	0.9521	0.0091865	-0.31016	1	-65.5	1.1735	922.75	3
680.89	0.9052	0.0091865	-0.32157	3	-52.5	6.1727	920.25	3
681.25	0.92865	0.02067	-0.31016	1	-66	0.58598	923.25	3
681.86	1.1514	-0.059712	-0.20754	1	-68.5	4.2859	925.75	3
682.23	0.96383	0.032153	-0.29876	1	-66	0.026078	923.75	3
682.43	1.1045	-0.036746	-0.23034	3	-55	0.25464	924.75	3
682.55	1.1045	-0.036746	-0.23034	3	-52.5	4.8244	922.25	3
682.79	0.9052	0.0091865	-0.31016	3	-52.5	4.8412	922.25	3
683.16	0.9052	0.0091865	-0.33297	3	-52	5.1542	921.75	3
683.4	1.0342	-0.0022966	-0.28736	3	-52.5	4.5329	922.75	3
683.69	1.128	-0.036746	-0.23034	1	-66.5	0.76852	920.25	3
684.62	0.91693	0.02067	-0.31016	3	-52	5.4487	921.25	3
684.99	1.0225	-0.0022966	-0.27595	1	-66.5	0.016874	923.75	3
685.28	0.92865	0.02067	-0.31016	3	-55	0.24697	924.75	3
685.4	0.92865	0.02067	-0.31016	3	-55	0.25157	924.75	3
685.64	1.0694	-0.036746	-0.24174	3	-52.5	4.8152	922.25	3
685.72	1.0694	-0.036746	-0.24174	1	-65.5	1.6981	922.25	3
686.18	1.1163	-0.059712	-0.23034	1	-65.5	2.2381	921.75	3
686.38	0.92865	0.02067	-0.31016	1	-65.5	1.152	922.75	3
686.62	0.98728	0.0091865	-0.29876	3	-52.5	6.1421	920.25	3
687.52	0.92865	0.032153	-0.29876	3	-52	5.4395	921.25	3
687.73	0.94038	0.02067	-0.29876	1	-68.5	4.2829	925.75	3
688.46	1.0459	-0.0022966	-0.27595	3	-52.5	4.8121	922.25	3
688.54	1.0459	-0.0022966	-0.27595	1	-68.5	4.7339	925.25	3
688.79	0.94038	0.032153	-0.29876	3	-52	5.1204	921.75	3
688.95	1.0928	-0.036746	-0.24174	1	-66	5.3444	921.75	3
689.11	0.99901	0.02067	-0.28736	3	-52.5	4.5114	922.75	3
689.2	0.99901	0.02067	-0.28736	3	-52.5	4.5084	922.75	3
689.56	0.99901	0.0091865	-0.31016	1	-66.5	0.20095	920.75	3
689.93	0.9521	0.032153	-0.29876	3	-53	4.2092	923.25	3
690.14	1.1866	-0.082679	-0.20754	1	-66.5	5.7386	924.25	3
690.26	1.1866	-0.082679	-0.20754	1	-66.5	5.7294	924.25	3
690.5	1.0107	-0.0022966	-0.27595	3	-55.5	6.0163	925.75	3
690.99	0.98728	0.0091865	-0.29876	3	-55	0.26538	924.75	3
691.52	1.1514	-0.071196	-0.23034	1	-67.5	4.7385	925.25	3
692.05	1.1749	-0.071196	-0.21894	3	-52.5	4.513	922.75	3
692.41	1.2804	-0.12861	-0.16192	1	-66.5	0.19021	920.75	3
693.31	0.91693	-0.0022966	-0.32157	3	-55.5	5.9948	925.75	3
693.92	0.98728	0.0091865	-0.31016	3	-54.5	0.24237	924.75	3
694.24	0.9052	-0.0022966	-0.32157	3	-52.5	4.8136	922.25	3
694.32	0.9052	-0.0022966	-0.32157	3	-55	6.2694	925.25	3
694.64	0.89348	0.0091865	-0.33297	1	-65.5	5.3367	921.75	3
695.02	1.3039	-0.14009	-0.16192	3	-52	6.1451	920.25	3
695.1	1.3039	-0.14009	-0.16192	3	-52.5	6.1405	920.25	3
695.34	0.97555	0.02067	-0.28736	1	-66	0.17027	920.75	3
695.71	0.92865	0.0091865	-0.29876	1	-66	0.52769	923.25	3
695.92	1.0107	0.02067	-0.27595	1	-66.5	5.7049	924.25	3
696.12	0.92865	0.032153	-0.32157	3	-52	5.438	921.25	3
696.49	0.9521	0.02067	-0.29876	3	-53.5	0.78386	923.75	3
696.65	0.98728	0.0091865	-0.31016	3	-53.5	0.77159	923.75	3
696.73	0.98728	0.0091865	-0.31016	3	-53.5	0.77159	923.75	3
696.98	0.98728	0.02067	-0.29876	3	-54.5	0.22396	924.75	3
697.35	0.91693	0.0091865	-0.31016	3	-55	6.2433	925.25	3
697.67	1.0107	0.0091865	-0.31016	1	-65	2.2074	921.75	3
697.96	0.9521	0.02067	-0.31016	1	-65	4.2721	922.75	3
698.13	0.9521	0.02067	-0.31016	3	-52.5	6.1405	920.25	3
698.21	0.9521	0.02067	-0.31016	3	-52.5	6.1298	920.25	3
698.57	0.9052	0.02067	-0.31016	3	-53	1.0615	923.25	3
698.74	0.98728	0.02067	-0.29876	3	-53	1.083	923.25	3
698.82	0.98728	0.02067	-0.29876	3	-53.5	1.0769	923.25	3
699.84	1.0576	-0.025263	-0.26455	3	-55	0.23623	924.75	3
700.05	0.94038	0.0091865	-0.31016	3	-52.5	4.7922	922.25	3
701.31	1.3273	-0.15158	-0.16192	3	-52	5.7693	920.75	3
702.42	0.96383	0.032153	-0.29876	3	-54	0.7808	923.75	3
702.62	1.3039	-0.14009	-0.16192	1	-66	6.2709	923.75	3
702.82	0.98728	0.032153	-0.29876	3	-55	0.2347	924.75	3
702.95	0.98728	0.032153	-0.29876	1	-65	1.6598	922.25	3
703.93	1.1163	-0.036746	-0.24174	3	-52	6.1098	920.25	3
704.09	1.0225	-0.0022966	-0.28736	1	-66.5	0.13499	920.75	3
704.22	1.0225	-0.0022966	-0.28736	3	-52	5.7647	920.75	3
704.34	0.91693	0.02067	-0.31016	1	-66	0.53996	923.25	3
704.79	0.97555	0.02067	-0.32157	1	-66	2.7044	921.25	3
705.24	1.1983	-0.082679	-0.19613	1	-66.5	6.2817	923.75	3
705.73	0.92865	0.02067	-0.29876	3	-52.5	4.8198	922.25	3
705.89	1.2687	-0.11713	-0.16192	3	-52.5	4.7937	922.25	3
706.5	1.0107	0.032153	-0.28736	1	-65.5	1.1812	922.75	3
706.63	1.0107	0.032153	-0.28736	3	-53	4.5007	922.75	3
706.75	0.9052	0.02067	-0.32157	3	-52.5	6.1144	920.25	3
706.88	0.9052	0.02067	-0.32157	1	-66.5	3.9331	920.25	3
707	0.89348	0.032153	-0.31016	3	-52	5.7724	920.75	3
707.12	0.89348	0.032153	-0.31016	1	-66.5	3.3533	920.75	3
707.41	0.94038	0.02067	-0.29876	1	-65.5	0.59365	923.25	3
707.7	0.92865	0.02067	-0.31016	3	-52	5.4303	921.25	3
707.82	0.92865	0.02067	-0.31016	1	-66	5.9227	921.25	3
708.02	0.96383	0.032153	-0.28736	1	-68.5	4.2844	925.75	3
708.23	1.2218	-0.094162	-0.18473	1	-66.5	0.016874	923.75	3
708.56	0.92865	0.02067	-0.31016	3	-55	0.23623	924.75	3
708.64	0.92865	0.02067	-0.31016	1	-65.5	1.6705	922.25	3
709.01	0.94038	0.032153	-0.29876	3	-55.5	6.2632	925.25	3
709.21	0.9052	0.02067	-0.31016	1	-65.5	2.2089	921.75	3
709.34	0.91693	0.0091865	-0.32157	3	-53	1.353	922.75	3
709.54	0.91693	0.02067	-0.31016	3	-53	4.516	922.75	3
709.82	0.91693	-0.0022966	-0.33297	3	-52.5	6.1298	920.25	3
709.95	0.91693	0.02067	-0.29876	3	-52	5.7693	920.75	3
710.03	0.91693	0.02067	-0.29876	3	-52	5.777	920.75	3
710.11	0.91693	0.02067	-0.29876	1	-66.5	0.18101	920.75	3
710.2	0.91693	0.02067	-0.29876	3	-53	1.063	923.25	3
710.36	0.99901	0.02067	-0.28736	1	-65.5	0.59212	923.25	3
710.9	0.9052	0.0091865	-0.33297	3	-55.5	5.9825	925.75	3
711.22	0.99901	0.02067	-0.29876	3	-54	0.77619	923.75	3
711.47	0.91693	0.0091865	-0.32157	3	-55	0.21936	924.75	3
711.67	0.94038	0.02067	-0.29876	3	-52.5	4.7891	922.25	3
712.13	1.0107	0.02067	-0.28736	3	-55	6.2464	925.25	3
712.38	1.2335	-0.11713	-0.17333	3	-52	5.1112	921.75	3
712.46	1.2335	-0.11713	-0.17333	1	-65.5	5.3383	921.75	3
712.75	0.98728	0.02067	-0.29876	3	-52.5	6.139	920.25	3
713.04	0.94038	0.02067	-0.29876	1	-66.5	0.18101	920.75	3
713.73	0.96383	0.0091865	-0.31016	3	-52	5.4226	921.25	3
713.85	0.96383	0.0091865	-0.31016	1	-66	5.912	921.25	3
714.18	0.98728	0.02067	-0.29876	3	-54	0.76085	923.75	3
714.26	0.98728	0.02067	-0.29876	3	-54	0.74551	923.75	3
714.47	1.2335	-0.11713	-0.18473	3	-55	0.20095	924.75	3
714.67	0.91693	0.02067	-0.29876	3	-55	0.21476	924.75	3
714.75	0.91693	0.02067	-0.29876	3	-52.5	4.7891	922.25	3
714.84	0.91693	0.02067	-0.29876	1	-65.5	1.6843	922.25	3
715.37	0.96383	0.02067	-0.31016	1	-65.5	2.1767	921.75	3
715.66	0.96383	0.032153	-0.28736	3	-53	4.4915	922.75	3
715.95	1.1514	-0.071196	-0.20754	1	-67.5	0.19021	920.75	3
716.49	1.0225	0.0091865	-0.28736	1	-66.5	5.7984	924.25	3
716.77	0.9521	0.0091865	-0.29876	3	-52	5.415	921.25	3
716.93	0.91693	0.02067	-0.32157	3	-55.5	5.9917	925.75	3
717.18	0.94038	0.032153	-0.29876	1	-67	0.064427	923.75	3
717.31	0.94038	0.032153	-0.29876	3	-54	0.74858	923.75	3
717.84	0.94038	0.032153	-0.31016	3	-52.5	4.7814	922.25	3
717.93	0.94038	0.032153	-0.31016	3	-55	6.254	925.25	3
718.17	0.94038	0.02067	-0.29876	3	-52.5	5.1189	921.75	3
718.46	0.98728	0.032153	-0.29876	1	-67	1.1106	922.75	3
718.75	0.99901	0.032153	-0.28736	1	-68	0.70717	920.25	3
719.04	0.97555	0.0091865	-0.29876	1	-67.5	0.14113	920.75	3
719.32	0.9052	0.0091865	-0.32157	3	-53.5	1.0769	923.25	3
719.86	0.9052	0.02067	-0.31016	3	-56	6.0132	925.75	3
720.18	0.96383	0.032153	-0.31016	3	-54	0.76392	923.75	3
720.31	0.96383	0.032153	-0.31016	3	-54	0.74858	923.75	3
720.72	0.92865	0.0091865	-0.31016	1	-66	1.6429	922.25	3
721.09	1.0107	-0.0022966	-0.29876	3	-52	5.0851	921.75	3
721.25	0.98728	0.02067	-0.28736	3	-52	5.0759	921.75	3
721.34	0.98728	0.02067	-0.28736	3	-52	5.0928	921.75	3
721.71	0.9521	0.032153	-0.29876	3	-52.5	6.1068	920.25	3
722.16	0.9052	0.02067	-0.31016	1	-66.5	0.53843	923.25	3
722.53	1.1163	-0.059712	-0.24174	3	-54.5	0.49701	924.25	3
722.9	1.0811	-0.025263	-0.24174	3	-55.5	5.9917	925.75	3
723.19	1.0107	0.0091865	-0.28736	3	-54	3.9178	923.75	3
723.6	0.98728	0.02067	-0.28736	3	-55	0.20555	924.75	3
723.68	0.98728	0.02067	-0.28736	1	-66	1.6322	922.25	3
723.89	1.1045	-0.036746	-0.23034	1	-69	4.7262	925.25	3
724.1	1.1163	-0.048229	-0.23034	3	-52	5.0928	921.75	3
724.3	1.1397	-0.071196	-0.21894	1	-66.5	2.1767	921.75	3
725.08	1.1749	-0.071196	-0.20754	1	-66.5	0.5553	923.25	3
725.53	1.1163	-0.048229	-0.25315	3	-52	5.4303	921.25	3
726.07	0.91693	0.02067	-0.31016	3	-54	0.77313	923.75	3
726.27	0.91693	0.02067	-0.31016	1	-68	2.0678	924.75	3
727.06	0.98728	0.02067	-0.28736	3	-52	5.0836	921.75	3
727.26	0.96383	0.02067	-0.29876	1	-66	1.1029	922.75	3
727.48	0.91693	0.02067	-0.32157	1	-67.5	3.8119	920.25	3
727.65	0.91693	0.0091865	-0.31016	3	-52.5	6.0976	920.25	3
728.4	1.0342	0.02067	-0.27595	3	-52	5.4226	921.25	3
728.81	1.128	-0.048229	-0.23034	3	-56	6.0163	925.75	3
729.06	0.92865	0.02067	-0.29876	3	-54	0.76392	923.75	3
729.26	1.1163	-0.071196	-0.23034	1	-67.5	5.1695	924.75	3
729.47	0.9521	0.02067	-0.31016	1	-66	1.6306	922.25	3
729.68	0.9052	0.0091865	-0.31016	3	-55.5	6.2464	925.25	3
729.96	0.92865	0.02067	-0.29876	3	-52.5	5.079	921.75	3
730.08	0.92865	0.02067	-0.29876	3	-52.5	5.0974	921.75	3
730.46	0.94038	0.0091865	-0.29876	3	-52.5	6.1329	920.25	3
730.62	0.91693	-0.0022966	-0.33297	3	-52.5	6.1068	920.25	3
730.71	0.91693	-0.0022966	-0.33297	3	-52.5	6.1022	920.25	3
730.95	0.91693	0.0091865	-0.33297	3	-52	5.7463	920.75	3
731.03	0.91693	0.0091865	-0.33297	1	-67.5	0.14573	920.75	3
731.24	1.0576	-0.01378	-0.26455	3	-53.5	1.0385	923.25	3
732.02	1.1749	-0.082679	-0.23034	1	-67	6.2586	923.75	3
732.15	1.1749	-0.082679	-0.23034	3	-54	0.75012	923.75	3
732.6	1.1163	-0.036746	-0.21894	1	-66	1.6444	922.25	3
732.81	0.97555	0.02067	-0.29876	1	-68.5	4.7507	925.25	3
733.02	0.9052	0.032153	-0.31016	3	-52.5	5.1005	921.75	3
733.27	0.92865	0.0091865	-0.29876	3	-53	1.3484	922.75	3
733.35	0.92865	0.0091865	-0.29876	3	-53	4.4884	922.75	3
733.72	0.92865	0.02067	-0.29876	1	-67.5	0.69336	920.25	3
734.26	0.92865	0.0091865	-0.32157	3	-54.5	0.46326	924.25	3
734.38	0.92865	0.0091865	-0.32157	1	-67	5.7248	924.25	3
734.46	0.92865	0.0091865	-0.32157	3	-52	5.4104	921.25	3
734.59	1.0928	-0.036746	-0.24174	3	-52	5.415	921.25	3
734.67	1.0928	-0.036746	-0.24174	1	-66	2.729	921.25	3
734.88	1.3039	-0.12861	-0.16192	1	-69	4.2384	925.75	3
735	1.3039	-0.12861	-0.16192	3	-54	0.75318	923.75	3
735.21	1.0694	-0.01378	-0.25315	1	-66.5	6.2356	923.75	3
735.46	1.1866	-0.082679	-0.20754	3	-52.5	4.7768	922.25	3
735.71	0.91693	0.02067	-0.31016	1	-65.5	1.6153	922.25	3
736.16	0.98728	0.032153	-0.29876	3	-53	4.4854	922.75	3
736.53	0.91693	0.032153	-0.31016	1	-67.5	0.66421	920.25	3
736.82	0.9521	0.02067	-0.29876	1	-67	0.11198	920.75	3
737.03	0.91693	0.0091865	-0.32157	3	-53.5	1.06	923.25	3
737.48	0.91693	0.02067	-0.31016	3	-52	5.4073	921.25	3
737.78	1.0459	0.0091865	-0.25315	3	-55.5	5.9641	925.75	3
738.02	1.0342	0.0091865	-0.27595	3	-54	0.74858	923.75	3
738.43	0.98728	0.032153	-0.29876	1	-66	4.7584	922.25	3
738.8	0.92865	0.032153	-0.29876	3	-55.5	6.2433	925.25	3
738.97	0.96383	0.02067	-0.31016	3	-52.5	5.0913	921.75	3
739.05	0.96383	0.02067	-0.31016	3	-52	5.0851	921.75	3
739.42	0.97555	0.02067	-0.29876	1	-68	0.66728	920.25	3
739.63	1.3156	-0.15158	-0.17333	3	-52.5	5.7494	920.75	3
739.75	0.91693	0.02067	-0.31016	3	-52.5	5.7555	920.75	3
740.04	0.9052	0.0091865	-0.32157	3	-53.5	4.1893	923.25	3
740.17	0.9052	0.0091865	-0.32157	3	-53.5	4.1709	923.25	3
740.46	1.2101	-0.10565	-0.18473	3	-54.5	0.46173	924.25	3
740.91	0.97555	0.02067	-0.31016	3	-55.5	5.958	925.75	3
741.2	0.92865	0.02067	-0.29876	3	-54	0.75318	923.75	3
741.41	0.94038	0.032153	-0.29876	3	-55	0.19635	924.75	3
741.53	0.94038	0.032153	-0.29876	3	-52.5	4.7691	922.25	3
742.07	0.9521	0.0091865	-0.29876	3	-52	5.0759	921.75	3
742.24	1.0342	-0.0022966	-0.27595	3	-52.5	5.0867	921.75	3
742.32	1.0342	-0.0022966	-0.27595	1	-66	2.1875	921.75	3
742.61	0.91693	0.02067	-0.32157	1	-67	0.71484	920.25	3
742.78	1.1632	-0.059712	-0.20754	3	-52.5	6.096	920.25	3
742.86	1.1632	-0.059712	-0.20754	3	-52.5	5.7386	920.75	3
743.15	1.1397	-0.059712	-0.21894	1	-66	0.52002	923.25	3
743.64	1.0225	-0.01378	-0.29876	3	-52	5.3735	921.25	3
743.73	1.0225	-0.01378	-0.29876	3	-52.5	5.395	921.25	3
744.11	1.1514	-0.059712	-0.21894	3	-54	0.73784	923.75	3
744.31	0.92865	0.02067	-0.31016	3	-54	0.74091	923.75	3
744.93	1.0342	0.0091865	-0.27595	3	-55.5	6.2188	925.25	3
745.14	0.96383	0.032153	-0.29876	3	-52.5	5.0698	921.75	3
745.93	1.3156	-0.10565	-0.15052	3	-52.5	5.7264	920.75	3
746.21	0.94038	0.032153	-0.29876	1	-66	0.52769	923.25	3
746.71	1.0811	-0.048229	-0.24174	3	-52	5.372	921.25	3
746.96	0.9521	0.032153	-0.31016	1	-68.5	4.2323	925.75	3
747.17	0.91693	0.032153	-0.31016	3	-54	0.73324	923.75	3
747.29	0.91693	0.032153	-0.31016	1	-66	6.2433	923.75	3
747.5	0.96383	0.02067	-0.28736	1	-67	5.1695	924.75	3
747.79	0.92865	0.02067	-0.28736	3	-55.5	6.231	925.25	3
748.09	1.257	-0.11713	-0.17333	1	-65.5	2.1414	921.75	3
748.37	1.128	-0.036746	-0.21894	3	-53	4.4501	922.75	3
748.75	0.91693	0.0091865	-0.32157	3	-52	5.6987	920.75	3
748.95	0.89348	0.0091865	-0.33297	1	-66.5	0.11965	920.75	3
749.45	0.92865	0.032153	-0.29876	1	-66	5.8184	921.25	3
749.47	0.92865	0.032153	-0.28736	1	-66	5.8092	921.25	3
749.51	0.92865	0.02067	-0.29876	1	-66.5	6.228	923.75	3
749.57	1.128	-0.048229	-0.21894	3	-55	0.18101	924.75	3
749.58	1.128	-0.048229	-0.21894	3	-52.5	4.7507	922.25	3
749.63	1.0225	0.0091865	-0.29876	1	-66	5.2861	921.75	3
749.66	1.0694	-0.025263	-0.24174	3	-53	4.4516	922.75	3
749.68	0.94038	0.0091865	-0.31016	3	-52.5	6.0669	920.25	3
749.7	0.99901	0.02067	-0.29876	3	-52.5	6.0546	920.25	3
749.71	1.0342	-0.0022966	-0.25315	3	-52.5	5.7064	920.75	3
749.72	1.0342	-0.0022966	-0.25315	3	-52.5	5.7187	920.75	3
749.79	1.128	-0.059712	-0.21894	1	-66	5.8245	921.25	3
749.85	1.128	-0.059712	-0.21894	3	-55.5	5.9672	925.75	3
749.98	0.9521	0.032153	-0.29876	3	-54	0.72097	923.75	3
750.53	1.1045	-0.048229	-0.23034	3	-52.5	4.7569	922.25	3
750.95	1.0576	-0.01378	-0.26455	3	-52.5	5.0621	921.75	3
751.03	1.0576	-0.01378	-0.26455	1	-65.5	2.0985	921.75	3
751.36	0.9052	0.02067	-0.31016	3	-52.5	6.0792	920.25	3
751.61	0.94038	0.02067	-0.29876	3	-52.5	5.7156	920.75	3
751.86	0.99901	0.032153	-0.28736	3	-52.5	5.7264	920.75	3
751.95	0.99901	0.032153	-0.28736	3	-53.5	4.1494	923.25	3
752.24	0.91693	0.0091865	-0.31016	1	-67	5.6911	924.25	3
752.61	0.98728	0.02067	-0.29876	1	-66	5.8138	921.25	3
752.9	1.128	-0.048229	-0.23034	3	-54	0.73324	923.75	3
753.11	1.0459	-0.01378	-0.27595	1	-66	6.1804	923.75	3
753.32	1.1045	-0.036746	-0.24174	1	-67	5.1634	924.75	3
753.49	0.98728	0.032153	-0.28736	3	-52.5	4.7507	922.25	3
753.57	0.98728	0.032153	-0.28736	3	-52.5	4.7461	922.25	3
754.24	0.92865	0.02067	-0.31016	3	-53	4.4424	922.75	3
754.62	0.9052	0.043636	-0.29876	3	-52.5	6.0638	920.25	3
754.74	0.92865	0.02067	-0.29876	3	-52	5.7156	920.75	3
754.95	1.3156	-0.15158	-0.16192	3	-53.5	1.0124	923.25	1
755.11	0.9521	0.02067	-0.29876	3	-53.5	1.0201	923.25	1
755.19	0.9521	0.02067	-0.29876	3	-53.5	1.0262	923.25	1
755.33	0.94038	0.0091865	-0.31016	3	-54.5	0.45252	924.25	1
755.6	1.0342	0.0091865	-0.26455	1	-69.5	4.1939	925.75	1
755.89	1.1397	-0.059712	-0.21894	3	-54	0.73017	923.75	1
756.18	1.0107	0.02067	-0.28736	1	-67	5.1695	924.75	1
756.3	1.0107	0.02067	-0.28736	3	-52.5	4.7339	922.25	1
756.76	0.94038	0.032153	-0.29876	1	-67.5	4.6802	925.25	1
757.05	1.2687	-0.12861	-0.17333	1	-66.5	1.037	922.75	1
757.26	1.1514	-0.059712	-0.20754	3	-52.5	6.0592	920.25	1
757.6	0.91693	0.02067	-0.31016	3	-52.5	5.7141	920.75	4
757.68	0.91693	0.02067	-0.31016	3	-52	5.7125	920.75	4
757.85	1.1163	-0.036746	-0.21894	3	-53.5	1.017	923.25	4
758.02	0.91693	0.032153	-0.31016	3	-53.5	1.0048	923.25	4
758.1	0.91693	0.032153	-0.31016	3	-54.5	0.44946	924.25	4
758.64	0.92865	0.02067	-0.31016	1	-68.5	4.197	925.75	4
759.23	1.0928	-0.036746	-0.25315	1	-67	5.1496	924.75	4
759.36	1.0928	-0.036746	-0.25315	3	-52.5	4.7308	922.25	4
759.65	1.0225	0.02067	-0.27595	1	-67.5	4.6909	925.25	4
759.82	0.94038	0.043636	-0.29876	1	-65.5	2.1368	921.75	4
760.11	0.99901	0.02067	-0.28736	1	-65.5	1.0723	922.75	4
760.58	1.0459	0.0091865	-0.27595	1	-66.5	0.11505	920.75	4
760.78	1.0576	-0.0022966	-0.27595	3	-53.5	4.1417	923.25	4
760.99	0.97555	0.032153	-0.28736	3	-54.5	0.42338	924.25	4
761.28	0.92865	0.02067	-0.29876	3	-52	5.3858	921.25	4
761.57	1.0342	0.02067	-0.27595	3	-56	5.9564	925.75	4
761.86	0.9052	0.02067	-0.29876	3	-54	0.72097	923.75	4
762.06	0.92865	0.02067	-0.29876	1	-67.5	5.1649	924.75	4
762.35	0.9521	0.0091865	-0.31016	3	-52.5	4.7308	922.25	4
762.4	0.9521	0.0091865	-0.31016	3	-52.5	4.7461	922.25	4
762.43	0.94038	-0.0022966	-0.31016	3	-52.5	5.0591	921.75	4
762.44	0.94038	-0.0022966	-0.31016	3	-52.5	5.0529	921.75	4
762.47	0.91693	0.02067	-0.31016	3	-53	4.4332	922.75	4
762.56	1.0225	0.0091865	-0.28736	1	-66.5	0.10278	920.75	4
762.82	0.92865	0.032153	-0.29876	1	-67.5	5.6435	924.25	4
762.83	0.92865	0.032153	-0.29876	3	-54.5	0.43412	924.25	4
762.86	0.87003	0.02067	-0.31016	1	-66	5.8061	921.25	4
762.88	0.96383	0.02067	-0.28736	3	-56	5.9304	925.75	4
762.92	1.0811	-0.025263	-0.25315	3	-55	0.17641	924.75	4
763.16	1.1163	-0.048229	-0.23034	3	-55.5	6.2034	925.25	4
763.23	0.91693	0.032153	-0.31016	3	-52.5	5.0499	921.75	4
763.52	0.9052	0.02067	-0.31016	3	-53	4.4455	922.75	4
763.86	0.91693	0.0091865	-0.32157	3	-52.5	5.7141	920.75	4
764.44	1.2101	-0.10565	-0.19613	1	-66.5	5.6527	924.25	4
764.56	1.2101	-0.10565	-0.19613	3	-52	5.372	921.25	4
764.69	0.9052	0.032153	-0.31016	3	-52	5.349	921.25	4
765.19	0.92865	0.0091865	-0.31016	3	-53.5	0.70103	923.75	4
765.35	0.92865	0.02067	-0.29876	3	-54.5	0.16567	924.75	4
765.64	0.9521	0.02067	-0.31016	1	-66	1.5739	922.25	4
765.85	0.96383	0.032153	-0.28736	1	-65	1.6245	922.25	4
766.31	1.0225	0.032153	-0.26455	1	-65.5	2.1445	921.75	4
766.6	1.2101	-0.082679	-0.18473	1	-67	0.68722	920.25	4
766.77	0.91693	0.02067	-0.31016	3	-52	5.7171	920.75	4
766.85	0.91693	0.02067	-0.31016	3	-52	5.7018	920.75	4
767.1	1.1632	-0.048229	-0.20754	3	-53	1.0124	923.25	4
767.18	1.1632	-0.048229	-0.20754	3	-53	4.1586	923.25	4
767.52	1.0225	0.0091865	-0.27595	3	-54	0.44332	924.25	4
767.69	0.97555	0.02067	-0.29876	1	-66	2.7243	921.25	4
767.86	0.9052	0.0091865	-0.31016	3	-55.5	5.9518	925.75	4
