# Supplementary material for: A battery-less and wireless wearable sensor system for identifying bed and chair exits in a pilot trial in hospitalized older people
Source: PLoS One. 2017 Oct 9;12(10):e0185670. doi: 10.1371/journal.pone.0185670 (PMC5633180; doi:10.1371/journal.pone.0185670)
Supplement: S1 Dataset — Data corresponding to the sensor observations for hospitalized older people participating in the trials; data anonymized except for gender. (ZIP) [file pone.0185670.s002.zip › S1_Dataset/d3p02F]

0	0.10787	0.96229	0.031928	2	-60.5	5.2385	921.25	4
0.946	0.18995	0.97377	0.10035	1	-56.5	6.0377	924.25	4
5.484	0.30721	0.88191	0.20297	2	-57.5	0.8575	920.25	2
5.767	0.30721	0.88191	0.20297	2	-58	0.70256	924.75	2
6.213	0.22513	0.97377	-0.0022806	1	-63	6.0592	923.75	2
6.813	0.51826	0.93932	0.020525	2	-56	6.185	920.75	2
7.016	0.51826	0.93932	0.020525	2	-56	6.0562	920.75	2
9.036	0.49481	0.90487	0.054735	2	-58	2.0954	925.25	2
9.601	0.43619	0.93932	0.020525	1	-61	0.61513	921.25	2
10.33	0.57689	0.89339	0.088944	1	-60	0.98942	920.75	2
11.254	0.43619	0.96229	0.031928	2	-56.5	0.83755	922.75	2
12.058	0.44791	0.95081	0.031928	2	-58	5.4334	924.75	2
13.262	0.44791	0.96229	-0.0022806	2	-56	1.0646	922.25	2
13.504	0.44791	0.96229	-0.0022806	1	-61	0.55223	920.75	2
13.865	0.42446	0.95081	0.0091224	1	-61.5	1.514	923.25	2
15.195	0.58862	0.87042	0.10035	1	-61.5	5.5576	921.75	2
15.552	0.70587	0.81301	0.14596	1	-65.5	6.1267	924.75	2
15.995	0.70587	0.81301	0.14596	1	-67	5.9779	925.25	2
16.598	0.34238	0.99674	0.031928	1	-63	5.5576	922.25	2
17.12	0.41273	0.97377	0.066138	2	-57.5	5.6374	924.25	2
17.76	0.41273	0.96229	0.12315	2	-56	0.65194	922.75	2
18.823	0.49481	0.93932	0.10035	2	-57	6.1114	923.75	2
19.338	0.35411	0.96229	0.054735	2	-56	0.96334	922.25	2
19.462	0.35411	0.96229	0.054735	2	-56	0.94493	922.25	2
20.346	0.50654	0.90487	0.12315	2	-58.5	1.3852	925.75	2
20.665	0.41273	0.97377	0.077541	1	-61.5	5.4349	922.75	2
21.069	0.38928	0.96229	0.043332	2	-55.5	5.731	920.25	2
21.389	0.35411	0.97377	0.054735	1	-65.5	0.48474	924.75	2
21.672	0.35411	0.97377	0.054735	1	-63.5	1.3254	923.75	2
21.953	0.40101	0.96229	0.077541	2	-55.5	1.7288	921.25	2
22.072	0.40101	0.96229	0.077541	2	-56	0.92346	922.25	2
22.761	0.40101	0.96229	0.066138	1	-62.5	1.7518	923.25	2
23.681	0.31893	0.97377	0.020525	2	-56.5	5.6681	920.25	2
23.962	0.33066	0.99674	0.031928	2	-57	5.1112	924.75	2
24.081	0.33066	0.99674	0.031928	2	-57	5.1618	925.25	2
24.807	0.27203	0.95081	-0.03649	2	-55.5	1.2778	922.25	2
26.651	0.41273	0.96229	0.13456	2	-56	6.0101	920.25	2
26.932	0.49481	0.90487	0.20297	2	-57.5	2.0295	925.25	2
27.539	0.40101	0.96229	0.054735	2	-55.5	5.1312	921.25	2
27.658	0.40101	0.96229	0.054735	2	-55.5	5.1419	921.25	2
27.859	0.37756	0.98526	0.066138	1	-62	0.23163	922.25	2
27.977	0.37756	0.98526	0.066138	2	-55.5	5.5361	920.75	2
28.101	0.37756	0.98526	0.066138	1	-61.5	4.5897	920.75	2
29.22	0.31893	0.98526	0.043332	2	-55	4.7737	921.75	2
29.454	0.36583	0.97377	0.11175	2	-56	6.1804	920.25	2
29.818	0.36583	0.98526	0.054735	2	-58	5.4732	925.25	2
30.179	0.37756	0.99674	0.077541	2	-56.5	0.21169	923.75	2
30.299	0.37756	0.99674	0.077541	1	-60.5	4.467	921.25	2
30.423	0.40101	0.90487	0.20297	2	-55.5	4.3918	922.25	2
30.54	0.40101	0.90487	0.20297	2	-55.5	1.2594	922.25	2
30.665	0.40101	0.90487	0.20297	2	-55.5	1.2671	922.25	2
31.025	0.48309	0.90487	0.13456	2	-56.5	0.65194	923.25	2
31.385	0.43619	0.69818	0.13456	2	-58	1.9788	925.75	2
32.549	0.61207	0.95081	0.031928	2	-57.5	5.2892	925.25	2
32.995	0.45964	0.90487	0.088944	2	-54.5	5.3244	921.25	2
33.393	0.33066	0.97377	0.043332	1	-61.5	4.7308	920.75	2
34.309	0.35411	0.97377	0.054735	1	-61.5	6.1835	922.75	2
35.404	0.38928	0.97377	0.066138	2	-56.5	6.2111	923.75	2
35.848	0.35411	0.97377	0.054735	2	-55.5	1.0953	922.25	2
35.965	0.35411	0.97377	0.054735	1	-62	0.23317	922.25	2
36.168	0.35411	0.97377	0.066138	2	-55	5.438	920.75	2
36.447	0.49481	0.92784	0.13456	2	-55.5	0.316	923.25	2
36.526	0.49481	0.92784	0.13456	2	-56	5.8123	924.25	2
36.767	0.35411	0.98526	0.031928	2	-57.5	1.58	925.75	2
37.087	0.30721	0.99674	0.031928	2	-55.5	0.77619	922.75	2
37.328	0.44791	0.95081	0.11175	2	-54.5	4.7385	921.75	2
37.608	0.33066	0.97377	0.066138	1	-61.5	4.8274	920.25	2
37.89	0.52999	0.91636	0.14596	1	-63.5	1.0523	924.75	2
38.531	0.45964	0.91636	0.12315	2	-54.5	5.2033	921.25	2
39.257	0.52999	0.90487	0.18017	1	-61.5	2.5234	923.25	2
39.375	0.52999	0.90487	0.18017	2	-56.5	5.9319	924.25	2
39.899	0.42446	0.95081	0.054735	2	-55.5	0.80381	922.75	2
40.017	0.42446	0.95081	0.054735	2	-55	4.7584	921.75	2
40.22	0.64724	0.87042	0.18017	2	-55	4.7461	921.75	2
40.741	0.57689	0.88191	0.16876	1	-64.5	0.79153	925.25	2
40.942	0.57689	0.88191	0.16876	2	-56.5	0.061359	923.75	2
41.224	0.52999	0.89339	0.14596	1	-62	4.2016	921.25	2
42.409	0.50654	0.91636	0.12315	2	-56.5	5.8291	924.25	2
42.566	0.50654	0.91636	0.12315	2	-56.5	5.8077	924.25	2
42.933	0.45964	0.93932	0.10035	1	-62	5.889	922.75	2
43.147	0.70587	0.82449	0.20297	1	-62.5	0.46019	921.75	2
43.274	0.70587	0.82449	0.20297	1	-62.5	0.47093	921.75	2
43.473	0.70587	0.82449	0.20297	1	-63	4.7922	920.25	2
43.68	0.70587	0.82449	0.20297	2	-57	5.3996	924.75	2
44.622	0.38928	0.96229	0.043332	2	-55.5	1.1658	922.25	2
44.83	0.63552	0.87042	0.16876	2	-55.5	1.1336	922.25	2
45.078	0.49481	0.91636	0.11175	2	-56	0.26691	923.25	2
45.245	0.49481	0.91636	0.11175	2	-56	0.26231	923.25	2
45.372	0.49481	0.91636	0.11175	2	-56	0.24544	923.25	2
45.898	0.49481	0.92784	0.12315	2	-55.5	0.65194	922.75	2
46.016	0.49481	0.92784	0.12315	2	-55.5	0.64427	922.75	2
46.22	0.52999	0.90487	0.14596	1	-62.5	3.6294	921.75	2
47.27	0.54171	0.91636	0.14596	2	-56	6.1942	923.75	2
47.434	0.54171	0.91636	0.14596	2	-55	5.1066	921.25	2
48.853	0.42446	0.97377	0.066138	2	-56	0.64427	922.75	2
49.216	0.51826	0.91636	0.12315	2	-55.5	5.8015	920.25	2
49.587	0.49481	0.92784	0.11175	1	-64	1.0646	924.75	2
50.108	0.47136	0.93932	0.10035	2	-55.5	5.013	921.25	2
50.233	0.47136	0.93932	0.10035	1	-62.5	0.86056	921.25	2
50.392	0.47136	0.93932	0.10035	2	-55.5	1.0999	922.25	2
50.798	0.52999	0.88191	0.12315	2	-55.5	5.4732	920.75	2
50.917	0.52999	0.88191	0.12315	1	-62.5	5.5576	923.25	2
51.2	0.48309	0.92784	0.11175	2	-56.5	5.7739	924.25	2
51.363	0.48309	0.92784	0.11175	2	-57.5	1.5309	925.75	2
51.685	0.49481	0.92784	0.12315	1	-62	6.0071	922.75	2
52.047	0.36583	0.97377	0.054735	1	-62.5	0.54763	921.75	2
52.291	0.49481	0.91636	0.13456	2	-57	5.3597	924.75	2
52.697	0.47136	0.92784	0.10035	2	-57.5	1.8423	925.25	2
53.058	0.56517	0.89339	0.14596	1	-62	3.8748	921.25	2
53.662	0.36583	0.96229	0.043332	2	-56	0.26078	923.25	2
53.78	0.36583	0.96229	0.043332	1	-61.5	5.2385	923.25	2
54.109	0.67069	0.84746	0.18017	2	-57.5	1.4849	925.75	2
54.431	0.40101	0.95081	0.043332	1	-62	5.7125	922.75	2
54.63	0.34238	0.97377	0.031928	1	-62	0.33287	921.75	2
54.914	0.36583	0.96229	0.043332	2	-55.5	5.9012	920.25	2
55.198	0.36583	0.95081	0.043332	2	-57	5.3843	924.75	2
55.403	0.36583	0.95081	0.043332	1	-65	0.62586	925.25	2
55.567	0.36583	0.95081	0.043332	2	-56.5	6.1313	923.75	2
56.986	0.48309	0.91636	0.077541	2	-57.5	1.4373	925.75	2
58.28	0.63552	0.85894	0.16876	2	-56.5	6.1114	923.75	2
58.728	0.56517	0.88191	0.13456	1	-62.5	0.75625	921.25	2
58.846	0.56517	0.88191	0.13456	1	-62.5	6.162	922.25	2
59.09	0.34238	0.97377	0.031928	2	-55.5	5.3674	920.75	2
59.658	0.36583	0.96229	0.020525	2	-57.5	1.3913	925.75	2
60.022	0.47136	0.92784	0.088944	2	-56	0.58445	922.75	2
60.147	0.47136	0.92784	0.088944	2	-56	0.58445	922.75	2
60.51	0.38928	0.97377	0.043332	2	-55.5	5.7494	920.25	2
60.634	0.38928	0.97377	0.043332	2	-55.5	5.7616	920.25	2
60.751	0.38928	0.97377	0.043332	1	-64	0.83602	924.75	2
61.437	0.63552	0.85894	0.18017	1	-62.5	0.79153	921.25	2
61.805	0.45964	0.93932	0.088944	2	-55.5	1.0492	922.25	2
62.741	0.37756	0.98526	0.054735	2	-58	1.3867	925.75	2
62.793	0.35411	0.98526	0.043332	1	-62	0.27305	921.75	2
62.807	0.49481	0.90487	0.10035	2	-55.5	5.7064	920.25	2
62.932	0.49481	0.90487	0.10035	2	-56	5.7064	920.25	2
63.084	0.54171	0.90487	0.12315	1	-62.5	4.9195	923.75	2
63.252	0.34238	0.97377	0.043332	2	-55.5	1.0262	922.25	2
63.37	0.34238	0.97377	0.043332	2	-55.5	1.0308	922.25	2
63.632	0.34238	0.97377	0.043332	2	-55.5	5.3751	920.75	2
63.775	0.34238	0.97377	0.043332	1	-63	4.3841	920.75	2
63.978	0.50654	0.92784	0.10035	1	-62.5	5.4702	923.25	2
64.097	0.50654	0.92784	0.10035	2	-56.5	0.20709	923.25	2
64.458	0.37756	0.97377	0.054735	2	-57.5	1.4726	925.75	2
65.623	0.54171	0.90487	0.13456	2	-57.5	4.9087	925.25	2
66.144	0.54171	0.91636	0.12315	2	-55.5	1.0462	922.25	2
66.267	0.54171	0.91636	0.12315	1	-62.5	0.029146	922.25	2
66.707	0.42446	0.96229	0.077541	2	-56.5	0.26538	923.25	2
67.073	0.49481	0.90487	0.12315	2	-57.5	1.4864	925.75	2
67.204	0.40101	0.97377	0.066138	2	-56	0.65041	922.75	2
67.214	0.55344	0.88191	0.12315	1	-62.5	0.49701	921.75	2
67.221	0.55344	0.88191	0.12315	2	-55.5	5.7954	920.25	2
67.24	0.44791	0.95081	0.077541	2	-56.5	5.3214	924.75	2
67.257	0.54171	0.89339	0.13456	1	-62.5	1.6981	923.75	2
67.262	0.54171	0.89339	0.13456	1	-62.5	1.6705	923.75	2
67.324	0.49481	0.92784	0.10035	2	-55	5.3751	920.75	2
67.33	0.49481	0.92784	0.10035	1	-62.5	1.0186	920.75	2
67.337	0.49481	0.92784	0.10035	1	-62	2.0663	923.25	2
67.351	0.31893	0.98526	0.031928	2	-56	5.6404	924.25	2
67.401	0.31893	0.98526	0.031928	1	-63	1.2839	924.25	2
67.682	0.37756	0.98526	0.054735	1	-62.5	5.6006	922.75	2
67.963	0.34238	0.97377	0.043332	1	-62.5	0.20095	921.75	2
68.484	0.43619	0.93932	0.077541	2	-56.5	5.2938	924.75	2
69.05	0.34238	0.97377	0.020525	2	-55	5.0054	921.25	2
69.136	0.34238	0.97377	0.020525	2	-55	5.0054	921.25	2
69.535	0.33066	0.98526	0.031928	2	-55.5	1.0186	922.25	2
69.773	0.38928	0.96229	0.043332	2	-55.5	5.3597	920.75	2
70.09	0.33066	0.99674	0.043332	2	-56.5	5.5914	924.25	2
71.968	0.52999	0.89339	0.13456	1	-63	0.75779	921.25	4
72.229	0.50654	0.91636	0.12315	2	-55.5	5.3689	920.75	4
72.353	0.50654	0.91636	0.12315	1	-62.5	4.3136	920.75	4
72.461	0.50654	0.91636	0.12315	1	-62.5	4.3304	920.75	4
72.659	0.58862	0.88191	0.16876	2	-56	0.15033	923.25	4
73.498	0.34238	0.97377	0.020525	2	-55	1.3683	921.75	4
73.647	0.34238	0.97377	0.020525	1	-62.5	4.6065	920.25	4
73.913	0.47136	0.92784	0.10035	2	-56.5	5.1726	924.75	4
74.26	0.44791	0.95081	0.088944	2	-56.5	5.9396	923.75	4
74.527	0.45964	0.92784	0.088944	2	-55	4.8735	921.25	4
74.624	0.45964	0.92784	0.088944	1	-62.5	3.8549	921.25	4
74.749	0.45964	0.92784	0.088944	1	-63	6.1927	922.25	4
74.941	0.35411	0.97377	0.031928	2	-55.5	5.3444	920.75	4
75.052	0.35411	0.97377	0.031928	2	-55.5	5.3567	920.75	4
75.17	0.35411	0.97377	0.031928	1	-63	1.175	920.75	4
75.437	0.34238	0.98526	0.031928	1	-63.5	1.4174	924.25	4
76.016	0.40101	0.97377	0.066138	1	-62	5.9304	922.75	1
76.589	0.55344	0.88191	0.14596	1	-63.5	1.1858	924.75	1
77.239	0.45964	0.97377	0.088944	2	-55	5.0069	921.25	1
77.352	0.45964	0.97377	0.088944	1	-62.5	0.91579	921.25	1
77.739	0.42446	0.97377	0.077541	2	-55.5	5.4579	920.75	1
77.814	0.42446	0.97377	0.077541	1	-63	4.4777	920.75	1
78.048	0.50654	0.91636	0.3056	1	-61	5.9549	923.25	1
78.734	0.31893	0.91636	0.13456	1	-59.5	5.3996	922.75	1
80.235	0.10787	0.96229	0.15736	2	-59	6.1773	922.25	1
80.51	0.1196	1.0312	0.020525	2	-59.5	1.0232	924.25	3
80.744	0.1196	1.0312	0.020525	2	-57.5	1.1551	924.25	3
82.138	0.20168	0.92784	0.21438	3	-57.5	1.2118	923.75	3
82.153	0.33066	0.99674	0.16876	1	-64	5.8782	922.25	3
82.185	0.13132	1.0082	-0.0022806	1	-68	5.0299	923.25	3
84.02	0.15478	1.0542	-0.0022806	3	-61	5.2232	925.75	3
84.552	0.33066	0.99674	-0.12771	2	-57.5	5.0008	920.25	3
84.664	0.33066	0.99674	-0.12771	2	-58	1.4128	924.75	3
84.968	0.2134	1.0771	-0.059296	2	-58	0.67955	925.25	3
85.273	0.33066	0.96229	0.043332	2	-56	4.7768	923.75	3
85.465	0.35411	0.97377	-0.059296	2	-55	0.29452	921.25	3
85.766	0.49481	0.80152	-0.15052	2	-57.5	5.5392	920.75	3
85.803	0.65897	0.92784	-0.20754	2	-59.5	5.2355	924.25	3
85.84	0.67069	0.87042	-0.18473	3	-54.5	6.1651	924.25	3
85.878	0.67069	0.87042	-0.18473	2	-58.5	0.11198	925.75	3
85.949	0.60034	0.51445	-0.34437	3	-49.5	3.8242	920.25	3
85.962	0.94038	0.39961	-0.50401	3	-51	2.0801	920.25	3
85.967	0.94038	0.39961	-0.50401	3	-54.5	5.6834	924.75	3
86.123	-0.079733	0.2733	-0.36718	3	-54	5.0575	925.25	3
86.197	1.0694	0.45703	-0.41279	3	-52	5.5699	923.75	3
86.42	1.0576	0.043636	-0.20754	3	-55	0.052155	922.25	3
86.572	1.1397	-0.11713	-0.10491	3	-63	5.8015	925.75	3
87.271	1.0459	-0.094162	0.0091224	3	-60.5	4.467	922.25	3
87.72	1.0225	-0.11713	-0.025087	3	-61.5	0.67802	923.25	3
88.24	1.0225	-0.11713	-0.025087	3	-63	5.4686	925.75	3
88.537	1.2687	-0.23196	0.077541	2	-70	0.26691	920.25	3
89.057	1.2687	-0.23196	0.077541	3	-60.5	5.6128	920.75	3
89.128	1.2687	-0.23196	0.077541	3	-57	5.6144	920.25	3
90.26	1.1514	-0.0022966	0.088944	3	-57.5	5.1526	920.75	3
91.26	1.1514	-0.0022966	0.088944	3	-59	0.81454	922.75	3
92.26	1.0811	0.02067	0.054735	3	-57	1.5539	921.25	3
92.76	1.0811	0.02067	0.054735	3	-60	0.47707	923.25	3
93.76	1.0811	0.02067	0.054735	3	-58.5	4.6434	921.75	3
94.01	1.0811	0.02067	0.054735	3	-61	6.0224	924.75	3
95.26	1.2218	-0.048229	0.031928	3	-56	5.2554	920.75	3
95.51	1.2218	-0.048229	0.031928	3	-57.5	0.36049	923.25	3
96.01	1.2218	-0.048229	0.031928	3	-57	0.74091	922.75	3
96.088	1.2218	-0.048229	0.031928	3	-57	1.4987	921.75	3
97.759	1.257	-0.082679	0.031928	3	-59	5.3996	920.75	3
98.76	1.257	-0.082679	0.031928	3	-60	1.6475	921.75	3
100.26	1.1866	-0.20899	0.10035	3	-61.5	0.57217	923.25	3
102.26	1.257	-0.22048	0.031928	3	-59	5.3766	920.75	3
105.01	1.257	-0.22048	0.031928	3	-58	5.3337	920.75	3
105.52	1.0342	-0.19751	-0.047893	3	-64.5	5.2631	925.75	3
106.72	1.0576	-0.094162	0.031928	3	-62.5	5.6098	925.25	3
107.43	1.0342	-0.11713	-0.0022806	3	-59	5.2861	920.75	3
108.46	1.0928	-0.12861	0.031928	3	-59	4.7139	921.75	3
109.26	1.1397	-0.11713	0.020525	3	-62	0.13959	923.75	3
111.1	1.0576	-0.14009	0.0091224	3	-59	5.5315	920.25	3
117.26	1.1983	-0.18603	0.077541	3	-60.5	1.7533	920.75	3
119.51	1.3625	-0.24344	0.13456	3	-61.5	3.861	922.25	3
124.25	1.1983	-0.16306	0.088944	3	-60.5	4.6019	921.25	3
128.41	1.0928	-0.11713	0.031928	3	-64	5.6803	924.75	3
130.43	1.0576	-0.10565	0.020525	3	-61.5	0.55377	922.75	3
149.21	1.0459	-0.10565	0.0091224	3	-63	5.8261	924.25	3
152.31	1.3039	-0.22048	0.10035	3	-60.5	1.0523	921.75	3
157.4	1.0811	-0.094162	0.031928	3	-61.5	1.0017	921.75	3
159.56	1.0811	-0.10565	0.020525	3	-61	3.5864	922.75	3
161.76	1.0811	-0.10565	0.031928	3	-62.5	5.8383	924.25	3
163.67	1.0459	-0.082679	0.0091224	3	-59.5	4.8382	920.75	3
165.12	1.0811	-0.11713	0.043332	3	-63	5.5591	924.75	3
168.1	1.2452	-0.19751	0.10035	3	-62	6.1068	923.75	3
169.92	1.1163	-0.12861	0.043332	3	-60	5.1235	920.25	3
171.4	1.3859	-0.24344	0.14596	3	-59.5	4.7968	920.75	3
173.01	1.2218	-0.17454	0.088944	3	-59.5	5.1128	920.75	3
174.26	1.2218	-0.17454	0.088944	3	-58	5.2876	920.25	3
175.34	1.257	-0.17454	0.054735	1	-69.5	6.1651	922.25	3
176.51	1.0107	0.14698	-0.13912	3	-54	5.5776	921.75	3
176.83	0.9052	0.26182	-0.20754	3	-52.5	4.4624	920.25	3
177.13	1.0694	0.22737	-0.18473	3	-56.5	6.0838	924.75	3
177.26	0.9521	0.4111	-0.29876	3	-51.5	4.7691	923.75	3
177.3	0.9521	0.4111	-0.29876	3	-51.5	4.9041	923.75	3
177.61	0.70587	0.51445	-0.52682	3	-49.5	0.40957	921.25	3
178.03	0.54171	0.65224	-0.61804	3	-49.5	1.4389	920.75	3
178.18	0.49481	0.65224	-0.68646	3	-50.5	1.7411	920.75	3
178.34	0.38928	0.65224	-0.75488	2	-59	0.25771	923.25	3
178.76	0.31893	0.74411	-0.8119	3	-61	5.935	922.75	3
179.36	0.33066	0.95081	-0.25315	3	-57	0.50775	920.25	3
179.75	0.2603	1.0542	-0.16192	3	-61	0.01534	925.25	1
180.32	0.14305	1.0656	0.0091224	3	-62.5	1.5186	922.25	1
181.72	-0.056282	1.0197	-0.013684	3	-59	4.8106	922.75	1
182.15	0.14305	1.0197	-0.013684	3	-62.5	5.0345	924.75	1
183.12	0.14305	1.0197	-0.013684	2	-56.5	0.72097	921.25	4
183.31	0.14305	1.0197	-0.013684	2	-56.5	0.95414	922.25	4
211.89	0.2603	1.0082	0.077541	3	-64.5	5.1296	922.25	4
212.84	0.23685	1.0427	0.11175	2	-62	0.32981	922.75	4
213.01	0.23685	1.0427	0.11175	2	-59	0.25617	921.75	4
213.24	0.23685	1.0427	0.11175	3	-57.5	5.7217	921.75	4
216.63	0.060972	1.0771	-0.0022806	2	-60.5	3.9791	924.75	1
217.48	0.49481	0.81301	0.043332	3	-52.5	4.671	922.25	1
217.67	0.52999	0.79004	-0.10491	3	-52.5	3.4499	923.25	1
217.78	1.0225	0.30775	-0.36718	3	-52	0.26078	922.75	1
217.94	1.0225	0.30775	-0.36718	3	-52.5	0.39884	922.75	1
218.51	0.99901	0.043636	-0.15052	3	-59	0.53689	925.25	3
219.01	0.91693	-0.094162	0.066138	3	-54	5.2754	921.25	3
219.26	1.1163	-0.23196	-0.013684	3	-57	1.5186	922.25	3
220.01	1.2804	-0.46162	0.2828	3	-57	1.0569	922.75	3
220.44	0.91693	-0.19751	0.12315	3	-56	1.6122	921.75	3
220.58	0.91693	-0.19751	0.12315	3	-56	1.5493	921.75	3
221.1	0.9521	-0.12861	0.077541	3	-60.5	2.7366	925.25	3
221.51	1.1397	-0.22048	0.21438	3	-57	1.8653	921.25	3
221.77	0.96383	-0.11713	0.13456	3	-54.5	5.4993	920.75	3
223.13	1.1397	-0.42717	0.020525	2	-69	3.9331	920.25	3
223.87	1.1866	-0.28938	0.19157	2	-70	6.1175	921.25	3
224.29	1.128	-0.30086	0.088944	3	-55	1.9052	920.75	3
224.36	1.128	-0.30086	0.088944	3	-55	5.0959	920.75	3
225.3	0.9521	-0.15158	-0.03649	3	-56	1.2072	921.75	3
225.64	1.0694	-0.20899	0.0091224	3	-55	5.2324	920.25	3
226.88	1.3156	-0.31234	0.13456	3	-55	4.9011	920.75	3
227.14	0.96383	-0.16306	-0.03649	3	-57.5	0.29606	923.25	3
227.91	1.1163	-0.22048	0.031928	3	-55.5	1.1689	921.75	3
228.1	1.0928	-0.19751	0.020525	3	-55.5	1.175	921.75	3
228.32	1.128	-0.23196	0.031928	3	-54.5	5.2324	920.25	3
229.42	0.9521	-0.16306	-0.059296	3	-54.5	1.7595	920.75	3
229.84	1.0576	-0.19751	-0.03649	3	-58	6.0255	924.25	3
230.63	0.96383	-0.16306	-0.047893	3	-55.5	1.1566	921.75	3
230.9	0.94038	-0.15158	-0.047893	3	-54.5	5.2109	920.25	3
231.55	1.0928	-0.20899	-0.0022806	3	-57.5	0.021476	923.75	3
232.49	0.96383	-0.15158	-0.047893	3	-58	6.0362	924.25	3
233.82	1.1514	-0.25493	0.020525	3	-59	2.3746	925.25	3
235.1	0.98728	-0.14009	-0.047893	3	-59.5	2.1154	925.75	3
235.63	1.2687	-0.31234	0.066138	3	-55.5	1.1428	921.75	3
236.74	1.0576	-0.18603	-0.03649	3	-55	1.4419	921.25	3
237.01	1.1397	-0.23196	0.0091224	3	-56	0.8621	922.25	3
237.2	0.91693	-0.15158	-0.082102	3	-54.5	1.7549	920.75	3
237.31	0.91693	-0.15158	-0.082102	3	-54.5	1.7518	920.75	3
238.64	1.0459	-0.18603	-0.047893	3	-59	5.7264	924.75	3
240.04	1.0576	-0.19751	-0.013684	3	-59	5.9703	924.25	3
240.23	1.0576	-0.19751	-0.013684	3	-59.5	2.1092	925.75	3
241.13	1.0107	-0.16306	-0.047893	3	-59.5	5.4686	925.25	3
241.48	0.98728	-0.15158	-0.059296	3	-55	1.4051	921.25	3
243.84	0.98728	-0.14009	-0.059296	3	-55	1.4097	921.25	3
244.22	0.97555	-0.15158	-0.070699	3	-54.5	4.8765	920.75	3
244.41	1.128	-0.22048	0.0091224	3	-54.5	1.7089	920.75	3
244.72	0.97555	-0.15158	-0.070699	3	-58	6.004	924.25	3
245.14	1.1045	-0.19751	-0.013684	3	-56.5	0.5507	922.75	3
246.54	1.0459	-0.17454	-0.025087	3	-56	0.84676	922.25	3
247.11	1.0576	-0.19751	-0.013684	3	-57.5	0.26231	923.25	3
247.76	1.0225	-0.16306	-0.047893	3	-56.5	0.5507	922.75	3
247.91	1.0225	-0.16306	-0.047893	3	-55.5	1.1259	921.75	3
248.36	0.96383	-0.15158	-0.059296	3	-59	5.7171	924.75	3
248.93	0.98728	-0.15158	-0.070699	3	-55	1.4373	921.25	3
249.58	1.1397	-0.23196	0.020525	3	-54.5	1.7564	920.75	3
250.61	0.9521	-0.15158	-0.070699	3	-55.5	1.1505	921.75	3
250.89	1.0811	-0.20899	-0.025087	3	-58.5	5.7524	924.75	3
251.08	1.0811	-0.20899	-0.025087	3	-59	5.5039	925.25	3
251.31	1.0811	-0.20899	-0.025087	3	-58	0	923.75	3
252.18	0.97555	-0.15158	-0.082102	3	-57.5	0.27458	923.25	3
252.91	1.1866	-0.24344	0.031928	3	-56.5	0.54456	922.75	3
253.94	1.2687	-0.28938	0.054735	3	-57.5	0.003068	923.75	3
254.66	0.98728	-0.16306	-0.070699	3	-54.5	1.761	920.75	3
255.26	1.1397	-0.23196	0.020525	3	-59.5	2.1184	925.75	3
255.91	1.0107	-0.15158	-0.047893	3	-54.5	5.2079	920.25	3
256.22	0.92865	-0.15158	-0.070699	3	-59	5.7187	924.75	3
256.64	0.98728	-0.14009	-0.059296	3	-58	6.2663	923.75	3
257.28	1.0342	-0.16306	-0.03649	3	-54.5	1.7871	920.75	3
257.4	1.0342	-0.16306	-0.03649	3	-57.5	0.27918	923.25	3
258.01	1.1749	-0.24344	0.043332	3	-56.5	0.56911	922.75	3
259.64	0.96383	-0.14009	-0.059296	3	-56	0.85136	922.25	3
260.33	0.97555	-0.14009	-0.059296	3	-58	6.0147	924.25	3
260.71	1.0576	-0.18603	-0.025087	3	-57	0.5645	922.75	3
261.12	0.94038	-0.15158	-0.070699	3	-54.5	5.2125	920.25	3
262.23	1.1749	-0.25493	0.020525	3	-56	0.83909	922.25	3
263.26	1.0694	-0.18603	-0.025087	3	-56.5	0.55223	922.75	3
263.45	1.1514	-0.23196	0.020525	3	-55.5	1.152	921.75	3
263.72	0.97555	-0.14009	-0.059296	3	-54	5.2155	920.25	3
264.1	1.1163	-0.20899	0.0091224	3	-59	2.3593	925.25	3
264.45	1.0342	-0.16306	-0.03649	3	-57.5	0.003068	923.75	3
264.67	1.1514	-0.23196	0.020525	3	-55	1.4404	921.25	3
266.73	1.1514	-0.23196	0.0091224	3	-59	2.3623	925.25	3
267.29	1.257	-0.28938	0.066138	3	-56	0.84062	922.25	3
268.94	0.98728	-0.15158	-0.070699	3	-54.5	5.1925	920.25	3
269.05	0.98728	-0.15158	-0.070699	3	-58.5	5.7524	924.75	3
269.89	0.9521	-0.15158	-0.070699	3	-56	0.83449	922.25	3
270.62	1.1866	-0.27789	0.0091224	3	-58.5	5.9994	924.25	3
271.22	1.1866	-0.24344	0.020525	3	-55.5	1.1505	921.75	3
271.8	1.1163	-0.19751	-0.013684	3	-58.5	5.7647	924.75	3
274.01	1.0928	-0.20899	-0.013684	3	-54	2.0402	920.25	3
274.31	1.128	-0.22048	-0.0022806	3	-59	5.4963	925.25	3
274.61	1.128	-0.22048	-0.0022806	3	-58	6.251	923.75	3
275.73	1.0107	-0.15158	-0.047893	3	-58.5	5.9703	924.25	3
276.04	1.0107	-0.15158	-0.047893	3	-56.5	0.53076	922.75	3
276.16	1.0107	-0.15158	-0.047893	3	-56.5	0.53383	922.75	3
276.91	0.97555	-0.15158	-0.059296	3	-55.5	1.1152	921.75	3
277.1	0.96383	-0.15158	-0.070699	3	-54	2.0678	920.25	3
277.79	1.0459	-0.16306	-0.025087	3	-57.5	6.231	923.75	3
278.06	0.98728	-0.15158	-0.059296	3	-54.5	1.3821	921.25	3
278.21	0.94038	-0.12861	-0.059296	3	-56	0.79307	922.25	3
280.5	1.0107	-0.16306	-0.059296	3	-55	1.4404	921.25	3
280.73	1.2335	-0.26641	0.066138	3	-56	0.82221	922.25	3
281.57	1.1045	-0.19751	-0.0022806	3	-59.5	2.0908	925.75	3
282.22	0.9521	-0.14009	-0.082102	3	-54	2.0295	920.25	3
282.87	1.257	-0.27789	0.043332	3	-57.5	6.274	923.75	3
283.98	0.98728	-0.16306	-0.082102	3	-58	5.9994	924.25	3
284.63	1.1866	-0.26641	0.031928	3	-55.5	1.1321	921.75	3
285.27	1.0811	-0.20899	-0.047893	3	-59.5	5.4702	925.25	3
285.85	1.0928	-0.18603	-0.025087	3	-56	0.82988	922.25	3
286.35	0.98728	-0.15158	-0.070699	3	-57.5	0.25464	923.25	3
286.74	1.1163	-0.22048	-0.0022806	3	-58	6.0009	924.25	3
287.42	0.9521	-0.15158	-0.070699	3	-54	5.1941	920.25	3
287.53	0.9521	-0.15158	-0.070699	3	-54	5.1803	920.25	3
287.77	1.1397	-0.22048	-0.0022806	3	-58.5	5.7417	924.75	3
287.92	1.1397	-0.22048	-0.0022806	3	-59	5.4886	925.25	3
288.35	0.99901	-0.14009	-0.059296	3	-58	6.2387	923.75	3
288.61	1.0459	-0.17454	-0.047893	3	-55	1.4174	921.25	3
288.96	1.1983	-0.24344	0.020525	3	-54.5	1.7257	920.75	3
289.45	1.0107	-0.14009	-0.059296	3	-58	5.9871	924.25	3
290.49	1.0107	-0.16306	-0.070699	3	-59	5.7064	924.75	3
290.72	1.0107	-0.16306	-0.070699	3	-59	5.461	925.25	3
291.18	1.0928	-0.20899	-0.025087	3	-55	1.4051	921.25	3
291.45	0.9521	-0.15158	-0.070699	3	-56	0.81915	922.25	3
292.1	1.0928	-0.19751	-0.025087	3	-58	5.9779	924.25	3
292.83	0.9521	-0.16306	-0.082102	3	-54	5.2355	920.25	3
293.06	1.0107	-0.15158	-0.070699	3	-58.5	5.7417	924.75	3
293.21	1.0107	-0.15158	-0.070699	3	-59	5.7141	924.75	3
294.66	1.0928	-0.19751	-0.025087	3	-58	5.9871	924.25	3
295.93	1.257	-0.27789	0.043332	3	-59	5.4963	925.25	3
297.08	0.98728	-0.14009	-0.070699	3	-58.5	5.9994	924.25	3
297.85	0.96383	-0.15158	-0.070699	3	-55.5	1.1229	921.75	3
298.58	1.0107	-0.16306	-0.059296	3	-58	6.274	923.75	3
299.08	1.0107	-0.18603	-0.082102	3	-56	0.81148	922.25	3
299.35	0.96383	-0.15158	-0.070699	3	-54.5	1.7089	920.75	3
300	1.2335	-0.26641	0.031928	3	-60.5	5.2201	925.75	3
300.58	0.94038	-0.15158	-0.082102	3	-55.5	1.1091	921.75	3
300.92	0.96383	-0.14009	-0.082102	3	-59	5.7141	924.75	3
301.88	1.0459	-0.15158	-0.03649	3	-56	0.82375	922.25	3
302.77	1.0107	-0.14009	-0.059296	3	-57	0.53383	922.75	3
304.28	0.96383	-0.15158	-0.070699	3	-56	0.81148	922.25	3
304.35	0.96383	-0.15158	-0.070699	3	-56	0.81148	922.25	3
304.66	0.94038	-0.15158	-0.082102	3	-54.5	1.7119	920.75	3
304.82	0.94038	-0.15158	-0.082102	3	-57	0.24544	923.25	3
305.04	1.0811	-0.18603	-0.025087	3	-58	5.9795	924.25	3
305.74	1.1397	-0.22048	0.0091224	3	-55.5	1.0968	921.75	3
306.05	1.0811	-0.20899	-0.047893	3	-54	5.1895	920.25	3
306.78	0.99901	-0.15158	-0.082102	3	-55	1.4097	921.25	3
307.28	1.0928	-0.19751	-0.013684	3	-54.5	1.7165	920.75	3
307.51	0.9521	-0.16306	-0.082102	3	-57	0.2347	923.25	3
307.63	0.9521	-0.16306	-0.082102	3	-57	0.25617	923.25	3
307.75	0.9521	-0.16306	-0.082102	3	-57	0.25157	923.25	3
308.33	1.257	-0.28938	0.054735	3	-56.5	0.52462	922.75	3
308.44	1.257	-0.28938	0.054735	3	-56.5	0.53843	922.75	3
308.99	0.98728	-0.15158	-0.082102	3	-58.5	5.7555	924.75	3
309.14	0.98728	-0.15158	-0.082102	3	-58.5	5.7417	924.75	3
309.84	1.0928	-0.22048	-0.025087	3	-54.5	1.4051	921.25	3
310.11	0.99901	-0.15158	-0.082102	3	-54	1.7518	920.75	3
310.76	1.0107	-0.15158	-0.059296	3	-59.5	2.1016	925.75	3
311.19	0.96383	-0.14009	-0.070699	3	-55	1.1351	921.75	3
311.38	0.99901	-0.15158	-0.059296	3	-55	1.129	921.75	3
311.57	1.0811	-0.17454	-0.025087	3	-54	5.2477	920.25	3
312.04	1.2101	-0.26641	0.031928	3	-58.5	5.4809	925.25	3
313.7	1.0342	-0.17454	-0.03649	3	-56.5	0.51542	922.75	3
313.97	0.97555	-0.15158	-0.082102	3	-54	5.2201	920.25	3
314.13	1.2335	-0.26641	0.043332	3	-54	2.0724	920.25	3
314.24	1.2335	-0.26641	0.043332	3	-59	5.7279	924.75	3
315.66	1.1397	-0.23196	-0.0022806	3	-59.5	5.2385	925.75	3
316.14	1.0107	-0.16306	-0.070699	3	-54	5.2232	920.25	3
316.33	0.94038	-0.15158	-0.070699	3	-54	5.2186	920.25	3
316.73	1.0811	-0.19751	-0.013684	3	-59	5.4625	925.25	3
317.08	1.1397	-0.22048	-0.0022806	3	-54.5	1.4067	921.25	3
317.47	1.1749	-0.25493	0.0091224	3	-56	0.81608	922.25	3
317.63	1.1749	-0.25493	0.0091224	3	-54.5	1.7288	920.75	3
318.59	0.97555	-0.14009	-0.082102	3	-56.5	0.52155	922.75	3
318.9	0.94038	-0.14009	-0.082102	3	-55.5	1.1183	921.75	3
320.17	0.97555	-0.14009	-0.070699	3	-55.5	0.80841	922.25	3
320.76	1.0811	-0.18603	-0.025087	3	-58	5.9718	924.25	3
322.42	0.98728	-0.14009	-0.070699	3	-55	1.4143	921.25	3
322.8	1.0342	-0.15158	-0.047893	3	-56	0.82221	922.25	3
323.9	1.0459	-0.17454	-0.03649	3	-55.5	1.1244	921.75	3
325.25	1.1163	-0.22048	-0.013684	3	-54.5	1.7411	920.75	3
325.49	0.99901	-0.14009	-0.070699	3	-58	6.0147	924.25	3
325.9	0.96383	-0.14009	-0.082102	3	-56.5	0.54303	922.75	3
326.62	0.94038	-0.16306	-0.093505	3	-59	5.7233	924.75	3
327.12	1.0342	-0.17454	-0.03649	3	-57.5	6.274	923.75	3
327.4	0.92865	-0.15158	-0.093505	3	-55	1.4097	921.25	3
327.6	0.96383	-0.14009	-0.082102	3	-56	0.83909	922.25	3
329.11	1.1045	-0.20899	-0.0022806	3	-54	5.2201	920.25	3
329.31	1.0107	-0.14009	-0.059296	3	-58.5	5.7448	924.75	3
329.5	1.0107	-0.14009	-0.059296	3	-59	5.7125	924.75	3
329.85	1.0459	-0.16306	-0.047893	3	-57.5	6.2817	923.75	3
330.59	0.97555	-0.15158	-0.082102	3	-54.5	1.7288	920.75	3
330.71	0.97555	-0.15158	-0.082102	3	-57.5	0.27765	923.25	3
330.98	0.99901	-0.14009	-0.082102	3	-58	6.0224	924.25	3
331.92	1.0225	-0.15158	-0.059296	3	-54	5.2079	920.25	3
332.74	0.98728	-0.12861	-0.070699	3	-55	1.445	921.25	3
333.13	0.9521	-0.16306	-0.093505	3	-56	0.83909	922.25	3
333.36	0.99901	-0.15158	-0.082102	3	-54.5	1.7533	920.75	3
333.52	0.99901	-0.15158	-0.082102	3	-57	0.28532	923.25	3
333.64	0.99901	-0.15158	-0.082102	3	-57	0.27765	923.25	3
335	0.99901	-0.14009	-0.059296	3	-59	5.5116	925.25	3
335.48	1.0459	-0.18603	-0.047893	3	-55	1.4373	921.25	3
335.79	0.9521	-0.15158	-0.093505	3	-56	0.83142	922.25	3
336.45	1.0342	-0.17454	-0.047893	3	-58.5	6.0163	924.25	3
337.5	1.1866	-0.24344	0.020525	3	-59	5.7555	924.75	3
337.74	1.1866	-0.24344	0.020525	3	-59	2.3823	925.25	3
338.09	1.1632	-0.23196	0.0091224	3	-57.5	0.033748	923.75	3
338.24	1.1632	-0.23196	0.0091224	3	-55	1.4297	921.25	3
338.51	0.9521	-0.15158	-0.082102	3	-56	0.8621	922.25	3
339.76	1.0225	-0.16306	-0.047893	3	-56.5	0.55377	922.75	3
340.14	0.9521	-0.15158	-0.082102	3	-54.5	5.1925	920.25	3
340.26	0.9521	-0.15158	-0.082102	3	-58.5	5.7509	924.75	3
340.66	1.1514	-0.23196	0.0091224	3	-59	5.5039	925.25	3
341.01	1.1045	-0.19751	-0.0022806	3	-55	1.4159	921.25	3
341.24	1.1163	-0.20899	-0.0022806	3	-56	0.81761	922.25	3
341.36	1.1163	-0.20899	-0.0022806	3	-56	0.82682	922.25	3
343.81	1.1163	-0.22048	-0.013684	3	-56	0.81915	922.25	3
344.09	1.1749	-0.25493	0.020525	3	-54.5	1.7319	920.75	3
345.29	1.0576	-0.18603	-0.059296	3	-55.5	1.129	921.75	3
345.76	1.0459	-0.17454	-0.059296	3	-58.5	5.7601	924.75	3
346.31	0.99901	-0.15158	-0.070699	3	-55	1.4143	921.25	3
347.83	1.0459	-0.16306	-0.047893	3	-55.5	1.1152	921.75	3
348.18	1.0459	-0.18603	-0.047893	3	-59	5.6987	924.75	3
348.46	1.0459	-0.18603	-0.047893	3	-59	2.3424	925.25	3
348.77	1.2921	-0.27789	0.054735	3	-57.5	6.274	923.75	3
348.93	0.98728	-0.15158	-0.070699	3	-57	0.25157	923.25	3
349	1.1397	-0.22048	0.0091224	3	-56	1.106	921.75	3
349.02	1.3039	-0.30086	0.054735	3	-54.5	1.9558	920.25	3
349.04	1.1163	-0.20899	-0.047893	3	-58.5	5.6589	924.75	3
349.05	1.1163	-0.20899	-0.047893	3	-59	5.415	925.25	3
349.06	0.92865	-0.15158	-0.16192	2	-70	5.4855	921.25	3
349.08	0.92865	-0.15158	-0.16192	3	-54	1.7994	920.75	3
349.09	1.0576	-0.16306	-0.082102	3	-57.5	6.1819	924.25	3
349.13	1.257	-0.25493	0.043332	3	-58	0.052155	923.75	3
349.15	1.257	-0.25493	0.043332	3	-59.5	0.17334	923.75	3
349.18	0.98728	-0.12861	-0.10491	3	-59.5	0.16567	923.25	3
349.22	0.98728	-0.12861	-0.15052	3	-56.5	0.51849	922.75	3
349.34	1.2921	-0.30086	0.043332	3	-57.5	0.003068	923.75	3
349.37	0.99901	-0.15158	-0.10491	3	-55	1.4266	921.25	3
349.41	0.99901	-0.15158	-0.10491	3	-56	0.84676	922.25	3
349.74	0.98728	-0.14009	-0.093505	3	-57	0.27765	923.25	3
349.95	0.97555	-0.14009	-0.10491	3	-58	5.9841	924.25	3
350.5	1.1749	-0.22048	-0.013684	3	-55	1.1566	921.75	3
351.53	1.2687	-0.28938	0.020525	3	-57.5	6.274	923.75	3
351.92	0.92865	-0.15158	-0.11631	3	-56	0.83755	922.25	3
352.09	1.1866	-0.25493	-0.0022806	3	-54.5	1.7641	920.75	3
352.49	0.98728	-0.14009	-0.093505	3	-58.5	5.9626	924.25	3
353.17	0.96383	-0.15158	-0.093505	3	-55.5	1.1674	921.75	3
353.56	0.92865	-0.15158	-0.12771	3	-58.5	5.754	924.75	3
354.24	1.0459	-0.19751	-0.11631	3	-56	0.82682	922.25	3
356.39	1.2687	-0.28938	0.0091224	3	-58.5	2.3439	925.25	3
356.67	1.0107	-0.16306	-0.10491	3	-54.5	1.399	921.25	3
357.03	0.96383	-0.15158	-0.11631	3	-54	4.8535	920.75	3
357.18	0.96383	-0.15158	-0.11631	3	-54	4.8428	920.75	3
357.43	1.1045	-0.20899	-0.070699	3	-58	6.0025	924.25	3
357.7	1.0107	-0.15158	-0.10491	3	-59.5	2.0908	925.75	3
357.98	1.0107	-0.15158	-0.10491	3	-56.5	0.53843	922.75	3
358.1	1.0107	-0.15158	-0.10491	3	-56.5	0.52616	922.75	3
358.35	1.339	-0.31234	0.0091224	3	-55.5	1.0845	921.75	3
358.74	0.92865	-0.17454	-0.13912	3	-58	5.734	924.75	3
359.01	1.1397	-0.24344	-0.047893	3	-59	5.4686	925.25	3
360.8	1.0342	-0.16306	-0.093505	3	-56.5	0.51388	922.75	3
361.36	0.98728	-0.14009	-0.10491	3	-58	5.7064	924.75	3
361.84	1.1397	-0.22048	-0.03649	3	-57.5	6.2341	923.75	3
362.27	1.0107	-0.15158	-0.11631	3	-56	0.78847	922.25	3
362.47	0.9521	-0.15158	-0.11631	3	-54	1.6858	920.75	3
363.07	1.0576	-0.19751	-0.070699	3	-57.5	5.9672	924.25	3
363.27	1.0576	-0.19751	-0.070699	3	-59	2.0877	925.75	3
363.46	1.0576	-0.19751	-0.070699	3	-56.5	0.51235	922.75	3
363.87	0.99901	-0.15158	-0.12771	3	-55	1.0815	921.75	3
364.34	1.1045	-0.19751	-0.059296	3	-59	5.4502	925.25	3
365.1	0.92865	-0.16306	-0.12771	3	-56	0.7808	922.25	3
365.53	0.99901	-0.15158	-0.11631	3	-57	0.22243	923.25	3
366.29	1.1632	-0.23196	-0.03649	3	-55	1.0983	921.75	3
366.92	1.0342	-0.15158	-0.093505	3	-58.5	2.3317	925.25	3
367.39	0.98728	-0.14009	-0.11631	3	-54.5	1.379	921.25	3
368.21	1.0576	-0.17454	-0.093505	3	-57.5	5.9672	924.25	3
368.89	0.9521	-0.14009	-0.11631	3	-56.5	0.48474	922.75	3
370.2	1.1163	-0.20899	-0.059296	3	-54.5	1.3944	921.25	3
370.64	1.0225	-0.16306	-0.093505	3	-54	1.7135	920.75	3
371.4	1.1749	-0.25493	-0.025087	3	-56.5	0.51542	922.75	3
371.6	1.1749	-0.25493	-0.025087	3	-56.5	0.52002	922.75	3
371.8	0.9521	-0.14009	-0.12771	3	-55	1.0937	921.75	3
372.24	0.98728	-0.15158	-0.12771	3	-58.5	5.7356	924.75	3
372.39	0.98728	-0.15158	-0.12771	3	-58.5	5.4686	925.25	3
373.11	0.96383	-0.14009	-0.12771	3	-56	0.78386	922.25	3
373.28	0.96383	-0.15158	-0.11631	3	-54	4.8765	920.75	3
374.4	0.96383	-0.15158	-0.12771	3	-55	1.0861	921.75	3
374.64	0.9521	-0.15158	-0.12771	3	-54	5.1818	920.25	3
374.8	0.9521	-0.15158	-0.12771	3	-58.5	5.6803	924.75	3
375.4	0.98728	-0.15158	-0.13912	3	-57.5	6.2234	923.75	3
375.53	0.98728	-0.15158	-0.13912	3	-54.5	1.3775	921.25	3
375.64	0.98728	-0.15158	-0.13912	3	-54.5	1.3668	921.25	3
377.46	0.94038	-0.15158	-0.12771	3	-54	2.0095	920.25	3
378.14	1.0459	-0.17454	-0.093505	3	-57.5	6.2234	923.75	3
378.62	0.96383	-0.15158	-0.12771	3	-55.5	0.77926	922.25	3
378.78	1.0811	-0.19751	-0.059296	3	-54	1.6797	920.75	3
380.22	1.1163	-0.22048	-0.047893	3	-58.5	5.7018	924.75	3
380.46	1.1163	-0.22048	-0.047893	3	-58	5.7064	924.75	3
381.53	0.99901	-0.15158	-0.11631	3	-54	1.7058	920.75	3
381.77	1.1866	-0.25493	-0.025087	3	-57	0.21629	923.25	3
382.76	0.9521	-0.15158	-0.12771	3	-54	2.0218	920.25	3
383.07	0.92865	-0.15158	-0.12771	3	-58	5.6987	924.75	3
385.07	1.2687	-0.28938	0.0091224	3	-56.5	0.49241	922.75	3
385.2	1.2687	-0.28938	0.0091224	3	-56.5	0.49087	922.75	3
385.6	0.94038	-0.15158	-0.13912	3	-54	5.1572	920.25	3
385.76	1.0342	-0.17454	-0.082102	3	-58.5	5.6742	924.75	3
385.96	1.0342	-0.17454	-0.082102	3	-58.5	5.6865	924.75	3
386.47	0.99901	-0.15158	-0.11631	3	-54.5	1.3867	921.25	3
387.15	0.98728	-0.15158	-0.11631	3	-54	1.6751	920.75	3
387.34	1.0459	-0.17454	-0.082102	3	-57	0.21783	923.25	3
387.54	1.0459	-0.17454	-0.082102	3	-58	5.9288	924.25	3
388.31	1.0694	-0.19751	-0.070699	3	-55	1.0753	921.75	3
388.64	0.98728	-0.15158	-0.11631	3	-58.5	5.7064	924.75	3
389.5	1.0107	-0.16306	-0.11631	3	-56	0.76852	922.25	3
389.82	0.97555	-0.14009	-0.11631	3	-57	0.22243	923.25	3
390.67	0.99901	-0.14009	-0.11631	3	-58.5	5.7141	924.75	3
390.86	0.99901	-0.14009	-0.11631	3	-59.5	5.4686	925.25	3
391.65	1.1749	-0.25493	-0.025087	3	-54.5	1.6904	920.75	3
391.78	1.1749	-0.25493	-0.025087	3	-54.5	1.6782	920.75	3
391.98	0.92865	-0.15158	-0.12771	3	-57	0.25464	923.25	3
392.34	0.98728	-0.14009	-0.11631	3	-58	5.9641	924.25	3
392.54	0.98728	-0.14009	-0.11631	3	-59.5	2.0939	925.75	3
395.36	0.91693	-0.17454	-0.17333	3	-54	5.3413	920.25	3
395.89	0.99901	-0.082679	-0.013684	3	-57	1.0477	922.25	3
396.01	0.99901	-0.082679	-0.013684	3	-57	1.896	920.75	3
396.37	1.0107	0.1355	-0.013684	3	-53.5	1.5662	922.25	3
396.52	1.1045	0.089569	0.043332	3	-52	6.2111	920.75	3
396.72	0.9052	0.33072	-0.17333	1	-65.5	6.0899	924.25	3
396.96	0.82312	0.48	-0.40139	1	-65	2.2964	922.75	3
397.44	0.78795	0.53741	-0.38998	3	-49.5	1.2395	920.25	3
397.88	0.72932	0.5489	-0.42419	3	-53	6.162	923.75	1
397.96	0.72932	0.5489	-0.42419	3	-53	6.208	923.75	1
398.03	0.72932	0.5489	-0.42419	2	-64.5	4.8474	923.75	1
398.16	0.61207	0.65224	-0.59524	3	-51	1.8423	921.25	1
398.24	0.61207	0.65224	-0.59524	3	-51	1.9006	921.25	1
398.31	0.61207	0.65224	-0.59524	2	-59.5	1.6076	921.25	1
398.44	0.51826	0.65224	-0.57243	3	-52	5.4226	921.25	1
398.87	0.45964	0.69818	-0.65225	2	-58	0.39884	920.75	1
399.4	0.67069	0.62928	-0.61804	2	-59	4.8581	922.75	1
399.47	0.67069	0.62928	-0.61804	3	-57	0.12885	921.75	1
399.75	0.34238	0.98526	-0.19613	3	-54	0.62126	920.25	1
399.88	0.34238	0.98526	-0.19613	3	-57.5	1.2548	924.75	1
400.39	0.31893	1.0082	-0.0022806	3	-62	4.378	921.25	1
403.64	0.24858	0.95081	0.088944	2	-58.5	5.2754	920.75	4
403.88	0.24858	0.95081	0.088944	1	-62	1.4174	923.25	4
406.37	0.41273	0.85894	0.066138	1	-57.5	1.379	920.75	4
409.72	0.10787	1.0542	-0.059296	1	-57.5	0.28839	922.75	4
409.92	0.10787	1.0542	-0.059296	1	-55.5	5.2385	921.75	4
410.12	0.10787	1.0542	-0.059296	1	-54.5	0.93573	920.25	4
411.2	0.36583	0.88191	0.11175	1	-58	5.8368	921.25	4
411.36	0.36583	0.88191	0.11175	1	-59	1.5785	922.25	4
414.85	0.14305	1.0082	0.031928	1	-59	0.91118	921.75	2
416.97	0.52999	0.84746	-0.0022806	2	-57	0.92039	920.25	2
417.03	0.77622	0.84746	0.10035	2	-59.5	0.34208	924.75	2
417.15	0.77622	0.84746	0.10035	2	-60	5.9227	925.25	2
417.64	0.36583	0.91636	0.11175	2	-58.5	4.8796	921.25	2
419.47	0.61207	0.89339	0.066138	1	-64	2.2534	924.75	2
421.01	0.55344	0.89339	0.14596	1	-66	4.7891	924.25	2
421.85	0.47136	0.92784	0.088944	1	-67	5.0054	920.25	2
424.3	0.60034	0.87042	0.13456	2	-61	4.9931	925.75	2
425.22	0.74105	0.81301	0.18017	2	-60	2.4897	924.75	2
427.07	0.55344	0.88191	0.077541	1	-68.5	4.7231	923.25	2
429.52	0.65897	0.83597	0.13456	1	-69.5	5.3674	922.25	2
431.52	0.55344	0.89339	0.088944	2	-57.5	5.3337	920.25	2
434.14	0.64724	0.84746	0.13456	2	-59.5	0.44946	922.75	2
434.63	0.64724	0.84746	0.13456	2	-58	5.5269	920.25	2
435.99	0.62379	0.84746	0.12315	2	-58.5	4.0374	922.25	2
437.88	0.64724	0.83597	0.14596	2	-57.5	5.5438	920.25	2
445.09	0.56517	0.89339	0.088944	2	-61	4.8949	925.25	2
448.76	0.83485	0.76708	0.21438	2	-59	3.9301	922.25	2
450.42	0.55344	0.88191	0.077541	2	-58.5	1.1121	921.75	2
454.49	0.57689	0.87042	0.088944	2	-60	5.912	923.75	2
455.29	0.68242	0.82449	0.14596	2	-58.5	4.967	920.75	2
456.58	0.57689	0.88191	0.088944	2	-58.5	4.2	921.75	2
457.75	0.57689	0.88191	0.088944	2	-60.5	2.7059	923.75	2
462.88	0.72932	0.81301	0.15736	1	-69	2.1292	921.25	2
462.95	0.75277	0.79004	0.18017	2	-59.5	6.1497	923.25	2
466.21	0.57689	0.87042	0.12315	2	-57	4.8842	920.25	2
471.23	0.74105	0.80152	0.19157	2	-57.5	1.5064	920.75	2
475.37	0.84658	0.75559	0.23718	2	-58	4.0344	921.75	2
481.17	0.70587	0.81301	0.16876	2	-59	6.2464	922.75	2
481.57	0.56517	0.88191	0.10035	2	-57.5	5.0008	920.25	2
481.94	0.56517	0.88191	0.10035	2	-61	1.3407	925.25	2
482.96	0.75277	0.80152	0.18017	2	-57.5	4.7339	920.75	2
484.46	0.69414	0.81301	0.15736	2	-57	5.1373	920.25	2
486.13	0.55344	0.89339	0.088944	2	-57.5	4.6556	920.75	2
487.39	0.55344	0.88191	0.088944	2	-57	5.1496	920.25	2
489.58	0.77622	0.79004	0.20297	1	-70	2.9345	924.25	2
491.28	0.52999	0.90487	0.088944	2	-57	4.7722	920.75	2
494.59	0.69414	0.83597	0.18017	2	-60	2.1215	924.25	2
502.92	0.8114	0.77856	0.20297	2	-58	4.7768	920.75	4
503.94	0.78795	0.79004	0.20297	2	-59.5	0.17334	922.75	4
506.01	0.56517	0.89339	0.10035	2	-57.5	4.7814	920.75	4
508.95	0.61207	0.85894	0.12315	2	-59	0.53689	922.25	4
509.92	0.65897	0.83597	0.14596	2	-60	2.1706	924.25	4
510.4	0.65897	0.83597	0.14596	2	-59.5	0.11351	922.75	4
512.24	0.67069	0.83597	0.15736	2	-59	0.45713	922.25	4
518.9	0.35411	0.93932	0.16876	1	-59	0.60285	924.25	4
520.14	0.35411	0.93932	0.16876	1	-68	5.5423	924.75	4
526.17	0.084423	1.0542	-0.025087	1	-54.5	5.9687	922.25	4
526.36	0.1196	0.91636	0.14596	1	-57.5	0.90351	922.25	4
526.57	0.1196	0.91636	0.14596	1	-59.5	3.6371	923.25	4
528.55	-0.021106	0.98526	0.077541	2	-59.5	0.76392	922.25	4
531.78	0.67069	0.85894	0.13456	2	-58	5.3106	920.75	2
533.44	0.65897	0.85894	0.12315	1	-69	0.77619	920.25	2
534.72	0.65897	0.85894	0.12315	1	-69.5	5.9503	921.25	2
538.35	0.69414	0.82449	0.11175	2	-58	5.1036	920.75	2
539.75	0.60034	0.87042	0.066138	2	-59	1.1781	921.75	2
540.13	0.60034	0.87042	0.066138	2	-58.5	5.4625	920.25	2
541.24	0.58862	0.87042	0.043332	2	-58	4.7231	921.25	2
543.27	0.57689	0.88191	0.031928	2	-63.5	5.0805	924.75	2
545.83	0.60034	0.87042	0.066138	2	-59	4.1479	921.75	2
547.47	0.68242	0.83597	0.088944	2	-60	3.8319	922.25	2
549.04	0.61207	0.88191	0.031928	2	-59.5	4.1003	921.75	2
553.79	0.58862	0.88191	0.043332	2	-58.5	4.8658	920.75	2
556.5	0.67069	0.84746	0.077541	2	-59.5	3.7414	922.25	2
559.69	0.84658	0.76708	0.14596	2	-58.5	4.855	920.75	2
563.91	0.63552	0.85894	0.054735	2	-59	0.95107	921.75	2
569.45	0.60034	0.85894	0.054735	2	-59	4.7308	920.75	2
575.14	0.75277	0.79004	0.12315	2	-59.5	4.3427	921.25	2
577.25	0.77622	0.79004	0.13456	2	-60.5	3.8748	921.75	2
582.62	0.63552	0.85894	0.077541	2	-61.5	5.7938	923.25	2
585.73	0.63552	0.87042	0.066138	2	-61.5	5.8077	923.25	2
591.1	0.64724	0.84746	0.077541	2	-60	4.1479	921.25	2
594.38	0.64724	0.84746	0.066138	2	-60	4.1663	921.25	2
599.91	0.79967	0.79004	0.13456	2	-59.5	4.9287	920.25	2
601.28	0.79967	0.79004	0.13456	2	-61	0.20095	922.25	2
629.88	0.74105	0.80152	0.11175	2	-59.5	4.8781	920.25	1
643.76	0.61207	0.85894	0.054735	2	-60.5	2.4252	922.25	3
646.03	-0.044557	0.96229	0.25999	2	-60.5	0.61666	925.25	3
646.07	0.30721	1.0082	0.11175	3	-61.5	4.7968	921.25	3
646.29	0.30721	1.0082	0.11175	1	-58.5	5.8015	920.75	3
646.41	0.30721	1.0082	0.11175	2	-58	0.28685	920.75	3
647.73	0.29548	0.96229	0.11175	3	-59.5	5.5162	920.25	3
647.86	0.29548	0.96229	0.11175	2	-56	5.9488	920.25	3
648.23	0.36583	0.92784	0.3056	2	-58	5.0146	925.25	3
648.86	0.15478	1.1001	0.10035	3	-54	5.4426	922.25	3
648.99	0.15478	1.1001	0.10035	3	-54.5	5.7616	922.25	3
649.2	0.24858	0.96229	0.11175	3	-54.5	1.2195	920.75	3
649.58	0.27203	0.96229	0.10035	1	-69	5.6036	923.25	3
653.56	0.27203	0.96229	0.10035	2	-57.5	1.2563	921.75	3
653.82	0.31893	1.0197	0.19157	2	-55.5	1.6429	920.25	3
654.36	0.48309	0.93932	0.33981	2	-58.5	1.1689	925.25	3
654.82	0.37756	0.96229	0.21438	1	-62	5.0637	922.25	3
655.12	0.41273	0.92784	0.24859	3	-56	0.67035	920.75	3
655.29	0.35411	0.96229	0.14596	2	-58	0.18101	923.25	3
655.38	0.35411	0.96229	0.14596	3	-56	5.7616	923.25	3
655.71	0.57689	0.88191	0.088944	3	-57.5	5.5776	924.25	3
655.88	0.57689	0.88191	0.088944	3	-58.5	5.0621	925.75	3
656.13	0.61207	0.79004	0.13456	3	-55.5	0.41878	922.75	3
656.25	0.61207	0.79004	0.13456	3	-55	0.32367	922.75	3
656.47	0.56517	0.88191	-0.059296	3	-53	0.90812	921.75	3
656.93	0.58862	0.81301	-0.082102	2	-59	5.7969	924.75	3
656.98	0.58862	0.81301	-0.082102	2	-58.5	2.0985	924.75	3
657.02	0.7645	0.75559	-0.047893	2	-60.5	0.93113	925.25	3
657.1	0.7645	0.62928	-0.070699	3	-51	0.88971	923.75	3
657.75	1.0107	0.0091865	-0.025087	3	-58.5	0.57064	925.75	3
657.82	1.0107	0.0091865	-0.025087	1	-71.5	4.401	922.75	3
658.13	1.0459	-0.10565	0.088944	3	-61	0.26998	925.25	3
658.21	1.0811	-0.071196	0.066138	3	-59.5	0.22243	924.25	3
658.25	1.0811	-0.071196	0.066138	3	-58.5	1.7257	921.75	3
658.46	1.1749	-0.23196	0.15736	3	-59.5	0.37736	923.75	3
658.6	1.1749	-0.23196	0.15736	3	-56	4.9394	921.25	3
659.22	0.96383	-0.12861	0.077541	3	-59	0.7179	923.25	3
659.56	0.96383	-0.12861	0.077541	3	-60	0.17334	924.25	3
660.89	1.2687	-0.26641	0.20297	3	-61.5	5.9089	925.25	3
661.23	1.2687	-0.26641	0.20297	3	-59	0.44179	923.75	3
662.24	1.2452	-0.25493	0.18017	3	-59.5	0.16567	924.25	3
663.31	1.0811	-0.17454	0.11175	3	-55.5	5.6251	920.25	3
664.62	1.1045	-0.18603	0.11175	3	-55.5	5.2907	920.75	3
664.75	1.1045	-0.18603	0.11175	3	-55.5	5.2892	920.75	3
665.13	0.99901	-0.14009	0.054735	3	-59	0.66882	923.25	3
666.7	1.0107	-0.14009	0.066138	3	-61.5	5.8629	925.25	3
668.55	1.0576	-0.15158	0.066138	3	-56.5	1.5094	921.75	3
668.75	1.2101	-0.23196	0.14596	3	-60	6.1375	924.75	3
669.15	1.1397	-0.22048	0.12315	3	-59.5	0.37276	923.75	3
669.42	1.0694	-0.16306	0.088944	3	-56	4.9471	921.25	3
670.92	0.99901	-0.12861	0.031928	3	-55.5	5.5975	920.25	3
671.4	1.0342	-0.15158	0.077541	3	-61	5.846	925.25	3
672.14	0.99901	-0.12861	0.066138	3	-57	1.2118	922.25	3
672.97	1.1397	-0.20899	0.11175	3	-59	0.11965	924.25	3
673.53	0.99901	-0.12861	0.066138	3	-56.5	1.5048	921.75	3
674	1.0342	-0.16306	0.043332	3	-60	6.1052	924.75	3
677.4	1.0694	-0.15158	0.088944	3	-60	5.8107	925.25	3
677.59	1.0694	-0.15158	0.088944	3	-59	0.31753	923.75	3
678.69	1.2921	-0.28938	0.18017	3	-59	0.041417	924.25	3
678.95	1.2921	-0.28938	0.18017	3	-59	0.047553	924.25	3
681.15	1.0928	-0.18603	0.10035	3	-56.5	1.1582	922.25	3
682.14	1.0459	-0.16306	0.066138	3	-60.5	2.3976	925.75	3
683.15	1.0225	-0.14009	0.043332	3	-60	5.7908	925.25	3
683.41	1.0225	-0.14009	0.043332	3	-58.5	0.33134	923.75	3
683.58	1.0225	-0.14009	0.043332	3	-58.5	0.316	923.75	3
685.91	0.96383	-0.14009	0.020525	3	-60	6.0393	924.75	3
687.06	1.0694	-0.15158	0.077541	3	-56.5	1.198	922.25	3
687.85	1.1632	-0.22048	0.12315	3	-59	0.03835	924.25	3
688.45	1.128	-0.18603	0.11175	3	-56.5	4.6173	921.75	3
689.7	1.1632	-0.20899	0.12315	3	-56	4.9041	921.25	3
691	1.2452	-0.24344	0.16876	3	-60.5	2.393	925.75	3
691.18	1.2452	-0.24344	0.16876	3	-57.5	0.88204	922.75	3
692.18	1.0107	-0.11713	0.043332	3	-60.5	5.7524	925.25	3
692.85	1.0694	-0.16306	0.10035	3	-56	4.967	921.25	3
693.85	1.2452	-0.24344	0.18017	3	-59.5	0.053689	924.25	3
694.63	1.1045	-0.18603	0.11175	3	-56.5	1.5355	921.75	3
695.3	1.1983	-0.22048	0.14596	3	-59	0.34208	923.75	3
696.03	1.1749	-0.24344	0.12315	3	-55.5	5.2723	920.75	3
697.32	0.97555	-0.10565	0.031928	3	-56.5	1.5263	921.75	3
697.95	1.2101	-0.24344	0.14596	3	-59	0.33901	923.75	3
698.17	1.2101	-0.24344	0.14596	3	-56	4.9701	921.25	3
699	1.1866	-0.20899	0.14596	3	-58	0.64887	923.25	3
699.3	1.1866	-0.20899	0.14596	3	-59	0.072097	924.25	3
699.66	1.1163	-0.19751	0.10035	3	-57.5	0.92346	922.75	3
699.84	1.1163	-0.19751	0.10035	3	-56.5	1.5002	921.75	3
700.49	1.1045	-0.17454	0.10035	3	-59.5	6.0623	924.75	3
701.49	1.0811	-0.16306	0.088944	3	-56	5.2708	920.75	3
703	0.98728	-0.11713	0.043332	3	-55.5	5.6128	920.25	3
703.18	0.96383	-0.11713	0.031928	3	-59.5	6.0516	924.75	3
703.28	0.96383	-0.11713	0.031928	3	-59.5	6.07	924.75	3
703.85	1.1866	-0.23196	0.13456	3	-56	1.7871	921.25	3
704.62	1.0576	-0.15158	0.077541	3	-58	0.61973	923.25	3
705.3	1.0576	-0.16306	0.077541	3	-60.5	2.3869	925.75	3
705.47	1.0576	-0.16306	0.077541	3	-57.5	0.88664	922.75	3
705.77	0.99901	-0.12861	0.043332	3	-56.5	4.6219	921.75	3
707.14	1.0811	-0.16306	0.088944	3	-56.5	1.2164	922.25	3
707.83	1.0107	-0.14009	0.054735	3	-59	0.03835	924.25	3
708.31	1.0928	-0.17454	0.10035	3	-57	0.90505	922.75	3
708.69	1.1983	-0.22048	0.14596	3	-56.5	1.491	921.75	3
709.35	1.1632	-0.22048	0.13456	3	-61	5.7708	925.25	3
709.82	1.2101	-0.22048	0.15736	3	-56	4.9302	921.25	3
711.76	1.2218	-0.25493	0.15736	3	-55.5	5.5929	920.25	3
712.61	1.1749	-0.19751	0.13456	3	-58.5	0.33441	923.75	3
713.17	1.2218	-0.23196	0.14596	3	-55.5	5.2539	920.75	3
713.31	1.2218	-0.23196	0.14596	3	-55.5	5.2355	920.75	3
713.6	1.1397	-0.20899	0.11175	3	-58	0.62126	923.25	3
714.45	0.99901	-0.11713	0.054735	3	-56.5	4.6326	921.75	3
715.61	1.0576	-0.17454	0.077541	3	-59	0.3114	923.75	3
716.85	1.0811	-0.17454	0.088944	3	-59.5	0.029146	924.25	3
717.83	1.2101	-0.23196	0.15736	3	-59.5	6.0638	924.75	3
718.43	1.0694	-0.15158	0.088944	3	-58.5	0.33748	923.75	3
718.6	1.0694	-0.15158	0.088944	3	-59	0.30526	923.75	3
719.11	1.2101	-0.25493	0.13456	3	-56.5	1.2088	922.25	3
719.42	1.0107	-0.12861	0.054735	3	-58	0.63507	923.25	3
720.38	1.1045	-0.18603	0.11175	3	-57.5	0.91579	922.75	3
720.9	0.9521	-0.12861	0.031928	3	-55.5	5.6021	920.25	3
721.16	0.9521	-0.12861	0.031928	3	-60	6.0562	924.75	3
722.36	1.1749	-0.20899	0.13456	3	-55.5	5.2616	920.75	3
722.49	1.1749	-0.20899	0.13456	3	-58	0.62893	923.25	3
723.05	1.128	-0.19751	0.11175	3	-60.5	5.5469	925.75	3
723.94	0.96383	-0.12861	0.043332	3	-59.5	6.0669	924.75	3
727.89	1.1749	-0.22048	0.13456	3	-57	1.1919	922.25	3
728.18	1.1397	-0.19751	0.13456	3	-55.5	5.2477	920.75	3
728.32	1.1397	-0.19751	0.13456	3	-58	0.64427	923.25	3
729.65	0.97555	-0.11713	0.043332	3	-55.5	5.5791	920.25	3
730.11	1.0694	-0.16306	0.077541	3	-61	5.7877	925.25	3
730.71	0.9521	-0.11713	0.043332	3	-56	1.8055	921.25	3
731.4	1.0928	-0.17454	0.10035	3	-58.5	0.62893	923.25	3
731.74	1.0928	-0.17454	0.10035	3	-59	0.069029	924.25	3
732.25	1.1749	-0.22048	0.13456	3	-56.5	4.6418	921.75	3
732.55	0.98728	-0.11713	0.043332	3	-55.5	5.5944	920.25	3
732.81	1.1163	-0.19751	0.11175	3	-59.5	6.0746	924.75	3
733.5	1.0928	-0.17454	0.10035	3	-59	0.30986	923.75	3
733.84	1.0694	-0.16306	0.088944	3	-56	1.7994	921.25	3
734.27	1.128	-0.18603	0.11175	3	-55.5	2.1062	920.75	3
735.6	1.1749	-0.23196	0.13456	3	-55.5	5.6021	920.25	3
736.03	1.0576	-0.16306	0.077541	3	-59.5	6.0792	924.75	3
739.69	1.1045	-0.17454	0.10035	3	-56.5	1.2011	922.25	3
741.03	1.1866	-0.20899	0.13456	3	-57.5	0.91732	922.75	3
741.54	0.9521	-0.12861	0.031928	3	-60	6.0224	924.75	3
742.65	1.2101	-0.24344	0.14596	3	-55.5	5.2493	920.75	3
743.74	1.0107	-0.12861	0.054735	3	-57.5	0.88817	922.75	3
743.87	1.0107	-0.12861	0.054735	3	-56.5	1.488	921.75	3
744.47	0.99901	-0.12861	0.043332	3	-59.5	6.0255	924.75	3
744.82	1.0225	-0.12861	0.054735	3	-56	4.9594	921.25	3
745.15	0.96383	-0.14009	0.054735	3	-59.5	0.71484	923.25	3
745.72	1.1983	-0.15158	0.16876	3	-56.5	1.6828	921.25	3
747.24	1.2101	-0.22048	0.16876	3	-58.5	6.274	924.25	3
747.31	1.3156	-0.27789	0.18017	3	-59.5	5.981	924.75	3
747.36	1.339	-0.33531	0.18017	3	-57	2.0172	920.75	3
747.4	1.339	-0.33531	0.18017	3	-59	0.47553	923.25	3
747.44	1.0576	-0.12861	0.10035	3	-59.5	5.935	924.75	3
747.49	1.0928	-0.15158	0.11175	3	-58.5	0.54763	923.25	3
747.53	1.0928	-0.15158	0.11175	3	-57.5	0.81915	922.75	3
747.58	1.0342	-0.12861	0.077541	3	-59.5	5.9902	924.75	3
747.62	1.0928	-0.16306	0.11175	3	-58.5	0.50928	923.25	3
747.67	1.1163	-0.17454	0.088944	3	-59.5	0.6366	923.75	3
747.75	1.1163	-0.17454	0.088944	3	-59	5.329	920.75	1
747.85	1.1163	-0.17454	0.088944	3	-58.5	1.4174	922.75	1
747.92	1.1163	-0.17454	0.088944	3	-60.5	2.6139	924.75	1
747.97	1.0811	-0.15158	0.088944	3	-59	0.38656	923.25	1
748.02	1.0811	-0.15158	0.088944	3	-57	4.5084	921.75	1
748.06	1.1397	-0.20899	0.14596	3	-59	0.50468	923.25	1
748.11	1.1397	-0.20899	0.14596	3	-58	1.3315	921.75	1
748.15	1.1397	-0.20899	0.14596	3	-59.5	0.18408	923.75	1
748.19	1.2335	-0.26641	0.20297	3	-59	0.51542	923.25	1
748.24	1.2335	-0.26641	0.20297	3	-58.5	0.76085	922.75	1
748.28	1.1632	-0.22048	0.16876	3	-58	1.0201	922.25	1
748.32	1.1397	-0.20899	0.13456	3	-59.5	0.11505	923.75	1
748.33	1.2804	-0.28938	0.19157	3	-59	0.44485	923.25	1
748.34	1.2218	-0.24344	0.18017	3	-60	0.12732	923.75	1
748.38	1.2218	-0.24344	0.18017	3	-59	0.4019	923.25	1
748.42	1.0928	-0.17454	0.12315	3	-58.5	0.99249	922.25	1
748.46	1.1749	-0.14009	0.11175	3	-57.5	4.4041	921.75	1
748.51	1.1749	-0.14009	0.11175	3	-57	5.3919	920.25	1
748.56	1.1749	-0.14009	0.11175	3	-58	4.9808	921.25	1
748.83	0.74105	0.5489	-0.49261	3	-49	1.6904	921.75	1
748.87	0.61207	0.74411	-0.42419	3	-50	6.208	920.25	1
749.35	0.62379	0.81301	-0.19613	3	-57.5	5.329	923.75	1
749.82	0.2603	1.0082	-0.0022806	3	-54	5.6834	922.25	1
749.96	0.2603	1.0082	-0.0022806	2	-57	6.0301	922.25	1
750.17	0.34238	0.99674	-0.0022806	3	-52.5	0.35435	920.75	1
750.47	0.17823	1.0082	-0.082102	3	-54.5	1.896	923.25	1
750.7	0.28376	0.98526	-0.047893	1	-68.5	2.4314	923.25	4
750.87	0.28376	0.98526	-0.047893	3	-59	0.63967	924.25	4
751.04	0.28376	0.98526	-0.047893	2	-60	2.1644	925.75	4
751.22	0.28376	0.98526	-0.047893	3	-59.5	4.0359	922.75	4
751.49	0.29548	0.95081	0.18017	3	-60	5.3597	921.75	4
751.74	0.24858	1.0312	0.11175	3	-63.5	0.62433	924.75	4
753.78	0.084423	0.99674	0.19157	1	-58	5.5637	924.25	4
753.81	0.084423	0.99674	0.19157	1	-57	1.8132	922.75	4
