# Supplementary material for: A battery-less and wireless wearable sensor system for identifying bed and chair exits in a pilot trial in hospitalized older people
Source: PLoS One. 2017 Oct 9;12(10):e0185670. doi: 10.1371/journal.pone.0185670 (PMC5633180; doi:10.1371/journal.pone.0185670)
Supplement: S1 Dataset — Data corresponding to the sensor observations for hospitalized older people participating in the trials; data anonymized except for gender. (ZIP) [file pone.0185670.s002.zip › S1_Dataset/d3p03F]

0	0.57689	0.91636	0.11175	2	-62	4.7753	923.25	2
0.16	0.57689	0.91636	0.11175	2	-61.5	2.0141	922.75	2
1.008	0.33066	0.98526	0.066138	2	-63	0.9388	924.25	2
1.536	0.33066	0.98526	0.066138	2	-67	0.072097	921.25	2
2.691	0.33066	0.98526	0.066138	2	-61	0.56604	921.75	2
20.172	0.014071	0.96229	-0.11631	1	-68	1.2824	924.75	4
20.578	0.014071	0.96229	-0.11631	2	-58.5	0.20402	923.75	4
21.381	0.1196	1.0312	0.043332	2	-56.5	1.3821	921.25	4
27.373	0.45964	0.88191	0.077541	2	-59.5	6.2571	920.75	1
28.422	0.83485	0.76708	0.15736	2	-59.5	4.4608	922.25	1
28.783	0.62379	0.80152	-0.025087	2	-59	4.7737	921.75	1
29.151	0.65897	0.82449	0.020525	1	-60	6.254	920.25	1
29.964	0.63552	0.83597	-0.025087	2	-58.5	5.7478	920.75	1
30.448	0.54171	0.85894	-0.047893	3	-62	5.1051	925.75	3
30.941	0.61207	0.88191	-0.025087	2	-61	0.76392	923.25	3
31.797	0.44791	0.89339	-0.082102	2	-58.5	6.2341	924.75	3
32.368	0.43619	1.0312	-0.059296	2	-57	1.3438	923.75	3
32.536	0.43619	1.0312	-0.059296	2	-55.5	0.56144	920.75	3
32.934	0.52999	0.90487	-0.16192	3	-55.5	5.0575	921.25	3
33.626	0.68242	0.70966	-0.15052	3	-53	4.8244	922.25	3
33.789	0.78795	0.69818	-0.21894	3	-53	4.8121	922.25	3
33.868	0.78795	0.69818	-0.21894	3	-53	4.8259	922.25	3
34.358	0.8114	0.56038	-0.20754	3	-50.5	4.7538	921.75	3
34.968	0.9521	0.51445	-0.10491	3	-56.5	0.090505	924.25	3
35.177	0.98728	0.44555	-0.15052	3	-53.5	4.9333	920.75	3
35.425	0.87003	0.35368	-0.20754	1	-64	4.0344	921.25	3
35.708	0.84658	0.12402	-0.27595	3	-53	2.6937	923.25	3
35.712	0.89348	0.066602	-0.38998	3	-51.5	6.2709	922.25	3
35.749	1.0342	-0.036746	-0.26455	3	-51.5	2.6753	922.75	3
35.786	0.78795	0.15847	-0.52682	3	-50.5	6.2234	921.75	3
35.823	1.1045	0.043636	-0.4356	1	-69.5	4.0037	920.25	3
35.859	1.1045	0.043636	-0.4356	3	-49.5	4.0068	920.25	3
35.897	1.1045	0.043636	-0.4356	3	-53.5	1.715	924.75	3
35.934	0.89348	0.14698	-0.48121	3	-53.5	1.9405	924.25	3
35.971	0.89348	0.14698	-0.48121	3	-52.5	2.1322	923.75	3
36.013	0.63552	0.055119	-0.447	3	-51	4.7538	920.75	3
36.05	0.54171	-0.11713	-0.65225	3	-53	0.18561	921.25	3
36.087	1.1983	0.089569	-0.21894	3	-52.5	3.8442	922.25	3
36.126	0.84658	0.11254	-0.42419	3	-52	0.34054	922.75	3
36.163	0.78795	0.12402	-0.4698	2	-67	5.2554	921.75	3
36.201	0.78795	0.12402	-0.4698	2	-67	5.4226	921.75	3
36.238	1.0107	0.089569	-0.32157	2	-65.5	1.0569	924.75	3
36.275	0.9521	0.10105	-0.27595	2	-65	4.8474	923.75	3
36.319	0.91693	0.066602	-0.25315	3	-51	4.1694	920.75	3
36.356	1.1163	-0.01378	-0.23034	3	-51	3.9255	921.25	3
36.394	1.1163	-0.01378	-0.23034	1	-67	2.5771	921.25	3
36.431	0.98728	0.089569	-0.29876	3	-53	1.557	925.25	3
36.468	1.2335	-0.059712	-0.13912	2	-67.5	5.1496	923.25	3
36.505	1.2335	-0.059712	-0.13912	2	-65.5	5.8675	922.25	3
36.542	1.2335	-0.059712	-0.13912	3	-51.5	6.2648	922.25	3
36.658	1.2335	-0.059712	-0.13912	3	-51.5	2.821	922.75	3
36.665	1.0107	0.055119	-0.25315	3	-51.5	2.729	922.75	3
36.763	1.0107	0.055119	-0.25315	2	-63	0.0076699	921.75	3
36.909	0.92865	0.066602	-0.28736	3	-50.5	4.4041	920.25	3
37.159	1.2687	-0.071196	-0.13912	3	-52.5	1.6383	924.75	3
37.164	1.2687	-0.071196	-0.13912	2	-68.5	0.73478	924.75	3
37.658	0.94038	0.078086	-0.28736	3	-52	2.1675	923.75	3
37.682	0.94038	0.078086	-0.28736	2	-65	1.4834	923.75	3
37.908	1.3156	-0.094162	-0.13912	2	-62.5	0.42031	921.25	3
38.909	1.128	0.0091865	-0.19613	2	-64.5	5.7586	922.25	3
39.159	0.94038	0.089569	-0.27595	2	-65	5.3198	922.75	3
39.163	0.94038	0.089569	-0.27595	3	-51.5	3.3717	921.75	3
39.909	1.1163	0.0091865	-0.20754	3	-52.5	1.8392	924.25	3
39.916	1.1163	0.0091865	-0.20754	2	-68.5	0.9388	924.25	3
40.159	1.1163	0.0091865	-0.20754	3	-52.5	2.054	923.75	3
40.409	1.1045	0.02067	-0.24174	3	-51	3.7613	921.25	3
40.413	1.1045	0.02067	-0.24174	2	-63.5	0.35128	921.25	3
40.908	1.128	0.0091865	-0.20754	3	-52	2.4237	923.25	3
41.158	1.128	0.0091865	-0.20754	2	-65	4.8428	923.25	3
41.409	1.128	-0.0022966	-0.21894	3	-52	2.643	922.75	3
41.658	1.128	-0.0022966	-0.21894	2	-65	5.1849	922.75	3
41.665	1.128	-0.0022966	-0.21894	3	-51.5	3.2628	921.75	3
41.717	0.91693	0.10105	-0.31016	3	-51.5	0.13806	921.75	3
41.908	1.0576	0.032153	-0.25315	2	-63	1.0983	920.25	3
42.409	1.0107	-0.0022966	-0.31016	3	-52	2.1215	923.75	3
42.412	1.0107	-0.0022966	-0.31016	3	-52	2.0739	923.75	3
42.658	1.0459	0.02067	-0.25315	3	-49.5	3.9209	920.75	3
42.665	1.0225	0.032153	-0.35577	3	-49.5	3.9301	920.75	3
42.909	1.0107	0.055119	-0.31016	3	-49.5	3.5665	921.25	3
42.915	1.128	-0.025263	-0.26455	2	-64	0.30219	921.25	3
43.408	1.1397	-0.0022966	-0.29876	2	-66.5	1.3837	923.25	3
43.659	1.1397	-0.0022966	-0.29876	3	-50	2.8992	922.25	3
43.909	0.9052	0.11254	-0.35577	3	-50.5	2.8762	922.25	3
43.915	0.9052	0.11254	-0.35577	3	-50.5	2.5495	922.75	3
44.013	1.2804	-0.071196	-0.23034	3	-50.5	2.5418	922.75	3
44.077	1.2804	-0.071196	-0.23034	3	-50	0.036816	921.75	3
44.159	0.98728	0.078086	-0.32157	3	-50	6.2786	921.75	3
44.408	0.97555	0.055119	-0.34437	2	-62	0.75165	920.25	3
44.41	0.97555	0.055119	-0.34437	2	-68.5	0.10278	924.75	3
44.659	0.97555	0.055119	-0.34437	2	-68.5	0.13806	924.75	3
44.909	1.0576	0.043636	-0.27595	3	-51.5	1.9343	923.75	3
44.916	1.0576	0.043636	-0.27595	2	-65.5	0.99862	923.75	3
45.159	1.0694	0.043636	-0.28736	2	-62.5	0.54303	920.75	3
45.408	1.0694	0.043636	-0.28736	2	-62	0.25157	921.25	3
45.908	1.1163	-0.0022966	-0.26455	3	-51.5	2.1706	923.25	3
45.915	1.1163	-0.0022966	-0.26455	2	-65.5	4.5483	923.25	3
46.159	0.91693	0.10105	-0.33297	3	-51	2.4559	922.75	3
46.409	1.128	-0.01378	-0.23034	3	-51	2.5495	922.75	3
46.658	0.92865	0.078086	-0.37858	3	-50.5	6.277	921.75	3
46.665	0.9521	0.089569	-0.32157	3	-50	4.1494	920.25	3
46.908	0.9521	0.089569	-0.42419	3	-52.5	1.4573	924.75	3
47.158	0.84658	0.032153	-0.447	2	-67	0.56911	924.25	3
47.165	0.84658	0.032153	-0.447	2	-65.5	4.3228	923.75	3
47.408	0.84658	0.032153	-0.447	3	-52	2.0141	923.75	3
47.658	0.94038	0.12402	-0.36718	3	-51	3.5711	921.25	3
47.908	1.0459	0.078086	-0.33297	2	-62	0.076699	921.25	3
48.158	1.0225	0.078086	-0.32157	2	-68.5	6.1727	925.25	3
48.408	1.0225	0.078086	-0.32157	3	-52	2.3363	923.25	3
48.658	0.9052	0.089569	-0.33297	3	-51.5	2.8701	922.25	3
48.665	0.9052	0.089569	-0.33297	2	-63.5	5.576	922.25	3
48.749	0.9052	0.089569	-0.33297	3	-51.5	2.5771	922.75	3
48.909	0.88175	0.078086	-0.34437	3	-52	2.5648	922.75	3
48.916	0.94038	0.089569	-0.31016	2	-63.5	5.9518	921.75	3
49.158	0.94038	0.089569	-0.31016	3	-51	4.0973	920.25	3
49.908	0.89348	0.10105	-0.33297	3	-52	1.9635	923.75	3
49.916	0.89348	0.10105	-0.33297	3	-51	3.7552	920.75	3
50.158	1.0459	0.043636	-0.28736	2	-62.5	0.092039	921.25	3
50.408	1.0459	0.043636	-0.28736	2	-63	0.046019	921.25	3
50.658	1.0107	0.11254	-0.28736	3	-52	2.2151	923.25	3
50.908	1.0107	0.11254	-0.28736	2	-64	1.5386	923.25	3
50.915	1.0107	0.11254	-0.28736	2	-63.5	5.4242	922.25	3
51.159	1.1632	0.0091865	-0.23034	2	-63.5	5.0483	922.75	3
51.409	1.1632	0.0091865	-0.23034	3	-52	2.5111	922.75	3
51.411	1.0459	0.066602	-0.28736	3	-51	0.046019	921.75	3
51.658	0.9052	0.10105	-0.34437	3	-50.5	4.1816	920.25	3
51.908	0.97555	0.11254	-0.32157	2	-67.5	0.43105	924.75	3
52.158	1.1866	-0.01378	-0.23034	3	-52	2.0157	923.75	3
52.165	1.1866	-0.01378	-0.23034	2	-65	1.1812	923.75	3
52.409	0.9521	0.11254	-0.32157	3	-50.5	3.7935	920.75	3
52.659	0.89348	0.10105	-0.35577	2	-62	0.072097	921.25	3
52.664	0.89348	0.10105	-0.35577	2	-69	5.8966	925.75	3
53.159	1.0107	0.10105	-0.32157	3	-52	2.1951	923.25	3
53.166	1.0107	0.10105	-0.32157	3	-51.5	2.1982	923.25	3
53.409	0.92865	0.10105	-0.34437	3	-51.5	2.8195	922.25	3
53.411	1.257	-0.048229	-0.21894	3	-51	2.8348	922.25	3
53.659	1.257	-0.048229	-0.21894	2	-63	1.9436	922.75	3
53.909	0.91693	0.10105	-0.33297	2	-62	5.981	921.75	3
53.916	0.91693	0.10105	-0.33297	2	-62.5	5.9733	921.75	3
54.159	0.91693	0.10105	-0.33297	3	-50.5	4.2215	920.25	3
54.409	1.2921	-0.048229	-0.20754	3	-52	1.7671	924.25	3
54.659	1.2921	-0.048229	-0.20754	2	-64.5	1.1766	923.75	3
54.909	0.89348	0.11254	-0.34437	2	-62	0.5415	920.75	3
54.916	0.89348	0.11254	-0.34437	2	-61.5	0.53076	920.75	3
55.159	0.89348	0.11254	-0.34437	2	-62	0.072097	921.25	3
55.409	0.99901	0.089569	-0.28736	2	-68.5	6.2188	925.25	3
55.659	0.99901	0.089569	-0.28736	2	-64	4.5835	923.25	3
55.909	0.99901	0.089569	-0.28736	2	-62.5	5.3873	922.25	3
55.916	0.99901	0.089569	-0.28736	2	-62.5	5.4288	922.25	3
56.159	1.1045	0.032153	-0.28736	3	-51	3.2444	921.75	3
56.409	1.0811	0.02067	-0.27595	3	-51	4.108	920.25	3
56.659	1.0811	0.066602	-0.20754	2	-61	1.0999	920.25	3
56.661	1.0811	0.066602	-0.20754	2	-68	0.61819	924.75	3
57.408	1.1045	0.02067	-0.21894	3	-51.5	3.677	920.75	3
57.412	0.92865	0.066602	-0.27595	3	-52	0.2393	921.25	3
57.658	0.92865	0.066602	-0.27595	2	-61.5	0.072097	921.25	3
57.909	1.0107	0.089569	-0.26455	2	-69.5	3.8135	925.25	3
58.159	1.1397	-0.01378	-0.19613	2	-64.5	5.7217	922.25	3
58.658	0.94038	0.055119	-0.25315	3	-52	2.3117	922.75	3
58.665	0.94038	0.055119	-0.25315	2	-65.5	5.3398	922.75	3
58.747	0.94038	0.055119	-0.25315	3	-51.5	2.9115	921.75	3
58.909	0.9052	0.066602	-0.26455	3	-50.5	3.8718	920.25	3
58.916	0.97555	0.055119	-0.25315	3	-50.5	3.8963	920.25	3
58.97	0.97555	0.055119	-0.25315	3	-50.5	3.9224	920.25	3
59.159	0.97555	0.055119	-0.25315	2	-69.5	0.75779	924.75	3
59.659	0.96383	0.066602	-0.25315	3	-51	3.568	920.75	3
59.909	1.0107	0.055119	-0.25315	2	-64.5	0.34208	921.25	3
60.658	1.1749	-0.048229	-0.15052	2	-66	5.0683	923.25	3
60.664	1.1749	-0.048229	-0.15052	3	-51.5	2.7136	922.25	3
60.908	1.1749	-0.048229	-0.15052	2	-65	5.8859	922.25	3
61.159	1.1397	-0.025263	-0.17333	2	-64.5	0.052155	921.75	3
61.165	1.1397	-0.025263	-0.17333	3	-51	6.1697	921.75	3
61.408	0.94038	0.055119	-0.25315	3	-50.5	3.9607	920.25	3
61.658	0.94038	0.032153	-0.26455	2	-69	0.78386	924.75	3
61.662	0.94038	0.032153	-0.26455	2	-68	1.1351	924.25	3
62.159	0.92865	0.055119	-0.24174	3	-52.5	1.8408	923.75	3
62.165	0.94038	0.066602	-0.24174	3	-51	3.6018	920.75	3
62.409	0.99901	0.078086	-0.23034	2	-64.5	0.4065	921.25	3
62.909	1.0225	0.055119	-0.21894	2	-66	1.8837	923.25	3
63.158	1.0225	0.055119	-0.21894	2	-65	5.8261	922.25	3
63.408	1.0225	0.055119	-0.21894	2	-65.5	5.4257	922.75	3
63.415	1.0225	0.055119	-0.21894	3	-52	2.4467	922.75	3
63.658	1.0694	0.032153	-0.20754	3	-50.5	3.973	920.25	3
63.909	0.91693	0.055119	-0.27595	3	-50.5	3.9331	920.25	3
63.912	0.91693	0.055119	-0.27595	3	-53.5	1.3944	924.75	3
63.967	0.91693	0.055119	-0.27595	2	-69.5	0.71637	924.75	3
64.409	0.9521	0.055119	-0.25315	2	-67	4.6019	923.75	3
64.415	0.9521	0.055119	-0.25315	2	-64.5	0.83755	920.75	3
64.658	0.9521	0.055119	-0.25315	3	-51	3.5818	920.75	3
64.66	0.89348	0.055119	-0.26455	3	-51.5	3.2658	921.25	3
65.159	1.2921	-0.082679	-0.11631	3	-54	1.1137	925.25	3
65.408	1.0694	0.032153	-0.19613	3	-52.5	2.0586	923.25	3
65.658	0.9052	0.078086	-0.25315	3	-52	2.6231	922.25	3
65.665	0.9052	0.078086	-0.25315	2	-65	5.7294	922.25	3
65.733	0.9052	0.078086	-0.25315	3	-52	2.3347	922.75	3
65.91	0.91693	0.078086	-0.25315	3	-52	2.3363	922.75	3
65.917	0.91693	0.078086	-0.25315	3	-51.5	6.0884	921.75	3
66.159	0.9052	0.055119	-0.26455	2	-65	6.274	921.75	3
66.165	0.9052	0.055119	-0.26455	3	-51	3.9178	920.25	3
66.659	1.2687	-0.059712	-0.15052	3	-54	1.6705	924.25	3
66.666	1.2687	-0.059712	-0.15052	2	-65	1.0508	924.25	3
66.909	1.2687	-0.059712	-0.15052	2	-65	1.1229	923.75	3
66.916	1.2687	-0.059712	-0.15052	3	-51.5	3.6064	920.75	3
67.159	0.97555	0.10105	-0.27595	3	-51.5	0.14573	921.25	3
67.409	0.96383	0.078086	-0.26455	3	-51.5	3.2704	921.25	3
67.909	1.128	-0.0022966	-0.19613	2	-64.5	4.7063	923.25	3
68.159	1.128	-0.0022966	-0.19613	3	-52	5.8997	922.25	3
68.166	1.128	-0.0022966	-0.19613	2	-62.5	5.7064	922.25	3
68.409	1.2921	-0.059712	-0.11631	2	-64	6.2464	921.75	3
68.659	0.94038	0.055119	-0.29876	2	-61	4.3534	920.25	3
68.908	0.94038	0.055119	-0.29876	2	-68	0.62893	924.75	3
69.159	0.94038	0.055119	-0.29876	2	-66.5	0.93573	924.25	3
69.408	0.88175	0.066602	-0.29876	3	-52.5	1.919	923.75	3
69.416	1.128	0.0091865	-0.23034	2	-61	0.68262	920.75	3
69.658	1.128	0.0091865	-0.23034	2	-61.5	0.21936	921.25	3
70.159	1.1514	-0.01378	-0.19613	2	-64	1.6552	923.25	3
70.409	1.1514	-0.01378	-0.19613	2	-64	4.7645	923.25	3
70.416	1.1514	-0.01378	-0.19613	3	-51.5	2.729	922.25	3
70.659	0.96383	0.10105	-0.28736	2	-63	5.125	922.75	3
70.665	0.96383	0.10105	-0.28736	3	-52	2.4406	922.75	3
70.909	0.9521	0.10105	-0.28736	2	-62	6.0178	921.75	3
71.159	0.9521	0.10105	-0.28736	3	-51	4.1049	920.25	3
71.409	1.0576	0.055119	-0.25315	2	-66.5	0.53383	924.75	3
71.659	1.0107	0.089569	-0.28736	2	-65.5	0.91272	924.25	3
71.909	0.89348	0.078086	-0.32157	2	-61	0.64734	920.75	3
71.915	0.89348	0.078086	-0.32157	3	-51	3.726	920.75	3
72.159	0.99901	0.055119	-0.28736	2	-62.5	0.11198	921.25	3
72.909	1.1397	-0.0022966	-0.23034	2	-66	5.2247	922.25	3
73.159	1.1397	-0.0022966	-0.23034	3	-52.5	2.5065	922.75	3
73.166	1.1397	-0.0022966	-0.23034	2	-63.5	1.9328	922.75	3
73.409	1.1397	-0.0022966	-0.23034	2	-62	5.938	921.75	3
73.659	1.0694	0.043636	-0.25315	3	-51	4.0666	920.25	3
73.91	1.1163	-0.0022966	-0.25315	2	-67	0.56757	924.75	3
74.159	1.1514	-0.036746	-0.20754	2	-65.5	4.47	923.75	3
74.409	1.1514	-0.036746	-0.20754	2	-61	0.74858	920.75	3
74.415	1.1514	-0.036746	-0.20754	2	-61.5	0.73017	920.75	3
74.659	1.0694	0.032153	-0.23034	2	-69	6.1773	925.75	3
74.909	1.0694	0.032153	-0.23034	2	-69	0.17794	925.25	3
75.409	0.9521	0.089569	-0.32157	3	-52	2.821	922.25	3
75.416	0.9521	0.089569	-0.32157	2	-62.5	5.6911	922.25	3
75.659	0.9052	0.10105	-0.32157	3	-52	0.081301	921.75	3
75.666	0.9052	0.10105	-0.32157	2	-66.5	6.1083	921.75	3
76.159	0.96383	0.078086	-0.28736	2	-69	1.1428	924.75	3
76.659	1.1749	-0.025263	-0.15052	2	-69.5	4.8658	923.75	3
76.908	1.1397	-0.01378	-0.15052	3	-51.5	3.5005	920.75	3
77.159	0.99901	0.066602	-0.21894	3	-52	3.2766	921.25	3
77.655	1.0928	0.043636	-0.19613	3	-52	2.1829	923.25	3
77.91	0.92865	0.078086	-0.25315	2	-63.5	5.9212	922.25	3
77.916	0.92865	0.078086	-0.25315	3	-51.5	2.4912	922.75	3
77.983	0.92865	0.078086	-0.25315	2	-64	5.4963	922.75	3
78.159	0.9521	0.066602	-0.28736	2	-63.5	0.082835	921.75	3
78.41	0.9521	0.066602	-0.28736	3	-51	4.1832	920.25	3
78.417	0.91693	0.055119	-0.29876	3	-51	4.1279	920.25	3
78.659	0.91693	0.055119	-0.29876	2	-68	3.9561	924.75	3
78.909	0.92865	0.055119	-0.29876	2	-66.5	1.0953	924.25	3
78.915	0.92865	0.055119	-0.29876	3	-53	1.8914	923.75	3
79.409	0.9521	0.055119	-0.28736	2	-62	0.27305	921.25	3
79.659	0.9521	0.055119	-0.28736	2	-69.5	3.0281	925.75	3
80.159	1.257	-0.071196	-0.16192	3	-52.5	2.1123	923.25	3
80.161	0.96383	0.055119	-0.27595	3	-52	2.7167	922.25	3
80.24	0.96383	0.055119	-0.27595	2	-63	5.8506	922.25	3
80.659	1.128	-0.0022966	-0.19613	3	-51	6.2418	921.75	3
80.91	1.0342	0.055119	-0.26455	3	-50.5	4.1417	920.25	3
81.159	1.1514	-0.025263	-0.20754	3	-53	1.4097	924.75	3
81.409	0.9052	0.066602	-0.29876	3	-52.5	1.9297	923.75	3
81.416	0.9052	0.055119	-0.29876	2	-65	4.6572	923.75	3
81.659	0.9052	0.055119	-0.29876	3	-51	3.7613	920.75	3
81.909	1.0928	0.0091865	-0.21894	2	-62	0.40497	921.25	3
81.916	1.0928	0.0091865	-0.21894	2	-62	0.41878	921.25	3
82.409	0.92865	0.078086	-0.27595	2	-65	4.8934	923.25	3
82.659	1.2335	-0.048229	-0.15052	2	-63	5.7064	922.25	3
82.909	1.2335	-0.048229	-0.15052	3	-52	2.3301	922.75	3
82.915	1.2335	-0.048229	-0.15052	2	-63	5.2938	922.75	3
83.159	0.96383	0.066602	-0.27595	2	-62.5	6.1727	921.75	3
83.166	0.96383	0.066602	-0.27595	2	-61	1.2195	920.25	3
83.409	0.96383	0.066602	-0.27595	2	-61	1.2364	920.25	3
83.416	0.96383	0.066602	-0.27595	2	-67.5	3.8825	924.75	3
83.909	1.3039	-0.10565	-0.16192	2	-65.5	4.6219	923.75	3
83.916	1.3039	-0.10565	-0.16192	3	-51	3.769	920.75	3
84.159	1.0928	0.0091865	-0.25315	2	-61.5	4.0052	920.75	3
84.409	1.0928	0.0091865	-0.25315	2	-62.5	0.4065	921.25	3
84.659	0.99901	0.055119	-0.28736	2	-68.5	0.35895	925.25	3
84.909	0.99901	0.055119	-0.28736	2	-64.5	4.9348	923.25	3
84.916	0.99901	0.055119	-0.28736	2	-63	5.7079	922.25	3
85.159	0.99901	0.055119	-0.28736	3	-52	2.6737	922.25	3
85.169	0.97555	0.055119	-0.28736	3	-52	2.3669	922.75	3
85.409	0.97555	0.055119	-0.28736	2	-63.5	5.2953	922.75	3
85.659	0.9521	0.078086	-0.29876	3	-52	2.9575	921.75	3
85.67	0.9521	0.078086	-0.29876	2	-61	1.1735	920.25	3
85.909	1.1397	-0.025263	-0.20754	2	-68	0.60746	924.75	3
86.159	1.1397	-0.025263	-0.20754	3	-53.5	1.4726	924.25	3
86.409	0.92865	0.055119	-0.29876	2	-66	4.4531	923.75	3
86.416	0.92865	0.055119	-0.29876	2	-61.5	0.6274	920.75	3
86.659	0.92865	0.055119	-0.29876	3	-51.5	3.6248	920.75	3
86.666	0.9052	0.066602	-0.28736	3	-51.5	0.1488	921.25	3
87.41	0.91693	0.055119	-0.32157	3	-52	2.1506	923.25	3
87.417	0.91693	0.055119	-0.32157	2	-65	4.8121	923.25	3
87.498	0.91693	0.055119	-0.32157	3	-51.5	2.752	922.25	3
87.659	0.94038	0.066602	-0.31016	3	-51.5	2.7336	922.25	3
87.665	1.2804	-0.082679	-0.17333	2	-64	5.1987	922.75	3
87.909	1.2804	-0.082679	-0.17333	2	-63	6.0331	921.75	3
88.159	0.91693	0.055119	-0.31016	2	-61.5	1.1229	920.25	3
88.409	0.91693	0.055119	-0.31016	2	-68.5	0.53536	924.75	3
88.417	0.91693	0.055119	-0.31016	2	-67.5	0.90045	924.25	3
88.659	0.91693	0.055119	-0.31016	2	-66	4.3795	923.75	3
88.909	1.0928	0.0091865	-0.23034	2	-62	0.632	920.75	3
89.159	1.0928	0.0091865	-0.23034	2	-62.5	0.16567	921.25	3
89.167	1.0928	0.0091865	-0.23034	3	-51.5	0.10738	921.25	3
89.909	0.97555	0.078086	-0.28736	2	-65	4.8228	923.25	3
89.916	0.97555	0.078086	-0.28736	2	-63.5	5.6021	922.25	3
90.159	0.97555	0.078086	-0.28736	2	-63.5	5.191	922.75	3
90.166	0.97555	0.078086	-0.28736	3	-51.5	6.1681	921.75	3
90.409	0.89348	0.078086	-0.29876	3	-51.5	6.1773	921.75	3
90.659	1.2804	-0.094162	-0.16192	3	-50.5	4.0436	920.25	3
90.665	0.91693	0.066602	-0.31016	2	-68	0.53536	924.75	3
91.409	0.91693	0.055119	-0.32157	3	-51	3.6463	920.75	3
91.659	1.1749	-0.025263	-0.19613	2	-62	0.19635	921.25	3
91.665	1.1749	-0.025263	-0.19613	2	-70	6.0976	925.75	3
92.159	1.1397	-0.0022966	-0.20754	3	-52	2.0739	923.25	3
92.165	1.1397	-0.0022966	-0.20754	3	-52.5	2.0617	923.25	3
92.409	0.91693	0.078086	-0.28736	2	-63	5.6052	922.25	3
92.416	0.91693	0.078086	-0.28736	3	-51.5	2.6323	922.25	3
92.659	1.0576	0.032153	-0.24174	3	-52	2.3547	922.75	3
92.665	1.0576	0.032153	-0.24174	2	-64	5.2002	922.75	3
92.909	1.0576	0.032153	-0.24174	3	-51.5	6.1221	921.75	3
93.159	1.0811	0.032153	-0.24174	2	-61.5	4.2461	920.25	3
93.408	0.96383	0.066602	-0.28736	2	-66.5	4.0451	924.25	3
93.659	0.96383	0.066602	-0.28736	2	-65.5	4.4531	923.75	3
93.666	0.96383	0.066602	-0.28736	2	-62	0.68569	920.75	3
93.908	1.0225	0.043636	-0.27595	2	-62.5	0.20709	921.25	3
94.159	1.0225	0.043636	-0.27595	2	-70	6.1098	925.75	3
94.66	0.97555	0.078086	-0.27595	3	-52.5	2.097	923.25	3
94.666	0.89348	0.078086	-0.29876	3	-51.5	2.663	922.25	3
94.91	1.0576	0.02067	-0.26455	3	-52	2.6599	922.25	3
94.916	1.0576	0.02067	-0.26455	3	-51.5	2.3853	922.75	3
95.003	1.0576	0.02067	-0.26455	2	-64	5.1388	922.75	3
95.16	1.0576	0.02067	-0.26455	3	-52	2.3393	922.75	3
95.168	0.89348	0.066602	-0.31016	3	-51.5	2.9468	921.75	3
95.409	1.1632	-0.0022966	-0.19613	2	-61.5	4.2599	920.25	3
95.659	1.1632	-0.0022966	-0.19613	2	-68	0.50468	924.75	3
96.16	0.9052	0.055119	-0.31016	2	-65.5	4.3964	923.75	3
96.167	0.9052	0.055119	-0.31016	3	-51	3.6325	920.75	3
96.41	1.0342	0.043636	-0.26455	2	-62.5	0.2439	921.25	3
96.416	1.0342	0.043636	-0.26455	2	-62	0.23623	921.25	3
96.659	1.0342	0.043636	-0.26455	2	-70	6.1467	925.75	3
96.909	1.0342	0.043636	-0.26455	2	-69	0.17487	925.25	3
97.159	1.0928	-0.0022966	-0.23034	3	-51.5	2.663	922.25	3
97.166	1.0928	-0.0022966	-0.23034	3	-51.5	2.6615	922.25	3
97.409	0.89348	0.078086	-0.29876	3	-51.5	2.64	922.25	3
97.416	0.89348	0.078086	-0.29876	2	-63.5	5.1879	922.75	3
97.659	0.96383	0.066602	-0.28736	3	-51.5	2.9575	921.75	3
97.666	0.96383	0.066602	-0.28736	3	-51.5	2.9391	921.75	3
97.909	0.9052	0.066602	-0.29876	3	-50.5	3.9178	920.25	3
97.916	0.91693	0.055119	-0.29876	3	-50.5	3.8978	920.25	3
98.159	1.1514	-0.036746	-0.19613	2	-68	0.50928	924.75	3
98.409	1.1514	-0.036746	-0.19613	2	-66.5	0.8805	924.25	3
98.416	1.1514	-0.036746	-0.19613	3	-52.5	1.7671	923.75	3
98.659	1.0107	0.055119	-0.27595	2	-62	0.6274	920.75	3
98.909	1.0107	0.055119	-0.27595	3	-51	0.099709	921.25	3
98.916	1.0107	0.066602	-0.28736	2	-62.5	0.17641	921.25	3
99.409	1.0694	0.02067	-0.25315	3	-52	2.077	923.25	3
99.416	1.0694	0.02067	-0.25315	2	-64.5	4.7998	923.25	3
99.659	1.0694	0.02067	-0.25315	2	-62.5	5.5776	922.25	3
99.909	0.91693	0.078086	-0.31016	3	-52	2.3777	922.75	3
99.916	0.91693	0.078086	-0.31016	2	-63.5	5.1741	922.75	3
100.16	0.98728	0.066602	-0.29876	3	-51	6.1298	921.75	3
100.17	0.98728	0.066602	-0.29876	3	-51	2.9744	921.75	3
100.22	0.9052	0.066602	-0.31016	3	-50.5	3.9454	920.25	3
100.91	1.0928	0.02067	-0.23034	3	-52.5	1.807	923.75	3
100.92	1.0928	0.02067	-0.23034	3	-52.5	1.8162	923.75	3
101.16	0.98728	0.078086	-0.27595	2	-61.5	0.63967	920.75	3
101.17	0.98728	0.078086	-0.27595	2	-62	0.61666	920.75	3
101.41	0.98728	0.078086	-0.27595	3	-51	0.10738	921.25	3
101.42	0.96383	0.066602	-0.28736	2	-62.5	0.13039	921.25	3
101.66	0.96383	0.066602	-0.28736	2	-69	0.18408	925.25	3
101.91	0.9521	0.066602	-0.28736	3	-52.5	2.0417	923.25	3
102.16	0.9521	0.066602	-0.28736	2	-63	5.6098	922.25	3
102.41	0.92865	0.066602	-0.28736	2	-63.5	5.2033	922.75	3
102.42	0.92865	0.066602	-0.28736	3	-51.5	6.0638	921.75	3
102.66	1.2804	-0.071196	-0.15052	3	-51	2.9437	921.75	3
102.67	1.1749	-0.036746	-0.18473	2	-60.5	4.2246	920.25	3
102.91	1.1749	-0.036746	-0.18473	2	-66.5	0.51849	924.75	3
103.16	1.1749	-0.036746	-0.18473	2	-65.5	0.84676	924.25	3
103.41	0.94038	-0.0022966	-0.31016	3	-52	2.0034	923.75	3
103.42	0.94038	-0.0022966	-0.31016	2	-64.5	1.1858	923.75	3
103.48	0.94038	-0.0022966	-0.31016	3	-50	3.8089	920.75	3
103.66	0.9052	0.032153	-0.33297	3	-50	3.8089	920.75	3
103.67	0.98728	0.043636	-0.32157	3	-50.5	3.4346	921.25	3
103.91	0.92865	0.043636	-0.29876	3	-50.5	3.407	921.25	3
104.16	1.2452	-0.071196	-0.18473	2	-68	6.228	925.25	3
104.41	1.2452	-0.071196	-0.18473	3	-52	2.1399	923.25	3
104.42	1.2452	-0.071196	-0.18473	2	-63.5	1.4926	923.25	3
104.66	0.92865	0.055119	-0.29876	3	-51.5	2.6875	922.25	3
104.67	1.128	-0.025263	-0.21894	3	-51.5	2.3577	922.75	3
104.91	1.128	-0.025263	-0.21894	2	-63.5	4.9931	922.75	3
105.16	0.9521	0.055119	-0.28736	3	-51.5	6.1221	921.75	3
105.17	0.9521	0.055119	-0.28736	3	-50.5	3.9837	920.25	3
105.25	0.9521	0.055119	-0.28736	2	-61.5	0.90198	920.25	3
105.29	0.9521	0.055119	-0.28736	2	-61	0.8621	920.25	3
105.41	0.9052	0.066602	-0.28736	2	-66	0.63507	924.25	3
105.66	0.9052	0.066602	-0.28736	3	-53	1.5969	924.25	3
105.67	0.9052	0.066602	-0.28736	2	-65	0.99555	923.75	3
105.91	0.91693	0.055119	-0.32157	3	-51	3.6202	920.75	3
106.16	0.92865	0.032153	-0.31016	3	-51	3.3517	921.25	3
106.17	0.92865	0.055119	-0.31016	3	-50.5	3.3456	921.25	3
106.41	0.92865	0.055119	-0.31016	2	-68.5	5.8475	925.75	3
106.66	0.92865	0.055119	-0.31016	2	-68	6.2157	925.25	3
106.91	0.96383	0.055119	-0.31016	3	-51.5	2.1522	923.25	3
106.92	0.99901	0.055119	-0.27595	3	-51.5	2.6906	922.25	3
107.16	0.9052	0.055119	-0.31016	3	-51.5	2.3869	922.75	3
107.17	0.9052	0.055119	-0.31016	2	-63	4.9256	922.75	3
107.41	0.96383	0.055119	-0.28736	3	-51	6.1252	921.75	3
107.66	1.0811	0.02067	-0.24174	2	-61	0.86517	920.25	3
107.67	1.0811	0.02067	-0.24174	2	-67	0.26231	924.75	3
107.91	1.0811	0.02067	-0.24174	2	-67	0.21936	924.75	3
108.16	0.91693	0.066602	-0.31016	2	-65	1.0324	923.75	3
108.41	0.91693	0.066602	-0.31016	3	-51	3.6064	920.75	3
108.43	0.94038	0.066602	-0.28736	3	-50.5	3.5711	920.75	3
108.66	0.94038	0.066602	-0.28736	3	-51	3.2628	921.25	3
108.67	0.94038	0.066602	-0.28736	2	-61.5	6.228	921.25	3
108.73	0.94038	0.066602	-0.28736	3	-51	3.2551	921.25	3
109.16	1.0928	-0.01378	-0.24174	3	-52	2.1	923.25	3
109.41	1.0928	-0.01378	-0.24174	2	-63.5	1.445	923.25	3
109.42	1.0928	-0.01378	-0.24174	2	-62	5.3843	922.25	3
109.66	0.91693	0.055119	-0.31016	2	-63	5.0115	922.75	3
109.91	0.91693	0.055119	-0.31016	3	-50.5	6.185	921.75	3
109.92	0.94038	0.055119	-0.29876	3	-50	4.0267	920.25	3
110	0.94038	0.055119	-0.29876	3	-50	4.039	920.25	3
110.04	0.94038	0.055119	-0.29876	3	-50.5	4.0068	920.25	3
110.16	0.9052	0.055119	-0.31016	2	-60.5	0.89431	920.25	3
110.17	0.9052	0.055119	-0.31016	2	-67	0.28379	924.75	3
110.41	0.9052	0.055119	-0.31016	2	-66	3.8058	924.25	3
110.66	0.9052	0.066602	-0.29876	2	-61.5	0.39577	920.75	3
110.91	0.9052	0.066602	-0.29876	2	-61.5	0.4019	920.75	3
110.92	0.9052	0.066602	-0.29876	3	-51	0.12732	921.25	3
111.16	0.92865	0.055119	-0.31016	3	-51	0.12272	921.25	3
111.41	1.1983	-0.048229	-0.19613	2	-69.5	2.6661	925.75	3
111.66	1.1983	-0.048229	-0.19613	2	-68.5	6.1221	925.25	3
111.67	1.1983	-0.048229	-0.19613	3	-51.5	2.0816	923.25	3
111.91	0.98728	0.078086	-0.27595	3	-51	2.6277	922.25	3
111.92	0.97555	0.043636	-0.29876	3	-51.5	2.3347	922.75	3
112.16	0.97555	0.043636	-0.29876	2	-63	4.9502	922.75	3
112.41	0.9521	0.055119	-0.29876	2	-62.5	5.7662	921.75	3
112.42	0.9521	0.055119	-0.29876	3	-50.5	3.9561	920.25	3
112.49	0.89348	0.055119	-0.31016	2	-61	0.85443	920.25	3
112.66	0.89348	0.055119	-0.31016	2	-67	0.29606	924.75	3
112.91	1.1397	-0.048229	-0.20754	2	-64	1.1229	923.75	3
113.16	1.1397	-0.048229	-0.20754	3	-52	1.8362	923.75	3
113.41	1.0107	0.055119	-0.28736	2	-61	0.47707	920.75	3
113.42	1.0107	0.055119	-0.28736	3	-51	0.15493	921.25	3
113.66	1.0576	0.02067	-0.25315	2	-61.5	6.2402	921.25	3
113.67	1.0576	0.02067	-0.25315	2	-69	5.8276	925.75	3
113.91	1.0576	0.02067	-0.25315	2	-68	6.1697	925.25	3
114.16	1.0576	0.02067	-0.25315	3	-52	2.054	923.25	3
114.17	0.92865	0.055119	-0.31016	3	-51.5	2.62	922.25	3
114.41	0.92865	0.055119	-0.31016	3	-51.5	2.6078	922.25	3
114.42	0.91693	0.032153	-0.31016	3	-51.5	2.324	922.75	3
114.47	0.91693	0.032153	-0.31016	2	-63	4.9041	922.75	3
114.66	0.97555	0.043636	-0.28736	2	-62	5.7064	921.75	3
114.91	0.97555	0.043636	-0.28736	3	-51	3.8825	920.25	3
114.92	0.9521	0.055119	-0.29876	3	-51	3.8871	920.25	3
115.41	0.91693	0.055119	-0.31016	2	-65.5	0.57064	924.25	3
115.42	0.91693	0.055119	-0.31016	3	-52.5	1.7886	923.75	3
115.66	0.91693	0.055119	-0.31016	3	-52	1.7856	923.75	3
115.67	0.91693	0.032153	-0.29876	3	-50.5	3.6064	920.75	3
115.91	0.96383	0.043636	-0.29876	3	-50.5	3.6064	920.75	3
115.92	0.96383	0.043636	-0.29876	3	-50.5	3.295	921.25	3
115.99	0.96383	0.043636	-0.29876	2	-61	6.1681	921.25	3
115.99	0.96383	0.043636	-0.29876	3	-51	0.13959	921.25	3
116.18	0.9052	0.043636	-0.31016	2	-68.5	5.7693	925.75	3
116.41	0.96383	0.055119	-0.29876	3	-52	2.0387	923.25	3
116.66	0.96383	0.055119	-0.29876	2	-63.5	1.3606	923.25	3
116.91	1.2218	-0.036746	-0.19613	2	-62	5.2769	922.25	3
116.92	1.2218	-0.036746	-0.19613	3	-52	2.327	922.75	3
117.01	1.2218	-0.036746	-0.19613	2	-62.5	1.738	922.75	3
117.16	1.0342	0.0091865	-0.25315	2	-61.5	5.6742	921.75	3
117.41	1.0342	0.0091865	-0.25315	3	-51	3.8748	920.25	3
117.42	1.0107	0.043636	-0.27595	2	-67	0.18868	924.75	3
117.91	0.91693	0.032153	-0.31016	2	-66	0.5553	924.25	3
117.92	0.91693	0.032153	-0.31016	3	-52.5	1.7487	923.75	3
118.02	0.91693	0.032153	-0.31016	3	-52.5	1.7625	923.75	3
118.16	0.9521	0.055119	-0.28736	3	-51	3.5435	920.75	3
118.41	1.0928	-0.01378	-0.23034	2	-61.5	6.1068	921.25	3
118.42	1.0928	-0.01378	-0.23034	2	-61.5	6.119	921.25	3
118.66	1.0928	-0.01378	-0.23034	2	-68	6.0914	925.25	3
118.91	1.0928	-0.01378	-0.23034	3	-52	2.0264	923.25	3
118.92	0.89348	0.055119	-0.31016	3	-52	2.0402	923.25	3
119.16	0.89348	0.055119	-0.31016	2	-63.5	1.356	923.25	3
119.17	0.89348	0.055119	-0.31016	2	-61.5	5.2784	922.25	3
119.41	0.89348	0.055119	-0.31016	2	-62	1.7625	922.75	3
119.42	0.89348	0.032153	-0.31016	3	-51	2.9391	921.75	3
119.66	0.89348	0.032153	-0.31016	3	-51	2.9621	921.75	3
119.67	0.9052	0.055119	-0.31016	2	-61	5.711	921.75	3
119.77	0.9052	0.055119	-0.31016	3	-50.5	3.9132	920.25	3
119.91	0.94038	0.043636	-0.29876	3	-53.5	1.2517	924.75	3
119.92	0.94038	0.043636	-0.29876	2	-66.5	0.19021	924.75	3
120.41	0.98728	0.066602	-0.29876	2	-64	0.97101	923.75	3
120.42	0.98728	0.066602	-0.29876	3	-51	3.5466	920.75	3
120.66	1.128	-0.025263	-0.21894	2	-61	0.27918	920.75	3
120.67	1.128	-0.025263	-0.21894	3	-51.5	0.056757	921.25	3
120.91	0.96383	0.055119	-0.29876	3	-52	0.049087	921.25	3
121.41	0.99901	0.055119	-0.28736	2	-63.5	1.2931	923.25	3
121.66	1.1397	-0.036746	-0.20754	3	-52	2.5648	922.25	3
121.67	1.1397	-0.036746	-0.20754	2	-62	5.2048	922.25	3
121.91	0.91693	0.055119	-0.31016	2	-63	4.8029	922.75	3
121.92	0.91693	0.055119	-0.31016	3	-52	2.8685	921.75	3
122.16	1.0107	0.032153	-0.27595	3	-51	3.8119	920.25	3
122.17	1.0576	0.02067	-0.26455	2	-60.5	0.74091	920.25	3
122.66	1.0576	0.02067	-0.26455	3	-53	1.5186	924.25	3
122.67	0.92865	0.055119	-0.31016	3	-52.5	1.7779	923.75	3
122.91	0.92865	0.055119	-0.31016	2	-64	0.92192	923.75	3
122.92	0.92865	0.055119	-0.31016	3	-51	0.39884	920.75	3
123.16	0.9052	0.055119	-0.31016	3	-51	3.5358	920.75	3
123.17	0.96383	0.032153	-0.31016	3	-51	3.1968	921.25	3
123.41	1.2687	-0.10565	-0.17333	2	-69	5.6865	925.75	3
123.91	1.1514	-0.036746	-0.21894	2	-63.5	1.2931	923.25	3
123.92	1.1514	-0.036746	-0.21894	3	-52	2.5403	922.25	3
124.16	1.1514	-0.036746	-0.21894	2	-62	5.2232	922.25	3
124.17	1.1514	-0.036746	-0.21894	3	-52.5	2.2672	922.75	3
124.41	0.91693	0.055119	-0.32157	3	-52.5	2.2488	922.75	3
124.42	1.1749	-0.048229	-0.20754	3	-52	5.9825	921.75	3
124.66	1.1749	-0.048229	-0.20754	2	-60.5	0.68722	920.25	3
125.16	0.9052	0.055119	-0.29876	2	-65	0.90505	923.75	3
125.41	0.9052	0.055119	-0.29876	3	-51.5	3.4852	920.75	3
125.42	1.1045	-0.0022966	-0.23034	2	-61	0.27612	920.75	3
125.66	1.1045	-0.0022966	-0.23034	2	-61.5	6.0838	921.25	3
126.16	1.3156	-0.11713	-0.15052	2	-67.5	6.0822	925.25	3
126.17	1.3156	-0.11713	-0.15052	3	-52.5	1.9988	923.25	3
126.41	0.89348	0.055119	-0.32157	3	-52	2.5694	922.25	3
126.42	0.89348	0.055119	-0.32157	2	-61.5	2.1384	922.25	3
126.66	0.89348	0.055119	-0.32157	3	-52	2.2872	922.75	3
126.67	0.9052	0.055119	-0.32157	2	-62.5	1.7135	922.75	3
126.91	0.9052	0.055119	-0.32157	3	-51.5	5.9979	921.75	3
126.92	1.1983	-0.071196	-0.19613	3	-50.5	3.8365	920.25	3
127	1.1983	-0.071196	-0.19613	3	-51	3.8242	920.25	3
127.16	1.1983	-0.071196	-0.19613	2	-60.5	3.8794	920.25	3
127.17	1.1983	-0.071196	-0.19613	3	-51	3.815	920.25	3
128.95	0.96383	0.055119	-0.31016	2	-67	0.16414	924.75	3
129.02	0.96383	0.055119	-0.31016	2	-66	0.51542	924.25	3
129.05	0.9521	0.055119	-0.29876	3	-51.5	3.4699	920.75	3
129.09	1.3039	-0.10565	-0.16192	3	-51.5	3.4852	920.75	3
129.13	1.3039	-0.10565	-0.16192	3	-51.5	0.033748	921.25	3
129.17	1.3039	-0.10565	-0.16192	3	-51.5	3.1677	921.25	3
129.2	0.96383	0.055119	-0.31016	2	-68.5	5.711	925.75	3
129.24	0.96383	0.055119	-0.31016	2	-68	6.0761	925.25	3
129.28	0.96383	0.055119	-0.31016	3	-53	1.9926	923.25	3
129.32	1.0694	-0.0022966	-0.25315	2	-62.5	5.2324	922.25	3
129.36	1.0694	-0.0022966	-0.25315	3	-52	5.6865	922.25	3
129.39	1.1397	-0.025263	-0.23034	2	-62.5	4.855	922.75	3
129.43	1.1397	-0.025263	-0.23034	3	-51.5	2.8578	921.75	3
129.47	1.0694	0.0091865	-0.25315	2	-61.5	5.6941	921.75	3
129.51	1.0694	0.0091865	-0.25315	3	-51	3.8442	920.25	3
129.66	0.94038	0.055119	-0.31016	2	-66.5	0.17794	924.75	3
130.16	1.3273	-0.10565	-0.15052	3	-51	3.5236	920.75	3
130.17	1.3273	-0.10565	-0.15052	3	-51	3.5282	920.75	3
130.41	1.3273	-0.10565	-0.15052	2	-61	0.27765	920.75	3
130.66	1.1632	-0.048229	-0.20754	3	-51.5	0.033748	921.25	3
131.16	1.0107	0.043636	-0.27595	2	-63.5	1.3162	923.25	3
131.17	1.0107	0.043636	-0.27595	2	-62.5	5.2554	922.25	3
131.41	1.0107	0.043636	-0.27595	3	-52	2.5219	922.25	3
131.42	1.0107	0.043636	-0.27595	3	-52	2.2672	922.75	3
131.66	1.0107	0.043636	-0.27595	2	-63	4.8458	922.75	3
131.67	1.0107	0.043636	-0.27595	3	-52	5.9703	921.75	3
131.91	0.9052	0.043636	-0.31016	3	-51.5	2.8379	921.75	3
131.92	0.9052	0.043636	-0.31016	3	-51	3.8181	920.25	3
131.99	0.92865	0.043636	-0.31016	3	-51	3.8273	920.25	3
132.03	0.92865	0.043636	-0.31016	2	-60.5	0.73631	920.25	3
132.41	0.94038	0.055119	-0.29876	3	-53.5	1.5002	924.25	3
132.42	0.94038	0.055119	-0.29876	3	-53	1.488	924.25	3
132.66	1.0107	0.043636	-0.28736	2	-64.5	4.1034	923.75	3
132.67	1.0107	0.043636	-0.28736	3	-51	0.38656	920.75	3
132.91	0.94038	0.055119	-0.31016	3	-51	3.2321	921.25	3
132.92	0.91693	0.032153	-0.31016	3	-51	0.079767	921.25	3
133.41	0.9521	0.055119	-0.29876	2	-67.5	6.1037	925.25	3
133.42	0.9521	0.055119	-0.29876	3	-52	2.0157	923.25	3
133.66	0.9052	0.055119	-0.32157	3	-52	2.0187	923.25	3
133.67	0.9052	0.055119	-0.32157	3	-51.5	2.5694	922.25	3
133.91	0.89348	0.032153	-0.32157	3	-51.5	2.5648	922.25	3
133.92	1.0928	-0.01378	-0.24174	3	-52	2.2688	922.75	3
134.16	1.0928	-0.01378	-0.24174	2	-62.5	1.7242	922.75	3
134.17	1.0928	-0.01378	-0.24174	2	-62	5.6911	921.75	3
134.41	0.9052	0.032153	-0.31016	3	-51	3.815	920.25	3
134.91	1.0225	0.043636	-0.27595	3	-53	1.4803	924.25	3
134.92	1.0225	0.043636	-0.27595	2	-66	0.56144	924.25	3
135.16	1.0225	0.043636	-0.27595	3	-53	1.7273	923.75	3
135.17	0.91693	0.055119	-0.31016	3	-51.5	3.4745	920.75	3
135.23	0.91693	0.055119	-0.31016	2	-61.5	0.29146	920.75	3
135.41	0.91693	0.032153	-0.29876	3	-51.5	0.026078	921.25	3
135.66	1.1983	-0.082679	-0.19613	2	-68	6.1068	925.25	3
136.16	1.0928	-0.025263	-0.24174	3	-52	2.0509	923.25	3
136.17	1.0928	-0.025263	-0.24174	3	-51.5	2.6093	922.25	3
136.24	0.91693	0.032153	-0.31016	2	-62	5.3168	922.25	3
136.41	0.91693	0.032153	-0.31016	2	-63	4.9256	922.75	3
136.42	0.91693	0.032153	-0.31016	3	-51.5	2.3301	922.75	3
136.66	0.92865	0.055119	-0.31016	3	-51.5	6.0746	921.75	3
136.67	1.2921	-0.11713	-0.16192	3	-50.5	3.907	920.25	3
136.91	1.0694	-0.0022966	-0.24174	2	-66	0.25771	924.75	3
137.16	1.0694	-0.0022966	-0.24174	2	-65.5	3.7429	924.25	3
137.41	0.92865	0.055119	-0.29876	3	-52.5	1.7503	923.75	3
137.42	0.92865	0.055119	-0.29876	3	-52.5	1.7595	923.75	3
137.66	0.91693	0.055119	-0.31016	3	-51	3.5128	920.75	3
137.67	0.91693	0.055119	-0.31016	3	-51.5	0.044485	921.25	3
138.41	0.98728	0.043636	-0.28736	2	-64	4.4762	923.25	3
138.66	0.98728	0.043636	-0.28736	2	-62.5	5.2784	922.25	3
138.67	0.98728	0.043636	-0.28736	3	-52	2.5372	922.25	3
138.91	0.9052	0.055119	-0.31016	2	-63.5	1.738	922.75	3
138.92	0.9052	0.055119	-0.31016	3	-51.5	2.8501	921.75	3
139.16	1.1163	-0.01378	-0.24174	3	-51	3.8119	920.25	3
139.17	1.1163	-0.01378	-0.24174	3	-51	3.8119	920.25	3
139.41	0.89348	0.032153	-0.32157	2	-61	0.79767	920.25	3
139.42	0.89348	0.032153	-0.32157	2	-67	0.21322	924.75	3
139.66	0.89348	0.032153	-0.32157	2	-66	0.60285	924.25	3
139.91	0.89348	0.032153	-0.32157	2	-64.5	0.99862	923.75	3
140.16	0.9521	0.055119	-0.31016	3	-51	3.5282	920.75	3
140.17	1.1514	-0.048229	-0.21894	2	-61.5	6.1727	921.25	3
140.41	1.1514	-0.048229	-0.21894	2	-69	5.7938	925.75	3
140.91	1.2218	-0.082679	-0.19613	3	-52	2.054	923.25	3
140.92	1.2218	-0.082679	-0.19613	2	-64	1.4834	923.25	3
140.98	1.2218	-0.082679	-0.19613	2	-64	5.6343	922.25	3
141.41	0.91693	-0.0022966	-0.23034	2	-66.5	5.1281	922.75	3
141.42	0.91693	-0.0022966	-0.23034	3	-53.5	5.8844	921.75	3
141.66	0.91693	-0.0022966	-0.23034	3	-53.5	2.7366	921.75	3
141.67	0.92865	0.0091865	-0.27595	3	-52	0.5553	920.25	3
141.75	0.92865	0.0091865	-0.27595	2	-62	1.1382	920.25	3
142.66	1.1514	-0.11713	-0.24174	3	-52.5	0.43105	921.25	3
142.67	1.1514	-0.11713	-0.24174	2	-62.5	0.66728	921.25	3
142.91	1.1514	-0.11713	-0.24174	2	-69.5	3.384	925.75	3
143.16	1.1045	-0.071196	-0.24174	2	-65	5.1143	923.25	3
143.41	1.1045	-0.071196	-0.24174	2	-63.5	5.9779	922.25	3
143.66	1.1045	-0.071196	-0.24174	3	-52.5	2.6231	922.75	3
143.67	1.0107	-0.071196	-0.32157	3	-53	2.6154	922.75	3
143.91	1.0107	-0.071196	-0.32157	3	-52	3.1815	921.75	3
143.92	0.9052	-0.025263	-0.33297	3	-52	0.041417	921.75	3
144.16	1.0107	-0.01378	-0.32157	3	-51.5	4.0267	920.25	3
144.17	1.0107	-0.01378	-0.32157	2	-69	0.53076	924.75	3
144.66	0.96383	0.0091865	-0.32157	2	-67	4.3396	923.75	3
145.16	1.1749	-0.10565	-0.26455	2	-65	6.251	921.25	3
145.17	1.1749	-0.10565	-0.26455	2	-65.5	6.05	921.25	3
145.91	0.89348	0.055119	-0.32157	3	-53	1.9712	923.25	3
145.92	0.89348	0.055119	-0.32157	2	-65	5.0867	922.25	3
146.16	1.2921	-0.11713	-0.16192	3	-52.5	2.2534	922.75	3
146.17	1.2921	-0.11713	-0.16192	2	-66.5	5.4579	921.75	3
146.66	1.0694	-0.036746	-0.27595	2	-63	4.8474	920.25	3
147.41	0.9052	-0.048229	-0.35577	2	-63	0.63353	920.75	3
147.66	0.9052	-0.048229	-0.35577	2	-63.5	0.18101	921.25	3
147.91	1.0928	-0.082679	-0.31016	2	-69.5	0.19635	925.25	3
148.16	1.0928	-0.082679	-0.31016	2	-65	4.9548	923.25	3
148.17	1.0928	-0.082679	-0.31016	2	-63.5	5.7969	922.25	3
148.41	1.0928	-0.082679	-0.31016	3	-51.5	3.384	922.25	3
148.42	0.96383	-0.036746	-0.37858	3	-51.5	6.2234	922.75	3
148.66	0.96383	-0.036746	-0.37858	3	-52	6.2034	922.75	3
148.67	0.8583	-0.036746	-0.40139	3	-51	3.6785	921.75	3
148.91	1.0928	-0.16306	-0.28736	2	-62	1.287	920.25	3
149.16	1.0928	-0.16306	-0.28736	2	-64	1.1183	920.25	3
149.65	1.1397	0.02067	-0.16192	3	-52.5	6.0715	920.75	3
149.91	1.1397	0.02067	-0.16192	1	-67.5	1.9205	920.75	3
149.92	1.1397	0.02067	-0.16192	3	-53	2.6185	921.25	3
150.91	1.1749	0.0091865	-0.10491	1	-65.5	6.1098	922.25	3
150.92	1.1749	0.0091865	-0.10491	1	-67	5.8475	922.75	3
151.41	1.0576	0.043636	-0.13912	1	-63	5.6635	920.25	3
151.66	1.0576	0.043636	-0.13912	2	-68.5	4.1847	924.75	3
152.16	1.0107	0.043636	-0.11631	3	-54	2.5571	920.75	3
153.33	1.2921	0.10105	0.20297	2	-67.5	4.536	922.25	3
154.9	0.98728	0.16995	0.61348	3	-60.5	1.4159	920.75	3
156.02	1.1514	0.11254	0.57927	3	-54.5	5.9672	921.75	3
156.16	0.83485	0.35368	0.55647	3	-51.5	0.69489	920.25	3
157.16	0.7645	0.25033	0.48805	3	-51.5	0.57371	920.75	3
157.43	0.68242	0.39961	0.51086	3	-52	0.34054	921.25	3
157.99	1.128	0.1355	0.60208	3	-59.5	6.116	923.25	3
158.31	0.77622	0.26182	0.38542	3	-57	0.158	922.75	3
158.5	0.82312	0.23885	0.35121	3	-56.5	0.041417	922.75	3
158.66	0.82312	0.23885	0.35121	3	-56	0.60132	921.75	3
158.91	0.84658	0.30775	0.46524	3	-53.5	2.6154	920.25	3
158.92	0.84658	0.30775	0.46524	3	-58.5	1.017	924.75	3
163.88	0.20168	0.90487	0.22578	2	-63.5	0.67955	922.75	1
169.74	0.13132	0.87042	0.031928	1	-57	4.6449	921.75	4
201.51	0.83485	0.50296	-0.03649	3	-54.5	6.1881	923.75	1
202.09	0.88175	0.38813	-0.29876	3	-57	1.9972	925.75	1
202.21	0.88175	0.38813	-0.29876	3	-57	2.0172	925.25	1
202.56	0.97555	0.16995	-0.42419	3	-52.5	2.7013	922.25	1
202.64	0.99901	0.2044	-0.35577	2	-68	6.1727	922.75	3
202.64	0.99901	0.2044	-0.35577	3	-52	2.324	922.75	3
202.75	0.97555	0.078086	-0.4698	3	-50.5	0.033748	921.75	3
202.76	0.74105	-0.17454	-0.4698	3	-48.5	4.516	920.25	3
203.06	0.96383	0.078086	-0.26455	2	-68	4.6955	924.25	3
203.41	0.9052	0.14698	-0.32157	3	-49.5	3.588	920.75	3
203.42	0.88175	-0.036746	-0.50401	2	-64.5	0.51849	920.75	3
203.66	0.88175	-0.036746	-0.50401	3	-49.5	0.18101	921.25	3
203.67	0.88175	-0.036746	-0.50401	3	-49.5	0.2393	921.25	3
203.91	1.0459	0.066602	-0.37858	3	-52.5	0.7225	925.75	3
204.16	0.9052	0.10105	-0.36718	3	-50.5	2.1399	923.25	3
204.17	0.83485	0.066602	-0.4356	3	-51.5	1.9558	923.25	3
204.41	0.89348	0.055119	-0.41279	3	-51	2.617	922.25	3
204.42	0.89348	0.055119	-0.41279	3	-51	2.6369	922.25	3
204.66	0.9052	0.078086	-0.38998	3	-51	2.3117	922.75	3
204.67	1.128	-0.059712	-0.23034	2	-66.5	0.53689	921.75	3
204.91	1.128	-0.059712	-0.23034	3	-50.5	2.7596	921.75	3
204.92	0.9521	0.23885	-0.37858	3	-51	3.4699	920.25	3
205.25	1.1163	-0.036746	-0.17333	3	-53.5	0.96334	924.75	3
205.49	1.0107	0.21588	-0.40139	3	-52.5	1.3085	924.25	3
205.82	0.99901	0.14698	-0.38998	3	-51.5	1.8254	923.75	3
206.23	0.99901	0.11254	-0.48121	3	-55	1.0784	925.75	3
206.41	0.9521	0.26182	-0.62945	2	-67.5	4.3718	925.25	3
206.91	0.9521	0.12402	-0.52682	2	-65	0.61666	922.25	3
207.16	0.9521	0.12402	-0.52682	3	-51.5	2.6829	922.75	3
207.41	0.67069	0.0091865	-0.49261	2	-64	5.7647	920.25	3
207.66	0.67069	0.0091865	-0.49261	2	-66.5	5.0836	924.75	3
207.91	0.67069	0.0091865	-0.49261	2	-66.5	5.3521	924.25	3
208.41	0.79967	0.032153	-0.4698	2	-69	4.4363	920.75	3
208.42	0.79967	0.032153	-0.4698	3	-51	6.1835	921.25	3
209.16	1.1866	0.02067	-0.31016	2	-65	5.372	923.25	3
209.41	1.1866	0.02067	-0.31016	3	-51	2.6661	922.25	3
209.42	1.1749	0.032153	-0.31016	3	-52	2.327	922.75	3
209.5	1.1749	0.032153	-0.31016	2	-64.5	5.6865	922.75	3
209.66	1.1749	0.032153	-0.31016	3	-51	2.9314	921.75	3
209.67	0.87003	0.14698	-0.4356	3	-51	6.0209	921.75	3
209.91	0.91693	0.10105	-0.4356	3	-50.5	3.9485	920.25	3
210.41	1.0576	0.066602	-0.35577	2	-67	4.4516	924.25	3
210.42	1.0576	0.066602	-0.35577	3	-53	1.6889	923.75	3
210.66	1.0576	0.066602	-0.35577	3	-53	1.6736	923.75	3
210.67	0.8583	0.12402	-0.42419	2	-63	1.0646	920.75	3
210.91	0.8583	0.12402	-0.42419	2	-63	1.0876	920.75	3
210.92	0.8583	0.12402	-0.42419	2	-63	0.59672	921.25	3
211.41	0.92865	0.12402	-0.38998	2	-69	0.67342	925.25	3
211.42	0.92865	0.12402	-0.38998	2	-65	5.2247	923.25	3
211.91	0.88175	0.1355	-0.38998	2	-63.5	5.9488	922.25	3
211.92	0.88175	0.1355	-0.38998	2	-65	5.4809	922.75	3
212.16	0.88175	0.1355	-0.38998	2	-64	6.231	921.75	3
212.17	0.88175	0.1355	-0.38998	3	-51.5	2.3823	921.75	3
212.23	0.92865	0.12402	-0.40139	2	-60.5	1.2088	920.25	3
212.66	1.0459	0.078086	-0.27595	2	-65	1.3131	924.25	3
212.91	1.2218	0.0091865	-0.33297	2	-64.5	4.8919	923.75	3
213.16	0.87003	0.11254	-0.447	3	-51	3.3962	920.75	3
213.41	0.97555	0.089569	-0.38998	2	-61.5	0.60132	921.25	3
213.42	0.97555	0.089569	-0.38998	3	-51	6.1574	921.25	3
213.66	0.9521	0.12402	-0.41279	2	-67	0.60439	925.25	3
213.91	0.9521	0.12402	-0.41279	2	-64	5.1281	923.25	3
214.16	0.9521	0.12402	-0.41279	2	-64	5.0775	923.25	3
214.17	0.9521	0.12402	-0.41279	3	-52	2.2503	922.25	3
214.41	0.92865	0.12402	-0.37858	3	-52.5	1.9374	922.75	3
214.42	0.92865	0.12402	-0.37858	2	-63.5	5.418	922.75	3
214.48	0.92865	0.12402	-0.37858	3	-52	2.459	921.75	3
214.66	0.9052	0.12402	-0.38998	3	-52	2.4912	921.75	3
214.67	0.9052	0.12402	-0.38998	2	-60.5	1.2364	920.25	3
214.91	1.1866	-0.0022966	-0.27595	2	-67	0.92806	924.75	3
215.16	1.1866	-0.0022966	-0.27595	3	-54.5	1.2364	924.25	3
215.17	1.1866	-0.0022966	-0.27595	2	-65.5	1.2824	924.25	3
215.41	1.1866	-0.0022966	-0.27595	2	-64.5	4.7216	923.75	3
215.42	1.1866	-0.0022966	-0.27595	3	-51	0.056757	920.75	3
215.66	0.87003	0.12402	-0.41279	2	-60	0.77926	920.75	3
215.67	0.87003	0.12402	-0.41279	3	-51.5	6.0393	921.25	3
215.91	0.89348	0.11254	-0.38998	3	-51	6.0408	921.25	3
216.16	0.9521	0.12402	-0.38998	2	-68	0.16107	925.75	3
216.41	1.0811	0.066602	-0.32157	2	-64	4.9854	923.25	3
216.66	1.0811	0.066602	-0.32157	3	-52	2.2074	922.25	3
216.67	1.0811	0.066602	-0.32157	2	-62	5.7386	922.25	3
216.91	0.89348	0.12402	-0.40139	2	-62	6.1221	921.75	3
217.16	0.89348	0.12402	-0.40139	3	-52	2.4666	921.75	3
217.17	0.89348	0.12402	-0.40139	2	-61.5	6.119	921.75	3
217.41	0.91693	0.11254	-0.38998	2	-60	1.1183	920.25	3
217.42	0.91693	0.11254	-0.38998	2	-66.5	3.9331	924.75	3
217.66	0.91693	0.11254	-0.38998	2	-65.5	4.2599	924.25	3
217.91	0.91693	0.11254	-0.38998	3	-54	1.4021	923.75	3
217.92	0.9052	0.12402	-0.40139	3	-51.5	6.1927	920.75	3
218.16	0.97555	0.089569	-0.38998	3	-51.5	2.709	921.25	3
218.66	1.0928	0.043636	-0.33297	2	-67.5	3.5236	925.25	3
218.67	1.0928	0.043636	-0.33297	3	-53	1.6414	923.25	3
218.91	0.9052	0.12402	-0.38998	3	-53	1.6904	923.25	3
218.92	0.9052	0.12402	-0.38998	3	-52	2.1859	922.25	3
219.16	0.88175	0.10105	-0.40139	2	-62	5.8199	922.25	3
219.17	0.88175	0.10105	-0.40139	3	-52.5	1.9773	922.75	3
219.41	0.88175	0.10105	-0.40139	3	-52.5	2.0018	922.75	3
219.42	0.84658	0.11254	-0.40139	2	-61	6.2556	921.75	3
219.53	0.84658	0.11254	-0.40139	3	-51.5	2.5571	921.75	3
219.83	0.9052	0.10105	-0.40139	3	-50.5	3.5282	920.25	3
219.95	1.0107	0.10105	-0.36718	2	-66.5	3.9868	924.75	3
220.16	1.0107	0.10105	-0.36718	2	-65.5	4.3013	924.25	3
220.41	1.0107	0.10105	-0.36718	3	-53.5	1.4297	923.75	3
220.72	0.89348	0.11254	-0.40139	3	-51	2.7489	921.25	3
221.16	0.94038	0.12402	-0.38998	3	-53	1.623	923.25	3
221.17	0.94038	0.12402	-0.38998	2	-64	5.0253	923.25	3
221.41	0.91693	0.11254	-0.38998	3	-52	2.1246	922.25	3
221.66	0.9052	0.10105	-0.40139	2	-63.5	5.3781	922.75	3
222.04	0.89348	0.11254	-0.40139	3	-51.5	2.4083	921.75	3
222.04	0.92865	0.10105	-0.40139	3	-50.5	3.3533	920.25	3
222.35	0.89348	0.10105	-0.40139	2	-66.5	0.84983	924.75	3
222.41	0.89348	0.10105	-0.40139	3	-54.5	1.1597	924.25	3
222.41	0.89348	0.10105	-0.40139	2	-65	1.2195	924.25	3
222.91	0.92865	0.12402	-0.40139	3	-50.5	6.2632	920.75	3
223.07	0.88175	0.11254	-0.40139	3	-50.5	0.0061359	920.75	3
223.15	0.88175	0.10105	-0.40139	2	-60.5	0.49087	921.25	3
223.16	0.88175	0.10105	-0.40139	3	-51	2.8149	921.25	3
223.66	0.9521	0.12402	-0.37858	3	-53	1.646	923.25	3
223.67	0.9521	0.12402	-0.37858	3	-53	1.6429	923.25	3
223.91	0.9521	0.11254	-0.38998	3	-52	2.1629	922.25	3
223.92	0.9521	0.11254	-0.38998	2	-62.5	5.8077	922.25	3
224.16	1.1749	0.0091865	-0.28736	2	-63	5.4226	922.75	3
224.41	1.1749	0.0091865	-0.28736	2	-62	6.2556	921.75	3
224.42	1.1749	0.0091865	-0.28736	3	-50.5	0.19021	920.25	3
224.49	0.92865	0.12402	-0.38998	3	-51	0.18561	920.25	3
224.91	0.96383	0.12402	-0.36718	2	-65.5	4.3412	924.25	3
225.16	0.96383	0.12402	-0.36718	2	-64.5	4.6909	923.75	3
225.41	0.89348	0.12402	-0.38998	3	-51	6.1605	920.75	3
225.55	0.87003	0.11254	-0.40139	3	-51	6.1666	920.75	3
225.66	0.89348	0.10105	-0.41279	3	-51.5	5.8184	921.25	3
226.16	1.0811	0.055119	-0.32157	3	-53	1.6352	923.25	3
226.17	1.0811	0.055119	-0.32157	3	-53	1.6506	923.25	3
226.41	0.91693	0.11254	-0.40139	3	-52	2.1829	922.25	3
226.42	0.91693	0.11254	-0.40139	2	-62	5.8107	922.25	3
226.66	1.1397	0.02067	-0.32157	3	-52.5	1.9558	922.75	3
226.67	1.1397	0.02067	-0.32157	3	-52	5.6696	921.75	3
226.91	0.9052	0.12402	-0.40139	3	-51.5	2.5525	921.75	3
226.92	1.0694	0.043636	-0.33297	3	-50.5	0.38503	920.25	3
227.16	0.89348	0.10105	-0.41279	2	-65.5	0.82221	924.75	3
227.66	0.94038	0.12402	-0.38998	2	-63.5	4.6403	923.75	3
227.67	0.96383	0.12402	-0.37858	2	-60	0.78386	920.75	3
227.91	0.96383	0.12402	-0.37858	3	-51.5	2.7443	921.25	3
227.92	1.0342	0.089569	-0.35577	2	-61	0.28225	921.25	3
228.16	1.0342	0.089569	-0.35577	2	-67	0.41724	925.25	3
228.41	1.0342	0.089569	-0.35577	3	-53.5	1.6122	923.25	3
228.66	1.0694	0.043636	-0.32157	2	-63.5	1.8761	923.25	3
228.91	1.0694	0.043636	-0.32157	2	-62	5.7616	922.25	3
228.92	1.0694	0.043636	-0.32157	3	-52.5	1.8178	922.75	3
229	1.0694	0.043636	-0.32157	2	-63	5.3827	922.75	3
229.16	0.91693	0.12402	-0.38998	3	-51.5	2.3715	921.75	3
229.17	0.91693	0.12402	-0.38998	3	-52	2.3623	921.75	3
229.41	0.8583	0.11254	-0.40139	2	-60	1.2088	920.25	3
229.42	0.8583	0.11254	-0.40139	3	-51	0.17487	920.25	3
229.66	0.9052	0.12402	-0.40139	3	-55	0.83909	924.75	3
230.16	1.0342	0.089569	-0.36718	3	-51	6.1927	920.75	3
230.41	1.128	0.032153	-0.31016	2	-60.5	0.40957	921.25	3
230.42	1.128	0.032153	-0.31016	3	-51.5	5.9196	921.25	3
230.5	1.128	0.032153	-0.31016	3	-55	0.47093	925.75	3
230.91	0.92865	0.12402	-0.40139	3	-53	1.6843	923.25	3
231.16	0.92865	0.12402	-0.40139	3	-53	1.6705	923.25	3
231.17	0.9052	0.11254	-0.40139	2	-61.5	5.7923	922.25	3
231.41	0.9052	0.11254	-0.40139	2	-62	5.3981	922.75	3
231.42	0.9052	0.11254	-0.40139	3	-52.5	1.9037	922.75	3
231.66	1.0576	0.066602	-0.35577	2	-61	6.2126	921.75	3
231.67	1.0576	0.066602	-0.35577	3	-50.5	3.384	920.25	3
231.91	0.88175	0.12402	-0.38998	2	-60	1.2057	920.25	3
232.03	0.9052	0.10105	-0.38998	2	-66	0.75318	924.75	3
232.16	0.9052	0.10105	-0.38998	3	-54	1.1106	924.25	3
232.17	0.9052	0.10105	-0.38998	2	-65	4.2599	924.25	3
232.41	0.9052	0.10105	-0.38998	3	-53.5	1.3514	923.75	3
232.66	0.96383	0.11254	-0.38998	3	-51	6.1528	920.75	3
232.67	0.88175	0.11254	-0.38998	2	-60	0.73324	920.75	3
232.91	0.88175	0.11254	-0.38998	3	-51.5	2.6891	921.25	3
233.41	1.0694	0.043636	-0.33297	2	-63.5	4.9333	923.25	3
233.44	1.0694	0.043636	-0.33297	2	-63.5	4.9548	923.25	3
233.66	1.0694	0.043636	-0.33297	3	-52	2.123	922.25	3
233.91	0.99901	0.10105	-0.36718	3	-52.5	1.8607	922.75	3
233.92	0.99901	0.10105	-0.36718	2	-62.5	5.3398	922.75	3
234.01	0.99901	0.10105	-0.36718	3	-51.5	2.4329	921.75	3
234.16	0.8583	0.10105	-0.40139	3	-51.5	2.4436	921.75	3
234.17	1.0107	0.078086	-0.36718	3	-50.5	3.4223	920.25	3
234.41	0.87003	0.12402	-0.38998	2	-66	3.9531	924.75	3
234.66	0.87003	0.12402	-0.38998	2	-64.5	1.1919	924.25	3
234.91	0.87003	0.12402	-0.38998	2	-63.5	4.6955	923.75	3
235.16	1.2335	-0.025263	-0.27595	2	-60	0.83295	920.75	3
235.17	1.2335	-0.025263	-0.27595	3	-51	0.001534	920.75	3
235.29	0.89348	0.11254	-0.41279	3	-51	5.958	921.25	3
235.41	0.9052	0.10105	-0.40139	2	-67.5	0.12118	925.75	3
235.91	0.92865	0.11254	-0.38998	3	-53	1.6506	923.25	3
235.92	0.92865	0.11254	-0.38998	3	-53	1.6306	923.25	3
236.16	0.89348	0.11254	-0.40139	2	-61.5	5.7494	922.25	3
236.17	0.89348	0.11254	-0.40139	2	-62.5	5.3244	922.75	3
236.41	0.89348	0.11254	-0.40139	3	-52.5	1.8745	922.75	3
236.42	1.0225	0.066602	-0.33297	3	-51.5	2.393	921.75	3
236.66	1.0107	0.089569	-0.35577	2	-60	4.3013	920.25	3
236.67	1.0107	0.089569	-0.35577	3	-50.5	0.20095	920.25	3
237.16	0.88175	0.11254	-0.40139	2	-65.5	4.266	924.25	3
237.41	0.88175	0.11254	-0.40139	2	-64	4.5989	923.75	3
237.42	0.88175	0.11254	-0.40139	3	-51	6.1206	920.75	3
237.66	0.88175	0.11254	-0.40139	2	-60.5	0.74858	920.75	3
237.67	0.88175	0.11254	-0.40139	3	-51.5	2.6814	921.25	3
237.91	1.2101	-0.0022966	-0.27595	2	-68	0.03835	925.75	3
238.16	1.2101	-0.0022966	-0.27595	2	-67	0.42031	925.25	3
238.41	1.2101	-0.0022966	-0.27595	2	-63.5	4.9854	923.25	3
238.42	1.2101	-0.0022966	-0.27595	3	-52.5	2.1598	922.25	3
238.66	0.9521	0.12402	-0.38998	2	-62	5.7846	922.25	3
238.67	0.9521	0.12402	-0.38998	3	-52.5	1.9221	922.75	3
238.91	0.9521	0.12402	-0.38998	3	-52.5	1.9267	922.75	3
238.92	0.87003	0.12402	-0.41279	3	-52	2.4881	921.75	3
239.16	1.1749	-0.0022966	-0.29876	3	-51	3.4653	920.25	3
239.17	1.1749	-0.0022966	-0.29876	2	-59.5	1.2471	920.25	3
239.66	1.0459	0.078086	-0.36718	2	-65	4.3166	924.25	3
239.91	1.0811	0.078086	-0.33297	3	-51.5	6.2157	920.75	3
240.16	1.0811	0.043636	-0.32157	2	-60.5	0.34361	921.25	3
240.17	1.0811	0.043636	-0.32157	3	-52	2.7397	921.25	3
240.23	1.0811	0.043636	-0.32157	2	-67.5	0.059825	925.75	3
240.66	0.96383	0.11254	-0.37858	3	-53.5	1.6506	923.25	3
240.67	0.96383	0.11254	-0.37858	2	-63.5	4.941	923.25	3
240.91	0.9052	0.12402	-0.38998	2	-62.5	5.665	922.25	3
241.16	0.9052	0.12402	-0.38998	2	-63.5	5.2477	922.75	3
241.41	0.9052	0.12402	-0.38998	2	-62	6.0147	921.75	3
241.42	0.9052	0.12402	-0.38998	3	-52	2.413	921.75	3
241.49	0.87003	0.11254	-0.40139	3	-51	0.18408	920.25	3
241.66	1.0928	0.043636	-0.32157	2	-67.5	0.73017	924.75	3
241.91	1.0928	0.043636	-0.32157	2	-66	4.2046	924.25	3
242.16	1.0928	0.043636	-0.32157	2	-64.5	4.5682	923.75	3
242.41	0.89348	0.12402	-0.40139	3	-51	3.068	920.75	3
242.42	0.92865	0.10105	-0.38998	3	-51.5	6.2034	920.75	3
242.66	1.0107	0.089569	-0.35577	3	-51.5	5.9304	921.25	3
242.91	0.92865	0.11254	-0.40139	2	-67.5	0.50008	925.25	3
243.16	0.92865	0.11254	-0.40139	2	-63.5	4.9716	923.25	3
243.41	0.92865	0.11254	-0.40139	3	-52	2.2212	922.25	3
243.42	0.88175	0.11254	-0.40139	3	-52	2.2243	922.25	3
243.48	0.88175	0.11254	-0.40139	3	-52.5	2.1951	922.25	3
243.66	0.91693	0.10105	-0.38998	3	-52.5	1.9297	922.75	3
243.67	0.91693	0.10105	-0.38998	2	-63	5.2754	922.75	3
243.75	0.91693	0.10105	-0.38998	2	-61.5	6.0623	921.75	3
243.91	0.87003	0.11254	-0.40139	2	-59.5	4.2553	920.25	3
244.41	0.92865	0.12402	-0.37858	2	-65.5	1.0569	924.25	3
244.66	0.92865	0.12402	-0.37858	2	-64.5	1.4097	923.75	3
244.91	1.257	-0.025263	-0.25315	3	-51.5	6.1988	920.75	3
244.92	1.257	-0.025263	-0.25315	3	-51.5	3.0511	920.75	3
245	0.87003	0.11254	-0.40139	3	-51.5	2.7259	921.25	3
245.16	1.1983	-0.0022966	-0.28736	2	-68.5	0.041417	925.75	3
245.66	0.98728	0.11254	-0.36718	2	-64	1.7257	923.25	3
245.67	0.98728	0.11254	-0.36718	2	-62.5	5.6282	922.25	3
246.16	0.94038	0.12402	-0.38998	3	-53	1.8684	922.75	3
246.17	0.94038	0.12402	-0.38998	3	-52	2.4283	921.75	3
246.24	0.9052	0.10105	-0.40139	3	-52	2.4314	921.75	3
246.41	0.9052	0.10105	-0.40139	2	-61.5	6.0991	921.75	3
246.42	0.91693	0.11254	-0.40139	3	-51	3.43	920.25	3
246.91	0.94038	0.11254	-0.37858	2	-65.5	1.1551	924.25	3
246.92	0.94038	0.11254	-0.37858	3	-53.5	1.4619	923.75	3
247.16	1.0225	0.078086	-0.34437	3	-51.5	6.2341	920.75	3
247.41	1.0342	0.089569	-0.34437	3	-51.5	6.2387	920.75	3
247.42	1.0342	0.089569	-0.34437	2	-61	0.29299	921.25	3
247.66	1.0107	0.089569	-0.36718	2	-68.5	0.099709	925.75	3
247.91	1.0107	0.089569	-0.36718	3	-53.5	1.6322	923.25	3
248.16	1.1163	0.02067	-0.31016	3	-53.5	1.6475	923.25	3
248.41	1.0225	0.10105	-0.35577	2	-62.5	5.6711	922.25	3
248.42	1.0225	0.10105	-0.35577	3	-52.5	1.8822	922.75	3
248.66	1.0225	0.10105	-0.35577	3	-52	2.4283	921.75	3
248.67	0.88175	0.11254	-0.40139	3	-52	2.3961	921.75	3
248.74	0.88175	0.11254	-0.40139	2	-62	6.0684	921.75	3
248.91	0.88175	0.11254	-0.40139	3	-51	3.3364	920.25	3
248.92	0.88175	0.10105	-0.41279	2	-60	1.0922	920.25	3
249.66	1.2218	-0.01378	-0.26455	3	-51.5	3.0588	920.75	3
249.67	1.0576	0.078086	-0.34437	3	-51	6.2157	920.75	3
249.91	0.91693	0.10105	-0.38998	3	-51.5	5.9273	921.25	3
249.92	0.91693	0.10105	-0.38998	2	-61	0.21322	921.25	3
250.66	1.2804	-0.025263	-0.24174	3	-52	2.2672	922.25	3
250.67	1.2804	-0.025263	-0.24174	2	-61.5	5.7079	922.25	3
250.75	1.2804	-0.025263	-0.24174	3	-52	2.2181	922.25	3
250.91	0.87003	0.11254	-0.38998	3	-53	1.942	922.75	3
250.92	0.87003	0.11254	-0.38998	3	-53	1.939	922.75	3
251.16	1.0928	0.055119	-0.31016	2	-61.5	6.1144	921.75	3
251.17	1.0928	0.055119	-0.31016	3	-51	0.28532	920.25	3
251.41	0.99901	0.10105	-0.36718	3	-51	0.25924	920.25	3
251.66	0.9052	0.12402	-0.40139	2	-65.5	4.2813	924.25	3
251.91	1.1866	-0.01378	-0.27595	2	-65	4.5697	923.75	3
252.16	1.1866	-0.01378	-0.27595	2	-60.5	0.67955	920.75	3
252.17	1.1866	-0.01378	-0.27595	2	-61	0.21629	921.25	3
252.41	1.1866	-0.01378	-0.27595	2	-61	0.22396	921.25	3
252.91	0.98728	0.10105	-0.37858	2	-64	4.9317	923.25	3
253.16	0.98728	0.10105	-0.37858	3	-52	2.1522	922.25	3
253.17	1.2335	-0.01378	-0.24174	2	-63	5.2708	922.75	3
253.41	1.2335	-0.01378	-0.24174	3	-53	1.8975	922.75	3
253.66	1.0459	0.078086	-0.34437	2	-61.5	6.0715	921.75	3
253.67	1.0459	0.078086	-0.34437	3	-51	0.29299	920.25	3
253.91	0.91693	0.12402	-0.37858	3	-50.5	0.31753	920.25	3
253.92	0.91693	0.12402	-0.37858	3	-54.5	0.99402	924.75	3
254.16	1.0107	0.11254	-0.38998	2	-65	4.2752	924.25	3
254.41	1.1514	0.0091865	-0.29876	2	-60	0.73324	920.75	3
254.66	1.1514	0.0091865	-0.29876	3	-51	6.2817	920.75	3
254.67	0.9052	0.10105	-0.40139	3	-51.5	2.8225	921.25	3
254.91	1.0576	0.066602	-0.33297	2	-68	0.069029	925.75	3
255.41	0.9052	0.11254	-0.38998	3	-53	1.6659	923.25	3
255.42	0.9052	0.11254	-0.38998	3	-53.5	1.6582	923.25	3
255.66	0.92865	0.11254	-0.38998	3	-52.5	2.1813	922.25	3
255.67	0.92865	0.11254	-0.38998	2	-62	5.7033	922.25	3
255.74	0.92865	0.11254	-0.38998	3	-53	1.9098	922.75	3
255.91	0.9052	0.11254	-0.38998	2	-61.5	6.119	921.75	3
255.92	0.9052	0.11254	-0.38998	3	-52	2.4329	921.75	3
256.16	0.91693	0.12402	-0.37858	3	-51	0.21936	920.25	3
256.17	0.91693	0.12402	-0.37858	2	-59.5	1.1213	920.25	3
256.66	1.0342	0.089569	-0.37858	2	-65.5	1.1106	924.25	3
256.67	1.0342	0.089569	-0.37858	2	-64.5	4.5866	923.75	3
256.91	1.0342	0.089569	-0.37858	2	-60.5	0.7179	920.75	3
257.16	0.91693	0.10105	-0.40139	3	-51.5	5.8951	921.25	3
257.41	1.2335	-0.025263	-0.26455	2	-68	0.095107	925.75	3
257.66	1.2335	-0.025263	-0.26455	2	-66.5	0.45406	925.25	3
257.91	1.2101	-0.0022966	-0.27595	3	-52	2.2841	922.25	3
257.92	1.2101	-0.0022966	-0.27595	2	-61.5	5.803	922.25	3
258.16	1.1045	0.032153	-0.31016	3	-52.5	1.9957	922.75	3
258.17	1.1045	0.032153	-0.31016	2	-62	5.3751	922.75	3
258.41	1.1749	0.0091865	-0.29876	3	-51.5	2.4866	921.75	3
258.42	1.1749	0.0091865	-0.29876	3	-50.5	3.4883	920.25	3
258.66	1.1749	0.0091865	-0.29876	3	-51	0.316	920.25	3
258.67	0.89348	0.11254	-0.40139	2	-59	1.1735	920.25	3
258.74	0.89348	0.11254	-0.40139	2	-66	0.77159	924.75	3
258.91	0.89348	0.11254	-0.40139	3	-54.5	1.1643	924.25	3
258.92	0.89348	0.11254	-0.40139	2	-65	4.2476	924.25	3
259.16	0.89348	0.11254	-0.40139	3	-53.5	1.4159	923.75	3
259.41	1.0342	0.078086	-0.35577	2	-60	0.69489	920.75	3
259.42	1.0342	0.078086	-0.35577	3	-51.5	6.185	920.75	3
259.66	1.0576	0.078086	-0.33297	2	-61	0.22856	921.25	3
259.67	1.0576	0.078086	-0.33297	2	-68.5	0.021476	925.75	3
259.91	1.0576	0.078086	-0.33297	2	-67.5	0.38656	925.25	3
260.16	1.0576	0.078086	-0.33297	3	-53.5	1.6276	923.25	3
260.41	0.88175	0.12402	-0.37858	3	-52.5	2.1644	922.25	3
260.42	0.88175	0.12402	-0.37858	3	-52	2.1598	922.25	3
260.51	0.92865	0.11254	-0.38998	3	-52.5	1.9144	922.75	3
260.66	0.92865	0.11254	-0.38998	3	-52.5	1.9037	922.75	3
260.67	0.96383	0.12402	-0.38998	3	-52	2.4758	921.75	3
260.91	0.96383	0.12402	-0.38998	2	-61	6.1436	921.75	3
260.92	0.91693	0.11254	-0.38998	3	-51	3.4699	920.25	3
261.16	0.87003	0.11254	-0.40139	2	-66	0.84522	924.75	3
261.66	0.92865	0.11254	-0.40139	3	-53.5	1.5033	923.75	3
261.67	0.92865	0.11254	-0.40139	2	-64	1.5815	923.75	3
261.75	0.92865	0.11254	-0.40139	3	-51	0.036816	920.75	3
261.91	0.87003	0.11254	-0.40139	3	-51	0.01534	920.75	3
261.92	0.92865	0.10105	-0.40139	2	-60.5	0.34515	921.25	3
262.16	0.92865	0.10105	-0.40139	3	-51.5	5.9396	921.25	3
262.41	0.94038	0.12402	-0.38998	2	-68	0.14266	925.75	3
262.66	1.0576	0.066602	-0.34437	3	-53	1.6598	923.25	3
262.91	1.0576	0.066602	-0.34437	3	-52.5	2.1721	922.25	3
262.92	0.89348	0.11254	-0.40139	3	-52	2.1583	922.25	3
263.16	1.1983	-0.0022966	-0.29876	2	-63	5.3275	922.75	3
263.17	1.1983	-0.0022966	-0.29876	2	-61.5	6.1114	921.75	3
263.41	1.1983	-0.0022966	-0.29876	2	-60	1.1505	920.25	3
263.42	1.1983	-0.0022966	-0.29876	3	-51	3.3456	920.25	3
263.5	0.87003	0.12402	-0.40139	3	-51	0.20555	920.25	3
263.66	0.87003	0.12402	-0.40139	2	-67	0.79614	924.75	3
263.91	0.9521	0.12402	-0.37858	3	-54	1.3484	923.75	3
264.16	0.9521	0.12402	-0.37858	2	-65	4.625	923.75	3
264.17	0.9521	0.12402	-0.37858	2	-61	0.7225	920.75	3
264.41	0.9521	0.12402	-0.37858	3	-51.5	6.1804	920.75	3
264.42	0.87003	0.12402	-0.41279	2	-61.5	0.31907	921.25	3
264.49	0.87003	0.12402	-0.41279	3	-51.5	2.7474	921.25	3
264.91	0.9521	0.12402	-0.38998	2	-67.5	0.52002	925.25	3
265.16	0.9521	0.12402	-0.38998	3	-52.5	1.7395	923.25	3
265.17	0.89348	0.12402	-0.40139	2	-62.5	5.8061	922.25	3
265.41	0.89348	0.12402	-0.40139	3	-52	2.2396	922.25	3
265.42	1.1163	0.02067	-0.32157	2	-63	5.4165	922.75	3
265.66	1.1163	0.02067	-0.32157	3	-51.5	2.4866	921.75	3
265.67	1.1514	-0.0022966	-0.29876	3	-51.5	2.4682	921.75	3
265.91	1.0576	0.078086	-0.34437	3	-51	0.28685	920.25	3
266.16	0.96383	0.11254	-0.38998	2	-67	3.9807	924.75	3
266.66	0.96383	0.12402	-0.37858	2	-60.5	0.70717	920.75	3
266.91	0.96383	0.12402	-0.37858	3	-51.5	5.8368	921.25	3
266.92	1.1983	-0.01378	-0.26455	3	-51.5	5.8291	921.25	3
267.41	0.89348	0.1355	-0.38998	3	-53	1.5969	923.25	3
267.66	0.96383	0.11254	-0.38998	3	-52.5	2.1399	922.25	3
267.67	0.96383	0.11254	-0.38998	2	-62.5	5.6957	922.25	3
267.91	0.96383	0.11254	-0.38998	3	-52.5	1.8684	922.75	3
268.16	0.87003	0.12402	-0.40139	3	-52	2.4513	921.75	3
268.17	1.2218	-0.01378	-0.26455	3	-50.5	0.30526	920.25	3
268.24	1.2218	-0.01378	-0.26455	3	-50.5	3.4499	920.25	3
268.41	1.2218	-0.01378	-0.26455	2	-60	1.1766	920.25	3
268.42	1.2218	-0.01378	-0.26455	3	-50.5	3.4622	920.25	3
268.91	0.9052	0.10105	-0.41279	3	-53.5	1.4297	923.75	3
268.92	0.9052	0.10105	-0.41279	2	-60.5	0.72557	920.75	3
269.16	0.9052	0.10105	-0.41279	3	-51	6.231	920.75	3
269.17	0.87003	0.11254	-0.40139	2	-61	0.26998	921.25	3
269.41	0.87003	0.11254	-0.40139	2	-61	0.28072	921.25	3
269.42	0.87003	0.11254	-0.40139	2	-68.5	0.092039	925.75	3
269.91	0.96383	0.12402	-0.37858	3	-53	1.6199	923.25	3
269.92	0.96383	0.12402	-0.37858	3	-53.5	1.6322	923.25	3
270.16	1.0107	0.10105	-0.36718	3	-52	2.1322	922.25	3
270.17	1.0107	0.10105	-0.36718	2	-62.5	5.6128	922.25	3
270.41	0.9521	0.11254	-0.38998	3	-52.5	1.8561	922.75	3
270.66	1.0928	0.055119	-0.31016	3	-52	2.3823	921.75	3
270.67	1.0694	0.078086	-0.33297	2	-60	4.2399	920.25	3
271.16	1.0811	0.078086	-0.32157	3	-54.5	1.1474	924.25	3
271.17	1.0811	0.078086	-0.32157	2	-65.5	1.0891	924.25	3
271.41	1.0811	0.078086	-0.32157	2	-65	4.582	923.75	3
271.42	1.0811	0.078086	-0.32157	3	-51	6.2617	920.75	3
271.66	0.88175	0.12402	-0.40139	2	-60	0.73631	920.75	3
271.67	0.88175	0.12402	-0.40139	3	-51	2.8302	921.25	3
271.91	0.89348	0.12402	-0.40139	2	-60.5	0.32367	921.25	3
272.41	0.9521	0.11254	-0.38998	3	-53	1.6889	923.25	3
272.42	0.9521	0.11254	-0.38998	3	-53	1.7012	923.25	3
272.66	1.0928	0.043636	-0.32157	2	-62	5.734	922.25	3
272.67	1.0928	0.043636	-0.32157	2	-62	5.7202	922.25	3
272.91	1.0928	0.043636	-0.32157	3	-52	1.9052	922.75	3
272.92	1.0694	0.066602	-0.32157	2	-61.5	6.119	921.75	3
273.16	1.0694	0.066602	-0.32157	2	-60.5	1.1075	920.25	3
273.17	1.0694	0.066602	-0.32157	2	-59.5	1.1474	920.25	3
273.41	1.0694	0.066602	-0.32157	2	-66.5	0.74091	924.75	3
273.66	1.1514	0.032153	-0.31016	3	-54.5	1.1244	924.25	3
273.67	1.1514	0.032153	-0.31016	3	-53.5	1.3898	923.75	3
273.91	1.0225	0.078086	-0.35577	3	-51	6.1605	920.75	3
274.16	0.88175	0.11254	-0.40139	2	-61	0.2347	921.25	3
274.17	0.88175	0.11254	-0.40139	2	-61	0.21936	921.25	3
274.66	1.2687	-0.048229	-0.25315	2	-68	0.40344	925.25	3
274.91	1.2687	-0.048229	-0.25315	3	-53	1.6352	923.25	3
274.92	0.9052	0.12402	-0.40139	2	-62	5.6834	922.25	3
275.16	0.98728	0.12402	-0.37858	3	-52.5	1.9251	922.75	3
275.41	0.98728	0.12402	-0.37858	3	-51.5	2.5142	921.75	3
275.42	0.88175	0.10105	-0.38998	2	-61.5	6.1482	921.75	3
275.66	0.88175	0.10105	-0.38998	3	-50.5	0.36509	920.25	3
275.67	0.88175	0.10105	-0.40139	2	-59.5	1.2134	920.25	3
275.91	0.88175	0.10105	-0.40139	2	-66	0.79153	924.75	3
275.92	0.88175	0.10105	-0.40139	3	-54	1.1888	924.25	3
276.16	0.88175	0.11254	-0.40139	3	-53.5	1.4297	923.75	3
276.17	0.88175	0.11254	-0.40139	2	-64	1.4726	923.75	3
276.41	0.88175	0.11254	-0.40139	2	-60	0.72097	920.75	3
276.66	0.89348	0.11254	-0.42419	2	-61	0.27612	921.25	3
276.67	0.89348	0.11254	-0.42419	2	-68	0.092039	925.75	3
277.16	1.0811	0.066602	-0.33297	3	-53	1.6091	923.25	3
277.41	1.0811	0.066602	-0.33297	3	-53	1.6045	923.25	3
277.42	0.9521	0.11254	-0.37858	2	-62.5	5.6665	922.25	3
277.66	0.9521	0.11254	-0.37858	3	-52.5	1.8592	922.75	3
277.67	0.9521	0.11254	-0.37858	3	-52.5	1.853	922.75	3
277.91	0.92865	0.12402	-0.38998	2	-62	6.0746	921.75	3
277.92	0.92865	0.12402	-0.38998	3	-51.5	2.3746	921.75	3
278.16	0.88175	0.11254	-0.41279	3	-51	0.18101	920.25	3
278.17	0.88175	0.11254	-0.41279	2	-60	4.2476	920.25	3
278.41	0.96383	0.12402	-0.38998	2	-65.5	4.2353	924.25	3
278.66	0.96383	0.12402	-0.38998	3	-53.5	1.353	923.75	3
278.67	0.96383	0.12402	-0.38998	2	-65	4.5943	923.75	3
278.91	0.9521	0.12402	-0.38998	3	-51	6.1344	920.75	3
279.16	0.9521	0.11254	-0.40139	3	-51.5	5.8767	921.25	3
279.41	1.1866	-0.0022966	-0.27595	2	-68	0.11198	925.75	3
279.66	1.1866	-0.0022966	-0.27595	3	-53	1.6812	923.25	3
279.67	0.88175	0.12402	-0.41279	2	-63	4.9946	923.25	3
279.91	0.88175	0.12402	-0.41279	3	-52	2.1982	922.25	3
279.92	0.9521	0.12402	-0.38998	2	-62	5.3551	922.75	3
280.16	0.9521	0.12402	-0.38998	3	-52.5	1.9021	922.75	3
280.41	0.94038	0.10105	-0.40139	2	-61	6.1697	921.75	3
280.42	0.94038	0.10105	-0.40139	2	-59.5	1.198	920.25	3
280.48	0.94038	0.10105	-0.40139	2	-59.5	1.1781	920.25	3
280.66	0.94038	0.10105	-0.40139	2	-66	0.77619	924.75	3
281.16	0.9052	0.12402	-0.38998	3	-54	1.3606	923.75	3
281.17	0.94038	0.10105	-0.38998	3	-51	6.119	920.75	3
281.41	1.0928	0.043636	-0.31016	3	-51	6.1298	920.75	3
281.42	1.0928	0.043636	-0.31016	3	-51.5	2.6937	921.25	3
281.66	1.2687	-0.036746	-0.24174	3	-51.5	2.6584	921.25	3
281.67	1.2687	-0.036746	-0.24174	3	-51.5	2.6783	921.25	3
281.75	1.2687	-0.036746	-0.24174	2	-68	0.053689	925.75	3
282.16	1.0225	0.078086	-0.34437	3	-53.5	1.5739	923.25	3
282.17	1.0225	0.078086	-0.34437	3	-53.5	1.5662	923.25	3
282.41	1.0459	0.078086	-0.34437	3	-52	2.0755	922.25	3
282.42	1.0459	0.078086	-0.34437	2	-62	5.6987	922.25	3
282.49	1.0459	0.078086	-0.34437	3	-52.5	1.8484	922.75	3
282.66	0.88175	0.11254	-0.40139	3	-51.5	2.3945	921.75	3
282.67	0.88175	0.11254	-0.40139	3	-52	2.4099	921.75	3
282.91	0.88175	0.11254	-0.40139	3	-51	0.22089	920.25	3
282.92	0.9052	0.10105	-0.42419	2	-59.5	1.2134	920.25	3
283.16	0.9052	0.10105	-0.42419	2	-65.5	0.79614	924.75	3
283.41	1.1514	0.0091865	-0.29876	3	-53.5	1.4082	923.75	3
283.66	1.1514	0.0091865	-0.29876	3	-53.5	1.3821	923.75	3
283.67	1.0811	0.066602	-0.33297	3	-51	6.1881	920.75	3
283.91	1.1045	0.02067	-0.29876	2	-61	0.31447	921.25	3
283.92	1.1045	0.02067	-0.29876	2	-61	0.32214	921.25	3
284.16	1.1045	0.02067	-0.29876	2	-67.5	0.049087	925.75	3
284.66	1.2452	-0.025263	-0.25315	2	-63.5	4.964	923.25	3
284.67	1.2452	-0.025263	-0.25315	3	-52	2.097	922.25	3
284.91	0.97555	0.12402	-0.37858	2	-62.5	5.3628	922.75	3
284.92	0.97555	0.12402	-0.37858	3	-53	1.8162	922.75	3
285.16	0.97555	0.12402	-0.37858	3	-52	2.3669	921.75	3
285.19	0.88175	0.11254	-0.41279	2	-61.5	6.1375	921.75	3
285.41	0.88175	0.11254	-0.41279	3	-51	0.13499	920.25	3
285.42	0.96383	0.11254	-0.37858	3	-51	3.2674	920.25	3
285.66	0.98728	0.10105	-0.36718	2	-66	0.73784	924.75	3
285.91	0.98728	0.10105	-0.36718	2	-65.5	4.2384	924.25	3
286.16	0.99901	0.11254	-0.37858	2	-61	0.71637	920.75	3
286.17	0.99901	0.11254	-0.37858	3	-51.5	6.1129	920.75	3
286.41	1.0225	0.078086	-0.34437	2	-61	0.31447	921.25	3
286.66	1.0225	0.078086	-0.34437	2	-68	0.081301	925.75	3
286.91	1.0225	0.078086	-0.34437	2	-66	0.4832	925.25	3
286.92	1.0225	0.078086	-0.34437	3	-52.5	1.7181	923.25	3
287.16	0.88175	0.10105	-0.41279	3	-51.5	2.258	922.25	3
287.41	1.2921	-0.036746	-0.26455	2	-62	5.3981	922.75	3
287.66	1.0811	0.066602	-0.32157	2	-61	6.1773	921.75	3
287.67	1.0811	0.066602	-0.32157	2	-59.5	1.2088	920.25	3
287.91	1.0811	0.066602	-0.32157	3	-50.5	0.27918	920.25	3
288.16	0.9521	0.11254	-0.38998	3	-54	1.106	924.25	3
288.17	0.9521	0.11254	-0.38998	2	-65	4.2323	924.25	3
288.41	0.9521	0.11254	-0.38998	2	-63.5	4.582	923.75	3
288.42	0.9521	0.11254	-0.38998	3	-51	6.1497	920.75	3
288.66	0.88175	0.11254	-0.40139	2	-60	0.67035	920.75	3
288.67	0.88175	0.11254	-0.40139	3	-51	2.6707	921.25	3
288.91	0.92865	0.12402	-0.38998	3	-51.5	2.6553	921.25	3
289.41	1.0459	0.089569	-0.33297	3	-53	1.5386	923.25	3
289.42	1.0459	0.089569	-0.33297	3	-53	1.5539	923.25	3
289.66	0.89348	0.12402	-0.38998	3	-52.5	5.1971	922.25	3
289.67	0.89348	0.12402	-0.38998	2	-62	5.6251	922.25	3
289.91	0.89348	0.12402	-0.38998	3	-52.5	1.7932	922.75	3
289.92	0.9052	0.12402	-0.37858	3	-51.5	2.347	921.75	3
290.16	1.1866	0.02067	-0.27595	3	-51.5	2.3424	921.75	3
290.17	1.0225	0.10105	-0.35577	3	-51	0.15493	920.25	3
290.66	1.0342	0.078086	-0.35577	3	-54	1.0983	924.25	3
290.91	0.99901	0.10105	-0.35577	2	-64	4.6173	923.75	3
290.92	0.99901	0.10105	-0.35577	2	-60.5	0.77926	920.75	3
291.16	0.89348	0.12402	-0.447	3	-51	5.9503	921.25	3
291.41	0.94038	0.078086	-0.41279	2	-68	0.27765	925.75	3
291.66	0.94038	0.078086	-0.41279	2	-67	0.56911	925.25	3
291.91	0.94038	0.078086	-0.41279	2	-63.5	5.1143	923.25	3
291.92	0.94038	0.078086	-0.41279	3	-52.5	2.2105	922.25	3
292.16	0.97555	0.12402	-0.38998	2	-62	5.8521	922.25	3
292.17	0.97555	0.12402	-0.38998	3	-53	1.9574	922.75	3
292.41	0.97555	0.12402	-0.38998	3	-53	1.9359	922.75	3
292.42	0.8583	0.10105	-0.37858	2	-61.5	6.2617	921.75	3
292.66	0.8583	0.10105	-0.37858	3	-51	3.4223	920.25	3
292.67	0.89348	0.10105	-0.38998	2	-59.5	1.2732	920.25	3
293.16	0.96383	0.11254	-0.36718	3	-54.5	1.2072	924.25	3
293.17	1.1163	0.032153	-0.29876	3	-54	1.4174	923.75	3
293.41	1.1163	0.032153	-0.29876	3	-51.5	3.0664	920.75	3
293.42	0.94038	0.11254	-0.36718	3	-51.5	6.205	920.75	3
293.66	0.94038	0.11254	-0.36718	3	-51.5	6.2157	920.75	3
293.67	0.88175	0.12402	-0.40139	3	-51.5	5.8966	921.25	3
293.76	1.0576	0.032153	-0.33297	2	-67.5	0.16107	925.75	3
294.16	1.0576	0.032153	-0.33297	2	-66.5	3.68	925.25	3
294.41	0.9052	0.12402	-0.38998	2	-60.5	5.8966	922.25	3
294.42	0.9052	0.12402	-0.38998	3	-52	2.3746	922.25	3
294.66	0.9052	0.12402	-0.38998	2	-60.5	5.9411	922.25	3
294.67	0.97555	0.10105	-0.40139	2	-61.5	5.5193	922.75	3
294.91	0.97555	0.10105	-0.40139	3	-51.5	2.7136	921.75	3
294.92	0.91693	0.10105	-0.38998	2	-58.5	1.3361	920.25	3
295.16	0.91693	0.10105	-0.38998	2	-58.5	1.4496	920.25	3
295.16	0.91693	0.10105	-0.38998	3	-53.5	1.3085	924.75	3
295.41	1.0811	-0.01378	-0.34437	3	-53	1.6398	924.25	3
295.42	1.0811	-0.01378	-0.34437	2	-62.5	4.8336	924.25	3
295.66	1.1632	-0.10565	-0.27595	3	-52.5	1.8807	923.75	3
295.91	1.1632	-0.10565	-0.27595	3	-51	3.6493	920.75	3
295.92	0.92865	0.089569	-0.29876	3	-51	3.6064	920.75	3
296.16	1.0342	0.066602	-0.25315	3	-51.5	0.13499	921.25	3
296.41	1.2335	-0.0022966	-0.16192	2	-66	4.2184	925.75	3
296.66	1.1983	-0.082679	-0.093505	3	-52	2.1077	923.25	3
296.67	1.1983	-0.082679	-0.093505	2	-60	6.2341	923.25	3
296.91	1.1983	-0.082679	-0.093505	3	-51.5	2.6354	922.25	3
296.92	0.87003	0.078086	-0.28736	2	-59	0.44179	922.75	3
297.28	0.98728	0.10105	-0.26455	3	-51	2.3669	922.75	3
297.4	0.9521	0.11254	-0.29876	3	-50	6.1911	921.75	3
297.56	0.91693	0.066602	-0.21894	3	-51	3.0756	921.75	3
297.71	0.84658	0.14698	-0.31016	3	-50	0.14573	920.25	3
297.72	0.97555	0.10105	-0.17333	3	-51.5	6.0239	920.25	3
298.02	1.3625	-0.094162	0.088944	2	-68.5	4.1448	924.25	3
298.16	1.3625	-0.094162	0.088944	3	-53	2.4958	920.75	3
298.41	0.99901	0.12402	-0.11631	2	-63.5	6.2387	921.25	3
299.46	1.0107	0.14698	-0.082102	2	-69	5.9703	922.25	3
300.16	1.1749	0.14698	0.57927	3	-59	6.0991	924.25	3
301.16	0.49481	0.65224	0.52226	3	-56	0.73017	925.75	3
301.66	0.8114	0.62928	0.54506	3	-56	2.5909	922.25	3
304.41	0.75277	0.66373	0.47665	3	-59	0.82221	922.25	1
304.66	0.30721	1.0427	-0.059296	1	-60	1.9742	921.75	1
304.91	0.30721	1.0197	-0.12771	2	-56.5	1.5723	920.25	1
305.16	0.30721	1.0197	-0.12771	2	-59.5	0.84216	924.75	1
305.41	0.30721	1.0197	-0.12771	2	-58.5	4.3872	924.25	1
305.88	0.29548	1.0312	-0.15052	2	-57.5	1.3177	920.75	1
307.71	0.17823	0.90487	0.21438	2	-57	0.75012	920.25	1
314.45	-0.12663	1.1345	0.066138	1	-59	6.0301	924.25	4
314.95	-0.12663	1.1345	0.066138	1	-58	5.0944	920.75	4
328.66	0.68242	0.82449	-0.16192	3	-69	0.29299	922.25	2
329.91	0.68242	0.82449	-0.16192	2	-59	5.7187	920.75	2
331.16	0.68242	0.82449	-0.16192	2	-60.5	0.7946	922.75	2
333.41	0.68242	0.82449	-0.16192	3	-68.5	6.2709	922.25	2
337.16	0.74105	0.80152	-0.13912	2	-61	6.1267	923.75	2
338.41	0.74105	0.80152	-0.13912	3	-69	5.9979	922.75	2
339.91	0.74105	0.80152	-0.13912	3	-66.5	0.89584	921.25	2
341.16	0.74105	0.80152	-0.13912	2	-59	1.4067	921.75	2
342.41	0.74105	0.80152	-0.13912	2	-58.5	1.7564	921.25	2
343.41	0.74105	0.80152	-0.13912	2	-60	0.40037	922.75	2
345.41	0.69414	0.80152	-0.11631	3	-69.5	5.395	923.25	2
347.16	0.69414	0.80152	-0.11631	3	-67	0.7087	921.25	2
349.77	0.69414	0.81301	-0.12771	2	-58.5	1.6199	921.25	2
351.28	0.69414	0.81301	-0.12771	3	-67	1.6598	920.25	2
356.13	0.69414	0.81301	-0.12771	3	-67	1.6398	920.25	2
365.76	0.69414	0.81301	-0.12771	2	-58.5	5.372	920.25	2
368.38	0.69414	0.81301	-0.12771	3	-67	1.7426	920.25	2
375.16	0.69414	0.81301	-0.12771	2	-59.5	0.92039	921.75	2
377.66	0.69414	0.81301	-0.12771	3	-68	0.26691	921.75	2
382.82	0.74105	0.79004	-0.082102	3	-67.5	1.6843	920.25	2
417.7	0.74105	0.79004	-0.082102	2	-68	5.5515	920.75	4
545.37	0.54171	0.83597	0.20297	3	-64.5	5.2631	925.25	1
545.64	0.98728	0.46851	0.13456	3	-56.5	1.0799	922.25	1
545.84	1.0342	0.49148	0.10035	3	-56	0.81454	922.75	1
546.04	0.89348	0.51445	0.20297	2	-60	4.7814	921.75	1
546.04	0.89348	0.51445	0.20297	2	-59.5	1.4496	921.75	1
546.08	0.89348	0.51445	0.20297	3	-54	5.7892	920.25	1
546.19	0.87003	0.59483	0.043332	2	-63	4.9118	924.75	1
546.24	0.87003	0.59483	0.043332	2	-62	1.7211	924.25	1
546.66	0.94038	0.33072	-0.013684	2	-58	0.33748	920.75	3
546.91	0.94038	0.33072	-0.013684	3	-61.5	4.4531	925.75	3
547.41	0.94038	0.33072	-0.013684	2	-63.5	1.221	923.25	3
547.91	1.0107	-0.025263	-0.49261	2	-61.5	4.1448	922.75	3
548.16	1.0107	-0.025263	-0.49261	2	-60	5.3643	921.75	3
548.66	0.92865	0.043636	-0.4356	3	-60.5	4.9041	924.25	3
548.91	0.92865	0.043636	-0.4356	3	-60	5.1971	923.75	3
549.41	0.88175	0.0091865	-0.42419	2	-60	5.8	925.75	3
550.66	0.9521	0.032153	-0.4356	2	-54.5	0.20709	920.25	3
550.91	0.89348	0.043636	-0.4356	3	-59	4.9164	924.75	3
551.16	0.89348	0.043636	-0.4356	3	-58.5	5.1296	924.25	3
551.41	0.89348	0.043636	-0.4356	3	-59	2.1583	923.75	3
551.91	1.0459	-0.01378	-0.38998	3	-59.5	4.3826	925.75	3
552.16	1.0459	-0.01378	-0.38998	3	-59.5	4.559	925.25	3
552.41	1.0107	-0.01378	-0.38998	3	-58.5	5.3797	923.25	3
553.41	0.94038	0.043636	-0.4356	3	-59	5.0683	924.25	3
554.17	0.88175	0.055119	-0.4356	3	-60.5	1.1229	925.75	3
554.41	0.88175	0.055119	-0.4356	3	-59.5	4.4823	925.25	3
555.66	0.91693	0.032153	-0.4584	3	-59	4.7998	924.75	3
556.16	1.0811	-0.025263	-0.37858	3	-59	5.1603	923.75	3
556.66	1.0459	-0.025263	-0.36718	2	-60	5.3827	925.75	3
556.91	1.0459	-0.025263	-0.36718	3	-59.5	4.4854	925.25	3
558.16	1.0576	-0.01378	-0.37858	3	-59	4.7415	924.75	3
558.41	1.0576	-0.01378	-0.37858	3	-59	4.9425	924.25	3
559.42	1.2335	-0.094162	-0.31016	3	-59.5	1.3913	925.25	3
560.66	0.88175	0.055119	-0.447	2	-59	6.0025	924.75	3
560.91	0.88175	0.055119	-0.447	3	-59	4.9041	924.25	3
561.66	0.9521	0.032153	-0.4356	3	-59.5	4.5498	925.25	3
561.92	0.9521	0.032153	-0.4356	2	-59.5	5.6849	925.25	3
563.16	1.1632	-0.048229	-0.34437	2	-59	5.9841	924.75	3
563.41	1.1632	-0.048229	-0.34437	3	-59.5	4.9824	924.25	3
564.16	1.128	-0.048229	-0.35577	3	-60.5	1.149	925.75	3
564.41	1.128	-0.048229	-0.35577	3	-60	4.5053	925.25	3
564.66	1.128	-0.048229	-0.35577	3	-59	5.329	923.25	3
565.41	1.1397	-0.048229	-0.33297	2	-59	5.9749	924.75	3
565.66	1.1397	-0.048229	-0.33297	2	-59	5.9948	924.75	3
565.91	1.1397	-0.048229	-0.33297	3	-59.5	1.9819	923.75	3
566.66	0.92865	0.043636	-0.447	2	-60	5.3429	925.75	3
566.68	0.92865	0.043636	-0.447	3	-60	4.5575	925.25	3
566.91	0.92865	0.043636	-0.447	3	-59	5.3843	923.25	3
568.16	1.0694	-0.01378	-0.36718	2	-58.5	0.029146	924.25	3
568.91	0.87003	0.032153	-0.447	2	-60	5.3014	925.75	3
569.16	0.87003	0.032153	-0.447	3	-59.5	4.493	925.25	3
570.41	1.0342	-0.0022966	-0.37858	3	-59.5	4.7185	924.75	3
570.66	1.0342	-0.0022966	-0.37858	3	-59	4.8965	924.25	3
571.41	0.89348	0.055119	-0.4356	2	-60	5.3091	925.75	3
571.91	1.0107	-0.0022966	-0.41279	3	-58.5	2.1184	923.25	3
572.66	0.87003	0.055119	-0.447	3	-59.5	1.511	924.75	3
572.92	0.87003	0.055119	-0.447	2	-58.5	0.003068	924.25	3
573.16	0.87003	0.055119	-0.447	3	-59	5.056	923.75	3
573.66	1.1749	-0.082679	-0.34437	3	-60	1.0922	925.75	3
573.91	1.1749	-0.082679	-0.34437	3	-59.5	4.4731	925.25	3
575.17	1.257	-0.10565	-0.29876	3	-59	4.6296	924.75	3
575.91	0.96383	0.032153	-0.42419	2	-54.5	2.2227	921.25	3
576.41	0.9052	0.055119	-0.447	2	-59	5.3106	925.75	3
576.42	0.9052	0.055119	-0.447	2	-59	5.6312	925.25	3
577.66	0.9052	0.043636	-0.447	2	-58.5	5.9825	924.75	3
577.91	1.1983	-0.071196	-0.34437	3	-59	5.1112	923.75	3
578.66	1.0342	-0.025263	-0.40139	3	-60	4.2507	925.75	3
578.91	1.0342	-0.025263	-0.40139	3	-59.5	4.4624	925.25	3
579.42	1.1983	-0.071196	-0.34437	3	-58	5.665	922.25	3
579.42	1.1983	-0.071196	-0.34437	3	-58	5.4533	922.75	3
580.66	1.2804	-0.11713	-0.29876	3	-59	5.0959	923.75	3
581.16	0.98728	0.02067	-0.4356	2	-59.5	2.1798	925.75	3
581.41	0.98728	0.02067	-0.4356	2	-59	5.6404	925.25	3
581.92	1.0694	-0.025263	-0.37858	3	-58.5	5.4487	922.75	3
582.67	0.89348	0.043636	-0.4698	3	-59.5	1.5631	924.75	3
583.67	1.2218	-0.10565	-0.32157	2	-58.5	5.7417	925.25	3
585.17	1.2452	-0.10565	-0.31016	3	-59.5	4.7109	924.75	3
585.42	1.0576	-0.025263	-0.38998	3	-59.5	1.9712	923.75	3
586.16	0.92865	0.043636	-0.447	3	-60	1.1091	925.75	3
586.42	0.92865	0.043636	-0.447	3	-58.5	5.2539	923.25	3
588.42	1.0576	-0.025263	-0.38998	3	-60	4.2016	925.75	3
588.66	1.0576	-0.025263	-0.38998	3	-60	4.4071	925.25	3
589.16	0.98728	0.032153	-0.4356	3	-58.5	5.6512	922.25	3
589.91	0.91693	0.055119	-0.447	2	-58	6.0439	924.75	3
590.91	1.0459	-0.025263	-0.38998	2	-59.5	5.3122	925.75	3
591.16	1.0459	-0.025263	-0.38998	3	-60	4.3979	925.25	3
591.41	1.0459	-0.025263	-0.38998	3	-58.5	5.2002	923.25	3
591.67	0.98728	0.043636	-0.4356	3	-58.5	5.415	922.75	3
592.17	0.88175	0.055119	-0.4698	3	-59	4.6986	924.75	3
592.42	0.88175	0.055119	-0.4698	3	-59.5	4.6986	924.75	3
593.16	0.91693	0.032153	-0.4356	2	-59	5.326	925.75	3
593.66	1.0459	-0.01378	-0.37858	3	-58.5	2.0601	923.25	3
594.67	0.87003	0.043636	-0.447	2	-58.5	5.9887	924.75	3
594.92	0.87003	0.043636	-0.447	3	-59.5	1.6828	924.25	3
595.16	0.87003	0.043636	-0.447	3	-59	5.0361	923.75	3
595.66	1.0342	-0.0022966	-0.40139	2	-59.5	5.3367	925.75	3
595.91	1.0342	-0.0022966	-0.40139	2	-59	5.6481	925.25	3
596.16	1.0342	-0.0022966	-0.40139	3	-58.5	5.2155	923.25	3
597.42	1.0928	-0.036746	-0.37858	3	-59	4.8673	924.25	3
597.66	1.0928	-0.036746	-0.37858	2	-54.5	5.7356	920.75	3
598.16	0.94038	0.032153	-0.447	3	-60	1.0677	925.75	3
598.41	0.94038	0.032153	-0.447	2	-59	5.6374	925.25	3
598.42	0.94038	0.032153	-0.447	3	-59	5.2232	923.25	3
598.91	0.9521	0.055119	-0.447	3	-58.5	5.4579	922.75	3
599.67	0.98728	0.02067	-0.42419	3	-59.5	1.7518	924.25	3
600.67	0.92865	0.043636	-0.4698	3	-60.5	4.2154	925.75	3
602.17	1.0225	-0.0022966	-0.41279	2	-59	6.0025	924.75	3
602.42	1.0225	-0.0022966	-0.41279	3	-59	4.8412	924.25	3
602.43	1.0225	-0.0022966	-0.41279	3	-59	1.9006	923.75	3
603.17	1.1163	-0.048229	-0.37858	3	-60	4.1816	925.75	3
603.42	1.1163	-0.048229	-0.37858	3	-60	1.2594	925.25	3
604.42	0.99901	0.02067	-0.42419	3	-59.5	4.6403	924.75	3
604.91	0.99901	0.02067	-0.42419	3	-59	5.0361	923.75	3
605.41	1.2804	-0.14009	-0.32157	2	-59.5	5.283	925.75	3
605.66	1.2804	-0.14009	-0.32157	3	-60	4.3979	925.25	3
605.92	1.2804	-0.14009	-0.32157	3	-58.5	5.2125	923.25	3
606.16	0.9521	0.043636	-0.4356	3	-58.5	5.4226	922.75	3
606.92	0.9052	0.055119	-0.447	3	-60	4.6372	924.75	3
607.17	0.9052	0.055119	-0.447	3	-59.5	1.6506	924.25	3
607.92	1.0342	-0.01378	-0.40139	2	-60	5.326	925.75	3
608.17	1.0342	-0.01378	-0.40139	3	-60	1.2364	925.25	3
609.67	1.0576	-0.01378	-0.37858	3	-58.5	5.0713	923.75	3
609.92	1.0576	-0.01378	-0.37858	3	-59	5.0514	923.75	3
610.41	0.98728	0.02067	-0.41279	2	-59.5	5.7187	925.25	3
610.67	0.98728	0.02067	-0.41279	3	-58.5	5.2186	923.25	3
611.66	1.0694	-0.025263	-0.38998	3	-59.5	4.625	924.75	3
612.66	0.94038	0.043636	-0.447	3	-60.5	1.0247	925.75	3
612.91	0.94038	0.043636	-0.447	3	-60	4.3795	925.25	3
613.16	0.94038	0.043636	-0.447	3	-58.5	5.1971	923.25	3
613.67	1.0459	-0.01378	-0.37858	3	-59	5.3904	922.75	3
614.17	1.0459	-0.0022966	-0.40139	2	-58.5	6.0792	924.75	3
614.41	1.0107	0.02067	-0.42419	3	-59	1.8377	923.75	3
615.17	0.88175	0.032153	-0.4698	2	-59.5	5.3168	925.75	3
615.42	0.88175	0.032153	-0.4698	2	-59	5.6573	925.25	3
615.66	0.88175	0.032153	-0.4698	3	-58.5	5.1787	923.25	3
616.66	0.91693	0.032153	-0.4584	2	-58.5	6.0531	924.75	3
616.91	1.0225	0.0091865	-0.40139	3	-59	5.0023	923.75	3
617.66	0.94038	0.043636	-0.447	2	-60	5.3413	925.75	3
617.91	0.94038	0.043636	-0.447	3	-58.5	2.0509	923.25	3
618.91	0.92865	0.043636	-0.447	3	-59.5	1.4297	924.75	3
619.16	0.92865	0.043636	-0.447	3	-59	1.6245	924.25	3
619.41	0.92865	0.043636	-0.447	3	-59	4.944	923.75	3
620.16	1.2687	-0.11713	-0.31016	3	-60.5	0.98942	925.75	3
620.41	1.2687	-0.11713	-0.31016	3	-60	1.221	925.25	3
621.67	0.92865	0.055119	-0.4584	3	-60	1.4404	924.75	3
621.91	0.92865	0.055119	-0.4584	3	-59	4.9655	923.75	3
622.41	1.2804	-0.12861	-0.32157	3	-60.5	0.96641	925.75	3
622.67	1.2804	-0.12861	-0.32157	3	-60	1.1812	925.25	3
623.91	1.0694	-0.01378	-0.37858	3	-59.5	1.4143	924.75	3
624.16	1.0342	-0.0022966	-0.40139	3	-59	4.7538	924.25	3
624.41	1.0342	-0.0022966	-0.40139	3	-59	4.9977	923.75	3
625.17	0.9521	0.02067	-0.447	3	-60	4.3764	925.25	3
625.41	0.9521	0.02067	-0.447	3	-58.5	5.2002	923.25	3
626.41	0.98728	0.032153	-0.42419	3	-59.5	4.5682	924.75	3
627.42	0.97555	0.032153	-0.4356	3	-60.5	0.99862	925.75	3
627.67	0.97555	0.032153	-0.4356	3	-59	5.1879	923.25	3
628.92	1.1163	-0.036746	-0.36718	2	-58.5	5.9442	924.75	3
629.17	1.1163	-0.036746	-0.36718	3	-59	4.9716	923.75	3
629.92	0.9052	0.055119	-0.447	3	-60.5	4.1279	925.75	3
630.17	0.9052	0.055119	-0.447	3	-60	4.3412	925.25	3
630.18	0.9052	0.055119	-0.447	3	-59	5.1695	923.25	3
630.67	1.0459	-0.0022966	-0.40139	3	-58.5	5.3812	922.75	3
630.68	1.0459	-0.0022966	-0.40139	3	-59	2.2289	922.75	3
631.17	0.9052	0.055119	-0.4584	2	-58.5	5.9457	924.75	3
631.42	0.9052	0.055119	-0.4584	3	-59	1.6291	924.25	3
631.43	0.9052	0.055119	-0.4584	3	-59	1.6306	924.25	3
631.67	0.9052	0.055119	-0.4584	3	-59	4.9425	923.75	3
632.17	0.96383	0.055119	-0.447	2	-59.5	5.306	925.75	3
632.42	0.96383	0.055119	-0.447	3	-60.5	1.1934	925.25	3
632.67	0.96383	0.055119	-0.447	3	-59	2.0218	923.25	3
633.67	1.0225	-0.0022966	-0.41279	2	-59	5.961	924.75	3
633.92	1.0225	-0.0022966	-0.41279	3	-59.5	1.6383	924.25	3
634.17	1.0225	-0.0022966	-0.41279	3	-59	4.9808	923.75	3
634.67	1.1397	-0.10565	-0.42419	2	-60	5.5484	925.75	3
634.92	1.1397	-0.10565	-0.42419	3	-60	4.7446	925.25	3
635.17	1.3508	-0.12861	-0.23034	3	-58.5	6.0715	922.25	3
635.43	1.3508	-0.12861	-0.23034	3	-59.5	5.9411	922.75	3
635.67	1.3508	-0.12861	-0.23034	3	-59	0.046019	921.75	3
636.17	0.9521	-0.059712	-0.32157	3	-60	5.3321	924.25	3
636.67	1.1749	-0.20899	-0.18473	3	-58	0.60899	920.75	3
637.17	1.0107	-0.082679	-0.31016	3	-60.5	4.5789	925.75	3
637.42	1.0107	-0.082679	-0.31016	3	-60.5	1.5999	925.25	3
637.43	1.0107	-0.082679	-0.31016	3	-59.5	5.4288	923.25	3
637.67	1.0107	-0.082679	-0.31016	3	-59	5.8015	922.25	3
637.92	1.0576	-0.071196	-0.28736	3	-59.5	5.5668	922.75	3
638.17	1.0576	-0.071196	-0.28736	3	-58.5	5.9687	921.75	3
638.67	0.9521	-0.01378	-0.35577	3	-60.5	4.809	924.75	3
638.68	0.9521	-0.01378	-0.35577	3	-60	5.0453	924.25	3
638.92	0.9521	-0.01378	-0.35577	3	-59.5	5.2339	923.75	3
639.17	0.88175	-0.0022966	-0.37858	1	-69	5.1864	920.75	3
639.67	0.92865	-0.01378	-0.38998	3	-61	1.2164	925.75	3
640.42	1.1749	-0.11713	-0.29876	3	-58.5	5.6374	922.75	3
641.16	1.1866	-0.15158	-0.27595	3	-59.5	4.99	924.25	3
641.92	1.0694	-0.094162	-0.32157	3	-60.5	4.355	925.75	3
642.17	1.0694	-0.094162	-0.32157	3	-60	1.4251	925.25	3
642.67	0.9521	-0.0022966	-0.37858	3	-58.5	5.7923	922.25	3
642.68	0.9521	-0.0022966	-0.37858	3	-59	5.5668	922.75	3
642.92	0.9521	-0.0022966	-0.37858	3	-58.5	5.5822	922.75	3
643.42	1.2804	-0.17454	-0.25315	3	-60	1.6506	924.75	3
643.67	1.2804	-0.17454	-0.25315	3	-59.5	4.9931	924.25	3
643.68	1.2804	-0.17454	-0.25315	3	-59.5	5.168	923.75	3
644.42	1.1045	-0.082679	-0.32157	3	-60.5	1.1781	925.75	3
644.67	1.1045	-0.082679	-0.32157	3	-60	1.376	925.25	3
644.92	1.1045	-0.082679	-0.32157	3	-59	5.3214	923.25	3
645.17	1.0459	-0.048229	-0.34437	1	-68.5	4.0344	922.25	3
645.17	1.0459	-0.048229	-0.34437	3	-59	5.5269	922.75	3
645.92	1.2687	-0.16306	-0.25315	3	-60	4.7707	924.75	3
646.17	1.2687	-0.16306	-0.25315	3	-59.5	4.9578	924.25	3
646.18	1.2687	-0.16306	-0.25315	3	-59.5	1.9942	923.75	3
646.92	0.9521	-0.01378	-0.38998	3	-60.5	1.2072	925.75	3
647.42	1.1749	-0.12861	-0.29876	3	-59.5	5.3889	923.25	3
647.67	0.97555	-0.094162	-0.35577	3	-59	5.6174	922.75	3
648.42	0.96383	0.066602	-0.33297	3	-60.5	5.1618	924.75	3
648.67	0.96383	0.066602	-0.33297	3	-60.5	5.3275	924.25	3
649.17	0.96383	-0.071196	-0.31016	3	-59	0.18561	921.25	3
649.18	0.96383	-0.071196	-0.31016	2	-59.5	5.8567	925.75	3
649.92	1.0459	-0.036746	-0.37858	3	-59	6.1144	922.25	3
650.17	1.0459	-0.036746	-0.37858	3	-59	5.7846	922.75	3
650.67	1.1045	-0.11713	-0.27595	2	-58.5	0.061359	924.75	3
650.92	1.1045	-0.11713	-0.27595	3	-60.5	5.0821	924.25	3
651.42	1.2921	-0.18603	-0.21894	1	-67.5	5.3781	920.75	3
651.67	0.99901	-0.036746	-0.35577	2	-59	5.6374	925.75	3
652.17	0.99901	-0.036746	-0.35577	3	-60	5.5009	923.25	3
652.42	0.99901	-0.036746	-0.35577	3	-59	5.8813	922.25	3
652.67	1.1397	-0.12861	-0.27595	3	-59.5	5.7033	922.75	3
652.92	1.1397	-0.12861	-0.27595	3	-58.5	6.1037	921.75	3
653.17	0.96383	-0.01378	-0.35577	3	-60.5	1.7533	924.75	3
654.17	0.92865	-0.036746	-0.35577	1	-68	4.9716	921.25	3
654.42	0.92865	-0.036746	-0.35577	3	-60	4.6771	925.25	3
654.67	0.92865	-0.036746	-0.35577	3	-59.5	5.4732	923.25	3
654.68	0.92865	-0.036746	-0.35577	3	-59	5.8475	922.25	3
654.92	0.92865	-0.036746	-0.35577	3	-58.5	5.8552	922.25	3
655.42	1.0107	-0.036746	-0.34437	1	-68	5.9196	920.25	3
655.67	1.0107	-0.036746	-0.34437	3	-60	4.9011	924.75	3
655.92	1.0107	-0.036746	-0.34437	3	-59.5	5.2984	923.75	3
656.67	0.94038	-0.025263	-0.35577	3	-60.5	4.4731	925.75	3
656.92	0.94038	-0.025263	-0.35577	2	-58.5	5.9196	925.25	3
656.93	0.94038	-0.025263	-0.35577	3	-59.5	5.5193	923.25	3
657.17	0.94038	-0.025263	-0.35577	3	-59	5.8751	922.25	3
657.18	0.94038	-0.025263	-0.35577	3	-59	5.8936	922.25	3
657.42	0.94038	-0.025263	-0.35577	3	-59	5.6865	922.75	3
657.92	1.0107	-0.048229	-0.42419	3	-60	4.9241	924.75	3
658.67	1.1163	-0.071196	-0.32157	1	-67	5.099	920.75	3
658.92	0.99901	-0.01378	-0.36718	3	-61	1.2548	925.75	3
659.17	0.99901	-0.01378	-0.36718	2	-59	5.8705	925.25	3
659.67	1.2101	-0.14009	-0.27595	3	-59.5	5.8261	922.25	3
659.92	1.2101	-0.14009	-0.27595	3	-59.5	5.6665	922.75	3
660.17	0.92865	-0.025263	-0.35577	1	-66.5	5.6635	920.25	3
660.42	0.92865	-0.025263	-0.35577	1	-69	4.3381	924.75	3
660.92	0.96383	-0.059712	-0.48121	3	-59	1.9313	923.75	3
661.67	0.9521	-0.025263	-0.40139	2	-58.5	6.0377	925.25	3
662.17	1.2101	-0.16306	-0.26455	3	-59	5.757	922.25	3
662.42	1.2101	-0.16306	-0.26455	3	-59	5.5346	922.75	3
662.92	1.0811	-0.071196	-0.32157	2	-58.5	6.1927	924.75	3
663.42	1.0811	-0.071196	-0.32157	3	-59	5.079	923.75	3
663.92	0.89348	0.02067	-0.41279	3	-60.5	1.1045	925.75	3
664.17	0.89348	0.02067	-0.41279	3	-60.5	4.4301	925.25	3
664.42	0.89348	0.02067	-0.41279	3	-59	5.2232	923.25	3
664.67	1.1866	-0.10565	-0.31016	3	-58.5	5.418	922.75	3
664.92	1.1866	-0.10565	-0.31016	3	-58.5	5.4104	922.75	3
665.42	1.1045	-0.071196	-0.32157	2	-58.5	6.1052	924.75	3
665.43	1.1045	-0.071196	-0.32157	3	-59.5	4.8397	924.25	3
665.67	1.1045	-0.071196	-0.32157	3	-59.5	1.8853	923.75	3
666.42	1.2804	-0.15158	-0.26455	2	-59	5.4456	925.75	3
666.67	1.2804	-0.15158	-0.26455	2	-58.5	5.7693	925.25	3
667.92	1.0928	-0.071196	-0.33297	3	-59.5	1.6659	924.25	3
668.67	0.92865	-0.0022966	-0.41279	3	-60.5	1.0769	925.75	3
669.92	1.0694	-0.025263	-0.33297	3	-58.5	0.03835	921.75	3
670.17	1.0694	-0.025263	-0.33297	3	-58	0.82682	920.25	3
672.07	1.0342	-0.01378	-0.21894	2	-58	0.61206	920.75	3
672.52	1.0225	-0.12861	-0.047893	1	-69	3.8595	923.25	3
672.8	1.0225	-0.12861	-0.047893	2	-58	5.9871	922.25	3
673.08	1.0811	-0.01378	0.031928	3	-58	5.5515	922.75	3
673.27	1.128	-0.01378	0.088944	3	-57	1.1582	920.25	3
673.71	1.0107	0.12402	0.317	2	-67.5	0.56604	920.75	3
675.88	0.8583	0.60631	0.35121	1	-63	5.395	920.75	1
676.69	0.8583	0.60631	0.35121	3	-68.5	0.82682	923.25	1
678.32	0.8583	0.60631	0.35121	1	-62.5	1.379	920.75	1
680.72	0.8583	0.60631	0.35121	2	-60.5	3.9761	920.75	4
682.73	0.27203	1.1805	-0.03649	1	-60	1.2778	924.25	4
