# Supplementary material for: A battery-less and wireless wearable sensor system for identifying bed and chair exits in a pilot trial in hospitalized older people
Source: PLoS One. 2017 Oct 9;12(10):e0185670. doi: 10.1371/journal.pone.0185670 (PMC5633180; doi:10.1371/journal.pone.0185670)
Supplement: S1 Dataset — Data corresponding to the sensor observations for hospitalized older people participating in the trials; data anonymized except for gender. (ZIP) [file pone.0185670.s002.zip › S1_Dataset/d3p04M]

0	0.2134	0.95081	0.066138	1	-60	0.83449	920.25	4
59.332	0.084423	1.0542	-0.013684	2	-57	0.69029	922.25	4
59.569	0.0023451	1.0656	-0.082102	2	-58	5.1803	924.75	4
60.838	0.060972	1.0771	-0.093505	2	-58	1.8899	920.25	4
64.175	0.15478	1.0082	0.0091224	2	-60	5.8414	921.75	4
94.312	0.23685	0.95081	-0.093505	3	-61.5	1.2655	921.25	1
94.709	0.23685	0.95081	-0.093505	3	-59.5	0.58291	921.75	1
94.863	0.23685	0.95081	-0.093505	3	-58.5	0.98021	920.75	1
95.139	0.18995	1.0427	-0.047893	3	-60	5.6665	923.25	1
95.376	0.18995	1.0427	-0.047893	3	-61	6.0914	922.25	1
96.042	0.15478	1.0427	-0.093505	3	-59	4.2399	925.25	1
96.163	0.15478	1.0427	-0.093505	1	-64	6.0623	923.75	1
96.555	0.15478	1.0427	-0.093505	2	-59	0.84676	924.25	1
96.867	0.1665	1.0427	-0.12771	1	-61.5	5.0851	920.25	1
96.99	0.1665	1.0427	-0.12771	2	-54	6.1513	921.25	1
97.189	0.2134	1.0312	-0.12771	2	-54	5.9733	921.75	1
97.267	0.18995	1.0312	-0.13912	3	-57.5	6.1681	921.75	1
97.504	0.2603	1.0197	-0.093505	1	-61	4.7492	920.75	1
97.933	0.37756	0.96229	-0.013684	1	-61.5	0.45866	922.25	1
99.269	0.37756	0.95081	-0.070699	2	-59.5	1.1428	923.75	1
99.779	0.22513	1.0312	-0.10491	2	-59.5	0.59058	924.25	1
100.02	0.1665	1.0312	-0.11631	3	-55	4.1111	920.25	1
100.13	0.1665	1.0312	-0.11631	1	-58.5	1.3837	920.25	1
100.53	0.37756	0.97377	-0.047893	3	-56	5.9887	921.75	1
100.84	0.27203	0.99674	-0.11631	1	-59	0.71177	920.75	1
101.16	0.2134	1.0312	-0.15052	2	-58.5	1.1351	923.25	1
101.36	0.2134	1.0312	-0.15052	1	-60	5.5039	922.25	1
101.48	0.40101	0.95081	-0.047893	3	-58.5	0.80687	924.75	1
101.53	0.40101	0.95081	-0.047893	3	-57	4.964	922.75	1
101.59	0.2603	1.0082	-0.11631	3	-57.5	1.6199	923.75	1
101.62	0.36583	0.95081	-0.047893	1	-60.5	0.63507	924.25	1
101.63	0.47136	0.92784	-0.025087	3	-56	0.45713	920.25	1
101.64	0.47136	0.92784	-0.025087	1	-59	1.0094	920.25	1
101.64	0.47136	0.92784	-0.025087	3	-56.5	6.1098	921.25	1
101.64	0.47136	0.92784	-0.025087	1	-59.5	0.15033	921.25	1
101.66	0.2134	1.0312	-0.13912	3	-57.5	6.0761	921.75	1
101.67	0.47136	0.92784	-0.025087	3	-57.5	0.24697	920.75	1
101.67	0.47136	0.92784	-0.025087	3	-56.5	0.075165	920.75	1
101.67	0.47136	0.92784	-0.025087	1	-60	1.603	923.25	1
101.68	0.20168	1.0427	-0.11631	3	-57	5.7202	922.25	1
101.7	0.22513	1.0312	-0.10491	3	-58	4.47	924.75	1
101.71	0.35411	0.98526	-0.059296	1	-63.5	5.8782	925.25	1
101.75	0.43619	0.93932	-0.025087	1	-60	0.66728	923.75	1
102.35	0.42446	0.97377	-0.082102	1	-61	6.254	920.25	1
102.63	0.29548	0.99674	-0.093505	3	-53	4.829	921.25	1
102.71	0.29548	0.99674	-0.093505	3	-53	4.829	921.25	1
102.87	0.24858	0.98526	-0.16192	3	-54	4.5866	921.75	1
102.91	0.24858	0.98526	-0.16192	2	-55.5	5.7524	921.75	1
103.34	0.33066	0.99674	-0.10491	1	-65.5	4.3918	922.25	1
103.62	0.55344	0.91636	-0.013684	3	-56.5	0.11198	922.75	1
103.84	0.55344	0.91636	-0.013684	1	-66.5	0.69029	922.75	1
104.28	0.36583	1.0082	-0.11631	3	-57.5	5.7678	923.75	1
105.38	0.31893	1.0082	-0.16192	3	-54	0.59518	921.75	1
105.58	0.29548	0.96229	-0.18473	3	-53	4.4869	920.75	1
106.08	0.34238	0.98526	-0.21894	2	-56.5	0.83449	923.25	1
106.13	0.34238	0.98526	-0.21894	3	-51.5	3.4223	922.25	1
106.36	0.28376	0.95081	-0.27595	3	-52.5	5.3597	924.75	1
106.64	0.31893	0.96229	-0.26455	3	-51	0.061359	922.75	1
106.76	0.37756	0.97377	-0.25315	1	-63.5	5.1158	922.75	1
106.87	0.36583	0.95081	-0.28736	3	-52	2.4406	923.75	1
107	0.41273	0.95081	-0.25315	3	-52	2.5449	923.75	1
107.31	0.45964	0.95081	-0.27595	3	-54	1.784	925.75	1
107.55	0.36583	0.92784	-0.33297	3	-53.5	5.484	924.25	1
107.7	0.38928	0.92784	-0.31016	3	-51	4.2951	920.25	1
107.86	0.35411	0.90487	-0.33297	3	-51	4.0589	920.25	1
107.98	0.38928	0.92784	-0.31016	3	-51.5	0.21322	921.25	1
108.26	0.36583	0.90487	-0.32157	3	-51	3.2091	921.75	1
108.57	0.36583	0.88191	-0.35577	3	-52	4.1371	920.75	1
108.89	0.56517	0.85894	-0.28736	3	-57.5	6.2157	922.25	1
109.64	0.57689	0.88191	-0.34437	1	-69	6.2387	925.25	1
110.62	0.65897	0.79004	-0.34437	3	-56	1.9819	921.25	1
110.74	0.65897	0.79004	-0.34437	1	-65.5	5.8598	921.25	1
110.86	0.65897	0.79004	-0.34437	3	-56.5	5.5745	921.25	1
111.13	0.41273	0.83597	-0.4584	3	-52	6.2264	920.75	1
111.65	0.57689	0.81301	-0.34437	1	-64	4.7155	922.75	1
111.73	0.57689	0.81301	-0.34437	3	-52.5	2.2335	922.75	1
111.96	0.61207	0.80152	-0.34437	1	-67	5.5898	925.25	1
112.16	0.41273	0.91636	-0.447	3	-53.5	1.8116	923.75	1
112.28	0.41273	0.91636	-0.447	3	-53.5	1.83	923.75	1
112.51	0.45964	0.87042	-0.4356	3	-55.5	0.99862	925.75	1
112.67	0.40101	0.84746	-0.42419	1	-68	2.8593	924.25	1
112.79	0.38928	0.85894	-0.48121	3	-50.5	6.2034	920.25	1
112.83	0.55344	0.81301	-0.447	3	-51	2.3731	921.25	1
112.87	0.41273	0.84746	-0.51542	3	-51.5	2.3194	921.25	1
112.91	0.63552	0.80152	-0.41279	3	-51.5	2.054	921.75	1
112.95	0.63552	0.80152	-0.41279	1	-68.5	4.131	921.75	1
112.99	0.49481	0.83597	-0.4698	3	-50.5	2.5587	920.75	1
113.02	0.49481	0.83597	-0.4698	1	-68.5	4.7569	920.75	1
113.07	0.49481	0.80152	-0.4698	3	-52.5	1.3407	923.25	1
113.11	0.49481	0.80152	-0.4698	3	-51	1.7702	922.25	1
113.15	0.49481	0.80152	-0.4698	3	-51.5	1.7932	922.25	1
113.25	0.49481	0.79004	-0.48121	2	-58.5	5.3413	924.75	1
113.26	0.75277	0.69818	-0.38998	3	-51.5	1.557	922.75	1
113.5	0.52999	0.75559	-0.4584	3	-52	1.6352	922.75	1
113.58	0.52999	0.75559	-0.4584	3	-54	0.78386	925.25	1
114.25	0.84658	0.65224	-0.32157	3	-59	1.5509	924.25	1
115	0.64724	0.74411	-0.42419	3	-52	0.033748	920.75	1
115.05	0.64724	0.74411	-0.42419	1	-68.5	1.4956	920.75	1
117.04	0.64724	0.75559	-0.38998	3	-57.5	1.3315	920.25	1
117.15	0.64724	0.75559	-0.38998	3	-57.5	4.4547	920.25	1
117.27	0.64724	0.75559	-0.38998	3	-57.5	0.7992	921.25	1
117.55	0.77622	0.67521	-0.32157	3	-57	0.38503	921.75	1
117.59	0.77622	0.67521	-0.32157	3	-56.5	0.24237	921.75	1
117.7	0.75277	0.69818	-0.34437	3	-56	0.59365	920.75	1
118.06	0.65897	0.72114	-0.36718	3	-56	5.6174	922.25	1
118.26	0.67069	0.69818	-0.40139	3	-56	1.3622	924.75	1
118.42	0.61207	0.75559	-0.37858	3	-53.5	1.9328	922.75	1
118.46	0.61207	0.75559	-0.37858	1	-69	0.84216	922.75	1
120.25	0.9521	0.51445	-0.24174	2	-61.5	5.4963	922.25	1
120.5	0.9521	0.51445	-0.24174	2	-62	5.2846	922.25	1
121	1.128	0.39961	-0.12771	2	-65.5	0.4694	923.75	1
121.75	0.8583	0.42258	-0.32157	2	-63.5	5.7693	920.25	3
122.25	0.82312	0.42258	-0.33297	2	-64	1.2671	921.75	3
122.75	1.1514	0.2733	-0.17333	2	-65	0.14573	922.25	3
123.5	1.2335	0.19292	-0.16192	3	-58.5	4.7078	925.25	3
123.75	1.2335	0.19292	-0.16192	3	-59.5	6.2234	925.75	3
126.25	1.2218	-0.025263	0.031928	3	-60	2.2703	925.75	3
229.75	0.74105	0.61779	-0.447	3	-52.5	1.8929	923.25	1
229.84	0.67069	0.64076	-0.41279	3	-51.5	2.0601	923.25	1
229.99	0.65897	0.67521	-0.40139	2	-67.5	0.46173	922.25	1
230.25	0.65897	0.67521	-0.40139	3	-52.5	1.6076	924.75	1
230.32	0.65897	0.67521	-0.40139	3	-52	1.6674	924.75	1
230.33	0.65897	0.69818	-0.40139	3	-50	2.6338	922.75	1
231	0.74105	0.73263	-0.26455	1	-69	5.395	925.75	1
231.25	0.48309	0.87042	-0.35577	3	-50.5	4.9011	920.25	1
231.5	0.56517	0.85894	-0.31016	3	-51.5	4.3887	921.25	1
231.56	0.56517	0.85894	-0.31016	1	-61.5	0.53843	921.25	1
231.75	0.45964	0.88191	-0.29876	3	-52.5	4.1602	921.75	1
231.84	0.45964	0.88191	-0.29876	1	-62	0.34361	921.75	1
232	0.45964	0.88191	-0.29876	3	-52	4.289	921.75	1
232.08	0.45964	0.88191	-0.28736	3	-51	5.0284	920.75	1
232.12	0.45964	0.88191	-0.28736	3	-51.5	5.056	920.75	1
232.25	0.47136	0.88191	-0.29876	1	-63	5.7279	923.25	1
232.75	0.67069	0.81301	-0.17333	1	-64.5	4.5283	924.75	1
232.84	0.67069	0.81301	-0.17333	1	-63	6.2617	922.75	1
233.75	0.75277	0.79004	-0.16192	1	-64.5	5.461	924.25	1
234	0.75277	0.79004	-0.16192	1	-64	5.9518	920.25	1
234.08	0.48309	0.90487	-0.28736	1	-63.5	5.0652	921.25	1
234.5	0.48309	0.88191	-0.26455	1	-62.5	5.3091	920.75	1
234.75	0.70587	0.82449	-0.16192	1	-60.5	0.010738	922.25	1
235.25	0.64724	0.87042	-0.18473	1	-61	5.9411	922.75	1
235.75	0.72932	0.80152	-0.070699	3	-59.5	4.5038	925.75	1
236.25	0.51826	0.92784	-0.11631	1	-62.5	6.2817	920.25	1
236.62	0.42446	0.98526	-0.10491	3	-59	5.9764	921.25	1
237.1	0.54171	0.89339	-0.21894	3	-57.5	6.0209	923.25	1
237.21	0.54171	0.89339	-0.21894	3	-57	6.2157	923.25	1
237.39	0.31893	0.99674	-0.26455	3	-53.5	0.53536	922.25	1
237.66	0.30721	0.92784	-0.25315	3	-55	1.7472	924.75	1
237.84	0.31893	0.99674	-0.26455	3	-53	2.6538	922.75	1
238.18	0.31893	0.98526	-0.31016	3	-55	1.2349	925.25	1
238.37	0.43619	0.93932	-0.26455	3	-53	1.9696	923.75	1
238.62	0.31893	0.98526	-0.28736	3	-55.5	0.99402	925.75	1
238.81	0.24858	0.95081	-0.32157	3	-52.5	1.6812	924.25	1
238.93	0.22513	0.97377	-0.36718	3	-52.5	1.6935	924.25	1
239.15	0.2134	0.97377	-0.31016	3	-50	4.3887	920.25	1
239.3	0.2134	0.99674	-0.34437	3	-50.5	3.4959	921.25	1
239.34	0.2134	0.99674	-0.34437	3	-50.5	3.4469	921.25	1
239.49	0.27203	1.0197	-0.33297	2	-51	4.8121	921.25	1
239.67	0.15478	0.99674	-0.38998	2	-51.5	4.493	921.75	1
239.74	0.15478	0.99674	-0.38998	3	-52	6.0914	921.75	1
240.05	0.1665	1.0082	-0.35577	2	-52.5	5.1941	920.75	1
240.12	0.1665	1.0082	-0.35577	3	-52.5	3.8104	920.75	1
240.53	0.27203	0.95081	-0.28736	2	-55	0.53689	922.25	1
240.94	0.13132	1.0197	-0.35577	3	-56.5	0.31907	924.75	1
241.57	0.23685	0.93932	-0.32157	3	-55.5	0.10278	925.25	1
242.65	0.096148	0.98526	-0.33297	3	-53.5	5.9825	921.25	1
243.1	0.1196	1.0197	-0.34437	2	-54.5	5.4656	920.75	1
243.32	0.17823	1.0082	-0.31016	3	-54.5	1.4005	923.25	1
243.88	0.049247	0.99674	-0.29876	2	-58.5	5.5699	924.75	1
244.33	0.23685	0.90487	-0.21894	3	-57	6.0101	925.25	1
244.7	0.0023451	1.0197	-0.34437	3	-56.5	0.66882	923.75	1
244.82	0.0023451	1.0197	-0.34437	3	-56.5	0.65961	923.75	1
245.75	0.17823	0.95081	-0.21894	3	-58	5.3429	921.25	1
245.86	0.17823	0.95081	-0.21894	3	-58.5	4.9854	921.75	1
245.97	0.17823	0.95081	-0.21894	3	-59	4.9624	921.75	1
246.79	0.15478	0.97377	-0.21894	3	-61	4.8305	922.75	1
247.61	0.15478	0.97377	-0.21894	2	-58	5.3122	920.25	1
247.88	0.15478	0.97377	-0.21894	3	-62.5	5.0851	921.75	1
258.5	0.072698	0.99674	-0.047893	3	-63.5	1.1382	921.25	1
259.25	0.072698	0.99674	-0.047893	2	-58.5	1.6674	922.25	1
260.75	0.049247	0.96229	0.043332	3	-62	5.4226	920.25	1
261	0.049247	0.96229	0.043332	2	-58.5	5.3597	921.25	1
261.34	0.049247	0.96229	0.043332	3	-62	5.5269	920.75	1
266.5	-0.056282	0.92784	-0.025087	2	-62	1.0799	923.25	4
270.67	0.049247	0.93932	0.16876	2	-56	1.0063	920.25	4
271.31	-0.056282	1.0886	-0.082102	1	-61	5.6205	920.75	4
271.53	0.060972	1.0427	-0.059296	1	-64	0.34975	923.25	4
271.8	0.060972	1.0427	-0.059296	2	-57	1.7948	922.25	4
272.14	0.24858	0.97377	-0.0022806	1	-62.5	1.1428	922.75	4
274.67	0.1196	1.0312	-0.082102	2	-59.5	6.1942	922.75	4
275.66	0.1196	1.0312	-0.082102	1	-68	5.6727	921.25	4
280.98	0.096148	1.0197	-0.013684	2	-66	1.4511	923.25	4
282.83	0.096148	1.0197	-0.013684	2	-64	6.1114	921.25	4
285.88	0.29548	0.92784	-0.10491	2	-61	5.9703	920.75	4
295.75	0.014071	1.0082	-0.059296	2	-62.5	0.25924	923.25	4
295.92	0.014071	1.0082	-0.059296	2	-61.5	0.8621	922.25	4
297.47	0.1196	1.0082	-0.059296	2	-57.5	2.1967	920.25	4
297.96	0.24858	0.95081	-0.025087	2	-58	2.1568	920.75	4
299.62	0.15478	0.97377	-0.047893	2	-58	5.415	920.25	4
299.91	0.025796	0.98526	-0.15052	2	-58.5	4.9164	921.25	4
300.1	0.025796	0.98526	-0.15052	2	-58.5	4.9364	921.25	4
302.42	0.1196	1.1231	-0.15052	2	-60	0.75625	921.25	4
303	0.037521	1.0082	-0.13912	2	-60.5	5.079	923.25	4
303.66	0.24858	0.93932	0.020525	2	-63	0.74091	925.25	4
304.9	0.23685	0.95081	-0.12771	2	-61	2.1598	921.75	4
305.17	0.23685	0.95081	-0.12771	2	-61.5	5.9595	920.75	4
305.84	0.23685	0.95081	-0.12771	1	-61	1.2548	924.75	4
307.23	0.2603	0.95081	-0.025087	1	-59	0.24083	921.25	4
309.57	0.096148	0.98526	-0.059296	2	-60	0.37736	920.25	4
310	0.2134	1.0197	-0.10491	2	-59.5	0.018408	920.75	4
310.64	-0.044557	1.169	-0.0022806	2	-61.5	0.51542	924.75	4
311.87	-0.044557	1.169	-0.0022806	2	-60	6.119	920.25	4
312.52	0.060972	1.0197	-0.082102	2	-61	4.7891	920.75	4
312.91	0.060972	1.0197	-0.082102	2	-61	0.34515	922.25	4
314.13	0.18995	0.92784	-0.025087	1	-59.5	6.2494	924.25	4
314.79	0.1665	0.92784	-0.070699	2	-59.5	4.8735	920.75	4
315	0.1665	0.92784	-0.070699	2	-59.5	4.8044	920.75	4
315.62	0.24858	0.91636	-0.093505	2	-62.5	4.4884	924.75	4
317.15	0.13132	0.96229	-0.0022806	2	-60	0.14266	921.75	4
317.38	0.13132	0.96229	-0.0022806	2	-59.5	0.79153	920.75	4
317.86	0.037521	1.0312	-0.11631	2	-59.5	6.0991	922.25	4
319	0.17823	0.97377	-0.15052	2	-58	1.2839	920.25	4
319.59	-0.044557	1.1001	-0.093505	2	-58.5	0.044485	921.75	4
320.22	0.049247	0.96229	-0.17333	2	-59	5.3827	922.25	4
320.25	0.049247	0.96229	-0.17333	2	-62	0.35435	924.75	4
320.88	0.084423	0.98526	-0.10491	1	-59	1.4266	925.25	4
321.14	0.084423	0.98526	-0.10491	1	-59	0.81454	925.75	4
321.62	-0.0093803	1.0312	-0.093505	2	-59	5.5346	920.25	4
321.77	-0.0093803	1.0312	-0.093505	2	-58	5.5116	920.25	4
322.07	0.014071	1.0542	-0.11631	2	-58.5	4.1003	921.75	4
322.22	0.014071	1.0542	-0.11631	2	-58	0.91118	921.75	4
322.72	0.15478	0.96229	-0.013684	2	-59.5	0.079767	922.25	4
324.16	0.025796	1.0197	-0.025087	2	-65	0.9434	920.25	4
326.88	0.0023451	1.0312	-0.15052	2	-60	0.076699	920.25	4
327.38	0.049247	0.99674	-0.19613	2	-60	0.16107	923.25	2
327.5	0.049247	1.0312	-0.16192	2	-61	4.9962	924.75	2
328.25	0.014071	1.0542	-0.15052	2	-61	5.2002	923.75	2
328.5	0.014071	1.0542	-0.15052	1	-58	5.9074	925.75	2
328.75	0.014071	1.0542	-0.15052	2	-62	1.0124	924.25	2
328.83	0.014071	1.0542	-0.15052	2	-59.5	0.32367	920.25	2
329.25	0.17823	1.0197	-0.10491	2	-61	1.3054	921.75	2
329.5	0.17823	1.0197	-0.10491	1	-59	4.8888	923.25	2
330	0.17823	1.0197	-0.10491	1	-58.5	5.3904	922.25	2
330.25	0.17823	1.0197	-0.10491	1	-58.5	1.4634	922.75	2
331.25	0.45964	0.91636	-0.0022806	2	-61	1.7518	920.25	2
331.5	0.45964	0.91636	-0.0022806	2	-61.5	0.88204	921.25	2
331.75	0.45964	0.91636	-0.0022806	2	-61.5	0.22396	921.75	2
332.5	0.34238	0.98526	-0.047893	2	-65	4.0528	924.75	2
333.75	0.42446	0.91636	-0.03649	2	-63.5	4.5437	920.25	2
334.25	0.42446	0.91636	-0.03649	2	-66.5	0.50315	921.75	2
334.75	0.42446	0.91636	-0.03649	2	-65.5	5.3613	922.25	2
336	0.42446	0.91636	-0.03649	1	-59	5.2846	920.25	2
336.5	0.42446	0.91636	-0.03649	2	-62	6.0746	921.25	2
336.75	0.42446	0.91636	-0.03649	2	-61.5	6.2387	920.75	2
337.25	0.42446	0.91636	-0.03649	1	-61	0.47707	922.25	2
338.75	0.29548	0.99674	-0.17333	2	-62	6.251	921.25	2
341.25	0.29548	0.99674	-0.17333	2	-62.5	5.6619	921.25	2
341.99	0.29548	0.99674	-0.17333	1	-64.5	0.32827	922.25	2
346.5	0.29548	0.99674	-0.17333	2	-62	5.2508	920.75	2
348.5	0.29548	0.99674	-0.17333	1	-62.5	0.30373	921.25	2
349	0.29548	0.99674	-0.17333	2	-60.5	6.1528	923.25	2
399.25	0.1196	1.0082	0.031928	2	-58	5.7739	924.25	2
399.75	0.096148	1.0197	-0.013684	2	-59.5	5.2431	921.25	2
400	0.096148	1.0197	-0.013684	2	-62.5	5.5868	920.75	2
400.75	0.096148	1.0197	-0.013684	1	-59.5	6.2004	922.75	2
402.26	0.18995	0.98526	0.020525	2	-64	1.106	921.75	2
403	0.18995	0.98526	0.020525	2	-63.5	0.31447	922.25	2
404.5	0.014071	0.99674	-0.12771	2	-58.5	0.84676	921.25	2
405	-0.20871	1.0542	-0.18473	1	-59.5	1.5386	920.75	2
405.75	-0.20871	1.0542	-0.18473	2	-62.5	0.90812	922.75	2
406.25	-0.20871	1.0542	-0.18473	2	-63	1.0753	923.75	2
406.76	-0.20871	1.0542	-0.18473	2	-60.5	1.3744	920.25	2
407.01	-0.12663	1.0082	-0.23034	2	-59	1.5846	921.25	2
407.25	-0.12663	1.0082	-0.23034	2	-59.5	1.2456	921.75	2
407.37	-0.12663	1.0082	-0.23034	2	-59	1.5815	920.75	2
407.76	-0.10318	1.1001	-0.27595	2	-61	5.0959	922.25	2
408	-0.10318	1.1001	-0.27595	2	-62	6.0301	922.75	2
408.25	-0.10318	1.1001	-0.27595	2	-63.5	5.6803	925.25	2
409.6	0.0023451	0.98526	-0.17333	2	-63.5	6.0853	921.75	4
412.01	-0.032831	1.0886	-0.15052	2	-57	4.6111	920.25	4
412.55	0.0023451	1.0427	0.031928	2	-59	1.2747	921.75	4
414.15	-0.021106	1.0542	0.043332	2	-62.5	4.8504	923.75	4
414.95	0.049247	1.0656	-0.013684	2	-61.5	1.1413	921.25	4
415.14	0.049247	1.0656	-0.013684	2	-59.5	4.6526	920.75	4
416.88	0.096148	1.0082	-0.059296	2	-60	5.0483	921.25	4
417.12	0.096148	1.0082	-0.059296	2	-59.5	5.5407	920.75	4
417.72	0.20168	0.95081	0.054735	2	-63.5	0.16567	924.75	4
418.25	0.096148	1.0197	0.0091224	1	-59	5.6911	923.75	4
418.58	0.096148	1.0197	0.0091224	2	-62	0.17794	925.75	4
419	0.096148	1.0197	0.0091224	1	-58.5	2.37	920.25	4
419.08	0.096148	1.0197	0.0091224	1	-58.5	1.6429	921.25	4
419.25	0.096148	1.0197	0.0091224	1	-59	1.6782	921.25	4
419.54	0.025796	1.0427	-0.0022806	1	-59	5.2631	920.75	4
419.79	-0.021106	1.0312	-0.025087	2	-59	5.2815	923.25	4
420	-0.021106	1.0312	-0.025087	1	-58	1.784	922.25	4
420.09	-0.021106	1.0312	-0.025087	2	-59.5	4.3166	924.75	4
420.5	-0.044557	1.0427	-0.03649	2	-60	0.010738	922.75	4
422.31	-0.021106	0.97377	-0.047893	2	-67	0.046019	923.25	4
424.17	0.17823	0.88191	-0.070699	1	-52	4.7063	921.25	4
424.51	-0.068007	1.0542	-0.03649	1	-51.5	1.8837	920.75	4
494.76	-0.032831	1.0312	0.0091224	1	-60.5	5.6926	921.25	4
498.34	0.096148	0.98526	-0.10491	1	-58.5	0.71637	922.75	4
500.49	0.1665	0.99674	-0.03649	1	-60	5.0345	924.75	4
503.17	0.1196	0.96229	0.066138	1	-61.5	5.1818	924.75	4
503.58	0.1196	0.96229	0.066138	1	-58	5.2355	923.75	4
504.35	0.10787	1.0082	0.043332	1	-54.5	1.4772	920.25	4
509.47	0.060972	1.0427	-0.13912	1	-58.5	5.7417	921.75	4
510.08	0.060972	1.0427	-0.13912	1	-59.5	1.4143	923.25	4
510.66	0.060972	1.0427	-0.13912	2	-64	5.3413	922.75	4
513.41	-0.032831	1.0427	-0.12771	1	-58.5	0.58751	923.75	4
514.26	0.072698	0.99674	-0.082102	2	-60	5.2846	921.75	4
514.45	0.072698	0.99674	-0.082102	2	-60.5	5.1327	921.75	4
514.95	-0.044557	1.0886	-0.13912	2	-63	4.1111	923.25	4
516.07	-0.044557	1.0886	-0.13912	2	-63.5	6.0991	923.75	4
517.03	0.1196	0.97377	-0.047893	2	-60	1.0646	921.75	4
517.23	0.1196	0.97377	-0.047893	2	-60	4.8167	920.75	4
517.57	0.1196	0.97377	-0.047893	1	-58.5	0.13959	923.25	4
518.46	0.0023451	1.0427	-0.093505	2	-64.5	5.2968	923.75	4
519.98	-0.032831	1.0312	-0.11631	2	-64.5	6.1957	922.25	4
522.42	0.049247	0.97377	-0.17333	1	-58.5	5.2447	924.75	4
523.51	0.060972	0.95081	0.043332	1	-58	5.2048	924.25	4
524.01	0.10787	0.97377	-0.093505	2	-59	5.5898	921.25	4
524.12	0.10787	0.97377	-0.093505	2	-58.5	5.2431	921.75	4
524.71	-0.032831	1.0197	-0.13912	2	-60	1.4419	922.25	4
524.91	-0.032831	1.0197	-0.13912	2	-62.5	5.6036	924.75	4
525.34	-0.032831	1.0197	-0.13912	1	-60	0.74551	925.25	4
526.76	-0.12663	1.0312	-0.17333	2	-66.5	0.47707	920.75	4
529.51	0.20168	0.93932	-0.03649	2	-64	1.7503	922.25	4
531.51	0.18995	0.89339	-0.03649	2	-61	0.28992	920.75	2
532.01	0.2603	0.96229	-0.082102	2	-61	5.1849	922.25	2
532.26	0.2603	0.96229	-0.082102	2	-62.5	0.63967	922.75	2
532.76	0.2603	0.96229	-0.082102	1	-58.5	4.5743	923.75	2
533.01	0.2603	0.96229	-0.082102	1	-59.5	0.49854	924.25	2
533.26	0.2603	0.96229	-0.082102	2	-59.5	1.9589	920.25	2
534.33	0.35411	0.99674	-0.059296	2	-61.5	2.1921	923.25	2
535.05	0.35411	0.99674	-0.059296	2	-65	3.5558	925.25	2
536.29	0.35411	0.99674	-0.059296	2	-60.5	5.7524	921.75	2
538.76	0.1665	1.0312	-0.082102	2	-60	2.2427	921.75	2
539.26	0.2134	0.99674	-0.0022806	2	-61	5.0069	922.25	2
539.76	0.2134	0.99674	-0.0022806	2	-62	1.4021	922.75	2
540.51	0.2134	0.99674	-0.0022806	1	-60	5.6159	924.25	2
541.01	0.2134	0.99674	-0.0022806	2	-59.5	5.8552	921.25	2
541.94	0.23685	1.0197	-0.082102	2	-60	1.8761	922.25	2
543.11	0.23685	1.0197	-0.082102	2	-62	0.23163	924.25	2
543.54	0.23685	1.0197	-0.082102	2	-60	1.9942	921.75	2
544.15	0.23685	1.0197	-0.082102	2	-60	1.5647	922.25	2
547.99	0.15478	1.0312	-0.093505	2	-60.5	2.4666	920.25	2
549.3	0.15478	1.0542	-0.03649	2	-63	5.3444	924.75	2
550.65	0.15478	1.0542	-0.03649	2	-60.5	5.1603	920.25	2
551.87	0.15478	1.0542	-0.03649	2	-64	0.1488	922.75	2
554.58	0.36583	0.93932	0.043332	1	-59	1.1474	925.25	2
555.55	0.36583	0.93932	0.043332	2	-61	5.5745	920.25	2
556.21	0.36583	0.93932	0.043332	2	-62	1.9666	920.75	2
558.9	0.33066	0.93932	0.066138	2	-65	0.45713	923.25	2
560.74	0.33066	0.93932	0.066138	2	-62	2.3086	920.25	2
561.63	0.33066	0.93932	0.066138	2	-64.5	0.93573	922.25	2
563.42	0.33066	0.93932	0.066138	2	-61.5	1.6137	921.25	2
565.16	0.1665	1.0197	-0.0022806	2	-62	5.326	920.25	2
566.51	0.10787	1.0312	-0.025087	2	-62	1.152	922.75	2
567.49	0.10787	1.0312	-0.025087	2	-60	5.8353	920.25	2
568.13	0.10787	1.0312	-0.025087	2	-61	5.869	920.75	2
569.93	0.20168	1.0082	0.020525	2	-60	6.0209	920.25	2
571.51	0.084423	1.0197	0.0091224	1	-58.5	5.4932	923.75	2
572.26	0.084423	1.0197	0.0091224	1	-59	5.2355	924.25	2
572.34	0.084423	1.0197	0.0091224	3	-69	6.2356	920.25	2
572.76	0.084423	1.0197	0.0091224	2	-60	1.3898	921.75	2
573.01	0.084423	1.0197	0.0091224	2	-59.5	2.2703	920.75	2
573.09	0.084423	1.0197	0.0091224	1	-59	6.0193	923.25	2
573.76	0.35411	0.96229	0.066138	3	-68	4.539	922.75	2
575.01	0.27203	0.98526	0.0091224	2	-60.5	1.3867	921.75	2
575.25	0.27203	0.98526	0.0091224	2	-60.5	1.9788	920.75	2
575.76	0.27203	0.98526	0.0091224	2	-62.5	0.99249	922.25	2
579.54	0.049247	0.96229	-0.03649	1	-60	5.8567	924.25	4
579.67	0.049247	0.96229	-0.03649	2	-58	1.4051	920.25	4
580.06	-0.056282	1.0771	0.020525	2	-58.5	0.99709	921.75	4
580.33	0.22513	0.89339	0.18017	2	-58.5	5.2554	920.75	4
581.47	0.084423	0.98526	0.054735	2	-62	4.9317	923.75	4
581.98	0.084423	0.98526	0.054735	2	-62	4.8796	924.25	4
582.62	0.060972	1.0427	-0.03649	2	-61	0.82221	921.75	4
582.82	0.0023451	1.0427	-0.047893	2	-62.5	6.1221	923.25	4
583.26	0.0023451	1.0427	-0.047893	1	-59	5.9288	924.75	4
583.6	0.0023451	1.0427	-0.047893	2	-62	0.61973	922.75	4
584.51	0.17823	0.96229	-0.0022806	2	-62	5.9288	920.25	4
585.01	0.014071	1.0312	-0.070699	2	-61	5.3413	920.75	4
585.78	0.084423	1.0082	-0.03649	1	-59	6.254	924.75	4
586.01	0.084423	1.0082	-0.03649	2	-62	0.75012	922.75	4
587.26	0.18995	0.96229	0.020525	2	-59.5	1.7717	921.25	4
587.68	0.060972	1.0427	-0.025087	2	-59	5.4579	920.75	4
588.2	0.037521	1.0312	-0.047893	2	-59	1.1858	922.25	4
588.43	0.037521	1.0312	-0.047893	1	-59	5.9426	924.75	4
589.14	0.072698	1.0427	-0.059296	1	-59	6.2817	924.25	4
589.26	0.072698	1.0427	-0.059296	2	-59.5	5.78	920.25	4
589.64	0.1196	0.99674	-0.03649	2	-58.5	1.8147	921.25	4
590.63	0.060972	1.0082	-0.047893	2	-61	4.3565	922.25	4
591.69	0.060972	1.0082	-0.047893	2	-64	0.74091	924.25	4
592.44	0.049247	1.0656	-0.16192	2	-60.5	0.89278	920.75	4
593.3	0.1196	1.0082	-0.013684	2	-59	0.86056	922.75	4
596.02	0.18995	0.88191	-0.070699	2	-63.5	5.8675	922.75	4
601.15	0.13132	1.0427	-0.15052	2	-62	4.1203	920.75	4
604.47	0.13132	1.0197	-0.025087	2	-64	4.3596	923.25	4
605.49	0.13132	1.0197	-0.025087	1	-60.5	5.6788	925.75	4
606.24	0.13132	1.0197	-0.025087	1	-58.5	5.2477	921.25	4
607.07	0.13132	1.0197	-0.025087	2	-64.5	0.36662	922.25	4
608.44	0.13132	1.0197	-0.025087	1	-58.5	4.7216	920.25	4
608.79	0.060972	1.0082	-0.0022806	1	-60.5	5.9488	921.75	4
610.91	0.049247	0.89339	-0.082102	2	-58	1.5877	920.25	4
611.07	0.049247	0.89339	-0.082102	2	-60	1.0216	921.25	4
613.55	0.049247	0.89339	-0.082102	2	-59	0.8805	920.25	4
631.64	0.44791	0.87042	0.043332	3	-58	5.6727	922.25	1
632.08	0.27203	0.98526	0.0091224	2	-59	5.056	924.75	1
632.2	0.27203	0.98526	0.0091224	3	-59	5.2616	922.75	1
632.36	0.45964	0.91636	0.13456	2	-58.5	2.2427	923.75	1
632.4	0.45964	0.91636	0.13456	1	-68.5	5.5116	925.75	1
632.51	0.45964	0.91636	0.13456	2	-58	4.9854	924.25	1
633.03	0.28376	1.0082	-0.047893	2	-57.5	0.53383	921.25	1
633.55	0.30721	0.98526	-0.03649	1	-61	5.4456	920.75	1
634.29	0.1665	1.0197	-0.070699	3	-57	0.72404	924.75	1
634.65	0.42446	0.93932	0.066138	3	-56.5	1.511	922.75	1
635.37	0.50654	0.91636	0.066138	3	-58.5	0.76852	924.25	1
635.44	0.50654	0.91636	0.066138	3	-59	0.79153	924.25	1
635.48	0.50654	0.91636	0.066138	3	-56.5	0.1488	920.25	1
635.52	0.2134	1.0312	-0.0022806	2	-58	0.4065	921.25	1
636.15	0.24858	0.98526	-0.013684	3	-59	4.967	923.25	1
636.28	0.24858	0.98526	-0.013684	3	-58	4.9992	922.25	1
639.12	0.31893	0.98526	-0.0022806	3	-55.5	2.0141	923.25	1
639.24	0.31893	0.98526	-0.0022806	1	-64	4.6832	922.25	1
639.35	0.17823	1.0312	-0.11631	3	-57	5.0407	924.75	1
639.39	0.17823	1.0312	-0.11631	1	-64.5	1.037	922.75	1
639.71	0.20168	1.0197	-0.025087	2	-61	4.9241	925.25	1
640.03	0.38928	0.96229	0.043332	1	-68.5	6.1973	923.75	1
640.35	0.38928	0.96229	0.043332	3	-56.5	5.1649	925.75	1
640.67	0.43619	0.91636	0.066138	1	-68	5.53	924.25	1
640.86	0.43619	0.91636	0.066138	3	-50	4.7063	920.25	1
641.06	0.20168	1.0197	-0.013684	1	-64.5	1.7564	921.25	1
641.26	0.20168	0.99674	-0.059296	1	-65.5	4.9747	921.25	1
641.3	0.29548	1.0312	-0.013684	3	-51.5	4.3442	920.75	1
641.34	0.31893	1.0312	-0.013684	3	-51.5	4.4823	920.75	1
641.46	0.27203	1.0427	-0.025087	3	-54.5	0.14419	923.25	1
643.01	0.51826	0.92784	0.066138	1	-69	3.8089	925.75	1
643.52	0.30721	1.0197	-0.093505	1	-62	4.7109	920.25	1
643.68	0.30721	1.0197	-0.093505	3	-53.5	4.2246	920.25	1
643.75	0.30721	1.0197	-0.093505	2	-63.5	6.2817	921.25	1
644.07	0.24858	1.0312	-0.12771	3	-55	0.12425	921.75	1
644.23	0.24858	1.0312	-0.12771	3	-54.5	0.20555	921.75	1
644.67	0.30721	0.98526	-0.13912	1	-68.5	1.1904	920.75	1
645.62	0.2603	1.0197	-0.21894	3	-56.5	5.8245	922.75	1
646.13	0.52999	0.90487	-0.047893	3	-58.5	5.0529	924.25	1
646.17	0.52999	0.90487	-0.047893	1	-67.5	6.1068	920.25	1
646.21	0.52999	0.90487	-0.047893	3	-55	4.1663	921.25	1
646.26	0.51826	0.87042	-0.15052	2	-56.5	1.6766	920.75	1
646.37	0.51826	0.87042	-0.15052	3	-57	4.4501	920.75	1
647.45	0.72932	0.82449	-0.11631	2	-60.5	1.6828	925.25	1
647.72	0.75277	0.81301	-0.093505	2	-57.5	5.5668	923.75	1
648	0.65897	0.83597	-0.15052	2	-59	1.2962	925.75	1
648.36	0.74105	0.81301	-0.093505	2	-58	5.0606	920.75	1
648.48	0.63552	0.83597	-0.12771	2	-61	1.6398	924.75	1
648.79	0.52999	0.93932	-0.25315	2	-60.5	1.0462	925.25	1
648.87	0.52999	0.93932	-0.25315	2	-61	1.0048	925.25	1
648.99	0.52999	0.93932	-0.25315	3	-57.5	0.072097	923.75	1
649.27	0.56517	0.89339	-0.20754	2	-61.5	0.44179	925.75	1
649.5	0.77622	0.81301	-0.11631	3	-54.5	4.7262	920.25	1
649.74	0.70587	0.80152	-0.15052	3	-53.5	4.2016	920.75	1
650.02	0.70587	0.76708	-0.18473	3	-55.5	6.0792	923.25	1
650.22	0.94038	0.74411	-0.12771	1	-69.5	2.5802	922.25	1
650.3	0.78795	0.75559	-0.13912	1	-70.5	5.1925	925.25	1
650.34	0.78795	0.75559	-0.13912	3	-59	4.7477	925.75	1
651.01	0.7176	0.72114	-0.24174	3	-58.5	5.0008	923.25	1
651.1	0.7176	0.72114	-0.24174	2	-58.5	5.8322	923.25	1
651.26	0.7176	0.72114	-0.24174	3	-58.5	5.4042	922.25	1
651.51	0.87003	0.62928	-0.15052	3	-59	4.9946	922.75	1
651.76	0.87003	0.62928	-0.15052	2	-60	0.51849	925.25	1
652.01	0.87003	0.62928	-0.15052	2	-58.5	1.1704	923.75	1
652.26	0.87003	0.62928	-0.15052	2	-62.5	5.5898	925.75	1
652.51	0.87003	0.62928	-0.15052	2	-59.5	0.43258	920.25	1
653.01	0.96383	0.48	-0.11631	2	-66.5	4.9793	921.25	1
653.26	0.96383	0.48	-0.11631	3	-59.5	5.9672	923.25	1
654.51	0.96383	0.48	-0.11631	3	-61.5	5.5714	925.75	3
753.26	0.68242	0.66373	-0.33297	2	-66	5.7831	920.75	3
753.27	0.68242	0.66373	-0.33297	3	-54	1.379	923.25	3
753.34	0.68242	0.66373	-0.33297	2	-68.5	0.86823	923.25	3
753.51	0.68242	0.66373	-0.33297	2	-67	1.7487	922.25	3
754.01	0.99901	0.64076	-0.18473	3	-53.5	1.804	922.75	3
754.76	0.65897	0.77856	-0.36718	2	-66	4.7615	920.25	3
755.26	0.79967	0.73263	-0.29876	3	-53.5	6.2356	921.25	3
755.35	0.79967	0.73263	-0.29876	2	-67	3.8442	921.75	3
756.26	0.78795	0.73263	-0.27595	2	-69	5.5822	924.75	3
757.01	0.78795	0.73263	-0.27595	3	-59	1.5953	925.75	1
757.34	0.54171	0.87042	-0.34437	3	-51	3.9024	920.25	1
757.51	0.54171	0.87042	-0.34437	3	-50.5	3.9024	920.25	1
757.6	0.40101	0.89339	-0.37858	1	-67	5.6312	920.25	1
757.64	0.40101	0.89339	-0.37858	1	-67	4.7155	921.25	1
757.76	0.62379	0.84746	-0.27595	1	-62	0.48014	921.75	1
758.26	0.58862	0.84746	-0.28736	1	-67.5	5.9242	922.25	1
758.76	0.49481	0.89339	-0.33297	3	-54.5	2.1322	922.75	1
759.51	0.54171	0.85894	-0.28736	2	-58.5	0.13806	925.75	1
760.01	0.41273	0.95081	-0.29876	3	-53.5	6.1068	921.25	1
760.1	0.44791	0.90487	-0.27595	3	-53.5	6.1068	921.25	1
760.76	0.50654	0.88191	-0.19613	3	-55.5	1.9037	923.25	1
761	0.52999	0.89339	-0.18473	3	-55	2.2964	922.25	1
761.33	0.37756	0.93932	-0.27595	3	-56	1.9942	922.75	1
761.69	0.44791	0.97377	-0.18473	3	-60	0.84216	925.25	1
762.36	0.45964	0.95081	-0.15052	3	-58	4.8351	924.25	1
762.84	0.55344	0.90487	-0.10491	3	-56	0.16567	921.25	1
763.08	0.43619	0.96229	-0.18473	3	-56.5	6.1068	921.75	1
763.2	0.43619	0.96229	-0.18473	2	-58.5	1.4404	921.75	1
764.19	0.56517	0.88191	-0.18473	3	-60	0.90198	923.75	1
764.44	0.56517	0.88191	-0.18473	3	-62.5	0.027612	925.75	1
764.67	0.56517	0.88191	-0.18473	3	-58	0.94647	924.25	1
765.15	0.22513	0.98526	-0.25315	3	-54	2.304	921.25	1
765.23	0.22513	0.98526	-0.25315	3	-54	2.3071	921.25	1
765.51	0.17823	0.99674	-0.31016	3	-54	2.6553	920.75	1
765.71	0.29548	0.95081	-0.24174	1	-60.5	0.26998	920.75	1
765.87	0.1196	1.0197	-0.31016	3	-56	1.0861	923.25	1
766.08	0.1665	0.99674	-0.34437	3	-54	1.6935	922.25	1
766.28	0.13132	1.0082	-0.35577	1	-63.5	0.090505	924.75	1
766.81	0.1196	1.0082	-0.31016	1	-64	0.19021	925.25	1
767.36	0.060972	1.0197	-0.33297	1	-67	6.231	925.75	1
767.64	0.060972	1.0197	-0.33297	3	-58	0.45406	924.25	1
767.88	0.18995	0.97377	-0.25315	1	-60.5	4.9502	920.25	1
768.01	0.037521	1.0197	-0.33297	2	-55	2.775	921.25	1
768.06	0.14305	0.97377	-0.26455	1	-60.5	4.9456	920.75	1
768.4	0.1665	0.98526	-0.29876	1	-61.5	0.4065	922.25	1
769.81	0.34238	0.90487	-0.19613	1	-64.5	1.5064	924.25	1
770.89	0.072698	0.99674	-0.33297	3	-55	5.9273	920.75	1
771.8	0.0023451	0.99674	-0.34437	2	-56.5	2.5035	922.75	1
771.93	0.0023451	0.99674	-0.34437	3	-56.5	0.99402	922.75	1
772.4	0.014071	1.0197	-0.34437	3	-57	0.2439	923.75	1
772.68	0.060972	1.0082	-0.33297	1	-64	0.69489	925.75	1
772.96	0.10787	0.95081	-0.28736	1	-62	1.9067	924.25	1
773.08	0.10787	0.95081	-0.28736	1	-59	5.5776	920.25	1
773.24	-0.0093803	0.99674	-0.35577	3	-55	1.8561	921.25	1
774.08	0.014071	1.0197	-0.36718	3	-56	0.50315	923.25	1
774.36	0.072698	0.99674	-0.29876	2	-56	6.0025	922.25	1
774.4	0.072698	0.99674	-0.29876	3	-55.5	1.2701	922.25	1
775.39	0.2134	0.98526	-0.25315	1	-63.5	5.125	925.25	1
775.91	0.17823	0.92784	-0.24174	3	-57	0.044485	923.75	1
776.11	0.17823	0.92784	-0.24174	1	-62	0.095107	923.75	1
776.71	0.096148	0.98526	-0.27595	1	-63.5	0.067495	924.25	1
777.07	0.096148	0.98526	-0.27595	1	-59.5	0.50468	920.25	1
777.42	0.084423	1.0427	-0.19613	3	-58.5	1.7963	921.25	1
777.79	0.084423	1.0427	-0.19613	3	-58.5	1.5923	921.75	1
778.3	0.2134	0.85894	-0.16192	3	-58.5	5.6205	920.75	1
779.94	0.20168	0.81301	-0.10491	3	-60.5	4.0988	923.75	1
780.26	0.20168	0.81301	-0.10491	3	-61.5	0.67955	924.25	1
782.53	-0.044557	1.1116	-0.23034	2	-62	5.28	921.25	1
784.85	-0.044557	1.1116	-0.23034	2	-61.5	0.90198	920.25	1
785.25	0.1196	0.99674	-0.11631	1	-59.5	1.6168	921.75	1
785.3	0.1196	0.99674	-0.11631	2	-62	1.5263	923.25	1
787.05	0.1196	0.99674	-0.11631	2	-62	6.1329	921.25	1
787.45	0.1196	0.99674	-0.11631	2	-62	0.54456	920.75	1
799.27	0.1665	1.0197	-0.013684	2	-58.5	5.0468	921.25	1
803.05	0.27203	0.91636	0.054735	2	-59.5	4.6204	921.75	1
805.61	0.14305	0.99674	-0.025087	2	-61	5.3996	921.25	1
815.08	-0.021106	0.96229	0.031928	2	-56.5	5.2201	920.75	1
815.28	-0.021106	0.96229	0.031928	1	-67	0.024544	923.25	1
818.18	-0.079733	1.1575	-0.093505	2	-60.5	6.0715	924.75	1
822.71	0.037521	0.91636	-0.059296	2	-59	5.5929	921.25	4
823.24	0.037521	0.91636	-0.059296	2	-57.5	5.7877	920.75	4
828.85	-0.044557	0.92784	0.054735	2	-59	6.2234	921.75	4
829.49	-0.091458	0.96229	0.020525	1	-62	1.853	923.25	4
831.19	-0.11491	0.93932	0.12315	2	-60	1.2701	925.75	4
831.92	-0.22044	0.97377	0.12315	2	-57.5	1.6444	921.25	4
832.44	-0.20871	0.95081	0.14596	2	-60.5	0.36816	923.25	4
832.81	-0.20871	0.92784	0.11175	2	-59.5	4.4393	922.25	4
833.25	-0.20871	0.92784	0.11175	2	-60	4.22	922.75	4
834.35	-0.20871	0.92784	0.11175	2	-60.5	6.1467	920.25	4
835.16	-0.068007	0.96229	0.054735	2	-60.5	1.0538	920.75	4
835.49	-0.068007	0.96229	0.054735	2	-60.5	0.83449	922.25	4
835.69	-0.068007	0.96229	0.054735	2	-59.5	1.1735	922.25	4
836.7	0.15478	0.96229	0.0091224	1	-63	6.1022	923.75	4
837.18	0.15478	0.96229	0.0091224	2	-58	1.6383	924.25	4
837.67	-0.068007	1.0656	-0.059296	1	-60.5	0.14726	920.25	4
837.83	-0.068007	1.0656	-0.059296	2	-56	0.75012	921.25	4
838.47	0.1665	0.98526	0.020525	1	-62	5.8138	920.75	4
838.84	0.1665	0.98526	0.020525	2	-59	6.2188	923.25	4
839.69	0.17823	0.97377	0.031928	2	-57.5	0.47707	922.75	4
845.53	0.060972	1.0197	-0.059296	2	-59.5	5.2094	923.75	4
846.43	0.15478	0.98526	-0.047893	2	-56.5	5.869	921.75	4
846.51	0.15478	0.98526	-0.047893	2	-56.5	5.9887	921.75	4
846.76	-0.056282	1.0082	-0.19613	2	-58.5	5.0177	923.25	4
847.18	0.24858	0.97377	-0.082102	2	-59	0.30833	922.25	4
847.46	0.24858	0.97377	-0.082102	2	-59	0.34054	922.75	4
847.91	0.20168	0.90487	-0.070699	2	-59.5	0.026078	923.75	4
851	0.084423	0.96229	-0.15052	1	-54	4.5268	920.25	4
851.69	0.096148	1.0886	-0.24174	1	-58.5	5.8782	924.75	4
851.98	0.0023451	1.0771	-0.26455	1	-55.5	0.21322	920.75	4
852.22	0.2134	0.99674	0.020525	1	-59.5	5.5039	922.75	4
