# Supplementary material for: A battery-less and wireless wearable sensor system for identifying bed and chair exits in a pilot trial in hospitalized older people
Source: PLoS One. 2017 Oct 9;12(10):e0185670. doi: 10.1371/journal.pone.0185670 (PMC5633180; doi:10.1371/journal.pone.0185670)
Supplement: S1 Dataset — Data corresponding to the sensor observations for hospitalized older people participating in the trials; data anonymized except for gender. (ZIP) [file pone.0185670.s002.zip › S1_Dataset/d3p05M]

0	-0.11491	1.0197	-0.013684	1	-60	4.2507	923.75	4
5.845	0.38928	0.93932	-0.025087	1	-61	4.9962	923.25	2
10.345	0.38928	0.93932	-0.025087	1	-61	6.1804	921.75	2
15.595	0.74105	0.81301	0.12315	1	-59.5	1.2901	920.25	2
18.345	0.74105	0.81301	0.12315	1	-60	0.49241	921.25	2
22.845	0.70587	0.82449	0.12315	1	-60	1.3023	920.25	2
25.344	0.70587	0.82449	0.12315	1	-61	4.9808	923.25	2
27.344	0.70587	0.82449	0.12315	1	-60	6.2004	921.75	2
28.595	0.70587	0.82449	0.12315	1	-59.5	0.79614	920.75	2
29.844	0.70587	0.82449	0.12315	1	-64	6.0577	925.75	2
32.845	0.58862	0.89339	0.077541	1	-60	0.40037	921.25	2
34.595	0.58862	0.89339	0.077541	1	-60	0.0092039	921.75	2
36.595	0.58862	0.89339	0.077541	1	-61	5.4502	922.75	2
39.345	0.58862	0.89339	0.077541	1	-60	6.274	921.75	2
40.845	0.58862	0.89339	0.077541	1	-59.5	0.85443	920.75	2
44.345	0.65897	0.85894	0.10035	1	-60.5	0.010738	921.75	2
46.595	0.65897	0.85894	0.10035	1	-60.5	6.2632	921.75	2
49.095	0.65897	0.85894	0.10035	1	-60.5	0.003068	921.75	2
51.095	0.65897	0.85894	0.10035	1	-60.5	5.4104	922.75	2
54.095	0.56517	0.90487	0.066138	1	-60	0.021476	921.75	2
55.346	0.56517	0.90487	0.066138	1	-59	0.82682	920.75	2
56.345	0.56517	0.90487	0.066138	1	-60	6.2433	921.75	2
57.845	0.56517	0.90487	0.066138	1	-59	0.7992	920.75	2
58.845	0.56517	0.90487	0.066138	1	-59.5	5.7294	922.25	2
61.095	0.52999	0.91636	0.088944	1	-60	5.8015	922.25	2
62.095	0.52999	0.91636	0.088944	1	-60	0.42184	921.25	2
63.595	0.52999	0.91636	0.088944	1	-60.5	5.8475	922.25	2
65.095	0.52999	0.91636	0.088944	1	-59.5	0.94647	920.75	2
66.345	0.52999	0.91636	0.088944	1	-60	0.02301	921.75	2
69.596	0.54171	0.89339	0.054735	1	-59.5	0.37276	921.25	2
70.846	0.54171	0.89339	0.054735	1	-60.5	5.9933	922.25	2
72.346	0.54171	0.89339	0.054735	1	-60	0.90045	920.75	2
73.845	0.54171	0.89339	0.054735	1	-59.5	1.3852	920.25	2
75.595	0.54171	0.89339	0.054735	1	-60.5	5.464	922.75	2
78.345	0.57689	0.89339	0.054735	1	-60	0.056757	921.75	2
79.845	0.57689	0.89339	0.054735	1	-59.5	0.95414	920.75	2
80.845	0.57689	0.89339	0.054735	1	-60	0.10278	921.75	2
81.595	0.57689	0.89339	0.054735	1	-59.5	0.5553	921.25	2
83.095	0.57689	0.89339	0.054735	1	-60	0.024544	921.75	2
86.096	0.58862	0.89339	0.066138	1	-59.5	1.3407	920.25	2
87.845	0.58862	0.89339	0.066138	1	-60.5	5.8951	922.25	2
89.095	0.58862	0.89339	0.066138	1	-62	3.8825	924.75	2
90.596	0.58862	0.89339	0.066138	1	-60	0.087437	921.75	2
92.095	0.58862	0.89339	0.066138	1	-63.5	0.27612	925.25	2
93.845	0.58862	0.89339	0.066138	1	-60	0.51542	921.25	2
97.846	0.56517	0.88191	0.066138	1	-60.5	5.8721	922.25	2
101.1	0.56517	0.88191	0.066138	1	-60	0.5461	921.25	2
103.59	0.56517	0.88191	0.066138	1	-62.5	0.7992	924.75	2
108.09	0.52999	0.90487	0.054735	1	-59.5	1.3514	920.25	2
109.85	0.52999	0.90487	0.054735	1	-60.5	5.9733	922.25	2
111.6	0.52999	0.90487	0.054735	1	-59.5	0.92652	920.75	2
113.1	0.52999	0.90487	0.054735	1	-60.5	5.0637	923.25	2
115.85	0.72932	0.81301	0.13456	1	-65	1.1612	924.75	2
121.38	0.72932	0.81301	0.13456	1	-59.5	0.45099	920.75	4
121.93	0.72932	0.81301	0.13456	1	-61	4.7354	923.75	4
122.65	-0.032831	0.95081	0.043332	2	-68.5	0.42184	921.75	4
123.01	-0.032831	0.95081	0.043332	1	-59	2.1752	920.25	4
123.69	-0.091458	0.97377	-0.059296	3	-62.5	6.2464	924.75	4
124.84	-0.044557	1.0656	-0.16192	1	-59.5	4.3412	922.75	4
125	-0.044557	1.0656	-0.16192	3	-61.5	2.6906	922.75	4
125.23	-0.044557	1.0656	-0.16192	1	-58.5	5.8506	921.75	4
136.56	0.2603	1.0771	0.088944	3	-70	0.5599	920.75	1
138.75	0.36583	0.92784	0.020525	2	-66	5.01	924.75	1
139.82	0.29548	0.97377	-0.29876	2	-64.5	1.0538	922.25	1
140.49	0.36583	0.93932	-0.28736	3	-57	5.5898	923.25	1
140.65	0.28376	0.92784	-0.38998	3	-55.5	0.30066	921.25	1
140.69	0.62379	0.87042	-0.31016	2	-62	1.1919	924.25	1
140.85	0.40101	0.88191	-0.4356	3	-56	1.488	925.25	1
141.14	0.47136	0.87042	-0.41279	3	-54	5.9365	922.75	1
141.6	0.82312	0.72114	-0.23034	2	-60.5	5.8107	921.75	1
141.69	0.82312	0.72114	-0.23034	2	-60	5.6328	921.75	1
141.85	0.82312	0.72114	-0.23034	3	-57.5	1.58	925.75	1
142.6	0.57689	0.80152	-0.31016	3	-51.5	3.5788	921.25	1
143.26	0.7176	0.76708	-0.31016	2	-59.5	6.2188	920.75	1
143.85	0.62379	0.79004	-0.40139	2	-59	5.237	922.25	1
144.35	0.68242	0.81301	-0.35577	3	-56	0.96027	920.25	1
144.6	0.84658	0.65224	-0.093505	2	-59	4.625	920.25	1
144.85	0.98728	0.62928	-0.13912	2	-62	5.8828	921.25	3
145.1	0.98728	0.62928	-0.13912	2	-70	2.821	924.75	3
145.85	0.98728	0.62928	-0.13912	3	-59	4.9379	923.75	3
146.1	0.87003	0.37665	-0.18473	3	-55	5.4272	922.75	3
146.35	0.87003	0.37665	-0.18473	2	-65	5.9304	922.25	3
146.52	1.0342	0.39961	0.031928	2	-62	5.1818	922.25	3
146.73	1.2687	0.22737	-0.0022806	3	-59	5.5208	925.75	3
147.1	1.2687	0.22737	-0.0022806	2	-64	6.1758	920.25	3
147.6	0.87003	0.30775	-0.047893	3	-58.5	0.33441	924.75	3
148.1	0.87003	0.30775	-0.047893	2	-61.5	6.277	920.75	3
148.6	0.87003	0.30775	-0.047893	3	-58.5	0.91118	922.75	3
148.85	0.87003	0.30775	-0.047893	2	-62	4.8827	922.25	3
149.34	1.0811	0.14698	-0.025087	2	-61.5	0.2393	920.25	3
149.85	1.0811	0.14698	-0.025087	3	-58.5	1.33	921.25	3
151.1	0.9521	0.51445	-0.18473	2	-63.5	0.5507	922.75	3
151.18	0.9521	0.51445	-0.18473	2	-64.5	0.56297	922.25	3
151.54	0.9521	0.51445	-0.18473	2	-62.5	4.3826	921.75	3
151.85	0.96383	0.50296	-0.25315	3	-57	5.8015	920.25	3
153.85	1.0928	0.48	0.27139	3	-58.5	1.7717	921.75	3
154.6	1.0928	0.48	0.27139	2	-62	5.6067	921.25	3
156.85	1.0928	0.48	0.27139	3	-60	5.395	920.25	3
158.85	1.0928	0.48	0.27139	3	-62	1.422	921.75	3
160.85	1.0928	0.48	0.27139	2	-63	1.7288	922.25	3
164.35	1.1514	0.16995	0.077541	3	-61.5	1.6444	921.25	3
171.85	1.1514	0.16995	0.077541	2	-66	5.8705	924.75	3
227.35	1.1514	0.16995	0.077541	3	-60	2.2074	920.25	3
237.35	1.1514	0.16995	0.077541	3	-65.5	0.58751	923.25	3
249.35	1.1514	0.16995	0.077541	2	-64	0.74858	923.25	3
256.85	1.1514	0.16995	0.077541	2	-64	0.79153	923.25	3
290.85	1.2101	0.16995	0.12315	3	-66	0.53536	923.25	3
295.6	1.2101	0.16995	0.12315	3	-60	1.9865	920.25	3
298.1	1.2101	0.16995	0.12315	2	-63	0.053689	920.25	3
300.6	1.2101	0.16995	0.12315	3	-60	2.0402	920.25	3
302.85	1.2101	0.16995	0.12315	3	-59.5	2.0325	920.25	3
305.35	1.2101	0.16995	0.12315	2	-63	0.041417	920.25	3
307.85	1.2101	0.16995	0.12315	3	-60	2.0141	920.25	3
312.85	1.1163	0.22737	0.10035	2	-64	0.21169	920.25	3
315.6	1.1163	0.22737	0.10035	3	-61	1.5033	921.25	3
320.1	1.1163	0.22737	0.10035	3	-60.5	5.1818	920.25	3
322.85	1.1163	0.22737	0.10035	3	-58.5	5.484	921.25	3
323.49	1.2452	0.33072	0.11175	3	-58	0.38043	920.75	3
324.31	1.1045	0.35368	0.18017	2	-65.5	0.033748	922.75	3
324.49	1.1045	0.35368	0.18017	2	-61	4.2046	922.25	3
324.68	0.9521	0.51445	-0.0022806	2	-59	5.4027	921.75	3
324.94	1.0576	0.51445	-0.082102	3	-58.5	0.20862	925.75	3
325.02	1.0576	0.51445	-0.082102	2	-57	1.7135	920.25	3
325.09	1.0576	0.51445	-0.082102	3	-52	0.065961	920.25	3
325.47	0.55344	0.79004	-0.4356	3	-59	0.85443	924.75	3
325.6	0.55344	0.79004	-0.4356	3	-59.5	0.88357	924.75	3
325.93	0.55344	0.79004	-0.4356	3	-55.5	0.13039	920.75	3
326.1	0.50654	0.85894	-0.52682	3	-59	0.34975	925.25	1
326.64	0.56517	0.77856	-0.54963	2	-62.5	1.5923	922.25	1
327.01	0.54171	0.76708	-0.51542	2	-59	5.5745	921.75	1
327.68	0.56517	0.77856	-0.42419	3	-58.5	0.51695	923.25	1
378.65	0.64724	0.87042	-0.013684	3	-52.5	0.82682	920.25	1
378.84	0.56517	0.84746	-0.047893	3	-51.5	4.0727	920.25	1
378.91	0.56517	0.84746	-0.047893	3	-51.5	4.0973	920.25	1
379.02	0.56517	0.84746	-0.047893	2	-58.5	5.0391	923.25	1
379.62	0.64724	0.67521	-0.4356	3	-54	0.48167	920.75	1
379.77	0.7645	0.66373	-0.37858	2	-66	0	925.25	1
380.1	0.58862	0.49148	-0.4584	2	-60.5	4.8658	922.25	1
380.34	0.98728	0.56038	-0.37858	3	-54	0.77619	922.25	1
380.47	0.98728	0.56038	-0.37858	2	-61.5	1.0922	921.75	1
381.35	0.9052	0.23885	-0.013684	2	-59.5	5.191	921.25	3
381.43	0.9052	0.23885	-0.013684	2	-62.5	6.0454	924.75	3
381.68	0.9052	0.23885	-0.013684	3	-59	1.2594	924.25	3
382.35	1.0811	0.2733	-0.16192	2	-61.5	1.9098	923.75	3
383.1	1.1163	0.089569	-0.31016	2	-64.5	6.1237	925.75	3
383.35	1.1163	0.089569	-0.31016	2	-63	0.48014	920.25	3
384.1	1.257	0.043636	-0.059296	2	-67	0.55837	924.25	3
384.67	1.1866	0.11254	0.088944	3	-57	5.4917	925.25	3
385.37	1.0107	0.53741	-0.082102	2	-66	5.0805	921.75	3
385.49	0.9052	0.51445	-0.0022806	3	-61	6.2786	925.75	3
385.85	0.9052	0.51445	-0.0022806	3	-59.5	4.7216	920.25	3
386.85	0.9052	0.51445	-0.0022806	3	-60	1.5693	925.25	3
387.35	0.9052	0.51445	-0.0022806	3	-61	1.7058	922.75	3
387.85	0.9052	0.51445	-0.0022806	3	-60	2.0985	921.75	3
388.35	0.9052	0.51445	-0.0022806	3	-62	1.175	923.25	3
389.35	0.9052	0.51445	-0.0022806	3	-59	5.4533	920.75	3
390.1	0.9052	0.51445	-0.0022806	3	-60	1.9144	921.75	3
392.35	1.1045	0.19292	0.077541	3	-61.5	1.5309	922.25	3
393.1	1.1045	0.19292	0.077541	2	-62.5	0.50468	920.25	3
394.85	1.1045	0.19292	0.077541	3	-61.5	1.5769	922.25	3
395.6	1.1045	0.19292	0.077541	3	-59	5.7708	920.25	3
396.6	1.1045	0.19292	0.077541	3	-59.5	2.1951	920.75	3
397.35	1.1045	0.19292	0.077541	2	-61.5	5.4502	921.75	3
398.35	1.1045	0.19292	0.077541	3	-60	1.9359	921.25	3
400.35	1.1514	0.16995	0.12315	3	-59	5.7984	920.25	3
401.35	1.1514	0.16995	0.12315	2	-63	0.055223	920.75	3
403.35	1.1514	0.16995	0.12315	3	-61	1.8561	921.25	3
405.35	1.1514	0.16995	0.12315	3	-60	2.4436	920.25	3
407.35	1.1514	0.16995	0.12315	3	-62	1.6153	921.75	3
409.6	1.1514	0.16995	0.12315	2	-62.5	2.281	921.75	3
415.1	1.3156	0.10105	0.19157	2	-63	0.46633	920.25	3
418.6	1.3156	0.10105	0.19157	3	-68.5	0.13959	925.25	3
422.85	1.3156	0.10105	0.19157	3	-61	1.9159	921.25	3
424.6	1.3156	0.10105	0.19157	3	-59.5	5.6113	920.25	3
426.6	1.3156	0.10105	0.19157	3	-62	1.5647	921.75	3
429.6	1.3156	0.10105	0.19157	2	-63	0.43412	920.25	3
432.1	1.3156	0.10105	0.19157	3	-60.5	5.7141	920.25	3
434.85	1.1163	0.19292	0.11175	3	-60.5	2.0555	921.25	3
436.35	1.1163	0.19292	0.11175	3	-62	1.807	921.75	3
437.35	1.1163	0.19292	0.11175	3	-60.5	2.0126	921.25	3
438.85	1.1163	0.19292	0.11175	2	-61.5	5.418	921.75	3
439.6	1.1163	0.19292	0.11175	3	-60.5	2.1154	921.25	3
441.1	1.1163	0.19292	0.11175	3	-62	1.5309	922.25	3
442.85	1.1045	0.18143	0.11175	3	-60	5.3904	920.75	3
444.1	1.1045	0.18143	0.11175	3	-59	5.7356	920.25	3
444.6	1.1045	0.18143	0.11175	3	-60.5	1.9988	921.25	3
446.1	1.1045	0.18143	0.11175	3	-62	4.8535	921.75	3
447.1	1.1045	0.18143	0.11175	3	-60.5	2.0249	921.25	3
448.6	1.1045	0.18143	0.11175	3	-62.5	1.4834	922.25	3
449.35	1.1045	0.18143	0.11175	3	-60.5	2.0341	921.25	3
451.85	1.0811	0.22737	0.11175	2	-61	2.62	921.25	3
453.35	1.0811	0.22737	0.11175	2	-61	2.1614	921.75	3
454.35	1.0811	0.22737	0.11175	3	-60.5	2.0525	921.25	3
455.85	1.0811	0.22737	0.11175	3	-62.5	1.4956	922.25	3
456.6	1.0811	0.22737	0.11175	2	-61.5	5.6957	921.25	3
458.1	1.0811	0.22737	0.11175	3	-62	1.465	922.25	3
459.85	1.1045	0.2044	0.11175	3	-60	5.4027	920.75	3
461.1	1.1045	0.2044	0.11175	3	-59.5	5.6358	920.25	3
462.35	1.1045	0.2044	0.11175	3	-60	2.2503	920.75	3
463.35	1.1045	0.2044	0.11175	3	-61.5	1.6598	921.75	3
464.1	1.1045	0.2044	0.11175	3	-60.5	2.0249	921.25	3
465.6	1.1045	0.2044	0.11175	3	-62.5	1.4097	922.25	3
466.35	1.1045	0.2044	0.11175	3	-60.5	1.9819	921.25	3
467.85	1.1045	0.2044	0.11175	3	-62	1.3959	922.25	3
470.35	1.128	0.16995	0.10035	3	-62	1.4067	922.25	3
471.35	1.128	0.16995	0.10035	3	-60.5	1.9666	921.25	3
472.85	1.128	0.16995	0.10035	2	-61.5	1.7303	922.25	3
473.85	1.128	0.16995	0.10035	3	-60.5	5.1174	921.25	3
475.6	1.128	0.16995	0.10035	3	-61.5	1.6276	921.75	3
477.85	1.0811	0.2044	0.10035	3	-61.5	1.6475	921.75	3
478.85	1.0811	0.2044	0.10035	3	-60.5	1.9742	921.25	3
480.1	1.0811	0.2044	0.10035	3	-62	1.3744	922.25	3
481.1	1.0811	0.2044	0.10035	2	-61	5.7171	921.25	3
482.85	1.0811	0.2044	0.10035	3	-61	1.6276	921.75	3
483.6	1.0811	0.2044	0.10035	3	-60	1.9236	921.25	3
485.85	1.1163	0.2044	0.12315	3	-61	5.056	921.25	3
487.6	1.1163	0.2044	0.12315	3	-61.5	1.692	921.75	3
489.1	1.1163	0.2044	0.12315	3	-60.5	5.3827	920.75	3
490.85	1.128	0.2044	0.13456	2	-63.5	5.9258	924.75	3
492.35	1.128	0.2044	0.13456	2	-61.5	5.2585	921.75	3
493.85	1.128	0.2044	0.13456	3	-60	2.2074	920.75	3
495.35	1.128	0.2044	0.13456	3	-59.5	2.4636	920.25	3
500.35	1.1163	0.19292	0.11175	2	-63	0.84983	923.25	3
503.6	1.1163	0.19292	0.11175	3	-61	2.0678	920.75	3
505.1	1.1163	0.19292	0.11175	3	-60	5.4963	920.25	3
509.35	1.2687	0.11254	0.19157	3	-62.5	1.6076	921.75	3
511.85	1.2687	0.11254	0.19157	3	-63	4.6065	922.25	3
512.85	1.2687	0.11254	0.19157	3	-61.5	1.9144	921.25	3
514.35	1.2687	0.11254	0.19157	2	-61	5.2554	921.75	3
515.35	1.2687	0.11254	0.19157	2	-61.5	5.6435	921.25	3
517.35	1.2687	0.11254	0.19157	3	-60.5	2.1905	920.25	3
519.85	1.2687	0.11254	0.19157	3	-60	5.4579	920.25	3
524.1	1.1045	0.16995	0.088944	3	-63	1.5815	921.75	3
528.6	0.78795	0.68669	-0.27595	3	-54.5	5.9595	922.25	1
528.85	0.89348	0.60631	-0.29876	3	-55	5.7294	922.25	1
529.18	0.50654	0.83597	-0.4584	2	-59.5	6.2111	921.75	1
530.44	0.45964	0.83597	-0.38998	3	-62.5	5.823	924.25	1
548.35	0.037521	0.88191	0.088944	1	-60.5	1.1321	922.25	2
560.6	0.78795	0.79004	0.14596	1	-60	6.1835	921.75	2
562.1	0.78795	0.79004	0.14596	1	-59.5	0.76085	920.75	2
563.1	0.78795	0.79004	0.14596	1	-60	6.119	921.75	2
564.6	0.78795	0.79004	0.14596	1	-59.5	0.7225	920.75	2
566.1	0.78795	0.79004	0.14596	1	-59.5	1.2088	920.25	2
570.35	0.64724	0.83597	0.11175	1	-61	5.5868	922.25	2
573.6	0.64724	0.83597	0.11175	1	-60.5	0.21783	921.25	2
614.1	0.64724	0.83597	0.11175	1	-61	6.1221	921.75	2
617.35	0.64724	0.83597	0.11175	1	-60.5	0.22856	921.25	2
629.85	0.75277	0.79004	0.14596	1	-64.5	0.50468	924.75	2
681.59	0.83485	0.74411	0.16876	1	-61.5	0.68262	920.75	2
682.14	0.83485	0.74411	0.16876	1	-61	2.5878	922.25	2
714.01	0.0023451	0.88191	0.12315	1	-59	0.93573	922.25	4
715.36	0.025796	1.0082	0.11175	1	-61	0.11965	924.25	4
717.38	0.0023451	1.1001	-0.025087	1	-62	0.058291	923.25	4
740.63	0.096148	0.89339	0.15736	1	-58.5	0.29146	922.75	4
740.78	0.096148	0.89339	0.15736	1	-58	0.55837	922.25	4
741.2	-0.13836	0.96229	0.0091224	1	-58.5	0.52462	921.75	4
741.5	-0.13836	0.96229	0.0091224	1	-57.5	4.809	920.25	4
742.35	-0.22044	0.91636	-0.013684	1	-61.5	4.1233	925.25	4
746.6	-0.22044	0.91636	-0.013684	1	-64	0.14266	924.75	2
753.1	-0.22044	0.91636	-0.013684	1	-60.5	5.7217	921.75	2
758.1	-0.22044	0.91636	-0.013684	1	-60.5	5.78	921.75	2
761.35	-0.22044	0.91636	-0.013684	1	-64	0.27918	924.75	2
785.35	0.60034	0.87042	0.15736	1	-60.5	0.36202	921.25	2
800.1	0.60034	0.87042	0.15736	1	-61	0.28992	921.25	2
805.1	0.60034	0.87042	0.15736	1	-65	0.44639	924.75	2
810.1	0.60034	0.87042	0.15736	1	-65	0.50161	924.75	2
816.85	0.7176	0.81301	0.20297	1	-60	1.1321	920.25	2
822.1	0.7176	0.81301	0.20297	1	-65	0.46326	924.75	2
827.1	0.7176	0.81301	0.20297	1	-65	0.45406	924.75	2
928.85	0.084423	0.97377	-0.070699	1	-57.5	5.5868	920.25	4
930.25	0.17823	0.93932	0.16876	1	-59	1.8607	923.75	4
931.36	0.24858	0.95081	0.0091224	1	-58.5	5.283	923.25	4
931.6	0.24858	0.95081	0.0091224	1	-57.5	1.1413	921.25	4
944.44	0.58862	0.82449	-0.18473	3	-54	4.3013	920.75	1
945.19	0.79967	0.69818	0.054735	3	-53.5	0.32981	922.25	1
945.26	0.79967	0.69818	0.054735	3	-53.5	0.3252	922.25	1
945.44	0.92865	0.62928	0.18017	2	-57.5	4.8428	921.75	1
946.08	0.74105	0.62928	-0.0022806	3	-52	3.9024	920.25	1
946.59	0.87003	0.60631	-0.0022806	3	-56.5	0.041417	921.25	1
946.7	0.87003	0.60631	-0.0022806	2	-64	1.4097	924.75	1
946.97	0.87003	0.60631	-0.0022806	3	-58	1.6506	924.25	1
947.16	0.87003	0.60631	-0.0022806	2	-65	6.0178	923.75	1
949.86	1.1632	0.0091865	-0.03649	3	-57.5	0.26231	923.75	3
949.93	1.1632	0.0091865	-0.03649	2	-63	0.83142	922.75	3
950.11	1.1632	0.0091865	-0.03649	2	-66.5	4.6495	922.25	3
950.36	1.1632	0.0091865	-0.03649	2	-64	5.3444	921.75	3
950.61	1.1632	0.0091865	-0.03649	3	-58	0.69336	920.25	3
951.6	1.1866	-0.0022966	0.23718	3	-58.5	0.48934	924.25	3
951.7	1.1866	-0.0022966	0.23718	2	-65.5	0.44792	920.75	3
952.36	1.1866	-0.0022966	0.23718	2	-67.5	1.6076	922.75	3
953.61	1.2687	0.089569	0.15736	2	-65.5	6.1574	921.25	3
954.6	1.2687	0.089569	0.15736	2	-66	3.9607	923.75	3
955.6	1.0694	0.16995	0.088944	3	-57.5	5.1496	920.25	3
956.6	1.0694	0.16995	0.088944	2	-67.5	0.18715	920.75	3
957.6	1.0694	0.16995	0.088944	3	-59	1.0753	921.75	3
959.6	1.1045	0.078086	0.14596	3	-61	0.3927	922.75	3
960.36	1.1045	0.078086	0.14596	2	-65	0.53229	920.25	3
961.6	1.1045	0.078086	0.14596	2	-64.5	0.075165	920.75	3
962.85	1.1045	0.078086	0.14596	3	-58	4.9394	920.25	3
963.35	1.1045	0.078086	0.14596	3	-59.5	4.3841	921.25	3
965.85	1.1045	0.1355	0.13456	3	-58.5	1.221	921.25	3
967.1	1.1045	0.1355	0.13456	2	-64	1.5539	922.75	3
967.85	1.1045	0.1355	0.13456	2	-64	0.5415	920.25	3
968.85	1.1045	0.1355	0.13456	2	-64	0.11198	920.75	3
973.1	1.2452	0.055119	0.20297	3	-59	1.1612	921.25	3
974.36	1.2452	0.055119	0.20297	2	-64	5.079	922.25	3
976.11	1.1045	0.12402	0.13456	2	-63.5	6.2663	920.75	3
977.1	1.1045	0.12402	0.13456	3	-59.5	0.92346	921.75	3
977.61	1.1045	0.12402	0.13456	3	-61.5	0.010738	923.25	3
979.5	1.1045	0.12402	0.13456	3	-60	0.62126	922.25	3
980.11	1.1045	0.12402	0.13456	3	-61.5	0.0076699	923.25	3
982.51	1.128	0.12402	0.15736	2	-63	0.50468	920.25	3
983.61	1.128	0.12402	0.15736	3	-58	1.4128	920.75	3
984.94	1.1163	0.14698	0.14596	2	-63.5	1.2026	923.25	3
985.86	1.1163	0.14698	0.14596	3	-58	1.4113	920.75	3
987.59	1.1983	0.089569	0.18017	3	-62	6.228	923.25	3
988.39	1.1983	0.089569	0.18017	3	-58	1.4281	920.75	3
989.11	1.1983	0.089569	0.18017	3	-60.5	0.59365	922.25	3
989.91	1.1983	0.089569	0.18017	3	-57.5	1.7763	920.25	3
990.29	1.1983	0.089569	0.18017	2	-62	5.8429	921.25	3
992.03	1.2452	0.078086	0.19157	2	-63	2.255	921.75	3
992.75	1.2452	0.078086	0.19157	3	-58.5	1.1505	921.25	3
993.4	1.2452	0.078086	0.19157	3	-58	4.5682	920.75	3
994.76	1.0811	0.1355	0.12315	2	-61.5	0.46173	920.25	3
995.22	1.0811	0.1355	0.12315	2	-62.5	5.8353	921.25	3
996.02	1.0811	0.1355	0.12315	2	-65	5.8123	925.25	3
996.74	1.0811	0.1355	0.12315	2	-63	5.0591	922.25	3
997.23	1.0811	0.1355	0.12315	2	-63	0.46019	920.25	3
998.86	1.1045	0.14698	0.13456	3	-60	0.60285	922.25	3
999.2	1.1045	0.14698	0.13456	2	-62.5	5.4226	921.75	3
999.95	1.1045	0.14698	0.13456	3	-58.5	1.1551	921.25	3
1001.4	1.1045	0.14698	0.13456	3	-60	0.59672	922.25	3
1002.5	1.128	0.12402	0.14596	3	-58.5	1.0861	921.25	3
1003.9	1.128	0.12402	0.14596	3	-59.5	0.51082	922.25	3
1004.6	1.128	0.12402	0.14596	3	-57.5	4.8811	920.25	3
1005.5	1.128	0.12402	0.14596	3	-58	1.3668	920.75	3
1006.9	1.128	0.11254	0.14596	3	-58	4.8121	920.25	3
1007.1	1.128	0.11254	0.14596	3	-58.5	1.0784	921.25	3
1009.2	1.128	0.12402	0.14596	3	-58	1.7165	920.25	3
1009.7	1.128	0.12402	0.14596	3	-64.5	5.3536	924.75	3
1010.9	1.128	0.12402	0.14596	3	-61	0.090505	922.75	3
1011.7	1.128	0.12402	0.14596	3	-57.5	1.6429	920.25	3
1012	1.128	0.12402	0.14596	3	-58.5	1.04	921.25	3
1012.7	1.128	0.12402	0.14596	2	-61.5	0.064427	920.75	3
1014.3	1.1163	0.14698	0.13456	2	-62.5	0.4786	920.25	3
1015.4	1.1163	0.14698	0.13456	3	-58	1.3284	920.75	3
1016.9	1.3625	0.032153	0.22578	3	-61.5	6.1375	923.25	3
1017.8	1.3625	0.032153	0.22578	3	-58.5	1.264	920.75	3
1018.7	1.3625	0.032153	0.22578	3	-60	0.33134	922.25	3
1020.9	1.3625	0.032153	0.22578	3	-60.5	0.044485	922.75	3
1021	1.3625	0.032153	0.22578	3	-59	0.68416	921.75	3
1021.6	1.3625	0.032153	0.22578	3	-58.5	1.0186	921.25	3
1023.1	1.1397	0.1355	0.14596	2	-63	1.827	922.25	3
1023.9	1.1397	0.1355	0.14596	3	-61	6.1252	923.25	3
1024.4	1.1397	0.1355	0.14596	2	-62.5	5.8015	921.25	3
1024.9	1.1397	0.1355	0.14596	3	-64.5	5.0575	925.25	3
1026.1	1.3156	0.055119	0.22578	3	-57	4.7737	920.25	3
1026.6	1.3156	0.055119	0.22578	3	-58	1.037	921.25	3
1027.2	1.3156	0.055119	0.22578	3	-57.5	1.2916	920.75	3
1027.9	1.3156	0.055119	0.22578	3	-60	0.056757	922.75	3
1028.3	1.3156	0.055119	0.22578	2	-62.5	5.3797	921.75	3
1028.6	1.3156	0.055119	0.22578	3	-57.5	4.7185	920.25	3
1030.4	1.2335	0.066602	0.19157	3	-60.5	0.033748	922.75	3
1031.1	1.2335	0.066602	0.19157	2	-62.5	0.39117	920.25	3
1034	1.1163	0.12402	0.14596	2	-62.5	5.8077	921.25	3
1035.4	1.1163	0.12402	0.14596	2	-64	4.5529	922.75	3
1037.1	1.1397	0.1355	0.14596	3	-57.5	4.4455	920.75	3
1037.8	1.1397	0.1355	0.14596	3	-60	0.37583	922.25	3
1040.1	1.128	0.12402	0.14596	3	-60.5	0.072097	922.75	3
1040.4	1.128	0.12402	0.14596	3	-59.5	0.67649	921.75	3
1041.1	1.128	0.12402	0.14596	3	-61.5	6.1022	923.25	3
1041.9	1.128	0.12402	0.14596	3	-58	1.3637	920.75	3
1043.4	1.1514	0.12402	0.16876	3	-57.5	1.6429	920.25	3
1044.3	1.1514	0.12402	0.16876	3	-58	1.3637	920.75	3
1045.1	1.1514	0.12402	0.16876	3	-60	0.45099	922.25	3
1045.6	1.1514	0.12402	0.16876	3	-57.5	4.7569	920.25	3
1046.2	1.1514	0.12402	0.16876	3	-58.5	0.99709	921.25	3
1048.2	1.1514	0.12402	0.15736	3	-57.5	1.6628	920.25	3
1050.1	1.257	0.066602	0.21438	2	-63.5	4.964	922.25	3
1050.7	1.257	0.066602	0.21438	2	-61.5	0.46173	920.25	3
1052.4	1.2452	0.078086	0.19157	2	-63	5.1189	922.25	3
1052.9	1.2452	0.078086	0.19157	3	-58	4.8443	920.25	3
1053.4	1.2452	0.078086	0.19157	2	-63	5.9564	921.25	3
1054.1	1.2452	0.078086	0.19157	3	-58	1.4036	920.75	3
1055.4	1.128	0.11254	0.13456	2	-62.5	0.57831	920.25	3
1055.9	1.128	0.11254	0.13456	3	-58.5	1.1704	921.25	3
1056.4	1.128	0.11254	0.13456	2	-61.5	0.11351	920.75	3
1058.3	1.1163	0.12402	0.15736	3	-58.5	1.1674	921.25	3
1058.9	1.1163	0.12402	0.15736	2	-63	0.12732	920.75	3
1059.6	1.1163	0.12402	0.15736	3	-60.5	0.57831	922.25	3
1060.4	1.1163	0.12402	0.15736	3	-58	1.7273	920.25	3
1061.9	1.2804	0.055119	0.20297	2	-63.5	4.7814	922.75	3
1062.4	1.2804	0.055119	0.20297	2	-62.5	5.6282	921.75	3
1063.1	1.2804	0.055119	0.20297	3	-59	1.1397	921.25	3
1063.9	1.2804	0.055119	0.20297	2	-63	0.2255	920.75	3
1064.6	1.2804	0.055119	0.20297	2	-63	5.1879	922.25	3
1066.2	1.128	0.11254	0.16876	3	-58.5	1.4803	920.75	3
1068.1	1.128	0.12402	0.14596	3	-59	1.1428	921.25	3
1068.6	1.128	0.12402	0.14596	3	-58	1.4266	920.75	3
1069.4	1.128	0.12402	0.14596	2	-63	5.1542	922.25	3
1070.1	1.128	0.12402	0.14596	3	-58	1.7288	920.25	3
1070.6	1.128	0.12402	0.14596	3	-64	5.415	924.75	3
1071.9	1.128	0.12402	0.14596	3	-60.5	0.50621	922.25	3
1072.9	1.3039	0.055119	0.22578	3	-59	1.0983	921.25	3
1074.1	1.3039	0.055119	0.22578	3	-61	0.24237	922.75	3
1074.5	1.3039	0.055119	0.22578	3	-59.5	0.88511	921.75	3
1074.9	1.3039	0.055119	0.22578	3	-58	1.761	920.25	3
1075.4	1.3039	0.055119	0.22578	2	-63	5.9488	921.25	3
1076.6	1.3039	0.055119	0.22578	2	-63.5	4.7339	922.75	3
1077.9	1.1045	0.14698	0.14596	3	-58.5	1.1582	921.25	3
1078.4	1.1045	0.14698	0.14596	2	-63	0.10891	920.75	3
1079.1	1.1045	0.14698	0.14596	3	-60	0.54763	922.25	3
1080.2	1.3625	0.055119	0.22578	3	-59	4.3013	921.25	3
1080.9	1.3625	0.055119	0.22578	3	-58.5	1.4404	920.75	3
1081.6	1.3625	0.055119	0.22578	3	-60	0.53689	922.25	3
1081.9	1.3625	0.055119	0.22578	3	-59.5	0.82375	921.75	3
1082.6	1.3625	0.055119	0.22578	3	-59	4.289	921.25	3
1084.1	1.1045	0.15847	0.13456	2	-63	5.0897	922.25	3
1085.1	1.1045	0.15847	0.13456	3	-59	1.037	921.25	3
1085.9	1.1045	0.15847	0.13456	2	-63	0.14266	920.75	3
1086.6	1.1045	0.15847	0.13456	3	-60	0.71023	921.75	3
1088.1	1.0576	0.16995	0.11175	3	-59	4.5621	920.75	3
1088.9	1.0576	0.16995	0.11175	3	-60.5	0.53843	922.25	3
1089.6	1.0576	0.16995	0.11175	3	-58	4.8198	920.25	3
1090.1	1.0576	0.16995	0.11175	3	-59	1.0968	921.25	3
1091.1	1.0576	0.16995	0.11175	3	-61.5	0.2439	922.75	3
1091.6	1.0576	0.16995	0.11175	3	-60	0.83142	921.75	3
1092.1	1.0576	0.16995	0.11175	3	-62	6.2019	923.25	3
1093.9	1.2921	0.055119	0.23718	3	-60	0.82682	921.75	3
1094.6	1.2921	0.055119	0.23718	3	-62	6.2433	923.25	3
1095.4	1.2921	0.055119	0.23718	3	-58.5	4.5713	920.75	3
1096.4	1.2921	0.055119	0.23718	2	-63	5.5116	921.75	3
1097.1	1.2921	0.055119	0.23718	3	-60	4.243	921.25	3
1097.9	1.2921	0.055119	0.23718	3	-58.5	1.4205	920.75	3
1100.4	1.0928	0.15847	0.12315	3	-58.5	1.4205	920.75	3
1101.1	1.0928	0.15847	0.12315	3	-60	0.56757	922.25	3
1101.9	1.0928	0.15847	0.12315	3	-58	1.7411	920.25	3
1102.1	1.0928	0.15847	0.12315	3	-59	1.0968	921.25	3
1103.9	1.1983	0.11254	0.20297	3	-59	4.1417	921.75	3
1106.3	0.9521	0.50296	0.22578	3	-60.5	0.76392	921.75	3
1106.7	0.83485	0.58334	-0.17333	2	-60	5.9028	920.25	3
1106.9	0.7645	0.69818	-0.29876	2	-58.5	0.18561	921.25	3
1107.4	0.70587	0.80152	-0.35577	2	-59.5	4.5406	924.25	1
