# Supplementary material for: A battery-less and wireless wearable sensor system for identifying bed and chair exits in a pilot trial in hospitalized older people
Source: PLoS One. 2017 Oct 9;12(10):e0185670. doi: 10.1371/journal.pone.0185670 (PMC5633180; doi:10.1371/journal.pone.0185670)
Supplement: S1 Dataset — Data corresponding to the sensor observations for hospitalized older people participating in the trials; data anonymized except for gender. (ZIP) [file pone.0185670.s002.zip › S1_Dataset/d3p06F]

0	0.049247	0.91636	0.088944	1	-57.5	5.6757	924.75	4
0.16299	0.049247	0.91636	0.088944	1	-56	4.6848	922.25	4
0.963	-0.032831	0.96229	-0.0022806	1	-58	5.1082	925.75	4
1.686	0.072698	0.97377	-0.013684	1	-56	4.4271	922.75	4
1.935	-0.079733	1.0427	-0.047893	1	-56	5.5039	921.25	4
2.475	0.0023451	1.0082	-0.070699	1	-57.5	5.6404	924.75	4
3.809	-0.079733	1.0427	-0.093505	1	-61	1.1505	925.25	4
4.167	0.049247	0.98526	-0.093505	1	-57	5.5852	923.75	4
5.048	-0.10318	1.1345	-0.025087	1	-57	5.099	924.75	4
5.606	-0.068007	1.146	-0.013684	1	-54.5	5.6558	920.25	4
8.094	-0.11491	1.1116	-0.070699	1	-54	1.4097	921.75	4
9.773	0.014071	0.90487	0.054735	1	-56	4.6065	922.25	4
10.163	0.014071	0.99674	0.10035	1	-56	0.89738	920.25	4
10.521	-0.13836	1.0427	-0.11631	1	-56	5.1649	924.25	4
10.682	-0.13836	1.0427	-0.11631	1	-54.5	1.4051	921.75	4
10.883	-0.091458	1.1116	0.043332	1	-55.5	5.1588	925.75	4
11.45	-0.24389	1.0197	-0.047893	1	-53	4.3565	920.75	4
11.847	-0.044557	1.0312	0.031928	1	-54	0.5461	922.75	4
12.204	-0.10318	0.96229	-0.0022806	1	-55	0.056757	921.25	4
12.688	-0.15009	0.99674	-0.059296	1	-58	5.2125	924.75	4
13.728	-0.091458	0.98526	-0.013684	1	-55.5	0.75165	925.75	4
14.571	0.10787	0.83597	0.031928	1	-55.5	4.2445	923.75	4
15.205	-0.032831	0.91636	0.066138	1	-54.5	5.3429	923.25	4
15.644	-0.15009	1.0197	-0.03649	1	-56.5	0.51082	922.25	4
16.852	-0.091458	1.0656	-0.11631	1	-55	1.0109	925.25	4
17.17	-0.15009	1.1001	-0.025087	1	-52	5.1296	920.75	4
18.643	-0.19699	1.0197	-0.10491	1	-51	0.19328	920.25	4
18.727	-0.19699	1.0197	-0.10491	1	-51	3.4346	920.25	4
18.959	-0.22044	0.99674	0.020525	1	-52.5	0.67495	924.25	4
19.043	-0.22044	0.99674	0.020525	1	-51	5.7984	921.75	4
19.241	-0.18526	1.1116	0.077541	1	-51	6.1221	921.75	4
19.488	-0.032831	1.0886	-0.025087	1	-53	0.52002	925.75	4
19.855	-0.20871	0.97377	-0.10491	1	-48.5	4.8704	920.75	4
20.011	-0.17354	1.0656	-0.03649	1	-49.5	2.7443	923.75	4
20.855	-0.22044	1.0197	-0.11631	1	-54.5	3.6616	924.75	4
21.375	-0.19699	1.0771	-0.13912	1	-52.5	1.2103	920.25	4
21.579	-0.13836	1.0542	-0.0022806	1	-54	4.941	924.25	4
21.855	-0.16181	1.0197	-0.0022806	1	-55.5	0.52922	922.25	4
22.273	-0.10318	1.1001	-0.093505	1	-60	5.7402	920.25	4
41.974	-0.091458	0.97377	-0.082102	2	-58	5.4456	920.25	4
46.881	0.14305	0.96229	0.031928	2	-58	4.447	922.75	4
48.377	0.0023451	1.0082	0.077541	1	-59	5.4564	924.25	4
48.776	-0.032831	0.93932	0.0091224	2	-58	0.10278	925.75	4
49.055	-0.20871	1.0082	-0.059296	1	-55.5	1.2395	920.75	4
49.335	-0.18526	1.0082	-0.025087	1	-56	1.3177	923.75	4
49.5	-0.18526	1.0082	-0.025087	1	-56	5.122	922.75	4
49.697	-0.23216	1.0197	-0.025087	1	-55.5	6.1313	921.25	4
49.782	-0.079733	0.93932	0.020525	2	-55	0.84676	923.25	4
50.457	-0.23216	0.95081	0.077541	1	-60.5	0.28685	924.25	4
51.057	0.014071	0.93932	0.031928	1	-63.5	5.6941	925.25	4
51.621	0.014071	0.93932	0.031928	1	-64.5	6.1037	922.75	4
51.981	0.13132	1.0082	0.14596	1	-62.5	1.9466	924.75	4
52.222	0.13132	1.0082	0.14596	2	-56	0.65501	922.25	4
52.425	0.13132	1.0082	0.14596	2	-55	4.967	920.25	4
56.032	-0.23216	0.96229	-0.13912	3	-58.5	4.7354	921.25	2
57.273	0.70587	0.84746	0.066138	2	-63.5	4.5973	923.75	2
58.023	0.70587	0.84746	0.066138	3	-60.5	0.29299	923.25	2
58.774	0.70587	0.84746	0.066138	2	-63.5	0.92806	920.25	2
60.274	0.70587	0.84746	0.066138	2	-64	0.4065	921.25	2
61.024	0.70587	0.84746	0.066138	2	-65	0.65348	920.25	2
70.774	0.70587	0.84746	0.066138	2	-59	5.8951	922.25	2
71.815	0.36583	0.97377	-0.025087	2	-63	0.11505	925.25	2
73.073	0.36583	0.97377	-0.025087	2	-62	3.8518	924.75	2
74.93	0.36583	0.97377	-0.025087	1	-61	1.557	923.75	2
78.274	0.41273	0.97377	-0.0022806	2	-61.5	4.2997	924.25	2
79.024	0.41273	0.97377	-0.0022806	2	-63.5	0.22856	925.25	2
80.024	0.41273	0.97377	-0.0022806	2	-63	0.51235	924.75	2
82.089	0.58862	0.87042	0.077541	3	-63	6.1528	922.75	2
83.425	0.58862	0.87042	0.077541	2	-60	0.97101	924.25	2
88.147	0.10787	1.0082	-0.025087	1	-68	1.4404	922.25	2
89.852	0.084423	0.99674	-0.03649	2	-59.5	2.9637	922.75	2
90.328	0.22513	0.95081	0.031928	2	-58.5	1.8024	920.25	2
91.316	0.22513	0.95081	0.031928	2	-61.5	0.43258	925.25	2
92.274	0.22513	0.95081	0.031928	3	-66	5.1342	924.75	2
93.849	0.22513	0.95081	0.031928	3	-64	1.6858	920.75	2
124.61	0.014071	0.93932	0.054735	2	-56.5	5.7984	921.25	4
125.23	-0.079733	0.98526	-0.013684	1	-61	6.2786	924.75	4
126	0.060972	0.97377	0.043332	2	-57.5	0.6366	924.25	4
126.2	0.060972	0.97377	0.043332	2	-56.5	5.8077	921.75	4
126.54	0.049247	0.93932	0.020525	2	-56	0.87284	920.75	4
126.74	0.049247	0.93932	0.020525	2	-57	5.013	923.75	4
126.95	0.049247	0.93932	0.020525	2	-56	5.1266	923.75	4
127.06	0.049247	0.93932	0.020525	1	-59.5	4.582	922.75	4
127.27	0.049247	0.93932	0.020525	2	-56.5	6.1052	922.75	4
127.4	-0.18526	1.0771	-0.15052	1	-58.5	4.7231	923.25	4
127.47	-0.18526	1.0771	-0.15052	1	-58.5	4.9103	923.25	4
127.63	-0.18526	1.0771	-0.15052	2	-57	4.8658	924.75	4
128.01	0.037521	1.0542	-0.059296	1	-59	6.0362	920.25	4
128.17	0.037521	1.0542	-0.059296	1	-57.5	6.0331	924.25	4
128.49	0.15478	0.81301	-0.047893	2	-57	4.5544	921.75	4
128.62	0.15478	0.81301	-0.047893	1	-58.5	5.7647	925.75	4
128.86	-0.068007	1.1001	-0.12771	2	-58	5.418	920.75	4
128.9	-0.068007	1.1001	-0.12771	1	-56.5	1.7978	920.75	4
128.94	-0.068007	1.1001	-0.12771	1	-57	6.2786	923.75	4
129.02	0.049247	0.99674	-0.10491	1	-56	4.4501	922.75	4
129.06	0.049247	0.99674	-0.10491	1	-57	5.9703	921.25	4
129.47	-0.16181	1.0886	-0.15052	1	-57	0.81608	922.25	4
129.79	-0.18526	1.0771	-0.10491	1	-56	5.7785	924.25	4
130.04	-0.068007	0.92784	-0.12771	1	-54.5	5.3275	921.75	4
130.08	-0.068007	0.92784	-0.12771	1	-56	5.1066	925.75	4
130.4	-0.056282	1.0886	0.020525	1	-54.5	4.7032	923.75	4
131.13	0.060972	0.97377	0.020525	1	-55	4.5084	921.25	4
131.29	0.060972	0.97377	0.020525	3	-69	5.9871	923.25	4
131.52	-0.044557	1.0082	-0.082102	1	-55.5	1.0876	922.25	4
131.73	-0.068007	1.0886	-0.059296	1	-56	0.33287	920.25	4
131.85	-0.068007	1.0886	-0.059296	1	-56	0.55837	920.25	4
132.06	0.049247	0.99674	0.0091224	1	-56	0.37583	924.25	4
133.03	0.20168	0.95081	0.020525	1	-56.5	5.1971	923.75	4
133.77	0.1665	0.99674	0.0091224	1	-57.5	4.4501	924.75	4
134.52	0.072698	0.92784	0.077541	2	-67	4.855	921.75	4
136.02	0.15478	0.96229	-0.013684	1	-58	5.4778	923.25	4
136.52	0.15478	0.96229	-0.013684	1	-57.5	1.5923	920.25	4
163.39	0.2603	1.0197	-0.03649	2	-57	0.15186	921.75	1
163.93	0.2603	1.0197	-0.03649	2	-58.5	0.72557	925.25	1
164.54	0.2134	0.99674	-0.047893	1	-56.5	0.49548	923.75	1
165.07	0.31893	0.97377	-0.03649	3	-60	5.0023	921.25	1
165.11	0.31893	0.97377	-0.03649	2	-57.5	3.9101	921.25	1
165.32	0.31893	0.97377	-0.03649	2	-56.5	5.6834	923.25	1
165.52	0.31893	0.97377	-0.03649	2	-57	5.5745	923.25	1
167.32	0.34238	0.93932	0.10035	2	-58.5	1.7917	925.75	1
167.81	0.2134	1.0656	-0.0022806	2	-61	2.123	920.75	1
168.47	0.2134	1.0656	-0.0022806	2	-59	3.8641	922.75	1
168.92	0.2134	1.0656	-0.0022806	1	-56	0.65501	923.25	1
171.04	0.27203	0.95081	0.077541	3	-57	5.4272	923.75	1
171.57	0.50654	1.0082	-0.025087	3	-52	0.93113	921.25	1
171.69	0.50654	1.0082	-0.025087	2	-55.5	4.8581	921.25	1
171.98	0.34238	0.97377	-0.082102	3	-52.5	5.803	923.25	1
172.59	0.40101	0.93932	-0.12771	3	-49.5	4.987	920.25	1
172.71	0.49481	0.91636	-0.10491	2	-54.5	5.5193	924.25	1
173.33	0.45964	0.92784	-0.093505	2	-57	1.1229	925.75	1
173.37	0.45964	0.92784	-0.093505	2	-58	1.0293	925.75	1
173.73	0.50654	0.91636	-0.082102	2	-58	1.3944	925.25	1
173.94	0.47136	0.90487	-0.13912	1	-64	4.3396	920.75	1
174.23	0.52999	0.92784	-0.013684	1	-56.5	5.5576	923.75	1
174.43	0.29548	0.99674	-0.059296	2	-54	6.1927	922.75	1
174.55	0.29548	0.99674	-0.059296	3	-57.5	0.60439	921.25	1
174.76	0.29548	0.99674	-0.15052	3	-58	0.35282	921.25	1
175.45	0.40101	0.91636	-0.082102	3	-54	5.5315	920.25	1
175.58	0.40101	0.91636	-0.082102	2	-55.5	5.0407	924.25	1
175.7	0.52999	0.85894	-0.0022806	3	-53	6.185	924.25	1
175.82	0.52999	0.85894	-0.0022806	1	-57.5	0.11505	924.25	1
175.99	0.48309	0.92784	-0.070699	1	-56.5	5.3873	921.75	1
176.15	0.49481	0.95081	-0.059296	1	-57.5	5.4732	925.75	1
176.68	0.47136	0.95081	-0.059296	2	-55	4.7385	920.75	3
176.81	0.47136	0.95081	-0.059296	3	-53	5.2094	920.75	3
177.14	0.48309	0.91636	-0.059296	2	-55	5.1649	923.75	3
177.71	0.54171	0.87042	-0.093505	3	-50.5	0.67188	923.25	3
177.83	0.56517	0.87042	-0.03649	3	-51.5	5.9779	924.75	3
178	0.55344	0.88191	-0.047893	1	-57.5	5.1496	924.75	3
178.12	0.55344	0.85894	-0.16192	3	-51.5	5.3091	920.25	3
178.37	0.51826	0.92784	-0.15052	3	-53	5.938	924.25	3
178.45	0.45964	0.96229	-0.13912	2	-54.5	1.7089	924.25	3
178.7	0.44791	0.96229	-0.093505	3	-53	1.3959	921.75	1
178.83	0.44791	0.96229	-0.093505	2	-55	0.5507	925.75	1
178.83	0.44791	0.96229	-0.093505	3	-53.5	2.1077	925.75	1
179.08	0.48309	0.87042	-0.11631	3	-52.5	5.6006	925.25	1
179.98	0.47136	0.95081	-0.059296	3	-52.5	4.8397	921.25	1
180.8	0.42446	0.97377	-0.013684	3	-53.5	1.2548	922.25	3
181	0.49481	0.91636	0.020525	2	-56.5	5.1895	920.25	3
181.17	0.45964	0.93932	0.066138	3	-54.5	0.6274	924.25	3
181.5	0.47136	0.88191	-0.19613	3	-54	5.734	925.75	3
181.54	0.47136	0.88191	-0.19613	2	-57	4.559	925.75	3
181.66	0.54171	0.66373	-0.60664	3	-54.5	1.5186	920.75	3
181.75	0.68242	0.64076	-0.59524	3	-56	4.648	920.75	3
181.83	0.67069	0.64076	-0.57243	1	-67.5	0.46173	922.75	3
181.95	0.49481	0.74411	-0.69787	3	-60	2.2227	924.75	3
182.15	0.57689	0.66373	-0.60664	2	-57	1.0048	920.25	3
182.19	0.57689	0.66373	-0.60664	3	-56	5.2892	920.25	3
182.48	0.65897	0.60631	-0.57243	3	-54.5	4.4516	921.75	3
182.81	0.63552	0.60631	-0.61804	2	-59.5	5.4303	920.75	3
182.94	0.57689	0.64076	-0.64085	3	-52	5.6358	923.75	3
183.02	0.57689	0.64076	-0.64085	3	-52	2.4544	923.75	3
183.43	0.58862	0.67521	-0.59524	3	-52	0.69796	921.25	3
183.51	0.58862	0.67521	-0.59524	3	-52.5	0.7133	921.25	3
183.72	0.61207	0.66373	-0.61804	3	-52	5.8368	923.25	3
183.92	0.54171	0.65224	-0.61804	2	-67	5.777	924.75	3
184.09	0.69414	0.60631	-0.56103	2	-67.5	1.6674	922.25	3
184.13	0.63552	0.58334	-0.53822	3	-48	3.657	922.25	3
184.21	0.63552	0.58334	-0.53822	3	-48	4.7339	920.25	3
184.25	0.70587	0.60631	-0.56103	3	-49	4.5529	920.25	3
184.29	0.65897	0.62928	-0.56103	3	-51	1.965	924.25	3
184.34	0.65897	0.62928	-0.56103	2	-64	4.042	921.75	3
184.46	0.52999	0.72114	-0.58384	3	-54	0.056757	921.75	3
184.75	0.61207	0.70966	-0.58384	3	-54.5	0.77619	920.75	3
184.88	0.52999	0.69818	-0.59524	3	-53.5	6.0301	922.75	3
185.36	0.63552	0.66373	-0.58384	3	-52.5	5.7448	923.25	3
185.45	0.63552	0.66373	-0.58384	3	-53	1.7518	924.75	3
185.49	0.63552	0.66373	-0.58384	3	-52.5	1.7043	924.75	3
185.65	0.63552	0.69818	-0.56103	3	-52	1.5846	924.75	3
185.82	0.57689	0.68669	-0.56103	3	-51.5	6.0776	922.25	3
185.9	0.57689	0.68669	-0.56103	3	-51.5	6.0623	922.25	3
186.14	0.55344	0.68669	-0.58384	3	-54.5	1.3606	920.25	3
186.27	0.55344	0.68669	-0.58384	3	-55	5.1726	924.25	3
186.55	0.74105	0.61779	-0.53822	3	-54.5	0.56757	921.75	3
186.76	0.65897	0.66373	-0.56103	3	-56.5	0.92499	925.75	3
188.03	0.56517	0.68669	-0.60664	3	-51.5	0.7992	921.25	3
188.27	0.70587	0.62928	-0.54963	3	-52.5	0.28685	920.25	3
188.89	0.68242	0.67521	-0.56103	3	-59.5	0.10738	925.75	3
189.62	0.7645	0.62928	-0.50401	3	-57.5	1.2456	923.75	3
190.16	0.8114	0.60631	-0.49261	3	-55.5	5.6558	921.25	3
190.85	0.56517	0.68669	-0.59524	3	-55.5	5.7724	922.25	3
190.98	0.56517	0.68669	-0.59524	2	-64.5	1.2839	922.25	3
191.23	0.75277	0.60631	-0.52682	3	-55	0.27458	920.25	3
192.04	0.63552	0.72114	-0.61804	3	-51.5	1.2456	925.25	3
192.17	0.54171	0.72114	-0.64085	3	-49	3.9991	920.75	3
192.58	0.62379	0.66373	-0.56103	3	-50	5.869	922.75	3
192.66	0.62379	0.66373	-0.56103	2	-65.5	5.3766	922.75	3
193.03	0.64724	0.64076	-0.59524	2	-66.5	0.53076	923.25	3
193.19	0.54171	0.68669	-0.62945	3	-53	1.3668	924.75	3
193.61	0.52999	0.68669	-0.59524	2	-65.5	1.9666	922.25	3
193.73	0.55344	0.67521	-0.61804	3	-50	4.332	920.25	3
194.01	0.55344	0.65224	-0.58384	3	-49.5	1.8377	924.25	3
194.14	0.57689	0.62928	-0.59524	3	-48.5	0.2439	921.75	3
194.26	0.56517	0.66373	-0.57243	3	-48	0.23163	921.75	3
194.67	0.64724	0.60631	-0.54963	3	-50	4.1893	920.75	3
194.72	0.64724	0.60631	-0.54963	2	-67.5	0.12425	920.75	3
194.76	0.72932	0.58334	-0.37858	3	-51	6.1528	922.25	3
194.8	0.8583	0.58334	-0.36718	3	-50	4.0957	920.25	3
194.84	0.7645	0.58334	-0.37858	2	-68	0.78693	924.25	3
194.88	0.7645	0.57186	-0.37858	3	-51	0.0061359	921.75	3
194.92	0.7645	0.57186	-0.37858	3	-53	1.1597	925.75	3
194.96	0.74105	0.57186	-0.36718	3	-50.5	2.4436	922.75	3
195.01	0.74105	0.57186	-0.36718	2	-63.5	2.0509	922.75	3
195.05	0.78795	0.57186	-0.36718	3	-50.5	2.1737	923.25	3
195.09	0.77622	0.57186	-0.37858	2	-65	4.8765	923.25	3
195.13	0.77622	0.57186	-0.37858	2	-67.5	0.66268	924.75	3
195.17	0.77622	0.57186	-0.37858	3	-49	2.7474	922.25	3
195.21	0.72932	0.57186	-0.38998	3	-49	2.775	922.25	3
195.25	0.72932	0.57186	-0.38998	3	-48	4.1034	920.25	3
195.29	0.9521	0.50296	-0.32157	2	-67.5	4.4654	920.25	3
196.03	0.91693	0.51445	-0.31016	3	-49.5	3.8779	920.75	3
196.27	0.75277	0.57186	-0.40139	2	-66.5	0.97101	923.75	3
196.52	0.72932	0.5489	-0.38998	3	-51	5.8721	922.75	3
196.77	0.77622	0.5489	-0.37858	2	-62.5	1.4496	923.25	3
197.02	0.77622	0.5489	-0.37858	3	-48.5	2.2289	923.25	3
197.27	0.79967	0.56038	-0.36718	2	-64.5	0.39884	924.75	3
197.35	0.79967	0.56038	-0.36718	2	-62	5.4932	922.25	3
197.52	0.79967	0.56038	-0.36718	2	-61.5	0.98482	920.25	3
197.78	0.88175	0.53741	-0.35577	3	-49.5	1.5616	924.25	3
197.87	0.82312	0.5489	-0.38998	3	-48.5	6.2203	921.75	3
197.91	0.82312	0.5489	-0.38998	3	-48.5	6.2234	921.75	3
198.02	0.9521	0.46851	-0.29876	3	-48	0.1488	921.75	3
198.1	0.99901	0.48	-0.23034	3	-50.5	0.99555	925.75	3
198.28	0.83485	0.56038	-0.36718	2	-64.5	6.1697	925.25	3
198.53	0.83485	0.56038	-0.36718	3	-48	3.7	920.75	3
198.64	0.83485	0.56038	-0.36718	3	-48	3.703	920.75	3
198.72	0.75277	0.56038	-0.38998	3	-48	3.6877	920.75	3
198.78	0.75277	0.53741	-0.40139	2	-62.5	1.037	923.75	3
198.81	0.75277	0.53741	-0.40139	2	-61	4.197	923.75	3
199.03	0.75277	0.53741	-0.40139	3	-48	2.4176	922.75	3
199.11	0.72932	0.5489	-0.38998	2	-60	5.0054	922.75	3
199.15	0.72932	0.5489	-0.38998	3	-47.5	3.4116	921.25	3
199.28	0.74105	0.53741	-0.40139	3	-47.5	0.28685	921.25	3
199.37	0.74105	0.5489	-0.40139	2	-61	4.625	923.25	3
199.41	0.74105	0.5489	-0.40139	3	-48	2.1859	923.25	3
199.53	0.74105	0.5489	-0.40139	3	-48	2.1997	923.25	3
199.59	0.87003	0.53741	-0.35577	2	-63	0.36969	924.75	3
199.78	0.87003	0.53741	-0.35577	2	-61	5.395	922.25	3
199.89	0.87003	0.53741	-0.35577	3	-48	2.7995	922.25	3
199.94	0.72932	0.57186	-0.40139	2	-61	0.75318	920.25	3
200.03	0.72932	0.57186	-0.40139	3	-48	4.1049	920.25	3
200.13	0.74105	0.56038	-0.40139	3	-49	1.6352	924.25	3
200.28	0.74105	0.5489	-0.41279	2	-62	0.7179	924.25	3
200.36	0.74105	0.5489	-0.41279	3	-48	3.1201	921.75	3
200.53	0.72932	0.56038	-0.40139	3	-48	6.2694	921.75	3
200.61	0.84658	0.5489	-0.38998	3	-51	0.87744	925.75	3
200.66	0.84658	0.5489	-0.38998	3	-50.5	1.1275	925.25	3
200.78	0.74105	0.56038	-0.41279	3	-50	1.1075	925.25	3
201.03	1.0225	0.45703	-0.31016	2	-62	0.38196	920.75	3
201.13	1.0225	0.45703	-0.31016	2	-62	0.32827	920.75	3
201.28	1.0225	0.45703	-0.31016	3	-49.5	1.9359	923.75	3
201.37	0.7176	0.58334	-0.447	3	-49	2.574	922.75	3
201.53	1.0576	0.49148	-0.24174	2	-61	4.9241	922.75	3
201.62	1.0576	0.49148	-0.24174	3	-49	3.4975	921.25	3
201.66	0.75277	0.5489	-0.38998	2	-61.5	6.1773	921.25	3
201.78	0.75277	0.5489	-0.38998	2	-60.5	4.5283	923.25	3
202.03	0.7645	0.58334	-0.37858	3	-50.5	1.4757	924.75	3
202.13	0.7645	0.58334	-0.37858	2	-62	0.24544	924.75	3
202.28	0.82312	0.56038	-0.37858	3	-49	2.9038	922.25	3
202.38	0.7645	0.56038	-0.40139	2	-61	0.62433	920.25	3
202.53	0.7645	0.56038	-0.40139	2	-61.5	0.65961	924.25	3
202.62	0.7645	0.56038	-0.40139	3	-50	1.7625	924.25	3
202.78	0.75277	0.56038	-0.40139	2	-60.5	5.7141	921.75	3
202.86	0.74105	0.57186	-0.38998	3	-48.5	0.061359	921.75	3
203.03	0.84658	0.56038	-0.35577	2	-63	5.7647	925.75	3
203.28	0.84658	0.56038	-0.35577	2	-62	6.1283	925.25	3
203.35	0.84658	0.56038	-0.35577	2	-60	0.18101	920.75	3
203.53	0.78795	0.57186	-0.37858	3	-49.5	2.0387	923.75	3
203.78	0.8583	0.56038	-0.35577	2	-59.5	4.9026	922.75	3
203.86	0.8583	0.56038	-0.35577	3	-49	2.6584	922.75	3
204.03	0.74105	0.57186	-0.38998	2	-60	6.0362	921.25	3
204.12	0.74105	0.57186	-0.38998	3	-49	2.37	923.25	3
204.28	0.7645	0.57186	-0.38998	3	-49	2.3792	923.25	3
204.36	0.7645	0.57186	-0.38998	3	-48.5	2.3853	923.25	3
204.4	0.7645	0.57186	-0.38998	3	-50	1.5493	924.75	3
204.53	0.7176	0.58334	-0.40139	2	-62	0.18408	924.75	3
204.6	0.7176	0.58334	-0.40139	3	-48.5	6.1144	922.25	3
204.64	0.72932	0.58334	-0.38998	3	-48.5	6.1022	922.25	3
204.78	0.8583	0.5489	-0.35577	3	-48.5	4.2522	920.25	3
204.86	0.97555	0.49148	-0.29876	3	-48.5	4.2369	920.25	3
205.03	0.88175	0.52593	-0.35577	2	-62.5	0.50008	924.25	3
205.11	0.88175	0.52593	-0.35577	2	-62.5	0.49241	924.25	3
205.28	0.88175	0.52593	-0.35577	3	-48	0.11045	921.75	3
205.4	0.88175	0.52593	-0.35577	3	-48	0.11505	921.75	3
205.45	0.7176	0.57186	-0.41279	3	-48	3.2398	921.75	3
205.49	0.7176	0.57186	-0.41279	3	-50.5	0.98635	925.75	3
205.53	0.7176	0.57186	-0.41279	2	-63.5	5.6236	925.75	3
205.56	0.7645	0.5489	-0.38998	2	-63.5	5.9227	925.25	3
205.78	0.7645	0.5489	-0.38998	3	-50	1.1812	925.25	3
205.86	0.74105	0.57186	-0.41279	2	-61.5	6.2264	920.75	3
205.91	0.74105	0.57186	-0.41279	3	-48	3.8856	920.75	3
206.03	0.74105	0.57186	-0.41279	3	-48.5	2.0064	923.75	3
206.13	0.78795	0.57186	-0.40139	3	-49	2.011	923.75	3
206.28	0.79967	0.57186	-0.40139	3	-48.5	5.7877	922.75	3
206.35	0.79967	0.57186	-0.40139	3	-48.5	2.6599	922.75	3
206.39	0.79967	0.57186	-0.40139	3	-48.5	2.6507	922.75	3
206.43	0.72932	0.57186	-0.40139	2	-61	4.7507	922.75	3
206.53	0.72932	0.57186	-0.40139	3	-48	3.6263	921.25	3
206.6	0.72932	0.57186	-0.40139	3	-48	3.6294	921.25	3
206.65	0.98728	0.49148	-0.29876	3	-48.5	2.3086	923.25	3
206.69	0.98728	0.49148	-0.29876	3	-48.5	2.3086	923.25	3
206.78	1.0107	0.48	-0.27595	3	-48.5	2.2887	923.25	3
206.87	0.77622	0.56038	-0.37858	3	-49.5	1.4527	924.75	3
206.93	0.77622	0.56038	-0.37858	2	-63	6.274	924.75	3
207.03	0.89348	0.53741	-0.34437	3	-48.5	2.8379	922.25	3
207.28	0.82312	0.57186	-0.36718	2	-64	0.46019	920.25	3
207.39	0.82312	0.57186	-0.36718	3	-48.5	4.108	920.25	3
207.53	0.72932	0.57186	-0.38998	3	-50	1.6782	924.25	3
207.61	0.97555	0.48	-0.31016	3	-48.5	3.1661	921.75	3
207.65	0.97555	0.48	-0.31016	3	-48.5	0.036816	921.75	3
207.78	1.0107	0.48	-0.27595	3	-48.5	0.033748	921.75	3
207.86	1.0107	0.48	-0.27595	3	-51	0.91732	925.75	3
207.9	1.0107	0.48	-0.27595	3	-51	0.93113	925.75	3
208.03	0.74105	0.57186	-0.38998	2	-62.5	6.0071	925.25	3
208.11	0.74105	0.57186	-0.38998	3	-50.5	1.195	925.25	3
208.28	0.79967	0.57186	-0.37858	3	-48.5	3.9178	920.75	3
208.37	0.89348	0.53741	-0.34437	3	-49	2.1123	923.75	3
208.53	0.72932	0.56038	-0.40139	3	-49	2.0739	923.75	3
208.63	0.74105	0.56038	-0.40139	2	-60	4.7461	922.75	3
208.78	0.74105	0.56038	-0.40139	3	-49	2.6154	922.75	3
208.87	0.78795	0.57186	-0.37858	3	-49	0.42645	921.25	3
209.03	0.8114	0.56038	-0.38998	3	-49	3.5466	921.25	3
209.13	0.9052	0.51445	-0.34437	3	-49.5	2.2718	923.25	3
209.28	0.74105	0.57186	-0.37858	3	-50.5	1.4465	924.75	3
209.36	0.72932	0.56038	-0.40139	2	-60.5	0.075165	924.75	3
209.41	0.72932	0.56038	-0.40139	2	-58.5	5.1618	922.25	3
209.53	0.7645	0.57186	-0.37858	2	-58.5	5.2953	922.25	3
209.78	0.7645	0.57186	-0.37858	3	-49	4.1908	920.25	3
209.89	0.7645	0.58334	-0.37858	2	-59.5	0.77619	924.25	3
209.93	0.7645	0.58334	-0.37858	3	-49.5	1.7012	924.25	3
210.03	0.7645	0.56038	-0.38998	3	-48.5	0.036816	921.75	3
210.11	0.88175	0.52593	-0.35577	3	-48	0.013806	921.75	3
210.28	0.72932	0.56038	-0.38998	2	-62	5.9196	925.75	3
210.36	0.72932	0.56038	-0.38998	2	-61	6.1098	925.75	3
210.53	0.72932	0.56038	-0.38998	2	-63	6.2556	925.25	3
210.61	0.72932	0.56038	-0.38998	2	-62	0.49087	920.75	3
210.78	0.72932	0.56038	-0.38998	3	-48	3.7583	920.75	3
210.86	0.72932	0.58334	-0.40139	2	-62	0.38043	920.75	3
210.9	0.72932	0.58334	-0.40139	3	-48.5	1.8791	923.75	3
211.03	0.75277	0.56038	-0.40139	2	-61.5	5.0054	922.75	3
211.12	0.75277	0.56038	-0.40139	3	-48	2.5081	922.75	3
211.17	0.75277	0.56038	-0.40139	3	-48	2.5188	922.75	3
211.28	0.91693	0.51445	-0.32157	2	-62	0.018408	921.25	3
211.38	0.91693	0.51445	-0.32157	3	-48	3.5036	921.25	3
211.42	0.91693	0.51445	-0.32157	3	-48	3.5113	921.25	3
211.53	0.74105	0.57186	-0.38998	3	-48	2.2411	923.25	3
211.62	0.74105	0.57186	-0.38998	3	-48	2.2488	923.25	3
211.66	0.74105	0.57186	-0.38998	3	-48	2.2473	923.25	3
211.7	0.7176	0.56038	-0.40139	2	-61	4.7461	923.25	3
211.77	0.7176	0.56038	-0.40139	2	-62.5	0.41264	924.75	3
211.86	0.7176	0.56038	-0.40139	2	-60.5	5.5269	922.25	3
212.03	0.7176	0.56038	-0.40139	3	-48	2.8041	922.25	3
212.13	0.72932	0.58334	-0.37858	3	-48	4.0497	920.25	3
212.17	0.72932	0.56038	-0.40139	3	-48	4.0313	920.25	3
212.28	0.77622	0.56038	-0.37858	2	-60.5	0.84983	920.25	3
212.37	0.77622	0.56038	-0.37858	3	-49	1.5892	924.25	3
212.42	0.77622	0.56038	-0.37858	3	-49	1.6076	924.25	3
212.46	0.77622	0.56038	-0.37858	3	-49	1.5999	924.25	3
212.52	0.7176	0.56038	-0.38998	3	-48	6.2356	921.75	3
212.6	0.74105	0.56038	-0.37858	3	-48	6.254	921.75	3
212.64	0.74105	0.56038	-0.37858	3	-48	6.2663	921.75	3
212.78	0.8583	0.57186	-0.33297	2	-62	5.9549	925.75	3
212.86	0.8583	0.57186	-0.33297	3	-49.5	1.1781	925.25	3
213.03	0.75277	0.57186	-0.36718	3	-49.5	1.241	925.25	3
213.11	0.83485	0.56038	-0.36718	3	-48	3.9837	920.75	3
213.28	0.75277	0.56038	-0.40139	2	-61.5	0.68722	920.75	3
213.36	0.75277	0.56038	-0.40139	3	-48.5	2.0417	923.75	3
213.4	0.75277	0.56038	-0.37858	3	-48.5	2.011	923.75	3
213.53	0.75277	0.56038	-0.37858	3	-48	2.6277	922.75	3
213.6	0.7645	0.5489	-0.38998	2	-61	5.2293	922.75	3
213.78	0.7645	0.5489	-0.36718	3	-49	3.6601	921.25	3
214.02	0.77622	0.5489	-0.35577	3	-49.5	2.3731	923.25	3
214.06	0.77622	0.5489	-0.37858	3	-49	2.4053	923.25	3
214.14	0.8114	0.53741	-0.34437	3	-50.5	1.5693	924.75	3
214.21	0.8114	0.53741	-0.34437	2	-63.5	0.33594	924.75	3
214.33	0.75277	0.5489	-0.37858	2	-63.5	0.34208	924.75	3
214.53	0.77622	0.53741	-0.35577	3	-49.5	4.4255	920.25	3
214.59	0.7645	0.5489	-0.34437	2	-64	0.85903	920.25	3
214.77	0.7645	0.5489	-0.34437	3	-50.5	1.8669	924.25	3
214.84	0.8583	0.57186	-0.32157	3	-49.5	0.30986	921.75	3
215.02	0.7645	0.5489	-0.32157	3	-50.5	3.4653	921.75	3
215.12	0.7645	0.5489	-0.32157	2	-65.5	5.8399	925.75	3
215.28	0.7645	0.5489	-0.32157	2	-65	6.1804	925.25	3
215.53	0.97555	0.49148	-0.26455	2	-65	0.30219	920.75	3
215.78	0.97555	0.49148	-0.26455	2	-64.5	1.1029	923.75	3
216.28	0.96383	0.50296	-0.26455	3	-50.5	2.4513	923.25	3
216.36	0.96383	0.50296	-0.26455	2	-63.5	4.5559	923.25	3
216.78	0.8114	0.56038	-0.34437	2	-64.5	0.16874	924.75	3
217.03	0.79967	0.5489	-0.34437	2	-64.5	0.6366	920.25	3
217.11	0.79967	0.5489	-0.34437	2	-64.5	0.65194	920.25	3
217.28	0.79967	0.5489	-0.34437	3	-50.5	1.8377	924.25	3
217.36	0.78795	0.56038	-0.34437	3	-49.5	3.3149	921.75	3
217.53	0.7645	0.56038	-0.35577	3	-51	1.0201	925.75	3
217.78	0.94038	0.52593	-0.29876	2	-64.5	6.0316	925.25	3
218.03	0.94038	0.52593	-0.29876	3	-49.5	3.9101	920.75	3
218.28	0.92865	0.51445	-0.28736	3	-50	2.0479	923.75	3
218.53	0.8583	0.5489	-0.32157	2	-63.5	6.0347	921.25	3
218.78	0.7645	0.5489	-0.34437	2	-63	1.3254	923.25	3
219.03	0.7645	0.5489	-0.34437	3	-50	1.4527	924.75	3
219.14	0.7645	0.5489	-0.34437	2	-64	0.14266	924.75	3
219.28	0.99901	0.50296	-0.25315	2	-63	5.2815	922.25	3
219.36	0.99901	0.50296	-0.25315	2	-64	0.67495	920.25	3
219.78	0.75277	0.57186	-0.33297	3	-49	3.2597	921.75	3
220.03	0.84658	0.57186	-0.33297	3	-51	0.97868	925.75	3
220.12	0.84658	0.57186	-0.33297	2	-65	5.6834	925.75	3
220.28	0.84658	0.57186	-0.33297	3	-50.5	1.2149	925.25	3
220.38	0.87003	0.53741	-0.29876	2	-64	0.2393	920.75	3
220.53	0.87003	0.53741	-0.29876	3	-49.5	3.9086	920.75	3
220.6	0.7645	0.56038	-0.32157	3	-49.5	2.0264	923.75	3
220.78	0.78795	0.56038	-0.32157	3	-49.5	2.6108	922.75	3
220.86	0.89348	0.53741	-0.29876	2	-62.5	5.0054	922.75	3
221.03	0.89348	0.53741	-0.29876	2	-63	6.254	921.25	3
221.12	0.89348	0.53741	-0.29876	3	-49.5	2.3777	923.25	3
221.28	0.75277	0.56038	-0.34437	3	-49.5	2.3623	923.25	3
221.36	1.1045	0.43406	-0.19613	3	-50.5	1.5309	924.75	3
221.53	0.75277	0.56038	-0.34437	3	-50.5	1.488	924.75	3
221.6	0.75277	0.56038	-0.34437	3	-49	6.0991	922.25	3
221.64	0.75277	0.56038	-0.34437	3	-49.5	2.9345	922.25	3
221.78	0.7645	0.56038	-0.35577	3	-49.5	2.9345	922.25	3
221.86	0.87003	0.52593	-0.29876	2	-63.5	0.70563	920.25	3
222.03	0.87003	0.52593	-0.29876	3	-50	1.7472	924.25	3
222.1	0.87003	0.52593	-0.29876	2	-63.5	0.6412	924.25	3
223.03	0.68242	0.57186	-0.42419	3	-50	2.1506	923.75	3
223.12	0.78795	0.59483	-0.38998	2	-66	0.98175	923.75	3
223.28	0.78795	0.59483	-0.38998	2	-63	4.7277	922.75	3
223.37	0.78795	0.59483	-0.38998	3	-48.5	0.19175	921.25	3
223.53	0.7645	0.52593	-0.36718	3	-48.5	0.19328	921.25	3
223.62	0.9052	0.48	-0.32157	2	-60.5	4.2537	923.25	3
223.78	0.9052	0.48	-0.32157	3	-48.5	2.1875	923.25	3
223.87	0.79967	0.53741	-0.38998	3	-50	1.4159	924.75	3
224.03	0.84658	0.57186	-0.37858	3	-48.5	6.0209	922.25	3
224.12	0.74105	0.52593	-0.40139	2	-62	5.191	922.25	3
224.28	0.74105	0.52593	-0.40139	2	-63	0.53229	920.25	3
224.53	0.75277	0.57186	-0.38998	2	-64	0.37889	924.25	3
224.61	0.75277	0.57186	-0.38998	3	-49	1.6122	924.25	3
224.65	0.7645	0.56038	-0.37858	2	-62.5	5.3413	921.75	3
224.78	0.7645	0.56038	-0.37858	2	-62.5	5.2968	921.75	3
224.87	0.7645	0.56038	-0.37858	3	-51	0.77619	925.75	3
225.03	0.74105	0.56038	-0.36718	2	-64.5	5.3904	925.75	3
225.12	0.74105	0.56038	-0.36718	3	-50.5	1.1075	925.25	3
225.28	0.75277	0.56038	-0.38998	2	-62.5	6.2786	920.75	3
225.37	0.75277	0.56038	-0.38998	2	-63	0.83449	923.75	3
225.53	0.75277	0.56038	-0.38998	3	-48.5	1.9543	923.75	3
225.61	0.75277	0.56038	-0.38998	3	-48.5	1.9451	923.75	3
225.65	0.7645	0.56038	-0.38998	2	-62	4.7155	922.75	3
225.78	0.7645	0.56038	-0.38998	3	-48.5	2.4651	922.75	3
225.87	0.74105	0.56038	-0.38998	2	-62	5.8184	921.25	3
226.03	0.74105	0.56038	-0.38998	3	-48.5	3.4024	921.25	3
226.12	0.74105	0.53741	-0.38998	2	-62.5	1.0523	923.25	3
226.28	0.75277	0.5489	-0.38998	2	-64	6.1436	924.75	3
226.53	0.75277	0.5489	-0.38998	2	-62	4.9686	922.25	3
226.6	0.75277	0.5489	-0.38998	3	-48.5	5.8997	922.25	3
226.65	0.74105	0.5489	-0.41279	2	-63	0.22856	920.25	3
226.78	0.74105	0.5489	-0.41279	2	-63	0.20095	920.25	3
226.86	0.74105	0.5489	-0.41279	3	-49.5	1.7211	924.25	3
227.03	0.70587	0.58334	-0.4584	2	-64	0.11198	924.25	3
227.12	0.70587	0.58334	-0.4584	2	-61.5	5.2155	921.75	3
227.28	0.70587	0.58334	-0.4584	2	-65	5.2984	925.75	3
227.53	0.92865	0.56038	-0.35577	3	-50	1.2901	925.25	3
227.78	0.91693	0.57186	-0.31016	3	-48.5	3.9853	920.75	3
227.88	0.91693	0.57186	-0.31016	3	-48.5	3.9991	920.75	3
227.93	0.91693	0.57186	-0.31016	3	-48	4.0068	920.75	3
227.96	0.67069	0.62928	-0.41279	2	-61	6.1022	920.75	3
228	0.67069	0.62928	-0.41279	3	-49	2.1982	923.75	3
228.04	0.65897	0.62928	-0.447	3	-49	2.235	923.75	3
228.08	0.69414	0.67521	-0.36718	3	-49	5.9933	922.75	3
228.12	0.69414	0.67521	-0.36718	3	-48.5	2.8333	922.75	3
228.28	0.97555	0.5489	-0.28736	3	-48	3.746	921.25	3
228.36	0.97555	0.5489	-0.28736	3	-48	3.7659	921.25	3
228.4	0.97555	0.5489	-0.28736	3	-48	3.7782	921.25	3
228.53	0.65897	0.68669	-0.4356	3	-48.5	3.8503	921.25	3
228.6	0.58862	0.68669	-0.36718	2	-59	4.7001	923.25	3
228.68	0.70587	0.69818	-0.25315	2	-60.5	0.38043	924.75	3
228.78	0.70587	0.69818	-0.25315	3	-49.5	1.7978	924.75	3
228.86	0.62379	0.67521	-0.49261	3	-48.5	3.275	922.25	3
229.03	0.62379	0.67521	-0.49261	3	-48.5	3.3287	922.25	3
229.12	0.62379	0.67521	-0.49261	3	-49	0.2393	922.25	3
229.16	0.63552	0.65224	-0.35577	3	-49	0.30526	922.25	3
229.28	0.65897	0.69818	-0.34437	3	-48	4.5897	920.25	3
229.37	0.65897	0.69818	-0.34437	3	-48	4.5866	920.25	3
229.42	0.91693	0.60631	-0.34437	2	-61	0.76852	924.25	3
229.53	0.62379	0.68669	-0.4356	3	-48	3.591	921.75	3
229.61	0.62379	0.68669	-0.4356	3	-48	3.5987	921.75	3
229.66	0.70587	0.69818	-0.41279	2	-59.5	6.0025	921.75	3
229.78	0.72932	0.66373	-0.41279	2	-62.5	6.1037	925.75	3
230.03	0.72932	0.66373	-0.41279	3	-49.5	1.4803	925.25	3
230.12	0.65897	0.64076	-0.40139	2	-59	0.55837	920.75	3
230.28	0.65897	0.64076	-0.40139	3	-47	4.1126	920.75	3
230.35	0.68242	0.65224	-0.41279	3	-47	4.0973	920.75	3
230.4	0.68242	0.65224	-0.41279	3	-48	2.2289	923.75	3
230.43	0.7176	0.62928	-0.36718	2	-60	4.2706	923.75	3
230.53	0.7176	0.62928	-0.36718	3	-48	2.8133	922.75	3
230.61	0.69414	0.65224	-0.38998	2	-59	4.9962	922.75	3
230.65	0.69414	0.65224	-0.38998	2	-58.5	4.987	922.75	3
230.78	0.69414	0.65224	-0.38998	3	-48	3.9101	921.25	3
230.87	0.69414	0.65224	-0.38998	3	-47.5	3.9408	921.25	3
230.93	0.8583	0.61779	-0.28736	2	-58.5	0.090505	921.25	3
231.03	0.8583	0.61779	-0.28736	2	-58.5	4.7968	923.25	3
231.12	0.8583	0.61779	-0.28736	2	-58.5	4.8336	923.25	3
231.28	0.8583	0.61779	-0.28736	3	-48.5	1.7794	924.75	3
231.38	0.7176	0.60631	-0.35577	3	-49	1.7687	924.75	3
231.42	0.7176	0.60631	-0.35577	3	-47.5	0.10738	922.25	3
231.46	0.89348	0.53741	-0.28736	2	-58	5.622	922.25	3
231.53	0.89348	0.53741	-0.28736	3	-47.5	0.13806	922.25	3
231.63	0.89348	0.53741	-0.28736	3	-47.5	3.3073	922.25	3
231.67	0.72932	0.60631	-0.32157	3	-47.5	4.582	920.25	3
231.71	0.72932	0.60631	-0.32157	3	-47.5	4.5912	920.25	3
231.77	0.84658	0.60631	-0.29876	3	-48.5	2.0816	924.25	3
231.81	0.84658	0.60631	-0.29876	3	-48.5	2.0893	924.25	3
232.03	0.75277	0.60631	-0.29876	3	-48	3.5542	921.75	3
232.13	0.75277	0.60631	-0.29876	3	-47.5	3.5665	921.75	3
232.18	0.7645	0.60631	-0.33297	3	-50	1.221	925.75	3
232.28	0.99901	0.51445	-0.20754	2	-60	0.013806	925.75	3
232.35	0.99901	0.51445	-0.20754	3	-50	1.4665	925.25	3
232.53	0.77622	0.61779	-0.29876	3	-47.5	4.1878	920.75	3
232.6	0.72932	0.59483	-0.34437	3	-48	4.2215	920.75	3
232.64	0.72932	0.59483	-0.34437	3	-47.5	4.2292	920.75	3
232.78	0.79967	0.59483	-0.31016	2	-57.5	4.8474	923.75	3
232.86	0.79967	0.59483	-0.31016	3	-48.5	2.3148	923.75	3
233.03	0.7645	0.60631	-0.31016	3	-48	2.9161	922.75	3
233.11	0.78795	0.60631	-0.29876	3	-48	2.8655	922.75	3
233.15	0.79967	0.60631	-0.28736	3	-48	3.7981	921.25	3
233.19	0.79967	0.60631	-0.28736	3	-48	3.7905	921.25	3
233.28	0.75277	0.58334	-0.29876	3	-48	3.7337	921.25	3
233.37	0.75277	0.58334	-0.29876	3	-48	3.746	921.25	3
233.42	0.7645	0.59483	-0.28736	3	-48.5	2.4206	923.25	3
233.53	0.99901	0.51445	-0.19613	3	-48	2.4176	923.25	3
233.61	0.99901	0.51445	-0.19613	3	-49	1.5999	924.75	3
233.65	0.8114	0.58334	-0.27595	3	-49.5	1.6245	924.75	3
233.69	0.8114	0.58334	-0.27595	3	-49	1.6429	924.75	3
233.78	0.8114	0.58334	-0.27595	3	-49.5	1.6552	924.75	3
233.81	0.75277	0.60631	-0.31016	3	-48	3.1661	922.25	3
233.85	0.74105	0.58334	-0.28736	3	-48	0.041417	922.25	3
234.03	0.77622	0.60631	-0.27595	3	-47.5	4.4516	920.25	3
234.11	0.77622	0.60631	-0.27595	3	-47.5	4.4547	920.25	3
234.16	0.79967	0.59483	-0.29876	3	-48	4.4685	920.25	3
234.28	0.77622	0.58334	-0.31016	3	-49	1.988	924.25	3
234.34	0.88175	0.56038	-0.24174	3	-49	1.9696	924.25	3
234.38	0.72932	0.60631	-0.29876	2	-56.5	6.2709	921.75	3
234.53	0.72932	0.60631	-0.29876	3	-48	3.5051	921.75	3
234.61	0.74105	0.59483	-0.31016	3	-50.5	1.1689	925.75	3
234.78	0.83485	0.60631	-0.26455	3	-50	1.3852	925.25	3
234.86	0.83485	0.60631	-0.26455	2	-59	0.34515	925.25	3
234.9	0.83485	0.60631	-0.26455	3	-50	1.3453	925.25	3
235.03	0.77622	0.60631	-0.28736	2	-57	0.81454	920.75	3
235.11	0.77622	0.60631	-0.28736	3	-48	4.019	920.75	3
235.15	0.77622	0.60631	-0.28736	3	-48	4.0267	920.75	3
235.19	0.75277	0.58334	-0.29876	2	-57.5	1.3913	923.75	3
235.28	0.75277	0.58334	-0.29876	3	-49	2.123	923.75	3
235.4	0.7645	0.59483	-0.28736	2	-58	5.2738	922.75	3
235.53	0.7645	0.59483	-0.28736	2	-57.5	5.3398	922.75	3
235.6	0.7645	0.59483	-0.28736	2	-58	0.39577	921.25	3
235.64	0.7645	0.59483	-0.28736	2	-57	0.50775	921.25	3
235.85	0.7645	0.59483	-0.28736	3	-49.5	2.505	923.25	3
236.03	0.88175	0.57186	-0.25315	3	-50	1.7441	924.75	3
236.28	0.9052	0.56038	-0.25315	3	-48.5	3.1784	922.25	3
236.37	0.9052	0.56038	-0.25315	3	-48.5	0.032214	922.25	3
236.41	0.9052	0.56038	-0.25315	3	-48.5	0.018408	922.25	3
236.45	0.72932	0.59483	-0.29876	3	-48	4.381	920.25	3
236.49	0.72932	0.59483	-0.29876	3	-48	4.381	920.25	3
236.57	0.75277	0.60631	-0.29876	3	-48	4.3672	920.25	3
236.69	0.77622	0.58334	-0.29876	3	-48	4.3458	920.25	3
236.76	0.77622	0.58334	-0.29876	3	-48	4.3473	920.25	3
236.8	0.74105	0.60631	-0.28736	3	-49.5	1.8132	924.25	3
236.88	0.74105	0.57186	-0.31016	3	-48	0.21169	921.75	3
237	0.7645	0.58334	-0.29876	3	-48	0.19635	921.75	3
237.07	0.7645	0.58334	-0.29876	3	-48.5	3.318	921.75	3
237.15	0.75277	0.57186	-0.29876	3	-51	1.0907	925.75	3
237.28	0.75277	0.58334	-0.28736	2	-57	0.44179	925.25	3
237.35	0.75277	0.58334	-0.28736	3	-50.5	1.3591	925.25	3
237.39	0.79967	0.59483	-0.28736	3	-48	4.0589	920.75	3
237.53	0.74105	0.60631	-0.29876	2	-55.5	0.75165	920.75	3
237.56	0.74105	0.60631	-0.29876	2	-56	0.73478	920.75	3
237.6	0.74105	0.60631	-0.29876	3	-49.5	2.1829	923.75	3
237.78	0.7645	0.60631	-0.31016	3	-49.5	2.1721	923.75	3
237.86	0.79967	0.60631	-0.28736	3	-49	2.7151	922.75	3
238.03	0.77622	0.60631	-0.28736	3	-48.5	2.6553	922.75	3
238.14	0.75277	0.58334	-0.31016	3	-48	3.6064	921.25	3
238.18	0.75277	0.58334	-0.31016	3	-48	3.6125	921.25	3
238.28	0.74105	0.58334	-0.29876	3	-48.5	2.301	923.25	3
238.36	0.74105	0.58334	-0.29876	3	-48.5	2.3102	923.25	3
238.42	0.74105	0.58334	-0.29876	3	-48.5	2.304	923.25	3
238.46	0.74105	0.58334	-0.31016	3	-49.5	1.4864	924.75	3
238.53	0.74105	0.58334	-0.31016	3	-49.5	1.4972	924.75	3
238.56	1.0342	0.48	-0.19613	3	-49.5	1.5002	924.75	3
238.6	0.75277	0.57186	-0.31016	2	-56.5	5.6987	922.25	3
238.78	0.75277	0.57186	-0.31016	3	-48	6.0914	922.25	3
238.88	0.74105	0.58334	-0.28736	3	-48	6.0991	922.25	3
239	0.75277	0.59483	-0.28736	2	-56.5	1.241	920.25	3
239.11	0.7645	0.58334	-0.28736	2	-56.5	1.2778	920.25	3
239.11	0.7645	0.58334	-0.28736	3	-49	1.8331	924.25	3
239.19	0.74105	0.58334	-0.33297	2	-57.5	4.3289	924.25	3
239.28	0.74105	0.58334	-0.33297	3	-48	3.3732	921.75	3
239.38	0.74105	0.58334	-0.33297	3	-47.5	3.3794	921.75	3
239.44	0.7176	0.60631	-0.31016	3	-48	0.22396	921.75	3
239.53	0.74105	0.59483	-0.29876	2	-58.5	0.016874	925.75	3
239.61	0.74105	0.59483	-0.29876	3	-51	1.0554	925.75	3
239.78	0.91693	0.57186	-0.21894	3	-50.5	1.2747	925.25	3
239.86	1.0694	0.46851	-0.16192	2	-56	0.64427	920.75	3
239.9	1.0694	0.46851	-0.16192	2	-56	0.58598	920.75	3
240.03	1.0694	0.46851	-0.16192	2	-57	0.54763	920.75	3
240.12	1.0694	0.46851	-0.16192	2	-57	4.3688	923.75	3
240.16	1.0694	0.46851	-0.16192	3	-49	2.0632	923.75	3
240.19	1.0694	0.46851	-0.16192	3	-48.5	2.0939	923.75	3
240.28	0.82312	0.60631	-0.28736	2	-56.5	5.2186	922.75	3
240.35	0.82312	0.60631	-0.28736	3	-48.5	2.7397	922.75	3
240.4	0.82312	0.60631	-0.28736	3	-48	2.7673	922.75	3
240.53	1.0107	0.52593	-0.19613	3	-48	3.8119	921.25	3
240.64	0.74105	0.59483	-0.31016	3	-48	3.8396	921.25	3
240.69	0.74105	0.59483	-0.31016	3	-48.5	2.5571	923.25	3
240.78	0.74105	0.60631	-0.31016	3	-48.5	2.5372	923.25	3
240.85	0.74105	0.60631	-0.31016	3	-48.5	2.5449	923.25	3
240.89	0.74105	0.60631	-0.31016	3	-48.5	2.5234	923.25	3
240.93	0.74105	0.58334	-0.32157	3	-49.5	1.646	924.75	3
241.03	0.75277	0.60631	-0.28736	2	-59	0.58291	924.75	3
241.13	0.75277	0.60631	-0.28736	3	-48	6.1973	922.25	3
241.17	0.75277	0.60631	-0.28736	3	-48	6.2004	922.25	3
241.28	0.9052	0.57186	-0.21894	2	-57	5.6266	922.25	3
241.37	0.9052	0.57186	-0.21894	3	-48	4.3274	920.25	3
241.43	0.72932	0.60631	-0.29876	3	-48	4.309	920.25	3
241.47	0.72932	0.60631	-0.29876	3	-48	4.3044	920.25	3
241.53	0.7645	0.60631	-0.31016	3	-49	1.8101	924.25	3
241.57	0.89348	0.57186	-0.26455	3	-49	1.8515	924.25	3
241.78	0.7176	0.58334	-0.33297	3	-48	3.4469	921.75	3
241.86	0.70587	0.60631	-0.29876	3	-48	3.4423	921.75	3
241.9	0.70587	0.60631	-0.29876	3	-50.5	1.1382	925.75	3
242.03	0.99901	0.53741	-0.20754	3	-51	1.2118	925.75	3
242.12	0.99901	0.53741	-0.20754	2	-57.5	0.033748	925.75	3
242.17	0.99901	0.53741	-0.20754	3	-50	1.3376	925.25	3
242.36	0.7645	0.57186	-0.28736	3	-47.5	4.0988	920.75	3
242.41	0.72932	0.57186	-0.28736	3	-48	4.0973	920.75	3
242.53	0.72932	0.57186	-0.28736	3	-48.5	4.1049	920.75	3
242.61	0.89348	0.58334	-0.20754	3	-49	2.2457	923.75	3
242.81	0.8114	0.58334	-0.26455	3	-48.5	2.8777	922.75	3
242.97	0.77622	0.58334	-0.28736	2	-56	2.0923	922.75	3
243.03	0.7645	0.57186	-0.28736	3	-48.5	3.7736	921.25	3
243.15	0.75277	0.56038	-0.28736	3	-48	2.5188	923.25	3
243.26	0.77622	0.58334	-0.28736	2	-56	4.8612	923.25	3
243.3	0.77622	0.58334	-0.31016	3	-49	1.646	924.75	3
243.53	0.74105	0.59483	-0.31016	3	-49	1.6076	924.75	3
243.61	0.77622	0.57186	-0.28736	3	-47.5	6.2249	922.25	3
243.65	0.7645	0.57186	-0.28736	2	-56.5	5.7616	922.25	3
243.78	0.7645	0.57186	-0.28736	2	-56.5	1.2195	920.25	3
243.87	0.75277	0.59483	-0.29876	3	-48	4.289	920.25	3
243.92	0.75277	0.59483	-0.29876	3	-48	4.2997	920.25	3
244.03	0.8114	0.56038	-0.25315	2	-57	0.97715	924.25	3
244.11	0.8114	0.56038	-0.25315	3	-49	1.7472	924.25	3
244.15	0.78795	0.58334	-0.26455	3	-48	3.272	921.75	3
244.19	0.78795	0.58334	-0.26455	3	-48	3.275	921.75	3
244.28	0.8583	0.58334	-0.24174	3	-48	0.158	921.75	3
244.37	0.74105	0.58334	-0.28736	3	-50.5	0.99709	925.75	3
244.41	0.74105	0.58334	-0.28736	3	-50.5	1.0416	925.75	3
244.53	0.75277	0.59483	-0.28736	2	-58.5	6.1605	925.75	3
244.59	0.75277	0.59483	-0.28736	2	-58	0.28379	925.25	3
244.63	0.75277	0.59483	-0.28736	2	-58	0.29913	925.25	3
244.78	0.75277	0.59483	-0.28736	3	-47.5	4.0927	920.75	3
244.86	0.74105	0.60631	-0.29876	3	-48	4.1019	920.75	3
244.9	0.75277	0.59483	-0.28736	3	-48.5	2.1629	923.75	3
245.03	0.87003	0.53741	-0.24174	2	-57	1.3898	923.75	3
245.11	0.87003	0.53741	-0.24174	3	-48.5	2.1062	923.75	3
245.28	0.7645	0.58334	-0.29876	3	-48.5	2.686	922.75	3
245.36	0.7645	0.58334	-0.29876	3	-48.5	2.6937	922.75	3
245.4	0.9521	0.53741	-0.20754	3	-48.5	3.7184	921.25	3
245.53	0.7645	0.57186	-0.29876	3	-48.5	2.4636	923.25	3
245.6	0.75277	0.59483	-0.29876	3	-48.5	2.4789	923.25	3
245.78	0.9052	0.5489	-0.25315	3	-49.5	1.6797	924.75	3
245.87	0.74105	0.58334	-0.28736	3	-48.5	3.071	922.25	3
246.03	0.7645	0.60631	-0.28736	3	-48.5	6.1927	922.25	3
246.1	0.7645	0.60631	-0.28736	3	-48	6.2203	922.25	3
246.14	0.7645	0.60631	-0.28736	3	-48	6.2157	922.25	3
246.19	0.74105	0.58334	-0.28736	3	-48	4.3488	920.25	3
246.28	0.77622	0.57186	-0.28736	3	-48	4.358	920.25	3
246.36	0.77622	0.57186	-0.28736	3	-48	4.3626	920.25	3
246.41	0.77622	0.57186	-0.28736	3	-48	4.3473	920.25	3
246.44	0.72932	0.58334	-0.29876	3	-48.5	1.7794	924.25	3
246.48	0.72932	0.58334	-0.29876	3	-48.5	1.8009	924.25	3
246.53	0.8114	0.58334	-0.26455	3	-48.5	1.7948	924.25	3
246.57	0.8114	0.58334	-0.26455	3	-48.5	1.8055	924.25	3
246.61	0.8114	0.58334	-0.26455	3	-47.5	0.21322	921.75	3
246.65	0.7645	0.58334	-0.29876	3	-47.5	0.21169	921.75	3
246.78	0.7645	0.59483	-0.29876	3	-47.5	3.3333	921.75	3
246.86	0.7645	0.56038	-0.28736	3	-50.5	0.95567	925.75	3
246.9	0.7645	0.56038	-0.28736	3	-50	0.95874	925.75	3
246.94	0.77622	0.57186	-0.29876	3	-50.5	0.96334	925.75	3
247.03	0.7645	0.57186	-0.29876	2	-58	0.20862	925.25	3
247.28	0.7645	0.61779	-0.31016	3	-48	4.1095	920.75	3
247.36	0.74105	0.58334	-0.28736	3	-49	2.1721	923.75	3
247.53	0.7645	0.60631	-0.28736	3	-49	2.1706	923.75	3
247.61	0.94038	0.53741	-0.21894	3	-48.5	2.7412	922.75	3
247.78	0.82312	0.58334	-0.27595	3	-48.5	3.703	921.25	3
248.03	0.89348	0.56038	-0.26455	3	-49	2.413	923.25	3
248.12	0.75277	0.58334	-0.29876	3	-50	1.5539	924.75	3
248.28	0.87003	0.57186	-0.26455	3	-50	1.5309	924.75	3
248.36	0.74105	0.57186	-0.29876	3	-48.5	3.0035	922.25	3
248.53	0.74105	0.57186	-0.29876	3	-48.5	3.0127	922.25	3
248.61	0.74105	0.57186	-0.29876	3	-48.5	6.1344	922.25	3
248.65	0.74105	0.58334	-0.31016	2	-56.5	1.1965	920.25	3
248.69	0.74105	0.58334	-0.31016	3	-48.5	4.2675	920.25	3
248.78	0.74105	0.57186	-0.31016	2	-56	1.1842	920.25	3
248.89	0.74105	0.57186	-0.31016	3	-49.5	1.7794	924.25	3
248.93	0.7645	0.60631	-0.28736	2	-57	1.0385	924.25	3
249.03	0.7645	0.60631	-0.28736	3	-48.5	3.2843	921.75	3
249.11	0.7645	0.60631	-0.28736	3	-48.5	3.2919	921.75	3
249.15	0.92865	0.53741	-0.23034	2	-56.5	6.1727	921.75	3
249.28	0.92865	0.53741	-0.23034	2	-59	6.2111	925.75	3
249.38	0.92865	0.53741	-0.23034	2	-59	6.2234	925.75	3
249.53	0.92865	0.53741	-0.23034	3	-50.5	1.3177	925.25	3
249.61	0.74105	0.61779	-0.29876	2	-58	0.35895	925.25	3
249.65	0.74105	0.61779	-0.29876	3	-48.5	3.996	920.75	3
249.69	0.74105	0.61779	-0.29876	3	-48.5	4.0006	920.75	3
249.78	0.75277	0.58334	-0.29876	3	-48.5	4.0022	920.75	3
249.86	0.74105	0.5489	-0.32157	3	-49	2.1016	923.75	3
250.03	0.91693	0.57186	-0.24174	2	-57	1.4205	923.75	3
250.11	0.91693	0.57186	-0.24174	3	-48.5	2.6553	922.75	3
250.17	0.91693	0.57186	-0.24174	3	-48.5	2.663	922.75	3
250.28	0.97555	0.49148	-0.18473	3	-48	3.6217	921.25	3
250.39	0.78795	0.57186	-0.31016	2	-56.5	0.42645	921.25	3
250.44	0.78795	0.57186	-0.31016	3	-48.5	2.393	923.25	3
250.48	0.78795	0.57186	-0.31016	3	-48.5	2.4083	923.25	3
250.53	0.8114	0.59483	-0.27595	2	-56	1.7994	923.25	3
250.56	0.78795	0.58334	-0.28736	3	-49.5	1.5463	924.75	3
250.78	0.78795	0.56038	-0.31016	3	-48	6.1605	922.25	3
250.87	0.77622	0.57186	-0.28736	3	-48	3.0097	922.25	3
250.9	0.77622	0.57186	-0.28736	3	-48	3.0127	922.25	3
251.03	0.77622	0.56038	-0.31016	3	-47.5	4.3228	920.25	3
251.11	0.7645	0.57186	-0.31016	3	-47.5	4.312	920.25	3
251.15	0.7645	0.57186	-0.31016	3	-47.5	4.3166	920.25	3
251.28	0.87003	0.56038	-0.26455	2	-58.5	0.84676	924.25	3
251.38	0.87003	0.56038	-0.26455	3	-48.5	1.7641	924.25	3
251.53	0.74105	0.57186	-0.31016	3	-47.5	0.1626	921.75	3
251.63	0.74105	0.57186	-0.31016	3	-47.5	3.3134	921.75	3
251.66	0.75277	0.58334	-0.31016	3	-47.5	3.341	921.75	3
251.7	0.75277	0.58334	-0.31016	3	-50	1.0477	925.75	3
251.74	0.75277	0.58334	-0.31016	2	-59.5	6.0899	925.75	3
251.78	0.7645	0.57186	-0.31016	2	-59.5	0.26078	925.25	3
251.82	0.7645	0.57186	-0.31016	3	-50	1.3208	925.25	3
252.03	0.79967	0.59483	-0.28736	2	-57.5	0.77313	920.75	3
252.11	0.79967	0.59483	-0.28736	3	-48	4.016	920.75	3
252.12	0.79967	0.59483	-0.28736	3	-48	4.0037	920.75	3
252.28	0.92865	0.53741	-0.21894	3	-48.5	2.0862	923.75	3
252.28	0.77622	0.58334	-0.26455	2	-58	1.3192	923.75	3
252.29	0.77622	0.58334	-0.26455	2	-57.5	4.5007	923.75	3
252.53	0.77622	0.58334	-0.26455	3	-48.5	2.7213	922.75	3
252.61	0.74105	0.59483	-0.29876	3	-48.5	2.7397	922.75	3
252.65	0.74105	0.59483	-0.29876	3	-48	2.7796	922.75	3
252.69	0.74105	0.59483	-0.29876	2	-57	5.3919	922.75	3
252.78	0.8114	0.60631	-0.27595	2	-57	0.46173	921.25	3
252.87	0.8114	0.60631	-0.27595	3	-48.5	2.4789	923.25	3
253.03	0.75277	0.59483	-0.28736	3	-48.5	2.4513	923.25	3
253.11	0.75277	0.59483	-0.28736	3	-48.5	2.459	923.25	3
253.15	0.75277	0.59483	-0.28736	3	-48.5	2.4406	923.25	3
253.19	0.7645	0.57186	-0.29876	3	-49.5	1.5846	924.75	3
253.23	0.74105	0.56038	-0.28736	3	-49.5	1.5616	924.75	3
253.28	0.74105	0.56038	-0.31016	2	-57	5.8353	922.25	3
253.31	0.74105	0.56038	-0.31016	3	-48	6.1497	922.25	3
253.35	0.7645	0.57186	-0.28736	2	-56.5	1.3039	920.25	3
253.53	0.7645	0.57186	-0.28736	3	-48.5	4.2936	920.25	3
253.61	0.8114	0.58334	-0.25315	2	-57	1.0769	924.25	3
253.78	0.8114	0.58334	-0.25315	3	-49.5	1.7856	924.25	3
253.88	0.8114	0.60631	-0.26455	2	-56.5	1.0723	924.25	3
254.03	0.8114	0.60631	-0.26455	3	-49	0.22396	921.75	3
254.11	0.72932	0.59483	-0.28736	2	-57.5	6.2709	925.75	3
254.28	0.72932	0.59483	-0.28736	2	-58	6.2694	925.75	3
254.35	0.72932	0.59483	-0.28736	3	-50.5	1.2977	925.25	3
254.39	0.8114	0.60631	-0.26455	2	-57	0.3881	925.25	3
254.53	0.8114	0.60631	-0.26455	3	-48.5	4.016	920.75	3
254.61	0.8114	0.60631	-0.26455	3	-48.5	4.0374	920.75	3
254.65	0.77622	0.58334	-0.27595	3	-48.5	4.0236	920.75	3
254.78	0.75277	0.56038	-0.26455	3	-49	2.1844	923.75	3
254.87	0.75277	0.56038	-0.26455	3	-48.5	2.2151	923.75	3
254.9	0.74105	0.57186	-0.28736	2	-56	5.3751	922.75	3
255.03	0.74105	0.57186	-0.28736	3	-48.5	2.7704	922.75	3
255.11	0.77622	0.58334	-0.27595	3	-49	3.7383	921.25	3
255.28	0.7645	0.58334	-0.28736	3	-49.5	2.4728	923.25	3
255.37	0.79967	0.58334	-0.26455	3	-49.5	2.439	923.25	3
255.53	0.77622	0.58334	-0.26455	3	-51	1.5616	924.75	3
255.61	1.128	0.44555	-0.15052	3	-50.5	1.5463	924.75	3
255.78	1.0107	0.49148	-0.18473	3	-49.5	5.9979	922.25	3
255.84	0.77622	0.58334	-0.27595	3	-49	4.1233	920.25	3
256.03	1.0928	0.46851	-0.16192	3	-48.5	4.2108	920.25	3
256.11	0.74105	0.58334	-0.29876	3	-50	1.827	924.25	3
256.28	0.74105	0.58334	-0.29876	3	-50	1.8438	924.25	3
256.35	0.74105	0.58334	-0.29876	3	-49	0.22396	921.75	3
256.39	1.0107	0.49148	-0.18473	3	-49.5	3.3134	921.75	3
256.53	0.83485	0.60631	-0.27595	2	-57.5	6.1298	925.75	3
256.78	0.84658	0.57186	-0.27595	3	-49	4.1095	920.75	3
257.03	0.77622	0.58334	-0.28736	3	-50	2.1844	923.75	3
257.28	0.8114	0.59483	-0.28736	3	-49.5	1.9911	923.75	3
257.36	0.77622	0.58334	-0.27595	3	-48.5	2.5311	922.75	3
257.42	0.77622	0.58334	-0.27595	3	-48.5	2.5633	922.75	3
257.53	0.77622	0.58334	-0.27595	3	-48	2.6277	922.75	3
257.61	0.74105	0.58334	-0.28736	3	-47.5	3.6647	921.25	3
257.66	0.74105	0.58334	-0.28736	2	-58	0.43872	921.25	3
257.7	0.74105	0.58334	-0.28736	3	-47.5	3.6831	921.25	3
257.78	0.7645	0.58334	-0.28736	2	-58	1.9436	923.25	3
257.87	0.7645	0.58334	-0.28736	3	-49.5	1.6628	924.75	3
258.03	0.75277	0.60631	-0.27595	3	-49.5	1.6091	924.75	3
258.09	0.77622	0.57186	-0.29876	3	-48	6.1574	922.25	3
258.28	0.7645	0.57186	-0.32157	3	-48	4.2905	920.25	3
258.29	0.7645	0.58334	-0.31016	3	-48	4.2798	920.25	3
258.45	0.7645	0.58334	-0.31016	3	-48.5	4.3166	920.25	3
258.48	0.7645	0.58334	-0.31016	3	-48.5	4.3136	920.25	3
258.53	0.7645	0.58334	-0.35577	2	-58	4.4378	924.25	3
258.56	0.7645	0.58334	-0.35577	3	-49.5	1.9819	924.25	3
258.78	0.77622	0.60631	-0.31016	3	-49	3.4668	921.75	3
258.84	0.98728	0.52593	-0.24174	3	-49	3.4223	921.75	3
258.88	0.98728	0.52593	-0.24174	3	-49	0.31753	921.75	3
258.92	0.98728	0.52593	-0.24174	3	-51	1.3284	925.75	3
259.03	0.70587	0.69818	-0.33297	3	-51.5	1.4205	925.75	3
259.15	0.61207	0.73263	-0.41279	3	-52	1.6644	925.25	3
259.28	0.61207	0.73263	-0.42419	3	-52	0.90045	920.75	3
259.78	0.62379	0.77856	-0.4356	3	-55	5.6926	922.75	3
259.98	0.62379	0.77856	-0.4356	1	-65	5.4211	922.75	3
260.28	0.70587	0.70966	-0.42419	2	-64	0.77159	923.25	3
261.53	0.62379	0.73263	-0.49261	2	-66	6.205	925.75	3
261.78	0.62379	0.73263	-0.49261	3	-56	0.092039	920.75	3
262.03	0.45964	0.77856	-0.53822	3	-56.5	4.6556	923.75	3
262.28	0.45964	0.77856	-0.53822	3	-56.5	5.0606	922.75	3
263.44	0.57689	0.70966	-0.54963	3	-59.5	0.17334	920.25	3
263.78	0.31893	0.76708	-0.64085	3	-54	5.4886	921.75	3
264.67	0.64724	0.64076	-0.50401	2	-67	4.6449	923.75	3
265.54	0.64724	0.66373	-0.4356	2	-61.5	5.2616	922.25	3
265.78	0.84658	0.58334	-0.38998	1	-66	4.8827	924.25	3
266.03	0.84658	0.60631	-0.37858	2	-57.5	5.6604	921.75	3
266.11	0.84658	0.60631	-0.37858	3	-51	3.746	921.75	3
266.53	0.64724	0.68669	-0.4698	3	-51.5	1.6812	925.25	3
266.78	0.91693	0.56038	-0.36718	3	-50.5	4.3841	920.75	3
267.03	0.69414	0.66373	-0.42419	3	-50	0.11505	922.75	3
267.28	0.65897	0.64076	-0.40139	2	-58.5	1.6674	922.75	3
267.36	0.65897	0.64076	-0.40139	3	-48.5	4.1678	921.25	3
267.41	0.67069	0.65224	-0.41279	3	-48.5	4.1586	921.25	3
267.53	0.7176	0.66373	-0.41279	3	-49	2.9038	923.25	3
267.65	0.7176	0.66373	-0.41279	3	-49	6.0485	923.25	3
267.69	0.7176	0.66373	-0.41279	3	-49	2.8885	923.25	3
267.73	0.68242	0.65224	-0.38998	3	-49	2.8609	923.25	3
267.78	0.67069	0.65224	-0.36718	2	-59	6.2694	924.75	3
267.81	0.67069	0.65224	-0.36718	3	-49	3.4453	922.25	3
268.03	0.70587	0.62928	-0.40139	2	-58	5.2462	922.25	3
268.1	0.70587	0.62928	-0.40139	3	-48.5	4.6219	920.25	3
268.15	0.74105	0.62928	-0.37858	3	-48.5	4.6342	920.25	3
268.28	0.75277	0.67521	-0.34437	3	-50	2.327	924.25	3
268.53	0.67069	0.70966	-0.19613	2	-58	4.4117	925.75	3
269.32	0.55344	0.84746	-0.059296	3	-53.5	5.9319	920.75	3
269.78	0.60034	0.83597	0.0091224	1	-64.5	0.41571	921.25	3
270.03	0.65897	0.84746	0.043332	1	-60.5	5.1404	923.25	3
270.1	0.65897	0.84746	0.043332	1	-61.5	4.0574	924.75	3
270.28	0.57689	0.84746	0.020525	1	-60	0.44485	922.25	3
270.35	0.57689	0.84746	0.020525	1	-59.5	0.63507	922.25	3
270.78	0.52999	0.77856	0.054735	1	-59.5	5.1465	924.25	1
270.87	0.33066	0.88191	0.10035	1	-57.5	1.4174	921.75	1
271.53	0.51826	0.88191	0.14596	1	-57	5.5116	920.75	1
271.78	0.45964	0.92784	0.11175	1	-57.5	0.081301	923.75	1
272.03	0.48309	0.91636	0.20297	2	-51	5.7049	922.75	1
272.28	0.41273	0.95081	0.22578	2	-49.5	0.67955	921.25	1
272.36	0.62379	0.82449	0.27139	3	-57	0.26231	923.25	1
272.53	0.34238	0.91636	0.22578	1	-57	0.49087	924.75	1
272.78	0.34238	0.91636	0.22578	1	-56.5	6.0608	922.25	1
272.99	0.34238	0.91636	0.22578	1	-56.5	0.38656	922.25	1
273.1	0.34238	0.91636	0.22578	2	-54.5	5.0223	920.25	1
273.38	0.17823	1.0427	0.043332	3	-68	1.6429	924.25	1
273.65	0.17823	1.0427	0.043332	2	-55	1.1904	921.75	1
274.04	0.2134	1.0427	-0.059296	2	-57	1.4527	925.75	1
283.89	0.096148	0.98526	-0.070699	2	-65.5	5.7402	923.75	1
309.27	0.096148	0.98526	-0.070699	2	-60	5.2293	920.75	4
311.67	0.2134	0.96229	-0.059296	2	-58.5	5.1864	921.75	4
320.16	0.14305	0.99674	-0.070699	2	-61.5	6.2034	925.75	4
320.99	0.14305	0.99674	-0.070699	2	-58	1.0861	923.75	4
323.73	0.049247	1.0197	-0.082102	2	-62	4.7216	920.75	4
324.32	0.049247	1.0656	-0.03649	2	-66	0.40804	925.25	4
324.36	-0.032831	0.90487	0.031928	2	-66.5	6.0224	922.75	4
324.56	-0.068007	1.0197	-0.059296	1	-54	1.2977	924.75	4
324.76	0.096148	0.95081	-0.03649	1	-57.5	0.68262	925.25	4
324.84	0.096148	0.95081	-0.03649	1	-55.5	0.91272	920.75	4
324.91	0.014071	0.93932	-0.093505	1	-57.5	0.84522	923.75	4
324.99	0.014071	0.93932	-0.093505	1	-56.5	0.99709	922.75	4
325.27	-0.11491	0.99674	-0.18473	1	-57	1.5723	924.75	4
325.63	0.060972	0.91636	0.043332	1	-58	5.935	925.75	4
325.9	0.10787	0.91636	0.031928	1	-57	5.9963	920.75	4
325.99	0.10787	0.91636	0.031928	1	-56	5.7846	920.75	4
326.1	-0.068007	0.99674	0.054735	1	-57	6.1957	922.75	4
326.26	-0.24389	1.0656	-0.070699	1	-56.5	4.7262	923.25	4
326.46	-0.091458	0.98526	0.10035	2	-60.5	5.3536	922.25	4
326.54	-0.091458	0.98526	0.10035	1	-57.5	5.9043	920.25	4
326.73	-0.044557	0.96229	0.066138	2	-59	4.809	921.75	4
326.85	-0.044557	0.96229	0.066138	2	-60	0.99402	925.75	4
327.08	-0.044557	0.96229	0.066138	3	-64	5.3797	923.75	4
327.32	-0.044557	0.96229	0.066138	3	-62	0.64274	921.25	4
327.45	-0.056282	1.0197	-0.093505	3	-62	5.9411	922.25	4
327.48	-0.056282	1.0197	-0.093505	3	-64	1.0876	920.25	4
327.52	-0.056282	1.0197	-0.093505	2	-58.5	0.31907	921.75	4
327.56	-0.056282	1.0197	-0.093505	1	-59	2.2979	922.75	4
327.72	-0.23216	1.0197	0.020525	1	-57.5	2.2243	920.25	4
327.88	-0.23216	1.0197	0.020525	1	-58	1.9236	920.25	4
328.56	-0.16181	0.90487	0.020525	1	-57	6.1881	925.25	4
329.12	-0.18526	0.90487	0.043332	1	-57	6.274	923.75	2
329.31	-0.18526	0.90487	0.043332	2	-62	4.9732	922.75	2
329.52	-0.18526	0.90487	0.043332	2	-58	1.7365	923.25	2
329.56	0.52999	0.85894	0.031928	2	-57.5	4.5437	924.25	2
329.6	0.52999	0.85894	0.031928	2	-56.5	0.087437	921.75	2
330.03	0.61207	0.87042	-0.0022806	2	-58.5	0.55223	925.25	2
330.34	0.42446	0.96229	-0.070699	2	-58.5	1.9006	923.75	2
331.03	0.38928	0.95081	-0.11631	2	-57	5.4548	923.25	2
332.03	0.56517	0.89339	-0.025087	2	-58	0.39117	921.75	2
332.94	0.7176	0.85894	0.043332	2	-58.5	1.9175	923.75	2
333.78	0.57689	0.90487	-0.025087	2	-58	5.7325	922.25	2
334.28	0.57689	0.90487	-0.025087	2	-59	6.2678	921.75	2
335.03	0.57689	0.90487	-0.025087	2	-59	0.3973	920.75	2
335.53	0.57689	0.90487	-0.025087	3	-67.5	5.8844	922.75	2
336.28	0.57689	0.90487	-0.025087	2	-56.5	0.76392	920.25	2
337.53	0.44791	0.97377	-0.082102	2	-57	0.91732	923.75	2
338.53	0.63552	0.85894	-0.0022806	2	-57.5	0.34515	924.75	2
339.53	0.44791	0.96229	-0.082102	2	-58.5	5.6512	925.75	2
341.28	0.75277	0.83597	0.043332	2	-56	0.53383	920.25	2
341.53	0.75277	0.83597	0.043332	2	-57	0.66728	924.25	2
342.78	0.50654	0.93932	-0.070699	2	-57	1.7518	922.75	2
343.03	0.50654	0.93932	-0.070699	2	-56.5	6.0424	921.25	2
343.28	0.50654	0.93932	-0.070699	2	-59	0.20095	924.75	2
343.78	0.50654	0.93932	-0.070699	2	-56.5	0.5645	920.25	2
345.03	0.56517	0.88191	-0.025087	2	-57.5	0.81148	923.75	2
345.53	0.56517	0.88191	-0.025087	2	-57	1.1812	923.25	2
346.53	0.57689	0.89339	-0.03649	2	-56	5.395	921.75	2
346.78	0.57689	0.89339	-0.03649	2	-58.5	5.8153	925.75	2
347.78	0.67069	0.84746	0.043332	2	-58	0.37429	921.25	2
348.28	0.67069	0.84746	0.043332	2	-58	0.59825	924.75	2
348.53	0.67069	0.84746	0.043332	2	-56	0.73017	920.25	2
348.78	0.67069	0.84746	0.043332	1	-67.5	0.25004	924.25	2
352.28	0.69414	0.83597	0.020525	2	-56.5	4.8044	922.75	2
352.78	0.69414	0.83597	0.020525	2	-57.5	5.7386	921.25	2
353.03	0.69414	0.83597	0.020525	2	-58	0.073631	924.75	2
353.28	0.69414	0.83597	0.020525	2	-57	0.48474	920.25	2
353.78	0.69414	0.83597	0.020525	2	-58	0.69336	924.25	2
354.53	0.58862	0.91636	0.0091224	2	-57.5	0.98328	923.75	2
354.78	0.58862	0.91636	0.0091224	2	-56.5	4.7922	922.75	2
355.03	0.58862	0.91636	0.0091224	2	-57	5.8046	921.25	2
355.28	0.58862	0.91636	0.0091224	2	-57.5	4.2936	923.25	2
356.78	0.7176	0.84746	0.066138	3	-67.5	0.27918	920.75	2
357.53	0.7176	0.84746	0.066138	2	-57	5.6834	921.25	2
357.78	0.7176	0.84746	0.066138	2	-58	1.1336	923.25	2
358.03	0.7176	0.84746	0.066138	2	-57	5.0514	922.25	2
358.53	0.7176	0.84746	0.066138	2	-58.5	0.44179	924.25	2
358.78	0.7176	0.84746	0.066138	2	-59	5.5668	925.75	2
359.28	0.7176	0.84746	0.066138	2	-57	6.2387	920.75	2
359.78	0.7176	0.84746	0.066138	2	-57	4.7737	922.75	2
360.29	0.50654	0.93932	-0.025087	2	-57	1.2318	923.25	2
360.63	0.50654	0.92784	-0.025087	2	-56.5	5.2125	922.25	2
360.78	0.50654	0.92784	-0.025087	2	-57.5	0.31293	920.25	2
362.28	0.50654	0.92784	-0.025087	2	-57.5	5.8874	921.25	2
362.78	0.41273	0.97377	-0.082102	2	-58.5	0.18101	924.75	2
363.03	0.41273	0.97377	-0.082102	2	-58	0.3114	920.25	2
363.53	0.41273	0.97377	-0.082102	2	-57	5.5269	921.75	2
363.78	0.41273	0.97377	-0.082102	2	-58.5	5.8675	925.75	2
365.03	0.68242	0.85894	0.043332	2	-60	1.4757	923.25	2
365.88	0.43619	0.95081	-0.059296	2	-58	0.72404	924.25	2
366.53	0.54171	0.91636	-0.013684	2	-56.5	5.7739	920.75	2
366.78	0.54171	0.91636	-0.013684	2	-57.5	0.50468	923.75	2
367.28	0.54171	0.91636	-0.013684	2	-58.5	2.5142	921.25	2
368.03	0.54171	0.91636	-0.013684	2	-57.5	5.01	922.25	2
368.12	0.54171	0.91636	-0.013684	3	-66.5	0.20862	920.25	2
369.53	0.58862	0.88191	0.054735	2	-57	0.3881	921.25	2
369.78	0.58862	0.88191	0.054735	2	-58	5.2554	923.25	2
372.28	0.58862	0.88191	0.054735	2	-59	0.82682	923.25	2
372.78	0.58862	0.88191	0.054735	2	-57.5	0.1534	920.25	2
374.15	0.58862	0.88191	0.054735	2	-59	4.806	920.75	2
374.47	0.58862	0.88191	0.054735	1	-59	0.99095	922.75	2
374.75	-0.25561	0.93932	-0.12771	1	-57	6.1114	921.25	2
375.1	-0.30252	0.95081	-0.13912	2	-67	1.7779	924.75	2
378.16	-0.27906	0.97377	-0.13912	3	-65	1.0094	922.25	4
379.55	0.0023451	1.0886	-0.11631	3	-65	0.99402	920.75	4
380.3	0.15478	0.93932	0.11175	2	-57.5	0.096641	921.25	4
380.75	0.025796	0.85894	0.020525	2	-57	0.036816	922.25	4
381.32	-0.12663	1.0886	-0.17333	1	-56.5	5.3597	924.25	4
382.79	-0.056282	0.96229	-0.11631	1	-56.5	0.37122	921.25	4
383.55	-0.068007	1.1116	-0.12771	1	-54	6.1344	920.25	4
384.03	-0.056282	1.0886	0.054735	1	-57	0.13959	925.75	4
384.53	0.084423	0.98526	-0.0022806	1	-58.5	5.8353	924.75	4
385.78	-0.032831	1.0656	-0.025087	1	-59	5.5315	925.75	4
386.53	-0.032831	1.0656	-0.025087	1	-56.5	1.6981	922.75	4
395.03	0.014071	0.92784	-0.059296	1	-59.5	0.23777	924.25	4
406.65	0.41273	0.97377	-0.047893	2	-59	5.6358	924.75	1
406.93	0.41273	0.97377	-0.047893	2	-57	1.2241	922.25	1
407.03	0.41273	0.97377	-0.047893	2	-58	5.711	920.25	1
407.78	0.55344	0.88191	0.066138	1	-57	4.9517	925.75	1
407.87	0.55344	0.88191	0.066138	1	-58	1.6552	925.25	1
408.03	0.55344	0.88191	0.066138	2	-59.5	5.9518	920.75	1
408.28	0.55344	0.88191	0.066138	1	-61.5	1.6168	923.75	1
409.28	0.83485	0.65224	0.13456	1	-65	0.84522	922.25	1
409.53	0.83485	0.65224	0.13456	1	-66	5.754	920.25	1
409.86	0.87003	0.62928	0.10035	3	-58.5	5.1419	921.75	1
410.53	1.0342	0.43406	-0.10491	2	-59	5.7049	920.75	1
411.03	1.128	0.36516	-0.15052	2	-61	5.1849	921.25	1
411.14	1.128	0.36516	-0.15052	2	-61.5	5.3014	921.25	1
411.28	1.128	0.36516	-0.15052	3	-51.5	0.58905	923.25	1
411.38	0.83485	0.51445	-0.25315	2	-63	0.8621	923.25	1
411.53	0.83485	0.51445	-0.25315	2	-62	1.534	922.25	1
412.03	0.82312	0.50296	-0.33297	3	-50.5	5.7095	920.25	1
412.11	0.82312	0.50296	-0.33297	2	-59.5	6.1727	920.25	1
412.37	0.89348	0.48	-0.24174	3	-51	1.537	921.75	3
412.87	0.97555	0.45703	-0.25315	2	-59.5	2.2427	920.75	3
413.03	0.97555	0.45703	-0.25315	3	-51	2.324	920.75	3
413.36	0.9052	0.38813	-0.31016	3	-51	0.97408	922.75	3
413.52	0.91693	0.39961	-0.26455	3	-51.5	1.0278	922.75	3
413.6	0.91693	0.39961	-0.26455	3	-51.5	1.04	922.75	3
413.68	0.91693	0.39961	-0.26455	2	-59.5	0.099709	922.75	3
413.8	0.91693	0.26182	-0.20754	2	-58.5	1.1812	921.25	3
414.25	0.9521	0.44555	-0.19613	2	-61.5	4.941	924.75	3
414.33	0.83485	0.43406	-0.31016	2	-61	0.54763	922.25	3
414.5	0.8583	0.39961	-0.32157	3	-50.5	5.7432	920.25	3
414.57	0.8583	0.39961	-0.32157	2	-62	1.784	920.25	3
414.66	0.88175	0.37665	-0.33297	3	-52.5	6.274	924.25	3
414.82	0.92865	0.39961	-0.37858	3	-53	0.061359	924.25	3
415.02	1.0576	0.3422	-0.21894	2	-60	0.69489	921.75	3
415.1	1.0576	0.3422	-0.21894	3	-56	5.7003	925.75	3
415.3	0.9521	0.37665	-0.28736	2	-63	1.1198	925.25	3
415.53	1.1983	0.26182	-0.18473	3	-53	0.28992	923.75	3
415.62	1.1983	0.26182	-0.18473	2	-62	5.0545	923.75	3
415.9	0.94038	0.36516	-0.26455	3	-51.5	0.7225	922.75	3
415.98	0.94038	0.36516	-0.26455	2	-59.5	5.5622	922.75	3
416.06	0.94038	0.36516	-0.26455	3	-51.5	1.5309	921.25	3
416.37	0.83485	0.36516	-0.31016	3	-51.5	6.2356	923.25	3
416.45	0.83485	0.36516	-0.31016	3	-51.5	6.208	923.25	3
416.69	1.1983	0.23885	-0.18473	3	-51.5	5.4702	924.75	3
416.82	0.89348	0.35368	-0.32157	3	-52.5	5.6036	924.75	3
417.11	0.87003	0.35368	-0.32157	2	-65	1.3361	920.25	3
417.39	0.8583	0.35368	-0.32157	3	-51.5	5.5576	924.25	3
418.45	0.91693	0.36516	-0.33297	3	-52	6.0914	922.75	3
418.61	0.88175	0.33072	-0.34437	3	-53.5	0.19328	921.25	3
419.94	0.89348	0.36516	-0.32157	3	-54.5	0.35282	921.75	3
420.37	0.92865	0.38813	-0.31016	3	-54.5	4.559	925.25	3
421.37	0.87003	0.37665	-0.32157	3	-55	0.34975	921.25	3
422.69	0.99901	0.35368	-0.24174	2	-60.5	6.1405	921.75	3
423.13	0.9521	0.31923	-0.26455	2	-60.5	0.38503	925.25	3
423.33	1.0342	0.31923	-0.23034	2	-60	0.68569	920.75	3
424.01	0.97555	0.33072	-0.23034	2	-68.5	5.0867	921.25	3
424.13	0.8583	0.33072	-0.27595	3	-52.5	0.3068	921.25	3
424.45	1.0107	0.37665	-0.16192	3	-54	1.7994	920.25	3
424.97	1.1514	0.25033	-0.17333	2	-58.5	5.7862	921.75	3
425.25	0.99901	0.3422	-0.18473	2	-59	0.69489	925.25	3
425.29	1.0576	0.25033	-0.23034	2	-56.5	1.3376	920.75	3
425.53	1.1749	0.23885	-0.20754	2	-56.5	5.5515	922.75	3
425.7	1.1749	0.23885	-0.20754	3	-57	0.14266	922.75	3
425.86	1.128	0.30775	-0.25315	3	-56	6.2188	923.25	3
426.03	0.9521	0.31923	-0.20754	3	-56.5	4.9778	924.75	3
426.36	0.9052	0.36516	-0.23034	2	-57.5	5.6757	922.25	3
426.49	0.9052	0.36516	-0.23034	3	-55.5	0.56911	922.25	3
426.78	1.1163	0.26182	-0.19613	3	-56	4.7185	920.25	3
426.82	1.1163	0.26182	-0.19613	2	-57.5	0.57831	924.25	3
427.03	0.9521	0.3422	-0.24174	2	-59.5	5.892	925.75	3
427.28	0.9521	0.3422	-0.24174	3	-58.5	1.468	925.25	3
427.78	0.94038	0.35368	-0.20754	2	-59	1.2395	923.75	3
428.03	0.94038	0.35368	-0.20754	2	-59	5.3398	922.75	3
428.28	1.0459	0.31923	-0.20754	2	-58	4.8811	923.25	3
428.78	1.257	0.19292	-0.12771	3	-55	0.11198	922.25	3
429.28	0.96383	0.35368	-0.25315	3	-58	5.3367	924.25	3
429.36	0.96383	0.35368	-0.25315	2	-57.5	5.8613	921.75	3
429.53	0.96383	0.35368	-0.25315	3	-55.5	0.75932	921.75	3
429.62	0.96383	0.35368	-0.25315	3	-58	1.7763	925.75	3
430.03	1.1983	0.2733	-0.15052	2	-58	0.76392	920.75	3
430.11	1.1983	0.2733	-0.15052	2	-58.5	4.8504	923.75	3
430.53	1.0342	0.33072	-0.19613	2	-58.5	5.8782	922.75	3
430.61	1.0342	0.33072	-0.19613	2	-58.5	0.90045	921.25	3
430.86	1.0225	0.3422	-0.16192	3	-55.5	0.91732	923.25	3
431.12	0.89348	0.35368	-0.18473	3	-56	0.26691	924.75	3
431.44	0.89348	0.45703	-0.19613	2	-58	5.5868	920.25	3
431.53	1.2335	0.31923	-0.11631	2	-60.5	5.8337	924.25	3
431.78	0.96383	0.42258	-0.19613	3	-51.5	2.0816	921.75	3
431.86	0.96383	0.42258	-0.19613	2	-58	4.9471	921.75	3
432.28	1.1632	0.37665	-0.082102	3	-51	6.2126	920.75	3
432.53	0.74105	0.5489	-0.28736	3	-51	6.2663	920.75	3
433.03	0.8583	0.56038	-0.25315	3	-52	1.942	922.75	3
433.13	0.8583	0.56038	-0.25315	3	-51	2.7642	921.25	3
433.19	0.9052	0.51445	-0.21894	3	-51.5	2.7397	921.25	3
433.7	0.97555	0.49148	-0.17333	3	-56	0.77159	924.75	3
434.22	0.83485	0.51445	-0.24174	3	-50.5	6.1175	920.25	3
434.3	0.83485	0.51445	-0.24174	3	-55	0.90045	924.25	3
434.91	0.91693	0.51445	-0.19613	2	-66	5.4104	925.75	3
435.27	0.78795	0.52593	-0.21894	3	-51.5	5.7171	920.75	3
435.55	0.9052	0.51445	-0.23034	1	-68.5	0.11658	922.75	3
435.78	1.1749	0.35368	-0.11631	3	-54.5	1.3867	923.25	3
435.85	1.1749	0.35368	-0.11631	2	-64.5	5.9887	924.75	3
436.03	1.1749	0.35368	-0.11631	3	-53	1.7457	922.25	3
436.28	0.84658	0.49148	-0.26455	3	-51	5.9288	920.25	3
436.35	0.84658	0.49148	-0.26455	1	-68.5	5.1726	920.25	3
437.28	1.0342	0.4111	-0.15052	3	-50.5	2.663	920.75	3
437.53	1.128	0.37665	-0.11631	2	-60	0.19021	923.75	3
438.03	1.1514	0.37665	-0.082102	3	-51.5	2.3025	921.25	3
438.53	1.0107	0.44555	-0.16192	2	-59	1.6659	922.25	3
438.65	1.0107	0.44555	-0.16192	2	-59	4.7339	922.25	3
438.78	1.0107	0.43406	-0.17333	2	-59.5	6.1298	924.25	3
439.03	1.0107	0.43406	-0.17333	3	-51.5	1.7288	921.75	3
439.11	1.0107	0.43406	-0.17333	3	-51.5	1.7334	921.75	3
439.15	1.0107	0.43406	-0.17333	2	-59.5	1.6199	921.75	3
439.53	0.94038	0.49148	-0.23034	2	-67	5.3935	925.25	3
439.78	0.94038	0.49148	-0.23034	3	-52	2.1798	920.75	3
441.28	1.0459	0.43406	-0.12771	2	-59.5	1.8577	920.25	3
441.53	1.1397	0.38813	-0.10491	2	-62	0.99402	921.75	3
442.03	1.0694	0.4111	-0.12771	2	-60	4.9548	920.75	3
442.53	0.8583	0.49148	-0.19613	2	-61.5	6.2694	922.75	3
442.78	0.8583	0.49148	-0.19613	2	-61.5	6.2387	922.75	3
442.79	1.0225	0.44555	-0.11631	3	-51.5	1.3238	921.25	3
443.03	1.0225	0.44555	-0.11631	2	-62	5.9457	923.25	3
443.12	1.0225	0.44555	-0.11631	2	-61.5	6.027	923.25	3
443.53	1.257	0.36516	-0.03649	2	-61	0.54303	922.25	3
443.54	1.257	0.36516	-0.03649	2	-59	2.1368	920.25	3
443.78	1.257	0.36516	-0.03649	3	-51.5	2.2534	920.25	3
444.03	0.82312	0.5489	-0.24174	2	-59	1.0155	921.75	3
444.53	0.8583	0.56038	-0.19613	2	-64.5	2.031	925.25	3
444.62	0.8583	0.56038	-0.19613	3	-49	1.9482	920.75	3
444.68	0.8583	0.56038	-0.19613	3	-49	1.965	920.75	3
444.78	0.77622	0.56038	-0.23034	3	-49	1.9911	920.75	3
444.79	0.8114	0.5489	-0.21894	2	-62.5	6.1298	923.75	3
445.03	0.8114	0.5489	-0.21894	3	-51	1.037	922.75	3
445.28	0.84658	0.5489	-0.21894	3	-50	1.9297	921.25	3
445.53	1.0576	0.43406	-0.13912	2	-59	5.3444	924.75	3
445.78	1.0576	0.43406	-0.13912	2	-59	5.4763	924.75	3
445.88	1.0576	0.43406	-0.13912	3	-51	1.2487	922.25	3
446.28	0.83485	0.52593	-0.21894	2	-59	0.064427	924.25	3
446.53	0.83485	0.52593	-0.21894	3	-52	1.4634	921.75	3
446.63	0.77622	0.5489	-0.23034	2	-58.5	5.0805	921.75	3
447.28	0.91693	0.5489	-0.18473	2	-69	0.3927	923.75	3
447.53	0.91693	0.5489	-0.18473	2	-66.5	4.3289	922.75	3
448.05	0.96383	0.53741	-0.16192	2	-68	6.0193	924.75	3
448.53	1.1163	0.48	-0.12771	3	-53.5	5.4334	920.25	3
448.61	1.1163	0.48	-0.12771	2	-66	6.254	924.25	3
448.93	1.1163	0.48	-0.12771	3	-54	1.4711	921.75	3
449.14	0.9052	0.5489	-0.19613	3	-54	1.4634	921.75	3
449.34	1.0928	0.44555	-0.13912	3	-57	6.274	925.25	3
449.53	0.87003	0.58334	-0.23034	2	-62	5.9227	920.75	3
449.87	0.87003	0.58334	-0.23034	3	-55.5	0.51082	923.75	3
450.03	1.0107	0.52593	-0.21894	2	-61	1.9604	922.75	3
451.53	1.0928	0.39961	-0.15052	2	-64	4.7385	925.75	3
452.28	1.0225	0.51445	-0.15052	2	-58.5	1.4036	922.75	3
452.53	0.77622	0.60631	-0.25315	3	-50	2.1936	921.25	3
452.64	0.77622	0.60631	-0.25315	2	-58.5	5.8844	921.25	3
452.78	0.77622	0.60631	-0.25315	3	-51	0.92806	923.25	3
452.87	0.89348	0.52593	-0.17333	3	-51	0.7133	923.25	3
453.41	0.77622	0.57186	-0.23034	3	-50.5	5.8061	920.25	3
453.45	0.77622	0.57186	-0.23034	2	-59.5	3.5174	920.25	3
453.65	0.9052	0.65224	-0.24174	2	-65	0.5461	924.25	3
453.78	0.9052	0.65224	-0.24174	2	-65	5.7264	921.75	3
454.53	0.79967	0.53741	-0.25315	3	-49	0.50468	923.75	3
454.64	0.79967	0.53741	-0.25315	3	-49	0.50161	923.75	3
454.68	0.79967	0.53741	-0.25315	3	-49	0.47093	923.75	3
454.78	0.75277	0.53741	-0.26455	3	-48	1.1091	922.75	3
454.85	0.75277	0.53741	-0.26455	3	-48	1.1075	922.75	3
455.03	0.78795	0.53741	-0.26455	3	-49	2.2258	921.25	3
455.12	0.89348	0.52593	-0.19613	3	-49.5	1.1382	923.25	3
455.28	0.78795	0.52593	-0.25315	2	-59	1.4956	923.25	3
455.38	0.78795	0.52593	-0.25315	3	-51	0.26998	924.75	3
455.43	0.78795	0.52593	-0.25315	2	-59	0.32981	924.75	3
455.53	0.8583	0.53741	-0.21894	2	-57	5.4732	922.25	3
455.78	0.78795	0.52593	-0.24174	2	-57.5	0.74858	920.25	3
455.87	0.78795	0.52593	-0.24174	2	-57	0.68109	920.25	3
456.03	0.78795	0.52593	-0.24174	2	-58	0.42491	924.25	3
456.28	0.99901	0.45703	-0.17333	3	-50.5	1.9528	921.75	3
456.36	0.99901	0.45703	-0.17333	2	-58.5	5.1189	925.75	3
456.78	0.82312	0.48	-0.26455	3	-51	5.6358	920.75	3
456.87	0.82312	0.48	-0.26455	2	-57	5.734	920.75	3
456.91	0.82312	0.48	-0.26455	2	-56.5	5.7494	920.75	3
457.03	0.8114	0.48	-0.25315	2	-57.5	0.1626	923.75	3
457.28	0.94038	0.46851	-0.21894	3	-51	1.2686	922.75	3
457.53	0.8114	0.46851	-0.26455	2	-56.5	0.60746	923.25	3
457.78	0.8114	0.46851	-0.26455	2	-57.5	0.53076	923.25	3
458.03	1.0811	0.4111	-0.15052	2	-57	1.3438	922.25	3
458.53	1.1397	0.37665	-0.13912	2	-58	5.9534	924.25	3
458.63	1.1397	0.37665	-0.13912	2	-57	1.7365	921.75	3
459.03	0.84658	0.49148	-0.25315	2	-59.5	5.3797	925.25	3
459.53	0.82312	0.48	-0.27595	3	-52.5	1.5309	922.75	3
459.78	0.87003	0.48	-0.26455	2	-62.5	5.5868	921.25	3
460.28	1.1163	0.37665	-0.16192	2	-62.5	5.9733	924.75	3
460.53	1.1983	0.31923	-0.13912	2	-58.5	6.254	920.25	3
461.03	1.0694	0.42258	-0.18473	3	-52	0.65501	924.25	3
461.12	0.88175	0.45703	-0.26455	2	-61	5.3597	921.75	3
461.53	1.2218	0.31923	-0.12771	2	-67	4.7952	925.25	3
461.78	1.2218	0.31923	-0.12771	3	-48.5	2.0126	920.75	3
461.87	1.2218	0.31923	-0.12771	3	-48.5	2.0034	920.75	3
461.91	1.0576	0.38813	-0.17333	3	-50.5	0.22703	923.75	3
461.95	1.0576	0.38813	-0.17333	3	-50.5	0.25157	923.75	3
461.99	1.0576	0.38813	-0.17333	3	-51	0.26384	923.75	3
462.03	0.77622	0.43406	-0.25315	3	-51.5	0.24237	923.75	3
462.07	0.77622	0.43406	-0.25315	3	-50.5	0.83909	922.75	3
462.11	0.77622	0.43406	-0.25315	2	-58.5	0.98635	922.75	3
463.03	0.91693	0.48	-0.26455	2	-58.5	6.0454	920.25	3
