# Supplementary material for: A battery-less and wireless wearable sensor system for identifying bed and chair exits in a pilot trial in hospitalized older people
Source: PLoS One. 2017 Oct 9;12(10):e0185670. doi: 10.1371/journal.pone.0185670 (PMC5633180; doi:10.1371/journal.pone.0185670)
Supplement: S1 Dataset — Data corresponding to the sensor observations for hospitalized older people participating in the trials; data anonymized except for gender. (ZIP) [file pone.0185670.s002.zip › S1_Dataset/d3p07F]

0	0.40101	0.95081	-0.10491	2	-59.5	5.6803	920.75	3
0.923	0.63552	0.90487	0.077541	3	-59.5	6.1359	922.75	3
1.549	0.63552	0.90487	0.077541	1	-63.5	1.8699	921.25	3
2.384	0.61207	0.85894	0.043332	3	-58.5	0.57984	922.25	3
2.72	0.61207	0.85894	0.043332	3	-59	5.9288	923.25	3
3.1	0.61207	0.85894	0.043332	1	-65	1.0646	925.25	3
6.741	0.51826	0.76708	0.18017	3	-57.5	5.8307	920.75	3
6.863	0.51826	0.76708	0.18017	3	-54	5.1266	921.75	3
7.494	0.8114	0.5489	-0.26455	3	-49.5	2.1798	922.75	3
7.618	0.72932	0.57186	-0.41279	3	-51.5	2.2151	922.75	3
7.829	0.63552	0.60631	-0.50401	3	-54	1.5969	923.75	3
7.951	0.54171	0.74411	-0.51542	2	-69	0.97868	921.25	3
8.578	0.8114	0.52593	-0.18473	3	-49.5	4.1525	920.75	3
8.707	0.84658	0.45703	-0.15052	3	-50.5	4.0697	920.75	3
9.041	1.0928	-0.24344	-0.013684	3	-53	0.96948	922.75	3
9.715	1.0225	0.26182	-0.070699	3	-52.5	1.4788	922.25	3
9.952	0.83485	0.30775	-0.38998	3	-52.5	1.1658	922.25	3
10.029	0.83485	0.30775	-0.38998	3	-53	1.1827	922.25	3
10.106	0.83485	0.30775	-0.38998	3	-53.5	0.61666	923.25	3
10.505	0.83485	0.29627	-0.33297	3	-54.5	5.9457	925.25	3
10.977	0.91693	0.089569	-0.070699	3	-51	2.5525	921.75	3
11.177	0.92865	0.14698	-0.03649	3	-53	1.0232	924.25	3
11.931	1.0928	0.078086	0.020525	3	-51.5	1.3867	922.75	3
12.245	0.94038	0.23885	-0.0022806	2	-67.5	4.8765	921.25	3
12.439	0.89348	0.19292	0.054735	2	-66.5	5.5822	920.25	3
12.6	0.89348	0.19292	0.054735	3	-50	6.1175	920.25	3
12.916	0.91693	0.19292	0.031928	3	-49.5	1.6337	922.25	3
13.192	0.94038	0.16995	0.054735	3	-51	0.95567	923.25	3
13.707	1.0459	0.12402	0.10035	2	-69.5	4.5789	925.25	3
13.987	0.9521	0.19292	0.031928	3	-50	5.7509	920.75	3
14.346	0.92865	0.16995	0.031928	3	-51.5	0.21936	924.25	3
14.461	0.91693	0.16995	0.043332	3	-52	0.20709	924.25	3
14.5	0.91693	0.16995	0.043332	3	-53	5.7064	925.75	3
14.538	1.0459	0.15847	0.077541	3	-50	1.2441	922.75	3
14.583	0.94038	0.19292	0.043332	3	-51	0.59979	923.75	3
14.66	0.91693	0.16995	0.020525	3	-51	0.65501	923.75	3
15.294	0.94038	0.14698	0.0091224	3	-53.5	0.010738	924.75	3
15.777	0.91693	0.14698	-0.0022806	3	-51.5	1.5432	922.25	3
15.932	0.94038	0.16995	0.0091224	2	-69	0.095107	923.25	3
16.756	0.91693	0.25033	0.0091224	3	-51	2.0095	922.75	3
16.912	0.9521	0.29627	0.077541	3	-52	1.6966	923.75	3
16.956	0.94038	0.31923	0.10035	2	-68.5	2.5173	921.25	3
17.506	1.0811	0.10105	0.066138	3	-53.5	6.1497	925.25	3
17.783	0.98728	0.11254	-0.0022806	3	-49.5	2.7826	920.75	3
17.827	0.98728	0.23885	-0.013684	3	-52	5.6098	920.75	3
17.904	0.97555	0.35368	-0.03649	3	-51	2.0264	922.75	3
17.943	0.97555	0.35368	-0.03649	3	-51	1.896	922.75	3
18.023	0.92865	0.12402	-0.013684	3	-51	2.4682	921.25	3
18.028	0.96383	0.18143	0.077541	3	-50	0.76852	923.25	3
18.032	1.0342	0.23885	-0.15052	3	-50.5	0.76546	923.25	3
18.046	1.0107	0.11254	0.0091224	3	-51.5	5.8107	920.75	3
18.048	1.0107	0.11254	0.0091224	2	-67.5	5.2186	920.75	3
18.05	1.1632	0.15847	0.16876	3	-53	0.13346	924.25	3
18.054	0.9052	0.23885	0.020525	3	-51.5	1.2042	922.75	3
18.092	0.9052	0.23885	0.020525	3	-52	1.0554	922.75	3
18.103	0.97555	0.23885	-0.03649	3	-49.5	2.0003	921.25	3
18.112	0.91693	0.21588	-0.059296	2	-66.5	5.326	924.75	3
18.114	0.91693	0.21588	-0.059296	3	-51	1.1674	922.25	3
18.116	0.9521	0.21588	-0.059296	2	-65	0.83449	922.25	3
18.118	0.9521	0.21588	-0.059296	3	-51.5	0.48934	923.25	3
18.12	0.9521	0.23885	-0.059296	2	-64.5	1.9696	920.75	3
18.129	0.92865	0.21588	-0.047893	2	-66	5.3014	924.25	3
18.131	0.92865	0.21588	-0.047893	2	-69	0.96641	925.75	3
18.133	1.2804	0.089569	0.11175	2	-65	0.21629	922.75	3
18.136	1.0107	0.21588	-0.025087	2	-64	1.5616	921.25	3
18.137	1.0107	0.21588	-0.025087	3	-50.5	2.5081	920.25	3
18.139	0.96383	0.21588	-0.03649	2	-66.5	4.9977	924.75	3
18.141	1.0694	0.2044	-0.0022806	3	-51.5	0.65961	923.25	3
18.143	1.0694	0.2044	-0.0022806	2	-65	0.029146	923.25	3
18.145	1.0694	0.2044	-0.0022806	2	-67	1.5892	925.25	3
18.147	1.0225	0.21588	-0.025087	3	-49.5	2.2181	920.75	3
18.149	1.1163	0.15847	0.020525	3	-50	1.5156	921.75	3
18.152	0.97555	0.23885	-0.025087	3	-52.5	6.2387	924.25	3
18.154	0.97555	0.23885	-0.025087	2	-67.5	1.1351	925.75	3
18.156	0.97555	0.23885	-0.025087	3	-51	0.81915	922.75	3
18.158	0.9052	0.23885	-0.047893	3	-51	0.79	922.75	3
18.16	0.99901	0.22737	-0.03649	3	-52	0.22396	923.75	3
18.162	0.99901	0.22737	-0.03649	2	-66	5.7877	923.75	3
18.164	0.9052	0.23885	-0.070699	2	-64.5	4.8351	921.25	3
18.166	0.9052	0.23885	-0.070699	3	-50.5	2.6384	920.25	3
18.167	0.91693	0.23885	-0.047893	2	-65.5	5.1296	924.75	3
18.17	0.91693	0.23885	-0.047893	2	-64	0.90965	922.25	3
18.172	0.91693	0.23885	-0.047893	3	-50.5	1.2364	922.25	3
18.174	0.91693	0.23885	-0.047893	3	-51.5	0.60746	923.25	3
18.212	0.91693	0.23885	-0.047893	2	-65	6.2433	923.25	3
18.327	1.1983	0.11254	0.066138	2	-64.5	5.1895	920.75	3
18.366	1.1983	0.11254	0.066138	3	-50	2.1552	920.75	3
18.405	1.1983	0.11254	0.066138	3	-50	1.4926	921.75	3
18.449	0.94038	0.23885	-0.03649	3	-50	1.4603	921.75	3
18.766	0.91693	0.21588	-0.059296	2	-67.5	1.0968	925.75	3
18.804	0.94038	0.23885	-0.047893	2	-65.5	0.3881	922.75	3
18.843	0.94038	0.23885	-0.047893	3	-52	0.316	923.75	3
18.882	1.0459	0.21588	-0.0022806	2	-64	4.8735	921.25	3
18.92	0.92865	0.23885	-0.047893	2	-64.5	5.6159	920.25	3
18.958	0.92865	0.23885	-0.047893	3	-50	2.5219	920.25	3
18.997	0.92865	0.23885	-0.047893	2	-67	1.942	924.75	3
19.041	1.1866	0.14698	0.031928	2	-65	0.77619	922.25	3
19.787	0.9521	0.22737	-0.059296	2	-64.5	5.1112	920.75	3
19.826	0.9521	0.22737	-0.059296	3	-50	1.491	921.75	3
19.864	0.94038	0.23885	-0.047893	3	-50	1.5432	921.75	3
19.908	0.97555	0.23885	-0.03649	2	-65.5	2.324	924.25	3
20.023	1.0576	0.2044	0.0091224	2	-67	1.1873	925.75	3
20.177	1.0576	0.2044	0.0091224	3	-51	0.90198	922.75	3
20.337	1.0576	0.2044	0.0091224	3	-51	0.90812	922.75	3
20.535	0.91693	0.23885	-0.059296	3	-52.5	0.25157	923.75	3
20.611	0.91693	0.23885	-0.059296	3	-52.5	0.27458	923.75	3
21.751	0.9052	0.25033	-0.047893	3	-50.5	1.1628	922.25	3
21.828	0.9052	0.25033	-0.047893	3	-50.5	1.1551	922.25	3
21.867	0.9052	0.25033	-0.047893	3	-51.5	0.54917	923.25	3
21.905	0.96383	0.23885	-0.047893	3	-51.5	0.55684	923.25	3
22.064	0.9052	0.22737	-0.059296	3	-50	1.534	921.75	3
23.367	0.96383	0.23885	-0.047893	3	-50	1.7856	921.25	3
23.45	0.96383	0.23885	-0.047893	2	-64.5	4.7032	921.25	3
23.803	0.92865	0.21588	-0.047893	2	-67	1.9359	924.75	3
23.842	0.9052	0.23885	-0.059296	3	-50.5	1.33	922.25	3
23.957	1.0225	0.21588	-0.025087	3	-52	0.63967	923.25	3
24.04	1.0225	0.21588	-0.025087	3	-52	0.61973	923.25	3
24.986	0.96383	0.22737	-0.047893	3	-53	6.185	924.25	3
25.178	0.96383	0.22737	-0.047893	3	-53	6.1804	924.25	3
25.537	0.9521	0.23885	-0.03649	2	-65.5	0.23163	922.75	3
26.126	0.9521	0.23885	-0.047893	3	-49.5	1.8515	921.25	3
26.164	0.91693	0.22737	-0.047893	2	-65.5	5.5852	920.25	3
26.202	0.91693	0.22737	-0.047893	2	-67	1.9374	924.75	3
26.875	0.9521	0.22737	-0.047893	3	-53.5	5.6635	925.25	3
27.153	0.91693	0.23885	-0.059296	2	-64.5	4.9824	920.75	3
27.429	0.91693	0.21588	-0.059296	3	-50	1.4327	921.75	3
27.643	0.91693	0.22737	-0.059296	3	-50	1.4189	921.75	3
28.08	0.91693	0.25033	-0.03649	2	-68	0.98175	925.75	3
28.242	0.98728	0.23885	-0.047893	3	-51	0.74858	922.75	3
28.396	0.98728	0.23885	-0.047893	3	-51	0.77619	922.75	3
28.473	0.96383	0.23885	-0.03649	3	-51	0.80381	922.75	3
28.556	0.96383	0.23885	-0.03649	3	-52	0.18561	923.75	3
28.596	0.92865	0.25033	-0.047893	3	-52	0.19328	923.75	3
28.634	0.92865	0.25033	-0.047893	2	-64	4.651	921.25	3
28.673	1.1749	0.1355	0.054735	3	-50	5.7831	920.25	3
29.234	0.92865	0.22737	-0.047893	3	-50.5	1.1321	922.25	3
29.55	0.94038	0.21588	-0.059296	3	-51.5	0.46173	923.25	3
29.825	0.92865	0.21588	-0.059296	2	-67	1.4113	925.25	3
29.94	0.92865	0.21588	-0.059296	2	-67.5	1.4097	925.25	3
30.148	0.94038	0.23885	-0.03649	3	-49.5	2.0862	920.75	3
30.47	0.97555	0.25033	-0.03649	2	-64.5	1.0554	921.75	3
30.509	0.97555	0.25033	-0.03649	3	-52.5	6.1651	924.25	3
30.547	0.97555	0.25033	-0.03649	2	-66	5.3168	924.25	3
30.591	0.97555	0.25033	-0.03649	2	-67.5	1.1198	925.75	3
30.629	0.94038	0.23885	-0.047893	2	-65.5	5.7494	923.75	3
30.865	1.128	0.15847	0.031928	3	-49.5	1.8377	921.25	3
31.656	0.9052	0.21588	-0.059296	3	-53	5.8705	924.75	3
32.008	0.92865	0.23885	-0.059296	3	-51.5	0.43718	923.25	3
32.091	0.92865	0.23885	-0.059296	3	-51.5	0.44179	923.25	3
32.481	0.94038	0.23885	-0.047893	3	-53.5	5.6742	925.25	3
32.557	0.94038	0.23885	-0.047893	2	-64	5.0867	920.75	3
32.595	1.0459	0.21588	-0.013684	3	-50	1.5539	921.75	3
32.634	0.92865	0.23885	-0.047893	3	-49.5	1.5723	921.75	3
32.952	0.91693	0.22737	-0.047893	2	-67.5	1.037	925.75	3
33.222	0.94038	0.21588	-0.047893	2	-64	0.20402	922.75	3
33.498	0.9521	0.23885	-0.059296	3	-52	0.14266	923.75	3
34.284	0.92865	0.23885	-0.047893	2	-64.5	0.62586	922.25	3
34.322	0.92865	0.23885	-0.047893	2	-65	6.0991	923.25	3
34.558	1.0694	0.2044	-0.0022806	3	-54	5.7018	925.25	3
34.757	0.92865	0.21588	-0.059296	3	-49.5	2.1445	920.75	3
35.108	0.92865	0.21588	-0.059296	3	-50	1.4757	921.75	3
35.345	0.91693	0.23885	-0.059296	3	-53	6.1804	924.25	3
35.421	0.91693	0.23885	-0.059296	2	-65.5	5.2155	924.25	3
35.813	0.9521	0.23885	-0.03649	3	-51	0.77159	922.75	3
36.011	0.97555	0.22737	-0.03649	3	-51.5	0.73631	922.75	3
36.088	0.97555	0.22737	-0.03649	2	-64	0.26538	922.75	3
36.438	0.9521	0.21588	-0.059296	2	-63.5	4.7185	921.25	3
36.476	0.9521	0.21588	-0.059296	2	-64	5.5269	920.25	3
36.52	0.9521	0.21588	-0.059296	2	-66	4.944	924.75	3
36.875	0.94038	0.22737	-0.070699	3	-50.5	1.1873	922.25	3
37.269	1.0107	0.23885	-0.03649	3	-54	5.6589	925.25	3
37.898	0.91693	0.23885	-0.059296	3	-50	1.4343	921.75	3
38.288	1.0928	0.19292	0.020525	3	-53	6.1267	924.25	3
38.408	1.0928	0.19292	0.020525	3	-54.5	5.3766	925.75	3
38.599	1.0928	0.2044	0.0091224	2	-67.5	0.88817	925.75	3
38.877	0.9521	0.23885	-0.059296	2	-65	5.6665	923.75	3
38.916	0.9521	0.23885	-0.059296	2	-63	1.5846	921.25	3
39.274	1.0342	0.22737	-0.025087	2	-66.5	4.9502	924.75	3
40.018	0.99901	0.23885	-0.03649	2	-67	1.3698	925.25	3
40.457	0.91693	0.22737	-0.070699	2	-63	1.0431	921.75	3
40.651	0.91693	0.22737	-0.070699	3	-53	6.1543	924.25	3
40.774	0.91693	0.22737	-0.070699	3	-53	6.1651	924.25	3
41.007	1.0225	0.22737	-0.03649	2	-67.5	0.93573	925.75	3
41.051	1.0225	0.22737	-0.03649	2	-64	0.22856	922.75	3
41.09	1.0225	0.22737	-0.03649	3	-52.5	0.30986	923.75	3
41.128	1.0225	0.22737	-0.03649	2	-64.5	5.7064	923.75	3
41.405	0.9521	0.23885	-0.047893	3	-50	5.6895	920.25	3
41.598	0.92865	0.2044	-0.059296	2	-66	1.6889	924.75	3
41.995	0.9052	0.23885	-0.059296	3	-51.5	0.49241	923.25	3
42.19	0.92865	0.23885	-0.047893	3	-52	0.47093	923.25	3
42.272	0.92865	0.23885	-0.047893	2	-64.5	6.0224	923.25	3
42.547	0.9521	0.23885	-0.025087	3	-50	2.0877	920.75	3
42.662	0.92865	0.22737	-0.047893	2	-63	5.0161	920.75	3
43.093	0.9052	0.23885	-0.059296	3	-53	6.1743	924.25	3
43.216	1.0811	0.19292	0.0091224	2	-65	5.665	923.75	3
43.254	1.0811	0.19292	0.0091224	3	-50	1.919	921.25	3
43.413	0.91693	0.25033	-0.059296	3	-50	1.8791	921.25	3
43.607	0.9052	0.23885	-0.059296	3	-50.5	5.6512	920.25	3
43.767	0.9052	0.23885	-0.059296	3	-50.5	2.4989	920.25	3
44.046	1.1163	0.15847	-0.0022806	3	-53.5	5.9104	924.75	3
44.239	0.92865	0.23885	-0.047893	3	-50.5	1.1121	922.25	3
44.836	0.94038	0.23885	-0.047893	2	-66.5	1.2977	925.25	3
45.113	0.91693	0.23885	-0.047893	3	-50	1.4603	921.75	3
45.152	0.98728	0.23885	-0.03649	2	-67	1.037	925.75	3
45.196	0.98728	0.23885	-0.03649	3	-51	0.94953	922.75	3
45.234	0.9052	0.23885	-0.059296	3	-51	0.93113	922.75	3
45.273	1.3039	0.10105	0.10035	3	-52	0.21936	923.75	3
45.391	0.91693	0.23885	-0.059296	2	-63	1.511	921.25	3
45.513	0.92865	0.21588	-0.059296	3	-50	1.8178	921.25	3
45.628	0.92865	0.21588	-0.047893	2	-63.5	5.4855	920.25	3
46.064	0.9521	0.21588	-0.059296	2	-64	0.59825	922.25	3
46.501	0.91693	0.21588	-0.070699	3	-52	0.45713	923.25	3
47.176	0.9521	0.23885	-0.059296	3	-50	1.6214	921.75	3
47.178	0.94038	0.23885	-0.047893	3	-50	1.6245	921.75	3
47.18	0.91693	0.22737	-0.070699	2	-67	1.0799	925.75	3
47.22	0.94038	0.21588	-0.03649	3	-50	5.5883	920.25	3
47.344	0.9521	0.23885	-0.03649	3	-53.5	5.8951	924.75	3
47.382	0.91693	0.23885	-0.059296	3	-50.5	1.2011	922.25	3
47.42	0.98728	0.23885	-0.03649	2	-64.5	6.116	923.25	3
47.459	0.9521	0.23885	-0.047893	3	-50	2.2365	920.75	3
47.498	0.9521	0.23885	-0.047893	2	-63	5.0683	920.75	3
47.581	0.89348	0.21588	-0.070699	2	-63	1.0707	921.75	3
47.703	0.96383	0.22737	-0.047893	3	-53	6.2111	924.25	3
47.894	0.92865	0.21588	-0.059296	2	-65.5	5.1879	924.25	3
48.132	0.96383	0.23885	-0.047893	3	-51	0.7946	922.75	3
48.291	0.89348	0.2044	-0.082102	3	-51	0.78386	922.75	3
48.406	0.92865	0.21588	-0.059296	2	-64	0.13806	922.75	3
48.757	0.96383	0.23885	-0.047893	3	-50	1.7702	921.25	3
48.839	0.97555	0.23885	-0.047893	2	-64	5.4364	920.25	3
48.878	0.97555	0.23885	-0.047893	2	-64	0.69796	922.25	3
48.916	0.97555	0.23885	-0.047893	2	-64.5	6.1052	923.25	3
48.954	1.0694	0.19292	-0.0022806	3	-54	5.6819	925.25	3
49.031	1.0694	0.19292	-0.0022806	3	-50	2.1629	920.75	3
49.23	0.9521	0.21588	-0.059296	3	-50	2.1629	920.75	3
49.467	0.92865	0.23885	-0.059296	3	-52.5	6.1727	924.25	3
49.743	0.97555	0.21588	-0.047893	2	-67.5	0.91272	925.75	3
49.979	1.2687	0.14698	0.043332	3	-51	0.77159	922.75	3
50.017	1.0459	0.22737	-0.013684	2	-63.5	1.5048	921.25	3
50.055	0.96383	0.22737	-0.059296	2	-64	5.5116	920.25	3
50.248	0.92865	0.23885	-0.047893	2	-64.5	6.0025	923.25	3
50.408	0.92865	0.23885	-0.047893	3	-51.5	0.48781	923.25	3
50.523	0.94038	0.23885	-0.047893	3	-54	5.6404	925.25	3
51.117	0.9521	0.23885	-0.03649	3	-50	1.3944	921.75	3
51.156	1.2804	0.10105	0.088944	2	-67.5	0.96487	925.75	3
51.199	0.9521	0.23885	-0.047893	2	-64	0.26231	922.75	3
51.238	1.0342	0.22737	-0.025087	2	-63	4.6065	921.25	3
51.276	1.0342	0.22737	-0.025087	3	-50	1.7825	921.25	3
51.391	0.9521	0.23885	-0.03649	3	-50	2.439	920.25	3
51.43	1.2804	0.10105	0.088944	2	-66	1.6429	924.75	3
51.473	1.0811	0.21588	-0.0022806	2	-64	0.5645	922.25	3
51.512	1.0811	0.21588	-0.0022806	3	-51.5	0.50008	923.25	3
51.55	1.0811	0.21588	-0.0022806	2	-64.5	6.0684	923.25	3
51.588	0.9052	0.23885	-0.059296	2	-63.5	1.017	921.75	3
51.666	1.1163	0.18143	0.0091224	2	-64.5	0.084369	922.75	3
51.704	1.1163	0.18143	0.0091224	3	-51	0.77619	922.75	3
51.787	0.92865	0.23885	-0.059296	3	-51.5	0.73324	922.75	3
51.826	0.92865	0.23885	-0.059296	2	-65.5	5.5285	923.75	3
51.904	0.99901	0.23885	-0.03649	2	-63.5	4.4992	921.25	3
51.942	0.99901	0.23885	-0.03649	2	-63.5	5.3536	920.25	3
51.98	0.99901	0.23885	-0.03649	3	-53.5	5.8782	924.75	3
52.018	0.99901	0.23885	-0.03649	2	-66	4.8244	924.75	3
52.063	0.9521	0.23885	-0.047893	2	-64	0.63967	922.25	3
52.101	0.9521	0.23885	-0.047893	2	-64.5	6.0562	923.25	3
52.14	1.0342	0.21588	-0.025087	3	-50	2.1491	920.75	3
52.179	0.89348	0.23885	-0.059296	2	-63.5	4.967	920.75	3
52.217	0.89348	0.23885	-0.059296	3	-50	1.399	921.75	3
52.255	0.96383	0.25033	-0.047893	3	-50	1.3944	921.75	3
52.294	1.0342	0.22737	-0.03649	2	-64.5	0.081301	922.75	3
52.332	1.0342	0.22737	-0.03649	2	-64.5	0.076699	922.75	3
52.376	1.0342	0.22737	-0.03649	3	-52.5	0.056757	923.75	3
52.414	0.91693	0.23885	-0.059296	3	-49.5	1.692	921.25	3
52.492	1.0928	0.16995	0.020525	2	-64.5	0.5553	922.25	3
52.53	1.0928	0.16995	0.020525	2	-65.5	6.0147	923.25	3
52.568	1.0928	0.16995	0.020525	3	-52	0.47553	923.25	3
52.606	1.0107	0.25033	-0.025087	3	-50	2.2611	920.75	3
52.651	1.128	0.18143	0.043332	3	-50	1.5969	921.75	3
52.69	0.92865	0.23885	-0.070699	3	-53	6.1773	924.25	3
52.729	0.92865	0.23885	-0.070699	2	-67.5	0.95414	925.75	3
52.767	0.92865	0.23885	-0.070699	3	-51	0.75625	922.75	3
52.805	0.92865	0.23885	-0.03649	2	-64	0.15647	922.75	3
52.844	0.92865	0.23885	-0.03649	2	-65	5.5622	923.75	3
52.883	0.92865	0.23885	-0.03649	2	-63.5	4.5559	921.25	3
52.921	0.92865	0.23885	-0.03649	3	-50	1.7472	921.25	3
53.055	0.89348	0.25033	-0.059296	3	-50.5	2.4789	920.25	3
53.132	1.2218	0.1355	0.077541	3	-50.5	2.5541	920.25	3
53.199	1.2101	0.14698	0.066138	2	-64	0.70256	922.25	3
53.237	1.2101	0.14698	0.066138	3	-50.5	1.2809	922.25	3
53.276	1.0342	0.2044	-0.0022806	3	-51.5	0.54456	923.25	3
53.314	1.0342	0.2044	-0.0022806	2	-65	6.0546	923.25	3
53.353	1.0928	0.18143	0.020525	3	-50	2.1292	920.75	3
53.391	0.99901	0.23885	-0.03649	3	-50	1.4481	921.75	3
53.436	0.92865	0.23885	-0.059296	3	-50	1.4021	921.75	3
53.475	0.99901	0.23885	-0.03649	2	-64	0.17487	922.75	3
53.513	0.99901	0.23885	-0.03649	2	-65	2.5418	923.75	3
53.551	0.99901	0.23885	-0.03649	3	-52	0.32367	923.75	3
53.59	0.9052	0.23885	-0.070699	2	-63	4.6725	921.25	3
53.628	0.96383	0.23885	-0.047893	2	-63.5	5.4104	920.25	3
53.667	0.96383	0.23885	-0.047893	2	-66	1.6751	924.75	3
53.711	0.96383	0.23885	-0.047893	3	-50.5	1.0999	922.25	3
53.75	0.92865	0.25033	-0.047893	3	-50.5	1.0799	922.25	3
53.788	0.92865	0.23885	-0.047893	2	-65	5.9319	923.25	3
53.827	1.2452	0.14698	0.054735	2	-63.5	4.9655	920.75	3
53.866	0.92865	0.23885	-0.047893	2	-64	1.0907	921.75	3
53.905	0.92865	0.23885	-0.047893	2	-65	5.3137	924.25	3
53.944	0.9521	0.22737	-0.059296	3	-52.5	0.15186	923.75	3
53.982	0.9521	0.22737	-0.059296	3	-49.5	1.7671	921.25	3
54.027	0.9521	0.22737	-0.059296	2	-63.5	4.5206	921.25	3
54.065	1.1983	0.1355	0.077541	3	-50	2.4099	920.25	3
54.104	1.0342	0.25033	-0.03649	2	-66	1.6966	924.75	3
54.143	1.0342	0.25033	-0.03649	2	-64	0.6366	922.25	3
54.181	0.9052	0.23885	-0.070699	2	-64.5	6.1114	923.25	3
54.22	0.9052	0.23885	-0.070699	2	-66	1.4143	925.25	3
54.258	1.0225	0.23885	-0.03649	3	-50	2.1982	920.75	3
54.303	0.91693	0.23885	-0.059296	3	-50	1.4757	921.75	3
54.341	0.9521	0.21588	-0.059296	2	-66	5.1726	924.25	3
54.38	0.9521	0.21588	-0.059296	2	-68	0.89584	925.75	3
54.418	0.9521	0.21588	-0.059296	3	-51.5	0.75318	922.75	3
54.457	0.91693	0.23885	-0.059296	3	-51	0.73784	922.75	3
54.496	1.2687	0.11254	0.077541	3	-52	0.13499	923.75	3
54.534	1.3156	0.089569	0.10035	3	-50	1.8331	921.25	3
54.537	0.9052	0.23885	-0.059296	2	-64	5.4426	920.25	3
54.575	0.9052	0.23885	-0.059296	2	-66	1.7533	924.75	3
54.62	0.9052	0.23885	-0.059296	2	-64.5	0.65041	922.25	3
54.622	0.9052	0.23885	-0.059296	3	-51.5	0.51849	923.25	3
54.661	0.96383	0.22737	-0.059296	3	-51.5	0.49241	923.25	3
54.663	0.96383	0.22737	-0.059296	2	-65.5	5.9902	923.25	3
54.701	0.94038	0.21588	-0.070699	3	-50	1.3883	921.75	3
54.821	1.3273	0.078086	0.10035	2	-68	0.93419	925.75	3
54.859	1.1632	0.15847	0.054735	3	-51	0.91272	922.75	3
54.903	1.1632	0.15847	0.054735	2	-65.5	5.6343	923.75	3
54.942	1.1749	0.1355	0.043332	3	-50	1.9144	921.25	3
54.98	1.1749	0.1355	0.043332	2	-63.5	4.6065	921.25	3
55.019	0.99901	0.23885	-0.03649	2	-67	1.6659	924.75	3
55.057	0.99901	0.23885	-0.03649	2	-65	0.50008	922.25	3
55.096	0.99901	0.23885	-0.03649	2	-65.5	5.9503	923.25	3
55.135	1.1163	0.16995	0.031928	2	-67.5	1.2609	925.25	3
55.179	1.1163	0.16995	0.031928	3	-50	2.0601	920.75	3
55.218	1.0459	0.21588	-0.013684	3	-50	1.4021	921.75	3
55.258	0.9521	0.23885	-0.047893	3	-50.5	1.4573	921.75	3
55.296	1.0811	0.16995	0.020525	2	-65.5	5.2109	924.25	3
55.335	0.91693	0.25033	-0.059296	2	-64.5	0.18101	922.75	3
55.339	0.91693	0.25033	-0.059296	3	-51	0.81915	922.75	3
55.377	0.92865	0.22737	-0.047893	3	-52.5	0.13806	923.75	3
55.416	1.1983	0.15847	0.043332	3	-50	1.7349	921.25	3
55.454	1.0107	0.22737	-0.03649	2	-64	5.329	920.25	3
55.499	1.0107	0.22737	-0.03649	2	-66.5	1.6521	924.75	3
55.537	1.0107	0.22737	-0.03649	2	-65	3.634	922.25	3
55.575	0.94038	0.23885	-0.047893	2	-65	5.9365	923.25	3
55.614	0.94038	0.23885	-0.047893	3	-51.5	0.42645	923.25	3
55.652	1.1397	0.18143	0.020525	2	-66.5	1.3254	925.25	3
55.69	1.1397	0.18143	0.020525	3	-50	2.2212	920.75	3
55.729	0.97555	0.25033	-0.047893	3	-50	1.4496	921.75	3
55.773	0.97555	0.25033	-0.047893	3	-52.5	6.1773	924.25	3
55.847	1.339	0.089569	0.10035	2	-68	0.89891	925.75	3
55.965	0.92865	0.23885	-0.047893	2	-65.5	0.029146	922.75	3
56.004	0.92865	0.23885	-0.047893	3	-52.5	0.024544	923.75	3
56.043	0.92865	0.23885	-0.047893	2	-66	5.4732	923.75	3
56.088	1.1045	0.19292	0.020525	2	-64	1.2747	921.25	3
56.091	1.1045	0.19292	0.020525	3	-50	2.3792	920.25	3
56.284	1.0928	0.19292	0.0091224	3	-53.5	6.1712	924.75	3
56.406	0.9052	0.23885	-0.059296	3	-50	1.3208	922.25	3
56.599	0.96383	0.23885	-0.03649	3	-51.5	0.65961	923.25	3
56.682	0.96383	0.23885	-0.03649	3	-51.5	0.68722	923.25	3
56.837	1.0107	0.23885	-0.03649	2	-68.5	5.7294	923.25	3
57.23	0.97555	0.2044	-0.070699	3	-51	2.2764	920.75	3
57.428	1.1749	0.1355	0.020525	3	-51.5	1.488	921.75	3
57.466	1.1749	0.1355	0.020525	3	-51.5	1.5002	921.75	3
57.664	0.92865	0.2044	-0.025087	2	-69	1.962	924.25	3
57.861	0.9521	0.26182	-0.013684	2	-67.5	5.2355	925.75	3
57.977	0.89348	0.37665	-0.082102	3	-48.5	2.4375	922.75	3
58.093	0.84658	0.48	-0.082102	3	-47	2.7397	922.75	3
58.37	0.72932	0.60631	0.0091224	2	-66	0.35128	923.75	3
58.647	0.65897	0.70966	0.27139	3	-54.5	0.37276	924.75	3
58.769	0.89348	0.58334	0.55647	1	-63.5	2.2028	922.25	3
59.007	0.89348	0.58334	0.55647	3	-57	0.49394	923.25	3
59.276	0.89348	0.58334	0.55647	3	-56.5	5.487	925.25	3
59.398	0.43619	0.89339	0.10035	1	-62.5	5.9043	920.75	3
59.831	0.84658	0.75559	0.44244	3	-53	3.8902	921.75	1
60.191	0.50654	0.84746	0.13456	3	-57.5	4.8888	925.75	1
67.175	0.29548	0.99674	-0.18473	3	-60	4.7891	922.75	1
67.847	0.22513	1.0427	-0.23034	3	-57	0.29452	920.25	1
68.08	0.31893	1.0197	-0.23034	3	-59	0.52309	924.75	4
69.897	0.31893	1.0197	-0.23034	1	-64.5	5.823	924.25	4
79.407	0.1665	1.0656	-0.03649	2	-61	0.17641	925.75	4
79.645	0.1665	1.0656	-0.03649	2	-57.5	5.9212	922.75	4
79.8	0.1665	1.0656	-0.03649	2	-58.5	0.35128	922.75	4
80.476	0.096148	1.0427	-0.0022806	2	-58	0.52309	920.25	4
83.317	0.0023451	1.1001	-0.093505	1	-52	4.6326	921.25	4
83.631	-0.032831	1.0656	-0.15052	1	-51	1.511	920.25	4
83.708	-0.032831	1.0656	-0.15052	1	-51	1.7211	920.25	4
83.829	0.28376	0.90487	0.031928	1	-50.5	2.2718	920.25	4
83.982	-0.044557	1.0886	-0.15052	1	-52	5.757	924.75	4
84.418	-0.032831	0.95081	-0.082102	1	-53.5	0.59518	923.25	4
103.04	-0.021106	1.0542	-0.03649	1	-67	1.8761	921.75	4
104.77	0.15478	1.0312	-0.013684	2	-61.5	6.1758	924.75	4
110.15	0.20168	1.0082	-0.10491	2	-59	1.4051	923.75	4
110.81	0.2603	0.90487	0.19157	1	-67	1.7902	920.25	4
116.09	-0.091458	0.97377	-0.013684	3	-59	4.5575	922.75	1
117.28	0.43619	0.88191	0.11175	3	-58.5	5.1312	924.75	1
117.64	0.43619	0.88191	0.11175	3	-59	0.29146	922.25	1
118.35	0.58862	0.89339	0.088944	1	-61.5	1.3744	920.75	1
119.49	0.69414	0.80152	0.2942	3	-57.5	5.9917	922.75	1
119.85	0.69414	0.80152	0.2942	1	-59.5	4.648	923.75	1
120.96	0.24858	1.0082	-0.0022806	1	-61	1.195	922.25	3
121.86	0.2603	0.99674	0.20297	2	-60	0.35742	921.75	3
122.69	0.2603	0.99674	0.20297	1	-57.5	4.6786	925.75	3
123.05	0.35411	0.89339	0.088944	1	-58	5.9319	923.75	3
123.4	0.64724	0.76708	0.2942	3	-56.5	1.715	921.25	3
123.6	0.40101	0.77856	0.37402	3	-57.5	6.0147	924.75	3
124.55	0.89348	0.45703	0.14596	3	-50.5	1.7748	924.25	3
124.67	0.92865	0.36516	-0.047893	3	-51.5	0.24697	925.75	3
124.75	0.92865	0.36516	-0.047893	3	-52.5	0.11198	925.75	3
124.79	0.99901	0.078086	-0.03649	3	-50.5	2.0571	922.75	3
124.83	0.82312	0.28478	0.066138	3	-51.5	1.7564	923.75	3
124.87	0.82312	0.28478	0.066138	3	-51	1.965	923.75	3
124.95	1.0225	0.30775	0.031928	3	-51	2.8149	921.25	3
125.03	1.0225	0.30775	0.031928	3	-51	0.0061359	920.25	3
125.1	0.97555	0.10105	-0.15052	3	-51	5.9227	920.25	3
125.14	0.97555	0.10105	-0.15052	3	-51.5	5.8537	920.25	3
125.23	1.339	-0.23196	-0.17333	3	-51	0.37889	923.25	3
125.26	0.96383	0.0091865	-0.13912	3	-51	0.63507	923.25	3
125.3	0.96383	0.14698	-0.25315	3	-53.5	6.1881	925.25	3
125.34	0.96383	0.14698	-0.25315	3	-53.5	0.0061359	925.25	3
125.86	1.0107	0.18143	0.020525	3	-58	5.1772	922.75	3
126.53	1.2101	0.066602	0.088944	3	-57.5	6.205	920.25	3
126.96	0.94038	0.12402	0.043332	3	-50	1.5769	922.25	3
127.12	0.97555	0.16995	0.043332	3	-51	1.0094	923.25	3
127.43	0.96383	0.14698	0.043332	3	-51.5	5.6512	925.25	3
127.71	0.97555	0.1355	0.11175	3	-53.5	5.7417	920.75	3
128.1	0.014071	0.15847	-0.32157	3	-54	5.7217	924.25	3
128.66	0.96383	0.16995	0.020525	3	-50.5	0.052155	923.75	3
128.86	0.94038	0.16995	0.020525	3	-49	1.7518	921.25	3
129.05	0.9052	0.16995	-0.013684	3	-49	1.6889	921.25	3
129.33	0.9521	0.16995	0.0091224	3	-50	2.3485	920.25	3
129.92	0.91693	0.18143	-0.0022806	3	-50.5	0.26691	923.25	3
130.08	0.92865	0.16995	0.020525	3	-52	5.3827	925.25	3
130.15	0.92865	0.16995	0.020525	3	-52	5.418	925.25	3
130.39	0.92865	0.18143	0.0091224	3	-49.5	2.0387	920.75	3
130.63	0.91693	0.19292	0.020525	2	-68.5	2.6906	921.75	3
130.95	0.94038	0.16995	0.020525	3	-51.5	5.8353	924.25	3
131.43	0.98728	0.18143	0.031928	3	-50	0.4832	922.75	3
131.58	0.92865	0.19292	0.0091224	3	-51	6.0761	923.75	3
131.7	0.9052	0.19292	-0.013684	3	-51	6.093	923.75	3
131.78	0.9052	0.19292	-0.013684	3	-49	1.5463	921.25	3
131.98	0.94038	0.18143	-0.0022806	2	-67.5	6.1804	921.25	3
132.1	0.89348	0.18143	-0.0022806	2	-67.5	0.73324	920.25	3
132.25	0.9052	0.18143	0.0091224	3	-52	5.6681	924.75	3
132.53	1.257	0.055119	0.15736	3	-49.5	0.92806	922.25	3
133.21	0.92865	0.19292	0.020525	3	-49	1.873	920.75	3
133.28	0.92865	0.19292	0.020525	3	-49	1.8684	920.75	3
133.4	0.98728	0.19292	0.020525	2	-67.5	0.25924	920.75	3
133.6	0.9521	0.16995	0.020525	2	-67.5	5.7616	921.75	3
133.68	0.9521	0.16995	0.020525	3	-51.5	5.7417	924.25	3
133.84	0.94038	0.2044	0.0091224	3	-51.5	5.7616	924.25	3
133.96	0.96383	0.19292	0.031928	3	-53	4.9946	925.75	3
134.24	0.96383	0.2044	0.031928	3	-50	0.59672	922.75	3
134.44	0.91693	0.18143	0.020525	3	-50	0.60439	922.75	3
134.72	0.9521	0.19292	0.020525	3	-49	1.5846	921.25	3
134.91	0.94038	0.16995	0.020525	3	-49	1.557	921.25	3
135.03	0.91693	0.19292	0.020525	3	-49.5	2.2365	920.25	3
135.23	0.9521	0.18143	0.043332	3	-49.5	2.1951	920.25	3
135.74	0.91693	0.16995	0.031928	2	-69	4.6771	923.25	3
135.9	0.9052	0.15847	-0.0022806	3	-50.5	0.052155	923.25	3
136.29	0.92865	0.2044	0.020525	3	-49	1.8791	920.75	3
136.49	0.91693	0.19292	0.020525	2	-68	5.7816	921.75	3
136.61	0.91693	0.19292	0.0091224	3	-49	1.2502	921.75	3
136.73	0.9052	0.18143	0.0091224	3	-51.5	5.8552	924.25	3
136.81	0.9052	0.18143	0.0091224	3	-51.5	5.8552	924.25	3
137.6	0.96383	0.19292	0.031928	3	-49	1.4251	921.25	3
137.72	0.92865	0.16995	0.0091224	3	-49	1.4251	921.25	3
137.92	0.92865	0.16995	0.020525	3	-49	2.097	920.25	3
138.03	0.91693	0.16995	0.0091224	2	-68	0.64887	920.25	3
138.43	0.92865	0.19292	0.0091224	3	-50	0.77619	922.25	3
139.07	0.94038	0.16995	0.0091224	3	-49	1.7932	920.75	3
139.22	0.9521	0.19292	0.043332	3	-49	1.7625	920.75	3
139.34	1.0694	0.15847	0.077541	3	-49.5	1.0538	921.75	3
139.5	0.94038	0.16995	0.020525	3	-49	1.0646	921.75	3
139.58	0.94038	0.16995	0.020525	3	-49	1.06	921.75	3
139.7	1.0225	0.18143	0.031928	3	-51	5.6328	924.25	3
140.26	0.9521	0.18143	-0.0022806	3	-50	0.34361	922.75	3
140.45	0.94038	0.19292	0.0091224	3	-51	6.0531	923.75	3
140.65	0.91693	0.16995	0.0091224	3	-49	1.5156	921.25	3
140.81	0.91693	0.19292	0.0091224	3	-49	1.5064	921.25	3
140.97	0.91693	0.16995	0.0091224	3	-49	2.1644	920.25	3
141.17	0.9521	0.16995	0.020525	3	-52	5.4456	924.75	3
141.25	0.9521	0.16995	0.020525	3	-52	5.4395	924.75	3
141.48	0.92865	0.2044	-0.0022806	2	-69.5	2.0816	922.25	3
141.6	0.92865	0.16995	0.0091224	3	-51	6.2464	923.25	3
141.84	0.9521	0.19292	0.043332	3	-50.5	6.2356	923.25	3
141.92	0.9521	0.19292	0.043332	3	-52.5	5.0744	925.25	3
142.19	0.92865	0.19292	0.031928	3	-49	1.646	920.75	3
142.36	0.94038	0.19292	0.0091224	3	-49	1.6398	920.75	3
142.51	0.9521	0.19292	0.0091224	3	-49.5	1.0002	921.75	3
142.59	0.9521	0.19292	0.0091224	3	-49.5	1.017	921.75	3
143.23	0.94038	0.19292	0.0091224	3	-50.5	0.32827	922.75	3
143.3	0.94038	0.19292	0.0091224	3	-50.5	0.3206	922.75	3
143.46	0.92865	0.19292	-0.0022806	3	-51.5	5.9288	923.75	3
143.58	0.91693	0.18143	0.0091224	3	-51	5.9242	923.75	3
143.7	0.9052	0.18143	-0.0022806	3	-49	1.3361	921.25	3
143.82	0.91693	0.19292	-0.0022806	2	-68.5	2.7765	921.25	3
144.01	0.94038	0.19292	0.0091224	3	-49	1.9972	920.25	3
144.14	0.92865	0.19292	0.0091224	3	-52	5.3198	924.75	3
144.33	0.9052	0.16995	-0.013684	3	-52	5.3337	924.75	3
144.53	0.91693	0.19292	0.0091224	3	-49.5	0.60899	922.25	3
144.65	0.92865	0.16995	-0.0022806	3	-49.5	0.61666	922.25	3
144.89	0.96383	0.19292	0.031928	3	-51	6.2663	923.25	3
145.29	0.9052	0.19292	-0.0022806	3	-49	1.8147	920.75	3
145.57	0.88175	0.19292	0.0091224	3	-49.5	1.0692	921.75	3
145.68	0.92865	0.18143	0.0091224	3	-49.5	1.0416	921.75	3
146.12	0.97555	0.19292	0.020525	3	-53	4.8934	925.75	3
146.35	0.94038	0.2044	0.020525	3	-50	0.26538	922.75	3
146.48	0.91693	0.19292	0.0091224	3	-51	5.8966	923.75	3
146.71	0.92865	0.19292	0.020525	2	-67.5	6.0899	921.25	3
146.83	0.89348	0.18143	0.0091224	2	-67	6.1973	921.25	3
146.95	0.9521	0.19292	0.020525	3	-48.5	1.9926	920.25	3
147.07	0.91693	0.18143	0.0091224	3	-49	1.9804	920.25	3
147.19	0.9521	0.19292	0.020525	3	-52	5.329	924.75	3
147.26	0.9521	0.19292	0.020525	3	-52	5.3091	924.75	3
147.43	1.2335	0.11254	0.12315	3	-52	5.3091	924.75	3
147.63	0.94038	0.2044	0.0091224	3	-49.5	0.66728	922.25	3
147.9	0.9521	0.2044	0.020525	3	-52.5	5.2293	925.25	3
148.02	0.9521	0.2044	0.020525	3	-52.5	5.2355	925.25	3
148.3	0.94038	0.18143	0.020525	3	-49	1.7288	920.75	3
148.46	0.9521	0.19292	0.020525	3	-49	1.7135	920.75	3
148.7	0.91693	0.19292	0.0091224	3	-51.5	5.6282	924.25	3
149.14	0.91693	0.18143	0.0091224	3	-50.5	0.25004	922.75	3
149.26	0.94038	0.19292	0.0091224	3	-50.5	0.2301	922.75	3
149.61	1.0576	0.18143	0.066138	3	-49.5	1.2885	921.25	3
149.77	0.94038	0.2044	-0.0022806	3	-49.5	1.2931	921.25	3
149.93	0.91693	0.18143	-0.013684	3	-49	2.0218	920.25	3
150.33	1.1045	0.16995	0.077541	3	-52	5.4917	924.75	3
150.41	1.1045	0.16995	0.077541	3	-50	0.78847	922.25	3
150.53	0.9052	0.18143	-0.0022806	2	-69	2.3224	922.25	3
151.05	0.9052	0.2044	0.0091224	3	-49	1.6552	920.75	3
151.16	0.91693	0.19292	0.0091224	3	-49	1.6582	920.75	3
151.28	0.91693	0.19292	0.0091224	2	-69	5.7632	921.75	3
151.36	0.91693	0.19292	0.0091224	3	-49.5	0.96641	921.75	3
151.48	0.99901	0.18143	0.020525	3	-49.5	0.97561	921.75	3
151.72	0.9052	0.18143	0.0091224	3	-52	5.6358	924.25	3
152	0.94038	0.2044	0.0091224	2	-68.5	1.7871	922.75	3
152.16	0.96383	0.19292	0.0091224	3	-50.5	0.29759	922.75	3
152.23	0.96383	0.19292	0.0091224	2	-69.5	4.2905	923.75	3
152.35	0.91693	0.2044	0.0091224	2	-69.5	4.3059	923.75	3
152.55	0.92865	0.19292	0.020525	3	-49.5	1.4757	921.25	3
152.75	0.92865	0.18143	0.0091224	2	-68	3.9454	920.25	3
153.11	0.98728	0.16995	0.020525	3	-50	0.68722	922.25	3
153.22	0.94038	0.19292	0.0091224	3	-50	0.66268	922.25	3
153.35	0.9521	0.19292	0.020525	3	-50	0.65961	922.25	3
153.59	0.91693	0.18143	-0.0022806	3	-51	6.2387	923.25	3
153.7	1.1749	0.089569	0.10035	3	-52.5	5.1358	925.25	3
153.78	1.1749	0.089569	0.10035	3	-52.5	5.1327	925.25	3
153.94	0.97555	0.19292	0.0091224	3	-52.5	5.1174	925.25	3
154.02	0.97555	0.19292	0.0091224	3	-49	1.6444	920.75	3
154.14	0.91693	0.19292	0.0091224	3	-49	1.6276	920.75	3
154.33	0.92865	0.18143	0.0091224	3	-49.5	0.948	921.75	3
154.46	0.91693	0.18143	0.0091224	2	-68	5.6972	921.75	3
154.65	0.9521	0.2044	0.020525	3	-52	5.6052	924.25	3
154.78	0.9521	0.2044	0.020525	3	-52	5.6312	924.25	3
154.89	0.9521	0.2044	0.020525	3	-53.5	4.9072	925.75	3
155.09	0.98728	0.21588	0.020525	3	-50.5	0.35895	922.75	3
155.29	0.92865	0.18143	0.020525	3	-50.5	0.41724	922.75	3
155.6	0.97555	0.19292	0.031928	3	-51.5	6.0562	923.75	3
155.81	0.92865	0.19292	0.020525	3	-49.5	1.3714	921.25	3
155.93	0.91693	0.19292	-0.0022806	3	-49.5	2.008	920.25	3
156.25	1.1163	0.1355	0.088944	3	-52	5.3904	924.75	3
156.44	0.9521	0.19292	0.020525	2	-68.5	5.3996	922.25	3
156.52	0.9521	0.19292	0.020525	3	-50	0.59672	922.25	3
156.94	0.96383	0.19292	0.020525	2	-67	0.30833	920.75	3
156.95	0.9052	0.2044	-0.0022806	3	-49.5	1.5769	920.75	3
157.04	0.92865	0.19292	0.0091224	2	-69	2.5403	921.75	3
157.2	0.9052	0.19292	-0.013684	3	-52	5.6834	924.25	3
157.72	0.9052	0.19292	0.020525	3	-51	0.35128	922.75	3
158.17	0.9521	0.19292	0.031928	2	-69	6.1344	921.25	3
158.33	0.91693	0.18143	-0.013684	3	-49.5	1.9343	920.25	3
158.44	0.9521	0.21588	0.0091224	3	-49.5	1.9267	920.25	3
158.61	0.92865	0.19292	0.0091224	3	-52.5	5.3337	924.75	3
158.77	0.91693	0.19292	0.0091224	2	-69	5.3551	922.25	3
158.97	0.9521	0.18143	0.0091224	3	-51	6.1605	923.25	3
159.36	0.92865	0.19292	0.0091224	3	-53	5.1557	925.25	3
159.56	0.96383	0.18143	0.031928	3	-49	1.7671	920.75	3
159.64	0.96383	0.18143	0.031928	3	-49	1.781	920.75	3
159.88	0.92865	0.18143	0.0091224	2	-69	2.6829	921.75	3
160.6	0.96383	0.18143	0.0091224	3	-50.5	0.23163	922.75	3
160.96	0.94038	0.18143	0.0091224	3	-49.5	1.2364	921.25	3
161.19	0.92865	0.16995	0.0091224	3	-49	1.9267	920.25	3
161.36	0.9052	0.16995	-0.013684	3	-49	1.8991	920.25	3
161.75	0.97555	0.2044	-0.0022806	2	-69	2.1169	922.25	3
161.88	0.92865	0.19292	-0.0022806	3	-50	0.5507	922.25	3
162.27	0.96383	0.16995	0.0091224	3	-53	5.171	925.25	3
162.35	0.96383	0.16995	0.0091224	3	-53	5.1987	925.25	3
162.63	0.92865	0.19292	0.0091224	2	-68.5	3.3962	920.75	3
162.87	0.92865	0.18143	-0.0022806	3	-50	0.93113	921.75	3
163.79	0.97555	0.2044	0.020525	3	-49	1.2088	921.25	3
163.95	0.94038	0.16995	0.0091224	3	-49	1.1965	921.25	3
164.07	0.91693	0.19292	-0.0022806	3	-49	1.8761	920.25	3
164.54	1.0342	0.19292	0.020525	3	-50	0.6274	922.25	3
164.62	1.0342	0.19292	0.020525	3	-50	0.65501	922.25	3
164.74	0.91693	0.19292	0.0091224	3	-50	0.67035	922.25	3
164.86	0.92865	0.19292	0.0091224	2	-69.5	4.6464	923.25	3
165.02	0.91693	0.19292	0.0091224	3	-51	0.0061359	923.25	3
165.18	0.94038	0.19292	0.0091224	3	-53	5.145	925.25	3
165.34	0.97555	0.18143	0.031928	3	-53	5.1542	925.25	3
165.5	0.91693	0.18143	-0.013684	3	-49.5	1.6015	920.75	3
165.62	0.92865	0.19292	0.0091224	3	-49	1.6045	920.75	3
165.7	0.92865	0.19292	0.0091224	3	-49.5	0.92499	921.75	3
165.78	0.94038	0.19292	0.0091224	3	-49.5	0.90812	921.75	3
166.18	0.92865	0.19292	0.0091224	3	-52	5.5591	924.25	3
166.5	0.94038	0.19292	0.020525	3	-50.5	0.158	922.75	3
166.57	0.9052	0.19292	0.0091224	3	-50.5	0.158	922.75	3
166.66	0.9052	0.19292	0.0091224	3	-50.5	0.16874	922.75	3
166.77	0.9521	0.21588	0.020525	3	-51.5	5.8399	923.75	3
166.94	0.96383	0.19292	0.020525	3	-51.5	5.8429	923.75	3
167.21	1.0107	0.19292	0.020525	3	-49	1.3238	921.25	3
167.45	0.9052	0.19292	0.0091224	2	-69	3.8273	920.25	3
167.77	0.92865	0.2044	-0.0022806	3	-50	0.64734	922.25	3
167.93	0.94038	0.19292	0.0091224	3	-50	0.60746	922.25	3
168.05	0.91693	0.19292	0.0091224	3	-51	6.2126	923.25	3
168.49	1.0342	0.21588	0.031928	2	-69	0.16414	920.75	3
168.61	0.92865	0.2044	0.0091224	3	-49	1.5539	920.75	3
168.73	0.94038	0.19292	0.0091224	2	-68.5	3.2674	920.75	3
168.93	0.96383	0.16995	0.0091224	3	-49.5	0.8575	921.75	3
169.09	1.0225	0.19292	0.043332	3	-52	5.5423	924.25	3
169.45	1.0694	0.16995	0.054735	3	-50.5	0.16874	922.75	3
169.53	1.0694	0.16995	0.054735	3	-50.5	0.158	922.75	3
169.65	0.97555	0.2044	0.020525	2	-69	4.8504	922.75	3
169.89	0.96383	0.2044	0.020525	3	-51.5	5.8245	923.75	3
169.97	0.96383	0.2044	0.020525	3	-49.5	1.1766	921.25	3
170.08	0.9052	0.19292	-0.013684	3	-49.5	1.1919	921.25	3
170.21	0.92865	0.2044	0.0091224	2	-69	2.9284	921.25	3
170.33	0.92865	0.19292	0.0091224	3	-49.5	1.8638	920.25	3
170.44	0.94038	0.2044	0.0091224	3	-49.5	1.8715	920.25	3
170.57	0.92865	0.19292	0.020525	3	-52.5	5.283	924.75	3
170.64	0.92865	0.19292	0.020525	3	-52.5	5.2953	924.75	3
170.88	0.92865	0.2044	0.0091224	3	-50.5	0.54917	922.25	3
171.28	0.94038	0.19292	0.020525	3	-51	0.03835	923.25	3
171.44	0.92865	0.19292	0.0091224	3	-53	5.2155	925.25	3
171.6	0.99901	0.21588	0.020525	3	-49.5	1.6981	920.75	3
171.76	0.9521	0.19292	0.043332	3	-49.5	1.6398	920.75	3
171.96	0.97555	0.2044	0.031928	3	-50	0.93726	921.75	3
172.16	0.9521	0.18143	0.0091224	3	-52	5.6006	924.25	3
172.36	0.94038	0.2044	0.0091224	3	-53.5	4.8198	925.75	3
172.56	0.96383	0.21588	0.043332	3	-53.5	4.832	925.75	3
172.84	0.96383	0.18143	0.0091224	3	-50.5	0.19788	922.75	3
173.16	1.0342	0.19292	0.020525	3	-49.5	1.2793	921.25	3
173.4	0.94038	0.19292	0.020525	2	-68.5	0.66268	920.25	3
173.84	0.92865	0.19292	0.020525	2	-68.5	5.438	922.25	3
173.96	0.9521	0.2044	0.0091224	2	-68.5	5.415	922.25	3
174.04	0.9521	0.2044	0.0091224	3	-51.5	6.2556	923.25	3
174.2	0.92865	0.19292	0.0091224	2	-69	1.4726	923.25	3
174.52	0.91693	0.2044	0.0091224	3	-49.5	1.5892	920.75	3
174.68	0.91693	0.19292	-0.0022806	3	-50	0.89278	921.75	3
174.8	0.9521	0.19292	0.020525	3	-50	0.88971	921.75	3
175.48	0.94038	0.19292	0.0091224	3	-50.5	0.33441	922.75	3
176.01	0.92865	0.19292	0.0091224	3	-49.5	1.3407	921.25	3
176.21	0.96383	0.19292	0.020525	2	-68.5	0.55377	920.25	3
176.53	0.92865	0.19292	0.0091224	3	-52.5	5.3275	924.75	3
176.68	0.92865	0.2044	-0.0022806	3	-50	0.53383	922.25	3
176.81	0.96383	0.19292	0.031928	3	-50	0.51849	922.25	3
176.92	0.92865	0.19292	0.0091224	3	-51	6.1543	923.25	3
177.37	0.94038	0.21588	0.020525	3	-53	5.0867	925.25	3
177.48	0.92865	0.2044	0.020525	2	-68.5	0.28225	920.75	3
177.69	0.98728	0.19292	0.031928	3	-49.5	1.0999	921.75	3
177.8	0.92865	0.19292	0.0091224	3	-49.5	1.1014	921.75	3
178.4	1.0342	0.2044	0.043332	2	-69	1.8469	922.75	3
178.52	0.91693	0.2044	-0.0022806	2	-68.5	1.8224	922.75	3
178.76	0.91693	0.18143	-0.0022806	3	-51.5	5.912	923.75	3
178.85	0.91693	0.18143	-0.0022806	3	-49.5	1.2747	921.25	3
178.97	0.94038	0.19292	0.0091224	3	-49.5	1.2671	921.25	3
179.17	0.92865	0.19292	0.0091224	3	-49.5	1.942	920.25	3
179.28	0.97555	0.19292	0.020525	3	-49.5	1.9374	920.25	3
180	0.9521	0.18143	0.0091224	3	-51	6.2632	923.25	3
180.24	0.99901	0.19292	0.031928	3	-53	5.2324	925.25	3
180.41	1.0225	0.19292	0.020525	3	-49.5	1.8024	920.75	3
180.56	0.91693	0.19292	-0.0022806	3	-49.5	1.8224	920.75	3
180.69	0.92865	0.19292	0.0091224	2	-68.5	0.38503	920.75	3
180.88	0.9521	0.19292	0.0091224	2	-68.5	2.7075	921.75	3
181.29	1.0225	0.19292	0.031928	3	-54	4.9808	925.75	3
181.44	0.96383	0.18143	0.020525	3	-51	0.32367	922.75	3
181.57	0.94038	0.19292	-0.013684	2	-68.5	5.01	922.75	3
182	0.9521	0.18143	0.031928	3	-49.5	1.2947	921.25	3
182.56	1.1983	0.089569	0.13456	3	-50.5	0.58905	922.25	3
182.64	1.1983	0.089569	0.13456	2	-68.5	2.1353	922.25	3
182.76	0.9521	0.19292	0.0091224	2	-69	2.2059	922.25	3
182.84	0.9521	0.19292	0.0091224	3	-51.5	6.2126	923.25	3
182.92	0.9521	0.19292	0.0091224	3	-51.5	6.2433	923.25	3
183.16	0.98728	0.21588	0.020525	3	-53	5.2048	925.25	3
183.24	0.98728	0.21588	0.020525	3	-53	5.2278	925.25	3
183.61	0.9521	0.2044	0.020525	3	-50	1.0216	921.75	3
184.25	0.94038	0.2044	0.020525	3	-51	0.24544	922.75	3
184.32	0.94038	0.2044	0.020525	2	-69	1.8254	922.75	3
184.44	0.92865	0.21588	0.020525	3	-51	0.21016	922.75	3
185	0.91693	0.19292	0.0091224	3	-49.5	1.9804	920.25	3
185.41	1.1749	0.11254	0.13456	2	-69.5	5.4717	922.25	3
185.6	0.92865	0.19292	0.0091224	3	-50.5	0.73631	922.25	3
185.73	0.91693	0.2044	0.020525	3	-51.5	0.033748	923.25	3
185.81	0.91693	0.2044	0.020525	3	-51.5	0.016874	923.25	3
185.88	0.91693	0.2044	0.020525	2	-69	4.6449	923.25	3
186.17	0.9521	0.2044	0.031928	3	-49.5	1.6398	920.75	3
186.29	0.9521	0.2044	0.031928	3	-49.5	1.6091	920.75	3
186.49	0.91693	0.19292	0.020525	2	-69	5.8414	921.75	3
186.56	0.91693	0.19292	0.020525	3	-50	0.88817	921.75	3
186.84	1.0811	0.16995	0.066138	3	-52	5.5668	924.25	3
187.16	0.94038	0.19292	0.020525	3	-50.5	0.29299	922.75	3
187.68	0.9521	0.19292	0.020525	3	-49	1.3929	921.25	3
187.89	0.96383	0.2044	0.0091224	3	-49	2.0325	920.25	3
188	0.92865	0.19292	0.020525	3	-49	2.0264	920.25	3
188.09	0.92865	0.19292	0.020525	3	-49	2.0187	920.25	3
188.17	0.96383	0.19292	0.031928	3	-52.5	5.4487	924.75	3
188.6	0.92865	0.19292	0.020525	3	-50	0.60899	922.25	3
189.05	0.92865	0.2044	0.0091224	3	-53	5.1296	925.25	3
189.25	0.94038	0.2044	0.0091224	3	-49	1.6506	920.75	3
189.37	0.92865	0.21588	0.0091224	3	-49	1.0017	921.75	3
189.49	0.92865	0.21588	0.0091224	3	-49	1.0446	921.75	3
189.73	0.9521	0.21588	0.020525	3	-52	5.7616	924.25	3
190.41	0.92865	0.19292	0.0091224	3	-51.5	5.8951	923.75	3
190.69	0.9521	0.21588	0.031928	3	-50	1.2487	921.25	3
190.93	0.92865	0.19292	0.020525	3	-52.5	5.3674	924.75	3
191.21	0.91693	0.19292	0.0091224	3	-50.5	0.5461	922.25	3
191.33	0.92865	0.19292	-0.0022806	3	-50.5	0.56911	922.25	3
191.5	0.92865	0.2044	0.020525	3	-50.5	0.59365	922.25	3
191.58	0.9052	0.21588	0.0091224	3	-51.5	6.231	923.25	3
191.62	0.9052	0.21588	0.0091224	2	-69	1.8684	923.25	3
191.93	1.0225	0.18143	0.020525	3	-52.5	5.2309	925.25	3
192.18	0.94038	0.16995	0.0091224	3	-49.5	1.8224	920.75	3
192.3	0.91693	0.19292	-0.0022806	3	-50	1.1413	921.75	3
192.42	0.94038	0.19292	0.020525	3	-50	1.106	921.75	3
192.91	0.9521	0.19292	0.031928	3	-53.5	4.8965	925.75	3
193.02	0.9521	0.19292	0.031928	3	-51	0.26691	922.75	3
193.18	0.89348	0.2044	0.0091224	3	-51	0.28839	922.75	3
193.46	0.92865	0.19292	0.0091224	3	-51.5	5.9181	923.75	3
193.54	0.92865	0.19292	0.0091224	2	-69.5	4.3442	923.75	3
193.66	0.92865	0.21588	0.0091224	3	-49.5	1.2901	921.25	3
193.78	0.91693	0.19292	0.020525	3	-49.5	1.2916	921.25	3
194.02	0.99901	0.2044	0.043332	3	-49.5	1.9727	920.25	3
194.1	0.96383	0.21588	0.031928	3	-52.5	5.4057	924.75	3
194.39	0.91693	0.19292	0.020525	3	-50	0.75779	922.25	3
194.55	0.91693	0.2044	0.0091224	3	-50	0.79614	922.25	3
194.75	0.97555	0.19292	0.020525	3	-51.5	0.092039	923.25	3
194.83	0.97555	0.19292	0.020525	2	-69	1.7794	923.25	3
195.11	1.0459	0.2044	0.043332	2	-69	0.47707	920.75	3
195.27	0.91693	0.21588	0.0091224	3	-49.5	1.6613	920.75	3
195.43	0.94038	0.19292	0.020525	3	-50	0.9526	921.75	3
195.75	0.97555	0.19292	0.031928	3	-52.5	5.6098	924.25	3
196.07	0.97555	0.19292	0.031928	3	-50.5	0.17334	922.75	3
196.15	0.97555	0.19292	0.031928	3	-51	0.17794	922.75	3
196.75	0.99901	0.19292	0.043332	3	-50	1.4021	921.25	3
197.11	0.94038	0.18143	0.020525	3	-53	5.4855	924.75	3
197.19	0.94038	0.18143	0.020525	3	-53	5.484	924.75	3
197.39	0.94038	0.19292	0.0091224	3	-51	0.67035	922.25	3
197.75	0.98728	0.19292	0.0091224	3	-51.5	6.2632	923.25	3
197.83	0.98728	0.19292	0.0091224	3	-51.5	6.254	923.25	3
198.32	0.91693	0.16995	0.0091224	2	-68	5.7923	921.75	3
198.68	0.92865	0.19292	-0.0022806	2	-69	0.96334	924.25	1
199.04	0.92865	0.19292	0.020525	3	-50.5	0.4019	922.75	1
199.16	0.92865	0.21588	0.020525	3	-51.5	6.0331	923.75	1
199.32	1.2218	0.078086	0.13456	3	-52	6.0071	923.75	1
199.48	0.9052	0.19292	0.0091224	3	-50	1.2916	921.25	1
199.68	0.99901	0.2044	0.043332	2	-68.5	0.51235	920.25	1
199.77	0.99901	0.2044	0.043332	3	-49.5	1.896	920.25	1
200	1.1514	0.12402	0.11175	3	-53	5.3521	924.75	1
200.25	0.92865	0.19292	0.0091224	3	-50.5	0.56911	922.25	1
200.45	0.98728	0.19292	0.020525	3	-51.5	6.1896	923.25	1
200.53	0.98728	0.19292	0.020525	3	-51.5	6.1773	923.25	1
201.13	0.92865	0.21588	0.0091224	3	-50	1.0416	921.75	1
202.34	0.94038	0.2044	0.020525	3	-50	1.2594	921.25	1
202.87	1.0107	0.2044	0.043332	3	-52.5	5.3367	924.75	1
202.94	1.0107	0.2044	0.043332	3	-52.5	5.3337	924.75	1
203.11	0.9521	0.19292	-0.0022806	3	-50.5	0.57831	922.25	1
203.39	1.2335	0.089569	0.13456	3	-51.5	6.274	923.25	1
203.47	1.2335	0.089569	0.13456	2	-69.5	4.8106	923.25	1
203.68	1.0576	0.18143	0.066138	3	-53	5.2094	925.25	1
204.03	0.91693	0.19292	0.0091224	3	-50	1.0431	921.75	1
204.35	1.0225	0.19292	0.031928	3	-52.5	5.6926	924.25	1
204.76	1.0576	0.18143	0.054735	3	-51.5	0.26231	922.75	1
204.88	0.9521	0.2044	0.0091224	2	-69	1.9543	922.75	1
205.04	0.97555	0.2044	0.0091224	3	-52	5.9135	923.75	1
205.36	0.92865	0.19292	0.020525	2	-69	6.1605	921.25	1
205.44	0.92865	0.19292	0.020525	3	-50	1.2241	921.25	1
205.64	0.9521	0.19292	0.0091224	3	-50	1.9113	920.25	1
205.85	1.0225	0.2044	0.043332	3	-52.5	5.395	924.75	1
205.92	1.0225	0.2044	0.043332	3	-52.5	5.4303	924.75	1
206.25	0.9521	0.19292	0.0091224	3	-50.5	0.7179	922.25	1
206.37	1.0459	0.16995	0.054735	3	-51.5	0.075165	923.25	1
206.81	1.0342	0.21588	0.031928	3	-50	1.6276	920.75	1
207.5	1.1397	0.1355	0.088944	3	-52.5	5.6343	924.25	1
207.74	1.1163	0.16995	0.088944	3	-54	4.852	925.75	1
207.9	0.9521	0.21588	0.0091224	3	-51	0.21783	922.75	1
208.3	1.1514	0.10105	0.11175	3	-52	5.8675	923.75	1
208.46	0.92865	0.2044	-0.0022806	3	-50	1.2395	921.25	1
208.58	0.91693	0.19292	0.0091224	3	-50	1.2456	921.25	1
208.66	0.91693	0.19292	0.0091224	3	-50	1.9497	920.25	1
208.9	0.94038	0.18143	0.0091224	3	-52.5	5.461	924.75	1
208.98	0.94038	0.18143	0.0091224	3	-52.5	5.464	924.75	1
209.23	0.9052	0.2044	-0.0022806	3	-50.5	0.69796	922.25	1
209.55	0.92865	0.2044	0.0091224	3	-52	0.0061359	923.25	1
209.63	0.92865	0.2044	0.0091224	2	-69.5	4.7354	923.25	1
209.91	1.0459	0.2044	0.054735	3	-50	1.6045	920.75	1
210.11	0.91693	0.19292	0.031928	3	-50	1.5815	920.75	1
210.23	0.92865	0.19292	-0.0022806	2	-69	5.8184	921.75	1
210.32	0.92865	0.19292	-0.0022806	3	-50.5	0.90045	921.75	1
210.43	0.91693	0.2044	0.020525	3	-50.5	0.91272	921.75	1
210.6	0.92865	0.19292	0.0091224	3	-52.5	5.5975	924.25	1
211	0.92865	0.19292	0.020525	3	-51	0.18561	922.75	1
211.16	0.94038	0.19292	0.0091224	3	-51.5	0.18254	922.75	1
211.28	0.91693	0.19292	-0.025087	3	-52	5.8506	923.75	1
211.44	1.0576	0.15847	0.043332	3	-52	5.8491	923.75	4
211.6	0.92865	0.18143	0.031928	3	-50	1.3545	921.25	4
211.72	0.92865	0.18143	0.077541	3	-50	2.1138	920.25	4
211.93	0.9521	0.16995	0.054735	3	-50	2.1368	920.25	4
212.09	0.91693	0.14698	0.031928	3	-52	5.438	924.75	4
212.25	0.91693	0.18143	0.054735	3	-52	5.415	924.75	4
212.37	0.91693	0.16995	0.054735	3	-50	0.77619	922.25	4
212.57	0.94038	0.19292	0.066138	3	-51	0.055223	923.25	4
213.31	0.92865	0.19292	0.088944	3	-52	1.0707	921.75	4
213.47	0.99901	0.18143	0.043332	3	-54	5.9472	924.25	4
213.63	0.96383	0.14698	0.066138	3	-52.5	5.6282	924.25	4
213.96	1.0225	0.16995	0.054735	3	-52	0.36509	922.75	4
214.03	1.0225	0.16995	0.054735	3	-52	0.34515	922.75	4
214.32	0.99901	0.21588	0.020525	3	-53	5.9227	923.75	4
214.39	0.99901	0.21588	0.020525	3	-53	5.8613	923.75	4
214.48	0.99901	0.21588	0.020525	3	-53	5.8659	923.75	4
214.6	1.0342	0.1355	0.031928	3	-51.5	1.1904	921.25	4
214.67	1.0342	0.1355	0.031928	3	-51	1.2701	921.25	4
214.84	0.9521	0.18143	0.043332	3	-50.5	2.281	920.25	4
215.08	0.91693	0.29627	-0.013684	3	-49.5	0.27305	924.75	4
215.12	0.91693	0.29627	-0.013684	3	-49	0.40957	924.75	4
215.24	0.91693	0.29627	-0.013684	3	-49	0.90658	924.75	4
215.36	0.82312	0.46851	0.11175	2	-62.5	0.18254	922.25	4
215.48	0.77622	0.48	0.10035	3	-47.5	3.5634	922.25	4
215.64	0.7645	0.56038	0.19157	3	-48	0.052155	923.25	4
216.75	0.57689	0.61779	0.41963	3	-57.5	5.0897	925.75	4
217.39	0.33066	0.83597	0.51086	3	-62	0.63353	921.25	4
282.66	0.037521	0.99674	-0.15052	1	-50.5	3.7966	921.25	4
283.28	0.014071	1.0427	-0.17333	1	-54	4.9394	924.75	2
