# Supplementary material for: A battery-less and wireless wearable sensor system for identifying bed and chair exits in a pilot trial in hospitalized older people
Source: PLoS One. 2017 Oct 9;12(10):e0185670. doi: 10.1371/journal.pone.0185670 (PMC5633180; doi:10.1371/journal.pone.0185670)
Supplement: S1 Dataset — Data corresponding to the sensor observations for hospitalized older people participating in the trials; data anonymized except for gender. (ZIP) [file pone.0185670.s002.zip › S1_Dataset/d3p08F]

0	0.35411	0.66373	-0.49261	1	-67	1.465	921.25	3
0.158	1.0928	0.066602	-0.013684	3	-56.5	6.0838	924.75	3
0.271	1.0928	0.066602	-0.013684	3	-57	5.8751	924.75	3
0.466	1.128	0.043636	0.054735	2	-65.5	5.7264	920.75	3
3.536	0.77622	-0.51904	-0.50401	3	-61	1.1321	922.75	3
6.537	0.77622	-0.51904	-0.50401	3	-58.5	1.9788	920.25	3
7.037	0.77622	-0.51904	-0.50401	3	-58.5	4.2583	921.75	3
11.787	1.0928	-0.27789	-0.0022806	2	-68.5	5.9994	921.25	3
23.787	1.0928	-0.27789	-0.0022806	3	-60	5.0851	921.25	3
45.227	1.2921	-0.49607	-0.13912	3	-58	1.3438	925.25	3
45.34	0.94038	0.21588	-0.50401	3	-51.5	4.7109	920.25	3
46.414	0.89348	-0.11713	-0.70927	2	-66.5	5.3214	925.75	3
47.037	0.87003	0.02067	-0.73207	3	-58	1.4174	922.25	3
202.9	0.48309	0.60631	-0.75488	3	-55.5	5.6512	922.25	3
203.53	0.33066	0.73263	-0.77769	3	-62	5.26	925.25	1
205.38	0.43619	0.91636	-0.013684	2	-58	2.301	922.75	1
206.18	0.20168	0.95081	-0.059296	3	-66	0.29759	920.25	1
206.37	0.20168	0.95081	-0.059296	3	-65.5	5.5423	920.25	1
207.96	0.52999	1.0542	-0.093505	2	-57.5	4.6403	922.25	1
218.2	-0.11491	1.0656	-0.21894	1	-58.5	1.3837	921.25	1
219.68	0.44791	0.92784	-0.12771	2	-60	5.1572	920.25	1
220.98	0.8583	0.76708	-0.025087	1	-60	0.4786	920.75	1
222.73	0.65897	0.82449	-0.093505	1	-61	5.3106	921.75	1
223.8	0.65897	0.82449	-0.093505	1	-63	5.0821	922.25	1
226.69	0.89348	0.75559	-0.013684	1	-64.5	0.51235	924.25	1
229.19	0.7176	0.80152	-0.093505	1	-62	4.8566	922.75	1
230.15	0.7176	0.80152	-0.093505	2	-61	0.44179	921.25	1
231.04	0.7176	0.80152	-0.093505	2	-59	5.1864	922.25	1
231.79	0.96383	0.66373	-0.0022806	2	-61	1.221	923.25	1
232.79	0.96383	0.66373	-0.0022806	1	-60	5.0836	920.25	1
233.29	0.96383	0.66373	-0.0022806	2	-59.5	6.205	921.25	1
234.04	0.96383	0.66373	-0.0022806	2	-60	0.26691	920.75	1
234.54	0.96383	0.66373	-0.0022806	2	-60.5	4.7001	922.75	1
235.54	0.96383	0.66373	-0.0022806	1	-63.5	2.2043	923.75	1
236.79	0.79967	0.75559	-0.070699	2	-60	5.1158	922.25	1
237.54	0.79967	0.75559	-0.070699	2	-59	0.77619	920.25	1
238.04	0.79967	0.75559	-0.070699	2	-60	6.1727	921.25	1
238.29	0.79967	0.75559	-0.070699	2	-59	5.6404	921.75	1
239.04	0.79967	0.75559	-0.070699	1	-61	5.461	923.25	1
240.79	0.83485	0.72114	-0.082102	2	-60.5	5.6819	921.75	1
241.54	0.83485	0.72114	-0.082102	2	-62	1.0692	923.25	1
242.54	0.83485	0.72114	-0.082102	2	-61	0.7992	920.25	1
243.04	0.83485	0.72114	-0.082102	1	-59.5	1.014	921.25	1
243.79	0.83485	0.72114	-0.082102	1	-59.5	4.6664	920.75	1
245.29	0.9052	0.67521	-0.013684	3	-68.5	0.50161	921.25	1
246.29	0.9052	0.67521	-0.013684	3	-68.5	0.89278	920.75	1
246.79	0.9052	0.67521	-0.013684	1	-60.5	5.9672	922.75	1
247.79	0.87003	0.69818	-0.059296	1	-60	0.54917	921.75	1
248.79	0.87003	0.69818	-0.059296	1	-61.5	5.5392	923.25	1
249.79	0.87003	0.69818	-0.059296	2	-59.5	0.51082	920.25	1
250.29	0.87003	0.69818	-0.059296	2	-60.5	6.0009	921.25	1
251.04	0.87003	0.69818	-0.059296	2	-60.5	0.14113	920.75	1
252.79	0.83485	0.70966	-0.093505	3	-66.5	0.40344	921.75	1
256.04	0.83485	0.70966	-0.093505	1	-60	4.7876	920.75	1
256.54	0.83485	0.70966	-0.093505	2	-60	4.7308	922.75	1
257.29	0.83485	0.70966	-0.093505	1	-59.5	5.0713	920.25	1
257.54	0.83485	0.70966	-0.093505	2	-60	5.9917	921.25	1
258.79	0.8583	0.70966	-0.093505	2	-60.5	1.422	922.75	1
259.54	0.8583	0.70966	-0.093505	2	-59.5	0.49701	920.25	1
260.04	0.8583	0.70966	-0.093505	1	-61	0.77926	921.75	1
261.04	0.8583	0.70966	-0.093505	2	-61	0.92039	923.25	1
262.04	0.8583	0.70966	-0.093505	1	-60.5	5.1879	920.25	1
263.29	0.8114	0.70966	-0.11631	2	-61.5	0.92039	923.25	1
264.29	0.8114	0.70966	-0.11631	1	-60.5	5.1726	920.25	1
265.04	0.8114	0.70966	-0.11631	2	-59.5	5.2815	921.75	1
267.29	0.8583	0.72114	-0.082102	2	-59	5.8077	921.25	1
268.04	0.8583	0.72114	-0.082102	2	-59	6.2694	920.75	1
269.29	0.8583	0.72114	-0.082102	1	-63	5.1174	920.25	1
270.54	0.8583	0.72114	-0.082102	2	-59.5	6.1543	920.75	1
272.23	0.8583	0.69818	-0.082102	1	-61	5.0821	921.25	1
338.04	0.8583	0.69818	-0.082102	2	-62.5	0.83449	921.75	1
386.79	0.8583	0.69818	-0.082102	1	-60	1.3545	921.75	1
392.29	0.64724	0.89339	-0.070699	2	-66	1.3146	920.75	1
421.12	0.14305	1.2723	-0.093505	2	-69	2.0479	924.75	4
421.46	0.14305	1.2723	-0.093505	2	-68	1.7902	925.75	4
421.79	0.37756	1.0542	0.043332	2	-67	6.0884	922.25	4
423.92	0.20168	0.96229	-0.0022806	2	-59	5.1634	920.75	1
424.29	0.20168	0.96229	-0.0022806	2	-61.5	0.61206	922.25	1
425.04	0.20168	0.96229	-0.0022806	1	-58.5	5.4073	920.25	1
425.54	0.20168	0.96229	-0.0022806	2	-60.5	4.6602	921.25	1
426.54	0.67069	0.84746	-0.093505	2	-60	1.8377	923.25	1
426.79	0.67069	0.84746	-0.093505	2	-59	5.4487	922.25	1
427.04	0.67069	0.84746	-0.093505	1	-60.5	5.8383	924.25	1
427.54	0.67069	0.84746	-0.093505	2	-58.5	0.75625	920.25	1
427.79	0.67069	0.84746	-0.093505	2	-59	6.0485	921.25	1
428.04	0.67069	0.84746	-0.093505	2	-59	5.5668	921.75	1
429.04	0.78795	0.75559	-0.082102	2	-60	1.1827	923.25	1
429.29	0.78795	0.75559	-0.082102	2	-59.5	1.6582	922.75	1
429.79	0.78795	0.75559	-0.082102	1	-61	1.8546	925.25	1
430.04	0.78795	0.75559	-0.082102	2	-61.5	0.73324	923.75	1
430.54	0.78795	0.75559	-0.082102	1	-59	4.987	921.25	1
430.79	0.78795	0.75559	-0.082102	1	-60.5	5.2968	924.75	1
431.29	0.78795	0.75559	-0.082102	2	-59	0.19175	920.75	1
431.79	0.77622	0.73263	-0.082102	1	-61	5.6941	924.25	1
432.54	0.77622	0.73263	-0.082102	2	-59	0.58291	920.25	1
433.04	0.77622	0.73263	-0.082102	2	-59.5	5.461	921.75	1
433.79	0.8114	0.69818	-0.047893	2	-60.5	1.1244	923.25	1
434.29	0.8114	0.69818	-0.047893	2	-60	1.5263	922.75	1
435.29	0.9521	0.68669	-0.013684	2	-59	5.4763	921.75	1
436.04	0.9521	0.68669	-0.013684	2	-59	0.158	920.75	1
436.54	0.9521	0.68669	-0.013684	2	-59.5	5.0744	922.25	1
437.29	0.9521	0.68669	-0.013684	1	-62	5.9887	920.25	1
437.54	0.9521	0.68669	-0.013684	1	-60.5	5.2155	921.25	1
438.79	0.82312	0.73263	-0.059296	1	-60	1.1474	922.25	1
439.79	0.87003	0.68669	-0.013684	2	-58.5	0.60132	920.25	1
440.04	0.87003	0.68669	-0.013684	2	-59	5.9749	921.25	1
440.29	0.87003	0.68669	-0.013684	2	-59	5.5239	921.75	1
441.29	0.84658	0.70966	-0.047893	3	-69	5.8874	922.25	1
442.04	0.84658	0.70966	-0.047893	2	-58.5	0.57678	920.25	1
442.29	0.84658	0.70966	-0.047893	2	-61	0.66882	923.75	1
442.54	0.84658	0.70966	-0.047893	2	-59	5.9795	921.25	1
442.79	0.84658	0.70966	-0.047893	1	-59.5	4.694	921.75	1
443.29	0.84658	0.70966	-0.047893	2	-59	0.049087	920.75	1
443.79	0.84658	0.70966	-0.047893	2	-59.5	4.9655	922.25	1
444.54	0.83485	0.72114	-0.047893	2	-58.5	0.62433	920.25	1
444.79	0.83485	0.72114	-0.047893	2	-61	0.70717	923.75	1
445.04	0.83485	0.72114	-0.047893	1	-59.5	5.0591	921.25	1
445.29	0.83485	0.72114	-0.047893	1	-61	5.3367	924.75	1
445.79	0.83485	0.72114	-0.047893	2	-59	0.075165	920.75	1
446.29	0.83485	0.72114	-0.047893	1	-59.5	1.037	922.25	1
446.54	0.83485	0.72114	-0.047893	2	-59.5	1.4956	922.75	1
447.04	0.83485	0.72114	-0.047893	2	-58.5	0.63967	920.25	1
447.54	0.82312	0.70966	-0.059296	2	-59.5	5.4303	921.75	1
448.04	0.82312	0.70966	-0.059296	2	-59	0.087437	920.75	1
448.29	0.82312	0.70966	-0.059296	2	-60	1.0523	923.25	1
448.79	0.82312	0.70966	-0.059296	1	-59.5	1.1474	922.25	1
449.04	0.82312	0.70966	-0.059296	2	-61.5	0.28225	924.25	1
449.54	0.82312	0.70966	-0.059296	2	-58.5	0.62893	920.25	1
449.79	0.82312	0.70966	-0.059296	3	-70	0.31293	921.25	1
450.29	0.82312	0.70966	-0.059296	1	-61	5.3413	924.75	1
451.04	0.78795	0.73263	-0.093505	2	-59	1.9512	922.25	1
451.54	0.78795	0.73263	-0.093505	1	-61	5.8429	924.25	1
452.04	0.78795	0.73263	-0.093505	2	-59	0.51695	920.25	1
452.29	0.78795	0.73263	-0.093505	1	-59.5	5.0759	921.25	1
452.54	0.78795	0.73263	-0.093505	2	-59.5	5.438	921.75	1
453.04	0.78795	0.73263	-0.093505	2	-59	0.15186	920.75	1
454.29	0.89348	0.66373	-0.025087	2	-59	0.57984	920.25	1
454.54	0.89348	0.66373	-0.025087	1	-60.5	6.2617	923.75	1
454.79	0.89348	0.66373	-0.025087	2	-59	5.5392	921.75	1
455.79	0.79967	0.73263	-0.082102	2	-60.5	1.1091	923.25	1
456.04	0.79967	0.73263	-0.082102	2	-60	1.488	922.75	1
456.79	0.79967	0.73263	-0.082102	2	-59	0.52616	920.25	1
457.04	0.79967	0.73263	-0.082102	2	-59	5.9227	921.25	1
457.29	0.79967	0.73263	-0.082102	2	-59	5.5147	921.75	1
458.04	0.79967	0.73263	-0.082102	1	-60	5.6098	920.75	1
458.29	0.79967	0.73263	-0.082102	2	-59.5	1.9144	922.25	1
458.79	0.79967	0.73263	-0.082102	2	-61.5	0.18561	924.25	1
459.29	0.79967	0.73263	-0.082102	1	-60	5.9626	920.25	1
460.04	0.88175	0.68669	-0.047893	2	-62.5	6.0868	924.75	1
460.54	0.88175	0.68669	-0.047893	3	-69	5.0407	923.25	1
461.04	0.88175	0.68669	-0.047893	2	-62	0.10124	924.25	1
461.54	0.88175	0.68669	-0.047893	2	-59	0.54917	920.25	1
462.04	0.88175	0.68669	-0.047893	1	-60	5.1941	921.25	1
463.04	0.91693	0.66373	-0.025087	2	-61.5	4.1157	923.25	1
463.54	0.91693	0.66373	-0.025087	2	-60	1.4527	922.75	1
464.04	0.91693	0.66373	-0.025087	2	-59.5	0.62586	920.25	1
464.54	0.91693	0.66373	-0.025087	2	-59	5.9012	921.25	1
464.79	0.91693	0.66373	-0.025087	1	-60	4.7155	921.75	1
465.29	0.91693	0.66373	-0.025087	2	-59	0.029146	920.75	1
466.04	0.8114	0.72114	-0.082102	2	-60	1.5355	922.75	1
466.54	0.8114	0.72114	-0.082102	3	-69.5	1.0999	920.25	1
467.04	0.8114	0.72114	-0.082102	2	-59.5	5.418	921.75	1
467.54	0.8114	0.72114	-0.082102	1	-60	5.5315	920.75	1
468.29	0.8583	0.69818	-0.047893	3	-68.5	5.4963	922.75	1
469.04	0.8583	0.69818	-0.047893	1	-60.5	6.1927	923.75	1
469.54	0.8583	0.69818	-0.047893	3	-68.5	6.116	921.75	1
470.04	0.8583	0.69818	-0.047893	1	-59.5	5.6021	920.75	1
470.54	0.8583	0.69818	-0.047893	3	-67.5	5.8414	922.25	1
471.29	0.84658	0.68669	-0.047893	1	-60	5.9288	920.25	1
471.79	0.84658	0.68669	-0.047893	2	-59	5.7938	921.25	1
472.03	0.84658	0.68669	-0.047893	2	-62.5	5.9687	924.75	1
472.79	0.84658	0.68669	-0.047893	1	-60.5	0.36509	923.25	1
473.04	0.84658	0.68669	-0.047893	2	-59.5	1.3898	922.75	1
474.04	0.79967	0.70966	-0.093505	3	-68	4.7308	923.75	1
474.29	0.79967	0.70966	-0.093505	2	-59	5.4426	921.75	1
475.04	0.79967	0.70966	-0.093505	3	-68.5	0.65654	920.75	1
475.54	0.79967	0.70966	-0.093505	3	-68	5.6865	922.25	1
476.04	0.79967	0.70966	-0.093505	2	-58.5	0.51082	920.25	1
476.79	0.83485	0.69818	-0.059296	3	-67.5	6.1451	921.75	1
477.54	0.83485	0.69818	-0.059296	2	-58.5	6.2817	920.75	1
477.79	0.83485	0.69818	-0.059296	2	-59	4.9594	922.25	1
478.04	0.83485	0.69818	-0.059296	1	-60	0.65194	922.75	1
479.29	0.78795	0.72114	-0.070699	2	-59	5.4533	921.75	1
479.79	0.78795	0.72114	-0.070699	1	-59.5	5.4257	920.75	1
480.29	0.78795	0.72114	-0.070699	2	-59	1.8147	922.25	1
480.54	0.78795	0.72114	-0.070699	1	-60.5	0.73017	922.75	1
481.04	0.78795	0.72114	-0.070699	3	-68.5	0.92346	920.25	1
481.54	0.78795	0.72114	-0.070699	2	-59	5.8936	921.25	1
482.54	0.87003	0.68669	-0.047893	2	-60	0.97561	923.25	1
482.79	0.87003	0.68669	-0.047893	1	-60	1.1229	922.25	1
483.29	0.87003	0.68669	-0.047893	2	-61.5	0.17334	924.25	1
483.79	0.87003	0.68669	-0.047893	1	-60.5	6.2234	923.75	1
484.04	0.87003	0.68669	-0.047893	2	-59	5.4487	921.75	1
485.04	0.9052	0.66373	-0.03649	2	-60	0.99709	923.25	1
485.29	0.9052	0.66373	-0.03649	2	-59.5	1.4634	922.75	1
485.79	0.9052	0.66373	-0.03649	1	-60	5.9549	920.25	1
486.29	0.9052	0.66373	-0.03649	1	-59.5	5.0867	921.25	1
486.54	0.9052	0.66373	-0.03649	2	-59	5.438	921.75	1
487.04	0.9052	0.66373	-0.03649	2	-59	0.018408	920.75	1
488.29	0.94038	0.65224	-0.013684	2	-58.5	0.54303	920.25	1
488.79	0.94038	0.65224	-0.013684	3	-68.5	0.12272	921.25	1
489.29	0.94038	0.65224	-0.013684	2	-61.5	5.8828	924.75	1
489.79	0.94038	0.65224	-0.013684	1	-60.5	0.25924	923.25	1
490.79	0.87003	0.69818	-0.047893	2	-59	0.47247	920.25	1
491.29	0.87003	0.69818	-0.047893	2	-59	5.8169	921.25	1
491.54	0.87003	0.69818	-0.047893	3	-68	6.0086	921.75	1
492.04	0.87003	0.69818	-0.047893	2	-60.5	1.0002	923.25	1
492.54	0.87003	0.69818	-0.047893	2	-60	1.488	922.75	1
493.29	0.87003	0.69818	-0.047893	2	-59	0.45713	920.25	1
494.04	0.89348	0.67521	-0.03649	3	-68	5.9887	921.75	1
494.54	0.89348	0.67521	-0.03649	1	-60.5	0.30219	923.25	1
495.04	0.89348	0.67521	-0.03649	2	-60.5	1.445	922.75	1
495.54	0.89348	0.67521	-0.03649	2	-59	0.44639	920.25	1
496.04	0.89348	0.67521	-0.03649	2	-59	5.8	921.25	1
496.29	0.89348	0.67521	-0.03649	3	-68	5.9672	921.75	1
497.04	0.89348	0.67521	-0.03649	1	-59.5	5.3873	920.75	1
497.29	0.89348	0.67521	-0.03649	2	-59	4.9532	922.25	1
498.29	0.88175	0.67521	-0.047893	2	-61	0.49241	923.75	1
498.79	0.88175	0.67521	-0.047893	2	-59	5.3567	921.75	1
499.29	0.88175	0.67521	-0.047893	2	-59	6.2709	920.75	1
499.79	0.88175	0.67521	-0.047893	3	-68	5.5837	922.25	1
500.54	0.88175	0.67521	-0.047893	2	-59	0.41417	920.25	1
500.79	0.88175	0.67521	-0.047893	2	-59	5.8322	921.25	1
501.29	0.88175	0.67521	-0.047893	2	-59	5.4257	921.75	1
502.04	0.83485	0.70966	-0.070699	1	-60	1.0554	922.25	1
502.54	0.83485	0.70966	-0.070699	2	-62	0.053689	924.25	1
503.04	0.83485	0.70966	-0.070699	2	-61	0.5507	923.75	1
503.54	0.83485	0.70966	-0.070699	3	-67.5	0.087437	921.25	1
504.29	0.83485	0.70966	-0.070699	2	-59	6.2111	920.75	1
504.54	0.83485	0.70966	-0.070699	2	-59.5	1.7227	922.25	1
505.54	0.83485	0.70966	-0.070699	2	-59.5	0.46326	920.25	1
506.04	0.83485	0.70966	-0.070699	2	-59.5	5.3413	921.75	1
506.79	0.83485	0.70966	-0.070699	2	-59	6.1605	920.75	1
507.04	0.83485	0.70966	-0.070699	2	-59.5	1.7411	922.25	1
507.54	0.83485	0.70966	-0.070699	2	-62	0.092039	924.25	1
508.04	0.83485	0.70966	-0.070699	2	-61.5	0.56297	923.75	1
509.29	0.83485	0.69818	-0.070699	1	-61	0.22703	923.25	1
509.54	0.83485	0.69818	-0.070699	1	-60.5	0.74858	922.75	1
510.29	0.83485	0.69818	-0.070699	1	-59.5	5.9074	920.25	1
510.79	0.83485	0.69818	-0.070699	2	-59.5	5.7524	921.25	1
511.79	1.0459	0.61779	0.020525	2	-61	0.93573	923.25	1
512.29	1.0459	0.61779	0.020525	2	-60	1.4174	922.75	1
512.79	1.0459	0.61779	0.020525	2	-59	0.44946	920.25	1
513.04	1.0459	0.61779	0.020525	1	-59.5	5.0698	921.25	1
513.54	1.0459	0.61779	0.020525	2	-62	5.9273	924.75	1
514.54	0.98728	0.64076	-0.0022806	2	-60	1.422	922.75	1
515.04	0.98728	0.64076	-0.0022806	2	-59	0.42184	920.25	1
515.54	0.98728	0.64076	-0.0022806	2	-59	5.7892	921.25	1
518.29	-0.10318	1.1805	-0.059296	1	-58.5	5.7463	924.75	4
518.54	-0.10318	1.1805	-0.059296	1	-57.5	0.41264	925.75	4
519.29	0.31893	1.0312	0.088944	1	-59.5	0.5461	922.25	4
519.54	0.31893	1.0312	0.088944	1	-60.5	4.4455	922.75	4
520.64	0.1196	1.0656	0.20297	2	-54.5	5.7754	921.25	4
523.9	0.8114	0.76708	0.043332	2	-58	1.0216	921.75	3
525.25	0.87003	0.62928	0.11175	3	-58.5	5.5791	924.25	3
525.4	0.87003	0.62928	0.11175	3	-58.5	4.3596	925.25	3
525.48	0.83485	0.48	-0.24174	3	-58	1.2793	923.75	3
525.52	0.83485	0.48	-0.24174	2	-58.5	4.8735	921.25	3
525.56	0.83485	0.48	-0.24174	2	-58	4.7001	921.75	3
526.01	1.0342	0.48	-0.18473	2	-64.5	1.3929	925.75	3
537.04	1.1045	-0.094162	-0.20754	2	-63.5	5.1925	920.25	3
537.69	0.8114	0.19292	-0.49261	3	-53	0.26691	921.25	3
537.99	0.94038	0.089569	-0.52682	3	-58	4.5605	924.75	3
646.47	1.0107	0.2733	-0.29876	3	-58.5	6.2556	924.25	3
646.9	1.128	0.066602	-0.54963	3	-55	5.5591	920.25	3
647.09	1.0811	0.089569	-0.38998	3	-57.5	4.4194	923.75	3
647.28	1.0576	0.36516	-0.27595	2	-59	5.3996	921.25	3
647.4	1.0576	0.36516	-0.27595	2	-60	6.2188	921.25	3
647.79	0.60034	0.66373	-0.54963	3	-59.5	0.58138	920.75	3
654	0.51826	0.90487	-0.12771	2	-59.5	0.75165	922.75	1
654.69	0.51826	0.90487	-0.12771	2	-58.5	5.7908	920.25	1
659.49	0.38928	0.91636	-0.047893	1	-62.5	1.5877	922.25	4
690.15	0.64724	0.90487	-0.38998	3	-59.5	5.4963	923.25	1
690.47	0.60034	0.65224	-0.50401	2	-55	5.6404	922.75	1
690.54	0.60034	0.65224	-0.50401	3	-54.5	2.9161	922.75	1
690.66	0.65897	0.28478	-0.60664	3	-55.5	1.445	924.25	1
690.7	1.0694	0.032153	-0.447	2	-60	0.43258	920.25	1
690.79	1.0694	0.032153	-0.447	2	-59.5	0.74551	921.25	1
691.04	0.9052	0.38813	-0.36718	2	-58.5	0.63353	921.75	1
692.04	1.2218	0.14698	-0.13912	2	-63.5	2.0295	922.25	3
705.29	1.2218	0.14698	-0.13912	3	-58.5	4.9471	921.25	3
707.04	1.1866	0.12402	-0.18473	3	-59	5.2784	925.25	3
707.74	0.88175	-0.01378	-0.59524	3	-56	2.1031	923.75	3
707.85	0.88175	-0.01378	-0.59524	3	-55	0.31753	921.25	3
843.18	0.8583	0.33072	-0.447	2	-63.5	2.0479	924.75	1
843.61	0.55344	0.70966	-0.49261	3	-61.5	5.3996	922.75	1
844.37	0.45964	0.80152	-0.50401	3	-59.5	0.67188	920.25	1
844.45	0.45964	0.80152	-0.50401	2	-60	4.2461	921.75	1
846.34	0.72932	0.79004	0.031928	2	-57	2.5019	920.25	4
847.7	0.49481	0.93932	-0.013684	2	-61.5	1.942	923.25	4
849.14	0.35411	1.0427	-0.18473	2	-59.5	1.2717	923.75	4
850.21	0.62379	0.97377	-0.03649	2	-60	1.4205	923.25	4
858.99	0.072698	1.0656	-0.13912	2	-60.5	4.1233	922.25	1
861.76	0.025796	1.0312	-0.33297	1	-61.5	0.59672	922.75	1
861.8	0.025796	1.0312	-0.33297	1	-59	1.5417	923.75	1
861.84	0.025796	1.0312	-0.33297	3	-67.5	1.4496	921.25	1
861.88	0.025796	1.0312	-0.33297	1	-59.5	1.0247	924.75	1
861.92	0.83485	0.73263	0.054735	1	-59	2.0417	923.25	1
861.96	0.83485	0.73263	0.054735	1	-59	1.2686	924.25	1
862	0.83485	0.73263	0.054735	1	-58.5	0.91579	923.75	1
862.04	0.92865	0.61779	0.066138	1	-57.5	2.0785	920.75	1
862.08	0.92865	0.61779	0.066138	1	-59	0.055223	923.25	1
862.12	0.92865	0.61779	0.066138	1	-58.5	0.4786	922.75	1
862.17	0.92865	0.61779	0.066138	2	-67.5	4.2844	925.25	1
862.21	0.92865	0.61779	0.066138	2	-65	5.2201	923.75	1
862.24	0.92865	0.61779	0.066138	2	-62	0.21629	921.75	1
862.28	0.92865	0.61779	0.066138	2	-60	0.91579	920.75	1
863.3	0.9052	0.64076	0.066138	1	-59.5	5.9887	923.75	1
863.54	0.9052	0.64076	0.066138	2	-61.5	0.51082	921.25	1
864.29	0.9052	0.64076	0.066138	2	-60.5	0.89738	920.75	1
864.8	0.9052	0.64076	0.066138	1	-58.5	0.93726	922.25	1
865.04	0.9052	0.64076	0.066138	1	-59	0.56757	922.75	1
865.54	0.9052	0.64076	0.066138	2	-60	1.3023	920.25	1
866.04	0.9052	0.64076	0.066138	2	-61	0.49087	921.25	1
866.55	0.9052	0.64076	0.066138	1	-60.5	1.3223	925.75	1
867.29	0.87003	0.67521	0.0091224	1	-59	0.51388	922.75	1
867.8	0.87003	0.67521	0.0091224	2	-59	1.2701	920.25	1
868.3	0.87003	0.67521	0.0091224	2	-64	4.9471	923.75	1
868.55	0.87003	0.67521	0.0091224	1	-58.5	1.3315	921.75	1
869.05	0.87003	0.67521	0.0091224	1	-58	2.1537	920.75	1
869.3	0.87003	0.67521	0.0091224	1	-59.5	0.14419	923.25	1
869.8	0.87003	0.67521	0.0091224	2	-63	5.6435	922.75	1
870.3	0.87003	0.67521	0.0091224	2	-59.5	1.1827	920.25	1
871.8	0.91693	0.65224	0.043332	1	-59	5.329	920.75	1
872.3	0.91693	0.65224	0.043332	1	-59.5	0.50621	922.75	1
873.05	0.91693	0.65224	0.043332	2	-59.5	1.2563	920.25	1
873.55	0.91693	0.65224	0.043332	2	-62	0.18408	921.75	1
874.05	0.91693	0.65224	0.043332	2	-60.5	0.82988	920.75	1
874.55	0.91693	0.65224	0.043332	3	-68.5	5.9733	922.25	1
875.8	0.94038	0.64076	0.066138	2	-61.5	0.57371	921.25	1
876.54	0.94038	0.64076	0.066138	2	-60.5	0.85443	920.75	1
876.79	0.94038	0.64076	0.066138	2	-63.5	5.2554	923.25	1
877.3	0.94038	0.64076	0.066138	2	-66	4.6832	924.25	1
878.05	0.94038	0.64076	0.066138	2	-65.5	5.1235	923.75	1
878.3	0.94038	0.64076	0.066138	1	-58.5	1.2931	921.75	1
879.05	0.94038	0.64076	0.066138	1	-58	5.168	920.75	1
879.3	0.94038	0.64076	0.066138	3	-68.5	5.9488	922.25	1
880.05	0.94038	0.64076	0.066138	1	-58.5	5.6312	920.25	1
880.54	0.94038	0.64076	0.066138	1	-58.5	1.7089	921.25	1
881.55	0.87003	0.68669	0.031928	2	-60.5	0.83449	920.75	1
881.8	0.87003	0.68669	0.031928	1	-58.5	0.85289	922.25	1
882.55	0.87003	0.68669	0.031928	2	-60	1.3545	920.25	1
883.05	0.87003	0.68669	0.031928	2	-61	0.52769	921.25	1
883.3	0.87003	0.68669	0.031928	3	-68	6.2817	921.75	1
883.8	0.87003	0.68669	0.031928	2	-60	0.84676	920.75	1
884.3	0.87003	0.68669	0.031928	1	-59.5	0.4648	922.75	1
885.3	0.88175	0.64076	0.043332	2	-61	0.48014	921.25	1
885.55	0.88175	0.64076	0.043332	2	-61.5	0.069029	921.75	1
886.3	0.88175	0.64076	0.043332	1	-57.5	2.0448	920.75	1
886.55	0.88175	0.64076	0.043332	2	-63	5.2938	923.25	1
886.8	0.88175	0.64076	0.043332	2	-62	5.6635	922.75	1
887.55	0.88175	0.64076	0.043332	2	-59	1.3392	920.25	1
887.8	0.88175	0.64076	0.043332	1	-59	5.9442	923.75	1
888.05	0.88175	0.64076	0.043332	1	-58.5	1.2763	921.75	1
888.8	0.8114	0.69818	-0.013684	2	-63	5.2723	923.25	1
889.3	0.8114	0.69818	-0.013684	1	-59	0.50621	922.75	1
889.8	0.8114	0.69818	-0.013684	2	-59	1.3376	920.25	1
890.05	0.8114	0.69818	-0.013684	1	-59	5.961	923.75	1
890.55	0.8114	0.69818	-0.013684	2	-61	0.087437	921.75	1
891.3	0.9052	0.65224	0.031928	1	-59	0.032214	923.25	1
891.55	0.9052	0.65224	0.031928	1	-58.5	0.90965	922.25	1
892.05	0.9052	0.65224	0.031928	2	-65	4.7063	924.25	1
892.8	0.9052	0.65224	0.031928	2	-60	0.49394	921.25	1
893.8	0.87003	0.67521	0.0091224	1	-59.5	0.084369	923.25	1
894.05	0.87003	0.67521	0.0091224	3	-68.5	5.6328	922.75	1
894.8	0.87003	0.67521	0.0091224	3	-68	0.95874	920.25	1
895.55	0.89348	0.65224	0.031928	1	-58	1.2763	921.75	1
896.05	0.89348	0.65224	0.031928	2	-60	0.90812	920.75	1
896.3	0.89348	0.65224	0.031928	1	-59	0.98942	922.25	1
896.8	0.89348	0.65224	0.031928	1	-60	5.5806	924.25	1
897.55	0.89348	0.65224	0.031928	2	-60.5	0.45406	921.25	1
898.3	0.9052	0.66373	0.043332	1	-58.5	2.1292	920.75	1
898.8	0.9052	0.66373	0.043332	1	-59.5	1.0017	922.25	1
899.3	0.9052	0.66373	0.043332	1	-59.5	5.5929	924.25	1
899.8	0.9052	0.66373	0.043332	1	-59.5	5.9334	923.75	1
900.8	1.0342	0.61779	0.088944	2	-60	0.93726	920.75	1
901.3	1.0342	0.61779	0.088944	1	-59	0.97408	922.25	1
901.55	1.0342	0.61779	0.088944	1	-59.5	5.5822	924.25	1
902.05	1.0342	0.61779	0.088944	1	-58	2.4789	920.25	1
902.3	1.0342	0.61779	0.088944	2	-60.5	0.47247	921.25	1
902.8	1.0342	0.61779	0.088944	1	-58.5	1.3284	921.75	1
903.3	1.0342	0.61779	0.088944	2	-60.5	0.91885	920.75	1
903.8	1.0342	0.61779	0.088944	1	-58.5	0.90812	922.25	1
904.55	0.92865	0.64076	0.054735	2	-59	1.2517	920.25	1
905.05	0.92865	0.64076	0.054735	2	-61	0.54456	921.25	1
905.8	0.92865	0.64076	0.054735	1	-58.5	5.2539	920.75	1
906.03	0.92865	0.64076	0.054735	1	-59	0.088971	923.25	1
906.3	0.92865	0.64076	0.054735	2	-62	5.6312	922.75	1
906.8	0.92865	0.64076	0.054735	2	-59	1.2931	920.25	1
907.55	0.9521	0.62928	0.066138	2	-62	0.21016	921.75	1
908.3	0.9521	0.62928	0.066138	1	-59	0.13499	923.25	1
908.55	0.9521	0.62928	0.066138	3	-68.5	5.8598	922.25	1
909.3	0.9521	0.62928	0.066138	1	-58	5.6404	920.25	1
909.55	0.9521	0.62928	0.066138	1	-60	5.9442	923.75	1
909.8	0.9521	0.62928	0.066138	1	-59	1.3775	921.75	1
910.8	0.9052	0.65224	0.043332	2	-63	5.2017	923.25	1
911.3	0.9052	0.65224	0.043332	1	-59	0.47553	922.75	1
911.8	0.9052	0.65224	0.043332	2	-59	1.3254	920.25	1
912.3	0.9052	0.65224	0.043332	2	-61	0.51849	921.25	1
913.3	0.84658	0.67521	0.0091224	1	-58.5	0.013806	923.25	1
913.55	0.84658	0.67521	0.0091224	3	-69	5.3843	922.75	1
914.3	0.84658	0.67521	0.0091224	1	-58	5.6788	920.25	1
914.55	0.84658	0.67521	0.0091224	1	-58.5	4.8811	921.25	1
914.8	0.84658	0.67521	0.0091224	2	-62	0.096641	921.75	1
915.55	0.84658	0.67521	0.0091224	1	-58	2.123	920.75	1
916.55	0.9052	0.62928	0.031928	2	-59.5	1.1904	920.25	1
916.8	0.9052	0.62928	0.031928	2	-64.5	1.7963	923.75	1
917.3	0.9052	0.62928	0.031928	1	-59	1.4327	921.75	1
918.05	0.9052	0.62928	0.031928	2	-60.5	0.81915	920.75	1
918.55	0.9052	0.62928	0.031928	1	-59.5	0.55684	922.75	1
919.05	0.9052	0.62928	0.031928	1	-58.5	5.7079	920.25	1
919.8	0.9052	0.62928	0.031928	2	-61.5	0.13806	921.75	1
920.3	0.9052	0.62928	0.031928	1	-58.5	2.1384	920.75	1
920.8	0.9052	0.62928	0.031928	1	-59	0.96794	922.25	1
921.55	0.9052	0.62928	0.031928	1	-58	5.6757	920.25	1
921.8	0.9052	0.62928	0.031928	1	-59.5	5.9841	923.75	1
922.05	0.9052	0.62928	0.031928	2	-61	0.51082	921.25	1
922.8	0.9052	0.62928	0.031928	1	-58	5.3444	920.75	1
923.3	0.92865	0.65224	0.054735	1	-59	0.53689	922.75	1
923.8	0.92865	0.65224	0.054735	1	-58	5.7294	920.25	1
924.05	0.92865	0.65224	0.054735	1	-59.5	6.0654	923.75	1
924.55	0.92865	0.65224	0.054735	1	-58.5	1.8623	921.25	1
925.05	0.92865	0.65224	0.054735	1	-58	5.3244	920.75	1
925.3	0.92865	0.65224	0.054735	2	-64	2.0831	923.25	1
925.8	0.92865	0.65224	0.054735	2	-62	5.5315	922.75	1
926.8	0.91693	0.62928	0.031928	3	-67	0.3068	921.25	1
927.3	0.91693	0.62928	0.031928	2	-65.5	4.4577	924.75	1
927.8	0.91693	0.62928	0.031928	2	-63	5.2677	923.25	1
928.3	0.91693	0.62928	0.031928	2	-63	5.5285	922.75	1
929.3	0.84658	0.67521	-0.0022806	2	-61	0.51849	921.25	1
929.8	0.84658	0.67521	-0.0022806	2	-68	3.8518	925.75	1
930.3	0.84658	0.67521	-0.0022806	1	-59	0.059825	923.25	1
930.55	0.84658	0.67521	-0.0022806	1	-58.5	0.90812	922.25	1
931.05	0.84658	0.67521	-0.0022806	2	-67	4.0927	925.25	1
931.55	0.84658	0.67521	-0.0022806	2	-63.5	5.0606	923.75	1
931.8	0.84658	0.67521	-0.0022806	1	-58	1.3177	921.75	1
932.55	0.84658	0.67521	-0.0022806	2	-61	1.0446	920.75	1
934	0.68242	0.72114	0.020525	1	-57	0.12732	920.25	1
934.2	0.68242	0.72114	0.020525	1	-59.5	1.2118	923.75	1
935.2	0.60034	0.89339	0.16876	2	-59	5.0836	923.25	4
935.3	0.60034	0.89339	0.16876	2	-57.5	5.7754	922.25	4
935.72	0.56517	0.97377	0.11175	2	-58	0.34208	922.75	4
936.45	0.43619	0.92784	-0.093505	2	-56.5	0.84983	920.25	4
936.89	0.33066	0.97377	-0.025087	2	-58.5	0.31907	921.25	4
938.06	0.62379	0.84746	-0.15052	2	-58	1.534	923.25	4
938.38	0.62379	0.84746	-0.15052	1	-61	2.3516	922.25	4
