# Supplementary material for: A battery-less and wireless wearable sensor system for identifying bed and chair exits in a pilot trial in hospitalized older people
Source: PLoS One. 2017 Oct 9;12(10):e0185670. doi: 10.1371/journal.pone.0185670 (PMC5633180; doi:10.1371/journal.pone.0185670)
Supplement: S1 Dataset — Data corresponding to the sensor observations for hospitalized older people participating in the trials; data anonymized except for gender. (ZIP) [file pone.0185670.s002.zip › S1_Dataset/d3p10F]

0	0.49481	0.92784	0.043332	2	-61	0.77619	923.25	2
1.55	0.49481	0.92784	0.043332	1	-57	1.6122	921.25	2
5.693	0.43619	0.87042	0.40823	2	-58	3.9178	920.25	2
8.755	0.40101	0.97377	-0.070699	2	-58	0.72404	920.25	2
9.034	0.40101	0.97377	-0.070699	3	-60.5	6.208	920.25	2
9.631	0.40101	0.97377	-0.070699	2	-61	4.7185	923.25	2
12.314	0.29548	0.90487	-0.059296	2	-57.5	0.079767	920.75	4
13.148	-0.056282	1.0197	-0.20754	3	-68.5	4.7998	924.25	4
13.745	-0.056282	1.0197	-0.20754	2	-62.5	3.8288	921.75	4
13.829	-0.056282	1.0197	-0.20754	1	-64.5	6.0147	925.25	4
13.868	-0.056282	1.0197	-0.20754	2	-60.5	4.8811	920.25	4
13.907	-0.056282	1.0197	-0.20754	2	-62	0.079767	922.25	4
14.187	-0.056282	1.0197	-0.20754	3	-61	4.6832	924.25	4
14.869	-0.12663	1.0082	-0.38998	3	-56.5	5.4794	921.75	4
15.289	-0.17354	0.95081	-0.447	3	-58.5	1.0477	925.25	4
19.14	-0.24389	0.93932	-0.11631	3	-55.5	0.34361	924.25	4
23.11	-0.23216	0.95081	-0.16192	3	-58.5	4.2445	922.25	4
23.33	-0.23216	0.95081	-0.16192	3	-61	0.15033	923.25	4
23.671	-0.23216	0.95081	-0.16192	3	-60.5	5.7079	924.75	4
28.13	-0.11491	1.0312	-0.013684	3	-58.5	1.9205	923.25	4
37.748	-0.23216	0.87042	-0.0022806	3	-60.5	3.4146	922.75	1
38.577	0.44791	0.95081	-0.16192	1	-57.5	4.6832	920.75	1
38.77	0.44791	0.95081	-0.16192	1	-59	0.22396	922.25	1
40.767	0.45964	0.90487	-0.15052	1	-61	2.3086	922.75	1
46.299	0.56517	0.79004	0.2828	1	-63	4.9087	925.25	1
46.905	0.63552	0.83597	0.21438	1	-60	2.1414	921.25	1
47.088	0.63552	0.83597	0.21438	3	-57	6.0454	920.25	1
48.248	0.69414	0.77856	0.21438	3	-60	4.0466	924.25	1
48.738	0.69414	0.77856	0.21438	1	-61.5	0.17641	923.75	1
49.197	0.96383	0.62928	0.32841	3	-57	5.7033	922.75	1
50.404	0.84658	0.59483	0.24859	1	-59	4.5513	922.25	1
50.702	0.67069	0.74411	0.14596	1	-58.5	1.3668	923.25	1
51.758	0.61207	0.82449	0.031928	1	-63.5	0.56144	925.75	1
52.548	0.55344	0.83597	0.043332	1	-58.5	5.958	920.25	1
52.769	0.7176	0.80152	0.088944	3	-54	0.21169	920.75	1
52.996	0.67069	0.79004	0.077541	3	-54.5	5.6435	922.25	1
53.451	0.62379	0.75559	0.27139	3	-57	1.2931	924.75	1
53.787	0.72932	0.64076	0.33981	1	-59	5.5162	923.75	1
53.825	0.72932	0.64076	0.33981	1	-59	0.80381	921.75	1
53.862	0.68242	0.70966	0.49945	1	-61.5	3.542	925.25	1
53.944	0.68242	0.70966	0.49945	1	-61	6.2678	925.25	1
54.018	0.68242	0.70966	0.49945	1	-58.5	4.6986	922.75	1
54.355	0.72932	0.59483	0.2828	1	-57.5	5.4196	921.25	1
54.617	0.78795	0.59483	0.2828	1	-58.5	5.6773	920.75	1
54.891	0.8583	0.58334	0.33981	1	-60	0.33134	923.25	1
57.032	0.72932	0.62928	0.25999	3	-55	1.3714	920.25	1
57.638	0.65897	0.62928	0.39683	1	-60	5.6404	922.25	3
58.243	0.74105	0.5489	0.14596	1	-63.5	6.251	924.25	3
58.804	0.79967	0.56038	0.14596	1	-64	0.2485	923.75	3
59.939	0.96383	0.4111	0.10035	3	-55.5	0.7808	925.25	3
60.168	0.89348	0.39961	-0.047893	1	-67	5.915	922.75	3
60.699	0.88175	0.36516	-0.12771	3	-50.5	6.1221	920.25	3
61.109	0.98728	0.28478	-0.082102	3	-51.5	5.7264	920.75	3
61.227	0.98728	0.28478	-0.082102	3	-53	1.7058	922.25	3
62.504	1.0107	0.19292	-0.16192	3	-53.5	1.83	921.75	3
63.668	0.9052	0.23885	-0.11631	1	-68	4.3795	921.25	3
64.055	0.96383	0.2044	-0.025087	3	-54	5.5407	920.75	3
66.646	0.94038	0.066602	-0.025087	1	-67	5.5423	921.25	3
67.022	1.0225	0.032153	-0.03649	3	-55	5.4057	920.25	3
68.87	1.1983	-0.048229	0.043332	3	-52.5	1.3591	921.75	3
69.743	0.91693	-0.025263	-0.093505	3	-53.5	0.99095	922.75	3
69.973	1.0107	0.0091865	-0.093505	1	-67	5.78	921.25	3
70.808	0.92865	-0.025263	-0.15052	3	-54	0.68262	923.25	3
71.145	1.0459	0.0091865	-0.12771	3	-55	0.076699	924.25	3
71.45	0.98728	0.0091865	-0.20754	3	-55.5	6.0838	924.75	3
72.367	1.1045	0.0091865	-0.013684	2	-68	0.44025	925.25	3
72.597	1.1045	0.0091865	-0.013684	3	-54.5	0.92192	922.75	3
72.896	0.97555	0.055119	-0.059296	1	-67.5	2.324	921.25	3
73.165	0.94038	0.032153	-0.047893	3	-52.5	5.438	920.25	3
73.314	0.94038	0.032153	-0.047893	3	-52.5	5.461	920.25	3
73.731	1.0811	0.0091865	-0.03649	3	-53.5	1.1459	922.25	3
74.043	0.9521	0.032153	-0.082102	3	-54.5	0.65501	923.25	3
74.326	1.1866	-0.048229	0.020525	3	-52.5	1.5923	921.75	3
74.331	1.1866	-0.048229	0.020525	1	-67.5	5.013	921.75	3
74.377	1.1866	-0.048229	0.020525	2	-68	0.27458	925.75	3
74.537	0.99901	0.043636	-0.082102	3	-52	1.6858	921.25	3
74.653	0.94038	0.055119	-0.10491	3	-52.5	1.6521	921.25	3
75.229	0.92865	0.055119	-0.10491	2	-62	5.9196	922.25	3
75.344	0.99901	0.055119	-0.070699	3	-55.5	0.018408	924.25	3
75.568	1.0811	0.043636	-0.070699	3	-55	1.5263	921.75	3
75.724	0.97555	0.066602	-0.093505	3	-56.5	6.0608	925.25	3
75.953	1.0694	0.032153	-0.059296	3	-53.5	5.1143	921.25	3
76.033	1.0694	0.032153	-0.059296	3	-54	1.9742	921.25	3
76.319	0.9521	0.066602	-0.10491	3	-54	5.3628	920.75	3
76.365	0.9521	0.066602	-0.10491	1	-67	6.0454	920.75	3
76.413	1.0342	0.078086	-0.082102	1	-67.5	1.3637	922.25	3
76.456	1.0342	0.078086	-0.082102	1	-69	0.27612	923.25	3
76.498	1.0342	0.078086	-0.082102	3	-56.5	0.32367	924.25	3
76.591	1.0576	0.055119	-0.070699	3	-57	0.053689	924.75	3
76.651	1.0811	0.032153	-0.047893	1	-69	6.0163	923.75	3
76.74	1.128	0.032153	-0.025087	3	-55	4.7231	921.75	3
76.935	1.0107	0.078086	-0.082102	3	-57.5	5.8184	925.75	3
77.277	1.1514	0.0091865	-0.0022806	2	-63	5.283	922.75	3
77.593	0.9521	0.078086	-0.10491	3	-54	5.4809	920.25	3
77.65	1.1045	0.055119	-0.047893	1	-66.5	5.9273	920.75	3
77.777	1.0107	0.078086	-0.093505	3	-56	0.67035	923.25	3
78.084	0.96383	0.089569	-0.10491	1	-66.5	1.7135	921.75	3
78.196	0.96383	0.089569	-0.10491	1	-66	1.7288	921.75	3
78.656	1.0811	0.043636	-0.059296	3	-56.5	6.0838	925.25	3
78.674	1.0694	0.055119	-0.059296	1	-66.5	0.76852	922.75	3
78.734	1.0576	0.043636	-0.082102	1	-65.5	2.2534	921.25	3
78.742	1.0576	0.043636	-0.082102	1	-65.5	0.15493	920.25	3
78.825	0.94038	0.078086	-0.10491	1	-65.5	5.8997	920.75	3
79.017	1.1163	0.032153	-0.047893	1	-67	1.2164	922.25	3
79.129	1.1163	0.032153	-0.047893	3	-55.5	1.31	922.25	3
79.784	1.2687	-0.059712	0.020525	3	-57	6.2464	924.75	3
80.199	1.1866	0.0091865	-0.0022806	1	-66	1.7089	921.75	3
80.39	1.1866	0.0091865	-0.0022806	2	-67	6.1098	925.75	3
80.809	1.2687	-0.036746	0.031928	1	-67	0.69796	922.75	3
81.075	0.96383	0.10105	-0.082102	1	-65.5	2.2043	921.25	3
81.305	0.96383	0.089569	-0.10491	3	-54.5	5.1496	920.75	3
81.535	0.97555	0.078086	-0.10491	3	-55.5	1.2088	922.25	3
82.107	1.1514	0.0091865	-0.03649	3	-56.5	0.23317	924.25	3
82.218	1.1514	0.0091865	-0.03649	3	-56.5	0.2347	924.25	3
82.324	1.1632	-0.025263	-0.025087	3	-56	0.52002	923.75	3
82.463	1.1397	-0.01378	-0.047893	3	-56.5	6.0117	925.25	3
82.713	1.0107	0.089569	-0.093505	2	-61	0.19635	921.25	3
82.755	1.0107	0.089569	-0.093505	2	-61.5	0.17641	921.25	3
82.947	0.98728	0.089569	-0.10491	1	-65.5	0.11658	920.25	3
83.671	0.97555	0.078086	-0.10491	3	-56.5	0.16567	924.25	3
84.095	1.1514	-0.0022966	-0.03649	1	-68.5	5.8936	923.75	3
84.365	0.9521	0.089569	-0.10491	1	-66	1.7012	921.75	3
84.478	0.9521	0.089569	-0.10491	3	-57.5	5.6834	925.75	3
84.733	0.98728	0.10105	-0.093505	1	-67.5	0.68722	922.75	3
84.741	0.98728	0.10105	-0.093505	3	-55.5	0.9388	922.75	3
84.787	0.98728	0.089569	-0.10491	1	-65.5	2.2381	921.25	3
84.905	0.98728	0.089569	-0.10491	3	-54	5.4963	920.25	3
85.09	1.0928	0.032153	-0.059296	1	-65	3.3134	920.25	3
85.434	0.96383	0.078086	-0.10491	1	-66	1.2793	922.25	3
85.836	0.97555	0.078086	-0.10491	3	-54.5	1.5064	921.75	3
86.101	1.0107	0.089569	-0.093505	3	-57.5	5.7171	925.75	3
86.594	0.97555	0.10105	-0.093505	1	-67	0.66728	922.75	3
86.784	1.0811	0.055119	-0.03649	1	-65.5	2.2135	921.25	3
86.903	1.0811	0.055119	-0.03649	1	-65.5	0.10278	920.25	3
87.245	1.128	0.043636	-0.03649	1	-65.5	2.7336	920.75	3
87.587	0.99901	0.10105	-0.093505	3	-56	0.63967	923.25	3
88.73	0.9521	0.078086	-0.11631	3	-56.5	5.6696	925.75	3
89.264	1.0107	0.089569	-0.093505	1	-68	0.87437	922.75	3
89.878	1.0107	0.078086	-0.093505	1	-66.5	5.9764	920.75	3
90.219	0.96383	0.078086	-0.10491	3	-54.5	1.2747	922.25	3
90.561	1.0342	0.078086	-0.070699	3	-55.5	0.73478	923.25	3
90.87	1.1163	0.032153	-0.025087	3	-55.5	0.71023	923.25	3
91.21	1.0576	0.066602	-0.070699	3	-56.5	0.12885	924.25	3
92.34	1.2804	-0.048229	0.054735	1	-66.5	1.7518	921.75	3
93.482	1.0342	0.089569	-0.082102	1	-66	3.3533	920.25	3
93.752	1.0694	0.066602	-0.059296	1	-66	5.9534	920.75	3
93.87	1.0694	0.066602	-0.059296	3	-54.5	1.1428	922.25	3
94.058	0.9521	0.078086	-0.093505	1	-67	1.333	922.25	3
94.175	0.9521	0.078086	-0.093505	3	-55.5	0.65961	923.25	3
94.898	0.9521	0.078086	-0.10491	3	-55.5	0.43872	923.75	3
95.091	0.92865	0.078086	-0.11631	3	-54	1.5033	921.75	3
95.814	0.98728	0.089569	-0.093505	3	-55	0.91272	922.75	3
96.462	1.0694	0.078086	-0.070699	1	-66	5.8813	920.75	3
96.73	1.0225	0.10105	-0.070699	1	-67	4.3473	922.25	3
97.305	1.0459	0.078086	-0.070699	3	-57	6.1114	924.75	3
98.562	1.1514	0.0091865	-0.025087	3	-54	4.8259	921.25	3
98.756	0.9521	0.078086	-0.10491	1	-65.5	0.1488	920.25	3
99.407	1.3273	-0.059712	0.043332	3	-55	0.69796	923.25	3
100.29	1.1749	-0.0022966	-0.013684	1	-66	1.7027	921.75	3
100.68	1.128	0.032153	-0.025087	3	-57	5.8951	925.25	3
100.83	1.128	0.032153	-0.025087	2	-67	0.18408	925.25	3
100.94	1.128	0.032153	-0.025087	1	-67.5	0.66728	922.75	3
101.13	1.0811	0.066602	-0.059296	1	-66	2.1737	921.25	3
101.7	0.99901	0.10105	-0.093505	1	-66	5.8368	920.75	3
101.82	0.99901	0.10105	-0.093505	1	-67	1.2011	922.25	3
102.24	1.1866	-0.0022966	-0.025087	3	-56.5	0.072097	924.25	3
102.4	1.1866	-0.0022966	-0.025087	3	-56.5	6.0914	924.75	3
103.24	1.0459	0.078086	-0.070699	2	-67	6.1144	925.75	3
103.39	1.0459	0.078086	-0.070699	3	-56.5	5.9028	925.25	3
103.58	1.0576	0.078086	-0.059296	3	-55	0.92039	922.75	3
103.81	0.96383	0.078086	-0.093505	3	-54	4.8673	921.25	3
103.96	1.0342	0.078086	-0.070699	3	-54	4.8735	921.25	3
104.19	1.128	0.032153	-0.025087	1	-65.5	0.19328	920.25	3
104.61	1.0694	0.055119	-0.070699	1	-66.5	1.2671	922.25	3
105.57	1.0225	0.089569	-0.082102	1	-66	1.6997	921.75	3
106.91	0.98728	0.089569	-0.082102	3	-54.5	5.3797	920.25	3
106.99	0.98728	0.089569	-0.082102	3	-54.5	5.079	920.75	3
107.3	0.97555	0.089569	-0.10491	3	-54	5.0759	920.75	3
107.37	0.97555	0.089569	-0.10491	3	-55	1.129	922.25	3
107.87	0.96383	0.10105	-0.093505	3	-55.5	0.60132	923.25	3
108.9	1.0811	0.055119	-0.059296	3	-56	0.37122	923.75	3
109.32	1.0342	0.089569	-0.070699	3	-54	1.4849	921.75	3
109.82	0.99901	0.078086	-0.082102	2	-67	6.2264	925.75	3
110.09	1.0576	0.055119	-0.059296	2	-67	0.24697	925.25	3
110.35	0.96383	0.089569	-0.093505	1	-68	0.71023	922.75	3
110.47	0.96383	0.089569	-0.093505	3	-54	1.6966	921.25	3
110.74	0.98728	0.10105	-0.082102	3	-54	5.3904	920.25	3
110.85	0.98728	0.10105	-0.082102	1	-66.5	0.056757	920.25	3
111.04	1.1514	0.02067	-0.013684	3	-54	1.9512	920.75	3
111.39	1.0107	0.10105	-0.093505	1	-69	0.16567	923.25	3
111.5	1.0107	0.10105	-0.093505	1	-69.5	0.15953	923.25	3
111.73	0.97555	0.10105	-0.082102	3	-56.5	6.2724	924.25	3
112.2	0.96383	0.089569	-0.082102	3	-54.5	1.3438	921.75	3
112.47	0.96383	0.10105	-0.10491	3	-57	5.5285	925.75	3
112.71	1.1045	0.055119	-0.025087	3	-57	5.7647	925.25	3
113.02	0.98728	0.089569	-0.093505	3	-55	0.77926	922.75	3
113.21	0.97555	0.089569	-0.093505	3	-54	1.6429	921.25	3
113.4	0.97555	0.089569	-0.082102	3	-54	4.7845	921.25	3
113.79	0.94038	0.066602	-0.10491	3	-54	5.1296	920.75	3
113.98	1.2804	-0.048229	0.031928	3	-54.5	1.1766	922.25	3
114.1	1.2804	-0.048229	0.031928	3	-54.5	1.1689	922.25	3
114.26	0.96383	0.089569	-0.082102	3	-55	0.65961	923.25	3
114.84	1.0576	0.055119	-0.082102	3	-55.5	0.3206	923.75	3
115.11	1.2101	-0.01378	0.020525	1	-67	1.7165	921.75	3
115.85	0.96383	0.10105	-0.093505	1	-68.5	0.80687	922.75	3
116.2	0.9521	0.089569	-0.10491	3	-54.5	5.3475	920.25	3
116.74	0.96383	0.089569	-0.082102	3	-55	1.0922	922.25	3
117.27	0.98728	0.089569	-0.093505	3	-56.5	6.027	924.75	3
117.54	0.98728	0.10105	-0.082102	3	-56	0.32981	923.75	3
117.66	0.98728	0.10105	-0.082102	1	-69	6.0255	923.75	3
117.74	0.98728	0.10105	-0.082102	1	-66.5	1.8669	921.75	3
117.98	0.96383	0.066602	-0.082102	1	-66	1.9313	921.75	3
118.25	0.98728	0.078086	-0.070699	3	-57	6.1221	925.25	3
118.59	0.96383	0.055119	-0.082102	1	-67	0.91732	922.75	3
118.78	0.99901	0.066602	-0.059296	3	-54.5	5.122	921.25	3
118.9	0.99901	0.066602	-0.059296	1	-66	0.26691	920.25	3
119.09	0.92865	0.055119	-0.082102	3	-54.5	5.3321	920.75	3
119.21	0.92865	0.055119	-0.082102	3	-54.5	5.2907	920.75	3
119.4	0.9521	0.066602	-0.082102	3	-55	1.31	922.25	3
119.64	1.1163	0.0091865	-0.025087	1	-67.5	0.26998	923.25	3
119.72	1.1163	0.0091865	-0.025087	1	-69	2.4053	924.25	3
120.98	1.2921	-0.036746	0.054735	3	-55.5	0.8575	922.75	3
121.25	0.94038	0.10105	-0.082102	3	-54.5	4.7845	921.25	3
121.68	1.0107	0.089569	-0.082102	1	-66.5	5.8951	920.75	3
121.95	1.0928	0.055119	-0.047893	3	-54.5	1.0999	922.25	3
122.1	0.9521	0.078086	-0.093505	3	-54.5	1.1275	922.25	3
122.33	0.97555	0.089569	-0.082102	1	-68	0.29146	923.25	3
123.21	0.9521	0.089569	-0.082102	3	-56.5	5.6251	925.75	3
123.79	1.0225	0.078086	-0.070699	3	-55	0.89278	922.75	3
123.91	1.0225	0.078086	-0.070699	3	-55	0.8667	922.75	3
124.33	1.2921	-0.048229	0.054735	3	-54	5.3597	920.25	3
124.52	1.1632	-0.0022966	-0.013684	3	-54	5.0529	920.75	3
124.83	0.9521	0.078086	-0.10491	3	-55	1.0891	922.25	3
125.6	0.99901	0.10105	-0.082102	1	-69	5.981	923.75	3
125.72	0.99901	0.10105	-0.082102	3	-56	0.26998	923.75	3
125.91	0.99901	0.10105	-0.093505	1	-66.5	1.7641	921.75	3
126.64	1.128	0.02067	-0.03649	3	-55	0.80227	922.75	3
126.75	1.128	0.02067	-0.03649	1	-66	2.2503	921.25	3
126.95	1.1045	0.055119	-0.025087	3	-53.5	5.3367	920.25	3
127.14	0.99901	0.089569	-0.082102	3	-53.5	5.0514	920.75	3
127.33	1.0576	0.089569	-0.059296	1	-65.5	5.9258	920.75	3
127.49	0.9521	0.078086	-0.082102	3	-55	0.57371	923.25	3
128.04	1.128	0.0091865	-0.047893	3	-56	6.0132	924.75	3
128.36	1.0811	0.055119	-0.03649	3	-55.5	0.32827	923.75	3
128.47	1.0811	0.055119	-0.03649	3	-54	1.4266	921.75	3
129.51	1.0342	0.078086	-0.15052	3	-54	5.033	921.25	3
129.78	1.0694	0.02067	-0.11631	3	-54	5.6803	920.25	3
130.86	1.1983	-0.01378	-0.047893	2	-64.5	1.129	924.25	3
131.09	1.1983	-0.01378	-0.047893	3	-57	6.251	924.75	3
131.29	1.1983	-0.01378	-0.047893	3	-56.5	0.52309	923.75	1
131.67	1.0576	0.066602	-0.11631	3	-54.5	4.7599	921.75	1
131.79	1.0576	0.066602	-0.11631	3	-54.5	1.6091	921.75	1
133.14	1.0811	0.032153	-0.11631	3	-54	5.3091	920.75	1
134.37	1.0928	0.089569	-0.12771	2	-69.5	4.2384	924.75	1
134.6	1.0928	0.089569	-0.12771	3	-55.5	6.0899	923.75	1
134.79	1.0928	0.089569	-0.12771	3	-54	0.84983	921.75	1
136.03	1.0107	0.12402	0.11175	3	-59	0.17794	924.25	1
137.78	0.92865	0.30775	0.066138	3	-50	5.9227	920.25	1
138.09	0.87003	0.42258	-0.24174	1	-68	5.3106	920.75	1
138.28	0.79967	0.46851	-0.23034	1	-66	6.0408	920.75	1
138.67	0.78795	0.48	-0.025087	3	-50.5	6.2786	922.25	1
139.4	0.83485	0.49148	0.077541	3	-53	2.1215	924.75	1
140.7	0.69414	0.61779	0.32841	1	-63.5	4.8014	925.25	1
140.89	0.69414	0.61779	0.32841	1	-61	0.948	922.75	1
141.54	0.67069	0.67521	0.44244	1	-59	1.1137	920.25	1
142.88	0.69414	0.62928	0.55647	1	-59.5	0.51388	921.75	1
143.69	0.69414	0.62928	0.55647	1	-59	1.5892	921.25	1
185.44	0.072698	0.97377	-0.093505	1	-54	0.72557	921.25	4
185.56	0.072698	0.97377	-0.093505	2	-61.5	0.35282	921.25	4
186.42	-0.20871	1.0082	-0.25315	2	-63	5.1097	920.75	4
187.32	-0.24389	1.0656	-0.26455	1	-55	5.6834	924.25	4
188.61	0.13132	0.97377	0.0091224	2	-60.5	4.8597	921.75	4
190.94	0.1196	1.0197	-0.093505	1	-54	1.7073	920.75	4
192.38	-0.044557	1.0656	-0.13912	2	-66	1.7641	923.75	4
192.57	-0.044557	1.0656	-0.13912	2	-64	0.099709	921.75	4
193.98	0.014071	1.0656	-0.13912	1	-58.5	3.8978	921.25	4
198.24	0.10787	0.93932	-0.18473	2	-68.5	4.2353	921.25	1
253.1	0.69414	0.85894	0.11175	2	-63	0.7992	924.75	3
254.55	0.74105	0.82449	0.16876	3	-60	5.9979	925.25	3
255.34	0.82312	0.81301	0.20297	3	-56.5	5.3521	920.25	3
256.61	0.65897	0.88191	-0.093505	3	-57.5	5.3597	923.25	3
256.89	0.65897	0.88191	-0.093505	3	-58	5.1787	924.25	3
257.33	0.48309	0.93932	-0.10491	2	-60	6.1881	924.75	3
258.13	0.57689	0.80152	-0.070699	2	-57	5.5699	921.75	3
259.47	0.58862	0.89339	0.0091224	3	-58.5	5.2938	922.75	3
260.18	0.57689	0.85894	-0.059296	3	-61	0.28839	920.25	3
262.22	0.56517	0.92784	-0.03649	3	-59.5	5.1925	923.75	3
262.62	0.56517	0.92784	-0.03649	2	-59.5	2.3439	921.75	3
264.15	0.58862	0.87042	0.031928	3	-60	5.4778	922.75	3
264.93	0.51826	0.95081	-0.082102	3	-59	1.3254	920.25	3
265.61	0.55344	0.89339	-0.0022806	3	-60.5	5.981	922.25	3
266.48	0.60034	0.87042	-0.0022806	2	-61	6.277	924.25	3
266.95	0.60034	0.87042	-0.0022806	3	-59.5	4.9011	923.75	3
270.72	0.58862	0.90487	0.043332	3	-62	0.81454	923.25	3
276.66	0.23685	0.87042	0.066138	3	-57.5	0.6274	920.75	3
276.81	0.23685	0.87042	0.066138	3	-58	0.75012	920.75	3
278.53	0.70587	0.81301	0.32841	1	-61	4.019	921.75	3
284.31	0.50654	0.95081	0.0091224	3	-62	4.7293	924.25	3
284.9	0.50654	0.95081	0.0091224	2	-59.5	1.2778	921.75	3
286.39	0.69414	0.74411	0.22578	1	-58	5.395	920.25	3
286.46	0.69414	0.74411	0.22578	3	-55	5.0238	920.25	3
286.7	0.75277	0.64076	0.21438	1	-59.5	6.1697	920.75	3
286.9	0.75277	0.64076	0.21438	1	-61	3.9301	922.25	3
287.86	0.69414	0.5489	0.51086	3	-58.5	0.036816	925.75	3
287.92	0.97555	0.42258	0.43103	3	-56	6.1911	921.25	3
287.93	0.97555	0.42258	0.43103	1	-63.5	6.0976	921.25	3
288.08	0.87003	0.50296	0.2942	3	-53.5	6.254	922.25	3
288.12	0.82312	0.51445	0.10035	3	-53.5	5.892	923.25	3
288.15	0.87003	0.56038	0.21438	3	-54	5.6711	924.25	3
288.23	0.87003	0.56038	0.21438	3	-54	5.6895	924.25	3
289.16	0.8583	0.5489	0.16876	1	-63.5	1.3039	923.75	3
290.97	0.8114	0.59483	0.37402	3	-56	4.7032	920.75	3
292.36	0.7645	0.5489	0.3056	1	-68	0.34054	921.75	3
292.57	0.70587	0.59483	0.45384	1	-64.5	4.8044	920.25	3
292.64	0.61207	0.56038	0.21438	2	-65	0.56757	920.75	3
292.89	0.87003	0.56038	0.38542	3	-55	0.75318	922.25	3
293.48	0.89348	0.51445	0.43103	3	-56.5	5.6435	924.75	3
293.8	0.83485	0.53741	0.43103	3	-56	6.1144	923.75	3
294	0.69414	0.56038	0.32841	3	-52	3.9761	921.75	3
294.08	0.69414	0.56038	0.32841	3	-52	0.77313	921.75	3
294.16	0.69414	0.56038	0.32841	2	-65.5	1.2118	921.75	3
294.28	0.75277	0.5489	0.24859	2	-69.5	1.0063	925.75	3
294.49	0.9052	0.43406	-0.025087	3	-54	1.3929	925.25	3
295.04	0.87003	0.33072	-0.082102	3	-50.5	2.7259	921.25	3
295.14	0.91693	0.31923	-0.047893	2	-64.5	5.2109	920.25	3
295.15	0.91693	0.3422	-0.03649	3	-50	5.9074	920.25	3
295.16	0.9052	0.2733	-0.025087	3	-51	2.1108	920.75	3
295.18	0.98728	0.26182	0.077541	3	-54.5	1.2747	922.25	3
299.34	1.1163	0.043636	0.3056	3	-55.5	0.33594	924.25	3
299.46	0.94038	0.21588	0.22578	3	-56	6.2004	924.75	3
299.94	1.1163	0.078086	0.19157	3	-52	1.6659	921.75	3
300.74	1.0576	0.12402	0.15736	3	-54	5.0606	921.25	3
300.94	0.99901	0.12402	0.12315	3	-53	1.8208	921.25	3
301.1	0.96383	0.12402	0.13456	3	-53	5.8337	920.25	3
301.26	0.92865	0.12402	0.12315	3	-53	5.8659	920.25	3
301.46	1.128	0.043636	0.18017	3	-52.5	5.3214	920.75	3
302.22	1.2452	-0.0022966	0.25999	3	-55	6.0991	924.25	3
302.47	0.99901	0.11254	0.14596	3	-56	5.889	924.75	3
302.83	1.2804	-0.048229	0.27139	3	-53	1.4051	921.75	3
303.23	0.99901	0.10105	0.13456	3	-57.5	5.5162	925.75	3
303.51	1.0342	0.10105	0.16876	3	-54	0.78386	922.75	3
304.19	1.0107	0.1355	0.16876	3	-53.5	5.2339	920.75	3
304.39	0.94038	0.12402	0.11175	3	-54	5.329	920.75	3
304.5	0.94038	0.12402	0.11175	3	-54.5	1.2349	922.25	3
305.72	1.0107	0.10105	0.12315	3	-58.5	5.3367	925.75	1
305.97	1.1632	0.032153	0.20297	3	-58	5.6911	925.25	1
306.57	0.91693	0.10105	0.13456	3	-54	4.9594	921.25	1
306.89	0.96383	0.10105	0.10035	3	-53.5	5.2892	920.75	1
307.77	1.1514	0.055119	0.19157	3	-56.5	0.17334	924.25	1
308.06	1.1397	0.032153	0.21438	3	-56	0.27765	923.75	1
308.3	1.0811	0.078086	0.23718	3	-55.5	4.9548	921.75	1
308.78	1.1866	0.032153	0.2828	3	-57.5	4.5237	922.75	1
309.22	1.0811	0.12402	0.2828	2	-67.5	2.2503	920.25	1
309.38	0.9052	0.28478	0.37402	3	-58	0.71944	923.25	1
309.78	1.1632	0.032153	0.2828	3	-56	0.46019	923.75	1
309.99	0.82312	0.16995	0.10035	3	-55	0.3881	923.75	1
311.76	1.128	0.0091865	0.24859	3	-54	1.1229	922.25	1
313.02	0.97555	0.066602	0.14596	3	-55	0.67955	923.75	1
314.18	0.89348	0.066602	0.13456	3	-55	0.98328	922.75	1
314.7	0.92865	0.078086	0.16876	3	-52	5.5392	920.25	1
318.12	1.1163	0.0091865	0.3056	3	-58.5	0.44332	923.25	1
321.47	1.257	-0.059712	0.35121	3	-59	5.5469	924.75	1
322.88	1.0459	0.078086	0.2942	3	-59	0.5415	922.75	1
323.8	1.0928	0.066602	0.3056	3	-58	5.1051	920.75	1
326.49	1.2101	-0.01378	0.33981	3	-57.5	4.6572	921.25	1
329.91	1.1749	0.0091865	0.33981	3	-56	5.5269	920.75	1
335.22	1.1163	0.055119	0.20297	3	-57	4.8658	920.75	4
336.69	1.1749	0.0091865	0.27139	3	-58.5	5.8997	923.75	4
351.1	1.0928	0.10105	0.38542	1	-67.5	2.0402	920.75	2
351.23	1.0928	0.10105	0.38542	1	-66.5	0.84676	922.25	2
354.09	1.1397	0.21588	0.52226	1	-68	5.0453	923.25	2
356.74	1.1397	0.21588	0.52226	1	-67	4.7661	923.25	2
361.15	0.99901	0.10105	0.317	3	-57	5.6589	920.25	2
361.8	1.1749	-0.025263	0.36262	3	-58.5	4.6019	922.25	2
362.33	1.0107	0.055119	0.23718	3	-60	5.6742	924.75	2
363.67	1.1397	0.032153	0.33981	3	-59.5	0.64887	922.75	2
363.88	1.1397	0.032153	0.33981	3	-58	4.7354	921.25	2
364.2	0.99901	0.1355	0.24859	3	-57	5.1051	920.75	2
364.6	1.1514	0.0091865	0.36262	3	-56	0.69336	922.25	2
364.81	1.2101	0.032153	0.27139	3	-57	0.033748	923.25	2
365.05	0.92865	0.2044	0.24859	3	-55.5	5.8583	924.25	2
365.42	0.99901	0.2733	0.43103	1	-65	5.8782	923.75	2
365.46	0.99901	0.2733	0.43103	1	-63.5	4.8842	921.75	2
365.7	0.94038	0.2733	0.44244	1	-66.5	2.011	925.75	2
365.98	0.79967	0.43406	0.44244	3	-53	5.4456	922.75	2
366.27	0.62379	0.53741	0.32841	3	-53	3.9147	921.25	2
366.51	0.67069	0.57186	0.25999	3	-53.5	4.2292	921.25	2
366.59	0.67069	0.57186	0.25999	1	-65	0.10738	921.25	2
367.04	0.64724	0.74411	0.12315	3	-55.5	4.7891	920.75	2
367.17	0.64724	0.74411	0.12315	1	-58.5	5.3628	920.75	2
367.54	0.69414	0.75559	0.41963	1	-60.5	0.5507	923.25	2
367.66	0.69414	0.75559	0.41963	3	-58	5.5346	923.25	2
369.46	0.45964	0.80152	0.33981	3	-54.5	5.2984	921.25	2
398.4	0.2603	1.0542	-0.070699	2	-56	1.2901	920.25	2
399.63	0.52999	0.87042	-0.013684	2	-61	4.2706	924.75	2
400.49	0.48309	0.95081	-0.082102	2	-62.5	3.7828	925.75	2
401.44	0.42446	0.97377	-0.20754	3	-57.5	6.1973	921.25	2
402.3	0.41273	0.95081	-0.18473	2	-57	0.84983	920.75	2
402.47	0.41273	0.95081	-0.18473	3	-59	0.58291	920.75	2
403.61	0.52999	0.87042	-0.19613	3	-59	4.2399	924.25	2
403.9	0.52999	0.87042	-0.19613	3	-59	0.69183	924.75	2
404.15	0.52999	0.87042	-0.19613	3	-59.5	0.53689	924.75	2
405.05	0.47136	0.89339	-0.19613	1	-59.5	0.76085	925.75	2
405.83	0.47136	0.89339	-0.19613	2	-64.5	0.26845	922.75	2
406.28	0.47136	0.89339	-0.19613	2	-60.5	4.8397	920.25	2
406.65	0.28376	0.96229	-0.24174	2	-60	1.106	920.75	2
406.81	0.28376	0.96229	-0.24174	3	-58.5	4.5314	922.25	2
407.75	0.18995	0.97377	-0.0022806	2	-61.5	4.9333	924.75	2
408.04	0.44791	0.88191	0.22578	3	-57.5	4.7262	921.75	2
409.07	0.41273	0.93932	-0.025087	3	-59.5	0.50008	922.75	2
409.31	0.41273	0.93932	-0.025087	3	-59	1.3484	921.25	2
410.02	0.36583	0.93932	-0.070699	2	-57.5	0.96487	920.75	2
411.47	0.36583	0.96229	-0.070699	1	-65.5	3.5788	923.75	4
413.74	0.2603	1.0197	-0.15052	2	-61	6.1421	923.25	4
414.03	0.2603	1.0197	-0.15052	1	-58.5	1.5294	924.25	4
415.07	0.36583	0.96229	-0.13912	1	-59.5	0.58598	921.75	4
421.07	-0.056282	1.0427	-0.11631	1	-57.5	4.9808	920.25	4
422.43	0.15478	0.97377	0.020525	1	-58	0.018408	923.25	4
423.78	0.15478	0.97377	0.020525	1	-58	0.54763	921.75	4
452.89	0.65897	0.85894	0.043332	1	-59.5	1.6904	921.75	4
454.01	0.65897	0.85894	0.043332	2	-61	0.51542	920.25	4
454.39	0.65897	0.85894	0.043332	1	-59	5.4456	920.75	4
456.35	0.65897	0.85894	0.043332	2	-62	0.17027	921.25	4
456.89	0.65897	0.85894	0.043332	1	-59	6.139	920.75	2
459.81	0.47136	0.98526	-0.013684	2	-61	4.0543	920.25	2
466.36	0.51826	0.91636	-0.03649	1	-60	0.33287	920.25	2
467.94	0.51826	0.91636	-0.03649	2	-60.5	3.9914	920.25	2
468.35	0.68242	0.83597	0.031928	2	-63	5.7555	922.25	2
470.06	0.68242	0.83597	0.031928	2	-60	4.2031	920.25	2
470.32	0.55344	0.92784	0.020525	3	-60	6.1697	920.75	2
470.36	0.55344	0.92784	0.020525	1	-58	5.7294	922.25	2
470.4	0.55344	0.92784	0.020525	2	-66	1.175	924.25	2
471.54	0.55344	0.92784	0.020525	2	-60.5	6.0009	921.25	2
471.62	0.55344	0.92784	0.020525	2	-58	0.45252	920.75	2
471.74	0.55344	0.92784	0.020525	1	-57.5	0.25924	920.75	2
472.04	0.55344	0.92784	0.020525	2	-62.5	2.0785	923.25	2
473.71	0.62379	0.89339	0.031928	3	-62.5	5.9319	921.25	2
473.96	0.62379	0.89339	0.031928	2	-60.5	0.90505	920.25	2
474.33	0.62379	0.89339	0.031928	2	-62.5	2.2212	922.25	2
477.13	0.62379	0.89339	0.031928	2	-61.5	5.2309	921.75	2
481.17	0.69414	0.81301	0.0091224	2	-60.5	5.5515	921.25	2
483.63	0.69414	0.81301	0.0091224	2	-61	5.5438	921.25	2
487.13	0.57689	0.90487	-0.025087	2	-65	0.8667	923.25	2
488.8	0.40101	0.98526	0.066138	3	-62	1.9098	920.25	2
489.43	0.20168	1.0427	0.054735	2	-60.5	2.5648	923.25	2
490.47	0.20168	1.0427	0.054735	1	-58.5	0.17794	921.75	2
491.07	0.36583	0.96229	0.088944	2	-58	4.2706	920.25	2
491.15	0.36583	0.96229	0.088944	1	-58	0.11658	920.25	2
491.48	0.56517	0.91636	0.14596	3	-66.5	3.8211	922.25	2
491.78	0.56517	0.91636	0.14596	2	-60	1.6613	923.25	2
492.58	0.45964	0.95081	0.10035	3	-64	0.95414	921.75	2
492.67	0.45964	0.95081	0.10035	2	-58.5	6.1421	921.75	2
493.26	0.50654	0.90487	0.020525	1	-58	5.303	921.25	2
493.56	0.49481	0.90487	0.077541	2	-55.5	5.033	920.25	2
493.68	0.49481	0.90487	0.077541	1	-57.5	4.4593	920.75	2
496	0.17823	1.0082	-0.03649	1	-60.5	5.8644	921.25	2
496.92	0.1665	1.0427	-0.03649	1	-61	5.4057	922.25	2
499.94	0.20168	0.97377	-0.03649	1	-63.5	1.399	922.25	2
502.76	0.17823	0.97377	-0.070699	2	-59	0.12272	922.25	2
503.53	0.15478	0.95081	-0.070699	2	-62	6.208	924.75	2
503.94	0.17823	0.84746	-0.15052	2	-58	5.5622	921.75	2
504.15	0.17823	0.84746	-0.15052	2	-58	5.5622	921.75	2
506.43	0.1196	0.99674	-0.11631	2	-61	1.0247	922.25	2
507.44	-0.032831	0.95081	-0.21894	1	-59.5	3.9209	924.25	2
509.28	0.10787	0.95081	-0.082102	1	-59	0.22089	922.75	2
509.57	0.10787	0.95081	-0.082102	1	-57.5	1.8116	921.25	2
510.46	0.20168	0.95081	-0.03649	1	-58	1.1198	922.25	2
510.79	0.20168	0.95081	-0.03649	2	-62.5	6.2817	923.25	2
511.94	0.15478	1.0427	-0.059296	1	-55.5	1.5202	923.75	2
513.26	0.15478	1.0082	-0.013684	2	-60	4.2905	921.25	2
513.43	0.15478	1.0082	-0.013684	2	-61.5	4.2246	921.25	2
513.73	0.15478	1.0082	-0.013684	1	-56.5	5.5208	920.25	2
513.86	0.15478	1.0082	-0.013684	2	-67.5	1.1965	920.25	2
515.51	0.2134	0.96229	0.0091224	1	-58.5	0.66421	921.75	2
573.02	0.50654	0.95081	-0.10491	1	-62.5	0.14266	922.75	3
573.03	0.50654	0.95081	-0.10491	3	-60.5	0.43872	921.25	3
573.98	0.50654	0.93932	-0.070699	1	-61.5	0.3252	921.75	3
574.83	0.50654	0.93932	-0.070699	3	-61	0.49701	921.25	3
575.31	0.50654	0.91636	-0.070699	3	-60	4.1157	920.75	3
576.08	0.54171	0.90487	-0.070699	3	-63	5.4932	923.75	3
578.4	0.56517	0.93932	-0.059296	2	-58	6.073	921.75	3
578.92	0.56517	0.93932	-0.059296	2	-59.5	1.6398	922.75	3
579.47	0.52999	0.92784	-0.059296	2	-57.5	0.77619	920.25	3
579.73	0.51826	0.91636	-0.093505	3	-61.5	5.9718	922.25	3
579.99	0.51826	0.91636	-0.093505	3	-62	2.1921	923.25	3
581.45	0.7176	0.81301	0.0091224	2	-58	0.92806	920.25	3
581.75	0.7176	0.81301	0.0091224	2	-58	0.57831	920.75	3
581.87	0.7176	0.81301	0.0091224	2	-60	1.6245	923.25	3
582.14	0.7176	0.81301	0.0091224	2	-62	1.0738	923.75	3
582.48	0.7176	0.81301	0.0091224	2	-59	2.235	922.75	3
582.61	0.50654	0.92784	-0.059296	2	-57	1.3023	920.25	3
582.7	0.50654	0.92784	-0.059296	3	-59.5	0.77159	920.75	3
582.74	0.50654	0.92784	-0.059296	3	-60	0.78386	920.75	3
582.79	0.50654	0.92784	-0.059296	3	-61.5	2.304	923.25	3
583.86	0.64724	0.87042	-0.03649	3	-59.5	4.2921	920.25	3
584.08	0.52999	0.91636	-0.070699	2	-59	6.0163	922.25	3
584.8	0.62379	0.91636	-0.013684	1	-65	5.1281	924.75	3
585.1	0.62379	0.91636	-0.013684	1	-61.5	1.1321	921.75	3
585.67	0.62379	0.91636	-0.013684	2	-59.5	5.6681	922.75	3
586.13	0.45964	0.93932	-0.11631	2	-56.5	1.5432	920.25	3
586.26	0.45964	0.93932	-0.11631	3	-59	4.0374	920.75	3
586.44	0.45964	0.93932	-0.11631	2	-59	5.2815	923.25	3
588.17	0.70587	0.82449	-0.0022806	2	-58.5	5.2784	922.75	3
588.63	0.70587	0.82449	-0.0022806	2	-58	0.92806	920.25	3
590.23	0.63552	0.84746	-0.070699	2	-59.5	5.3214	922.75	3
590.87	0.68242	0.81301	-0.025087	2	-58	1.0094	920.75	3
591.05	0.68242	0.81301	-0.025087	3	-60	4.2	920.75	3
591.17	0.68242	0.81301	-0.025087	2	-58.5	6.1006	922.25	3
591.56	0.68242	0.81301	-0.025087	3	-61.5	4.9087	923.75	3
591.82	0.68242	0.81301	-0.025087	3	-60	6.0055	921.75	3
592.82	0.82312	0.73263	0.054735	2	-57.5	0.15493	921.25	3
593.34	0.82312	0.73263	0.054735	3	-61	4.0328	920.75	3
594.15	0.82312	0.73263	0.054735	1	-62	0.28379	921.75	3
594.75	0.82312	0.73263	0.054735	3	-61	5.7003	921.25	3
595.13	0.82312	0.73263	0.054735	2	-58.5	5.754	920.75	3
597.63	0.52999	0.85894	0.088944	1	-58.5	0.5415	920.25	3
597.85	0.52999	0.85894	0.088944	1	-59.5	5.4855	922.25	3
597.9	0.52999	0.85894	0.088944	2	-67.5	1.8822	923.75	3
597.94	0.52999	0.85894	0.088944	1	-59	1.017	920.25	3
598.89	-0.11491	1.0427	-0.013684	1	-56	1.3606	921.75	3
598.98	-0.11491	1.0427	-0.013684	2	-58.5	5.9288	921.75	3
599.2	0.14305	0.82449	-0.025087	2	-62.5	3.9914	925.75	3
599.76	0.037521	1.0312	-0.059296	2	-66.5	4.7063	920.25	3
600.45	-0.0093803	1.0542	-0.11631	1	-59	0.18101	923.25	3
602.82	0.22513	1.0197	-0.025087	1	-56.5	4.7922	921.25	3
603.27	0.18995	1.1001	-0.013684	2	-67.5	1.6475	920.75	3
604.18	0.14305	0.99674	-0.070699	2	-65.5	6.254	921.75	3
605.18	0.14305	0.99674	-0.070699	1	-58	1.2287	922.75	3
605.39	0.14305	0.99674	-0.070699	1	-57.5	5.5346	921.25	3
606.22	0.35411	0.92784	0.088944	1	-58	0.82682	923.25	3
606.87	0.35411	0.92784	0.088944	2	-64.5	2.1537	923.75	3
607.52	0.35411	0.92784	0.088944	1	-58.5	5.5346	925.25	3
608.09	0.28376	0.99674	-0.0022806	1	-57.5	5.935	920.25	3
609.03	0.1665	0.97377	-0.0022806	1	-57.5	1.4603	924.25	3
609.21	0.1665	0.97377	-0.0022806	2	-66.5	4.7109	924.75	3
609.29	0.27203	0.93932	0.066138	1	-59.5	5.7187	925.75	3
609.33	0.27203	0.93932	0.066138	1	-59.5	0.30526	925.25	3
609.73	-0.068007	1.0312	-0.059296	3	-60	5.326	921.25	3
609.94	0.072698	0.96229	-0.0022806	1	-56	1.0646	920.75	3
609.99	0.072698	0.96229	-0.0022806	2	-58	5.2493	920.75	3
610.12	0.072698	0.96229	-0.0022806	3	-62	5.5239	922.25	3
612.15	0.037521	0.98526	-0.10491	2	-61.5	0.21322	922.75	3
613.26	0.037521	0.98526	-0.10491	2	-59.5	6.0101	923.25	3
614.25	0.037521	0.98526	-0.10491	2	-56.5	5.7662	921.75	3
615.53	0.072698	0.97377	-0.070699	2	-57.5	0.021476	920.25	3
618.7	0.072698	1.0886	-0.31016	2	-60	5.5193	922.75	3
626.83	0.14305	1.0197	-0.0022806	2	-61	1.7058	920.25	3
630.53	0.0023451	0.98526	0.077541	2	-59.5	4.177	921.25	3
631.93	0.33066	0.97377	0.11175	3	-59.5	4.5084	924.25	3
632.54	0.58862	0.82449	0.043332	1	-58	5.9979	924.75	3
633.47	0.49481	0.95081	-0.17333	1	-58.5	5.6404	925.25	3
635.17	0.50654	0.92784	-0.20754	1	-58	1.5417	922.25	3
636.57	0.64724	0.84746	-0.13912	1	-59	0.66421	923.75	3
639.58	0.47136	0.90487	-0.31016	3	-58.5	4.7185	922.25	3
640.54	0.62379	0.84746	-0.24174	3	-59.5	3.8089	924.75	3
640.84	0.62379	0.84746	-0.24174	3	-58.5	4.3749	923.75	3
641.32	0.67069	0.79004	-0.31016	3	-58	5.303	921.75	3
641.67	0.67069	0.79004	-0.31016	2	-61.5	4.4685	925.75	3
642.15	0.67069	0.79004	-0.31016	3	-59.5	4.4716	922.75	3
642.67	0.54171	0.87042	-0.26455	3	-60.5	4.7937	921.25	3
643.86	0.49481	0.91636	-0.24174	2	-63	2.5035	923.25	3
659.97	1.0107	0.37665	0.24859	3	-56.5	1.31	923.25	3
660.54	0.96383	0.2044	0.031928	3	-54.5	1.7211	921.75	3
660.67	0.96383	0.2044	0.031928	3	-54	4.9041	921.75	3
661.24	1.0459	0.16995	-0.10491	3	-54	0.23623	925.25	3
661.38	0.94038	0.19292	-0.15052	3	-51	1.6199	922.75	3
661.86	0.94038	0.14698	-0.16192	3	-50.5	6.231	920.25	3
662.16	0.94038	0.1355	-0.23034	2	-67	0.8575	920.75	3
662.25	0.94038	0.1355	-0.23034	3	-51.5	5.9104	920.75	3
662.34	0.94038	0.1355	-0.23034	2	-66	0.81915	920.75	3
662.47	0.92865	0.12402	-0.21894	3	-51.5	1.8623	922.25	3
662.56	0.92865	0.12402	-0.21894	3	-52	1.853	922.25	3
662.82	0.9521	0.16995	-0.20754	3	-51.5	1.5585	921.75	3
662.92	1.0342	0.15847	-0.20754	1	-68	2.0448	922.75	3
667.78	1.0694	0.089569	-0.03649	3	-54.5	5.5315	923.75	3
668.27	1.0107	0.12402	-0.059296	3	-55.5	4.5437	925.75	3
668.75	1.1163	0.078086	-0.025087	3	-55	4.7385	925.25	3
668.93	0.9521	0.12402	-0.093505	3	-54	5.9626	922.75	3
669.02	0.9521	0.12402	-0.093505	3	-54	5.9856	922.75	3
669.38	0.99901	0.11254	-0.093505	3	-53.5	0.47707	921.25	3
669.86	0.98728	0.12402	-0.070699	1	-63.5	2.2304	920.75	3
670.08	1.0576	0.078086	-0.047893	3	-54.5	0.021476	922.25	3
670.92	1.0459	0.066602	0.020525	1	-68.5	4.8504	924.75	3
671.14	1.0459	0.066602	0.020525	1	-67.5	5.6987	923.75	3
671.58	1.0576	0.078086	0.031928	3	-58.5	1.6874	925.75	3
674.32	1.1632	0.055119	0.077541	3	-56.5	4.8811	925.75	3
675.05	0.97555	0.11254	-0.047893	3	-55	0.11965	922.75	3
675.23	0.9521	0.12402	-0.047893	3	-55	0.11505	922.75	3
675.46	1.0459	0.11254	-0.0022806	1	-67.5	1.356	921.25	3
675.78	0.9521	0.1355	-0.03649	3	-54	1.1121	920.75	3
676.04	1.0459	0.12402	-0.013684	1	-68.5	0.37122	922.25	3
676.22	0.97555	0.1355	-0.047893	3	-55	5.9871	923.25	3
677.19	1.0928	0.089569	-0.0022806	3	-55.5	5.6174	923.75	3
678.03	1.0694	0.10105	-0.0022806	1	-68.5	0.079767	922.75	3
678.25	1.0694	0.10105	-0.0022806	3	-55	0.97868	921.25	3
678.77	1.0225	0.14698	-0.03649	3	-57	4.9824	920.25	3
679.98	1.128	0.089569	-0.03649	3	-57	5.9825	924.25	3
680.63	0.97555	0.1355	-0.082102	3	-56.5	6.2356	923.75	1
683.46	1.0811	0.089569	0.020525	3	-56.5	5.5193	924.75	1
685.09	1.0342	0.055119	-0.059296	1	-66	1.9328	921.25	1
685.92	1.1163	0.02067	-0.093505	1	-68	5.2984	924.25	1
686.49	1.0342	0.066602	-0.12771	3	-54.5	1.1198	921.75	1
687.76	1.0225	0.10105	-0.16192	1	-65	0.0061359	920.75	1
688.16	1.0225	0.10105	-0.16192	1	-66.5	0.61513	923.25	1
689.33	1.0811	0.02067	-0.16192	1	-68	5.5776	925.75	1
693.94	1.0811	0.02067	-0.16192	2	-69.5	4.5191	923.25	1
696.9	1.1045	-0.10565	-0.047893	3	-57	1.0186	922.25	1
697.3	1.1045	-0.10565	-0.047893	3	-57	6.1068	923.25	1
699.46	1.1983	-0.01378	-0.059296	3	-55	1.2747	921.25	1
703.99	0.8114	0.055119	-0.12771	3	-54	0.7179	922.25	1
707.58	1.0576	0.066602	-0.10491	3	-54.5	1.3438	920.75	1
709.47	0.98728	0.10105	-0.10491	3	-57.5	1.4097	925.75	1
710.06	1.1749	0.0091865	-0.025087	3	-57	4.8489	925.25	1
710.98	1.0342	0.043636	-0.11631	3	-54.5	4.9271	920.25	1
714.99	0.97555	0.11254	-0.11631	3	-55.5	0.76852	920.75	1
716.25	1.1163	0.066602	-0.047893	3	-57	5.5315	923.75	1
720.7	1.0811	0.089569	-0.082102	3	-58.5	4.5513	925.75	4
721.1	1.0811	0.089569	-0.082102	3	-57.5	1.7135	925.25	4
721.69	1.2218	-0.0022966	-0.0022806	3	-56.5	0.79767	921.25	4
724.73	1.2335	-0.025263	-0.0022806	2	-69	3.8089	922.75	4
725.18	0.9521	0.10105	-0.10491	3	-54.5	0.7992	921.25	4
725.4	0.9521	0.10105	-0.10491	3	-54.5	1.4097	920.25	4
725.8	1.1163	0.043636	-0.059296	3	-54.5	1.0799	920.75	4
726.7	1.0928	0.043636	-0.082102	3	-54.5	0.58445	921.75	4
727.9	0.9521	0.089569	-0.12771	3	-54.5	4.6065	920.25	4
730.23	1.0107	0.043636	-0.20754	3	-54.5	0.47553	922.75	4
730.47	0.9052	0.055119	-0.25315	3	-54.5	1.422	921.25	4
730.71	1.0459	0.066602	-0.16192	1	-68.5	6.0792	923.25	4
730.91	1.0459	0.066602	-0.16192	3	-55	0.4019	922.75	4
733.78	0.9521	0.078086	-0.18473	3	-54.5	0.34515	922.75	4
734.46	1.0576	0.043636	-0.15052	3	-54.5	4.9502	920.25	4
734.56	1.0342	0.078086	-0.18473	3	-54.5	0.59365	922.25	4
734.61	1.1163	0.02067	-0.13912	3	-55.5	5.7171	924.25	4
735.59	1.0459	0.078086	-0.17333	3	-54.5	1.2379	921.25	4
736.16	1.0459	0.078086	-0.16192	3	-54.5	4.9364	920.25	4
736.38	1.128	0.0091865	-0.12771	3	-56	5.7294	924.25	4
736.43	0.98728	0.078086	-0.18473	3	-54.5	1.0032	921.75	4
736.62	1.128	0.0091865	-0.11631	3	-54.5	1.6199	920.75	4
736.78	0.99901	0.089569	-0.19613	3	-55	6.0608	923.75	4
736.96	0.9521	0.066602	-0.19613	3	-54	4.8351	920.75	4
736.98	0.9521	0.066602	-0.19613	3	-54	4.852	920.75	4
737.19	0.9521	0.055119	-0.19613	3	-54	1.0646	921.75	4
738.67	1.0107	0.089569	-0.18473	3	-54.5	5.1174	920.25	4
740.69	1.2335	-0.025263	-0.070699	3	-54.5	1.0738	921.75	4
742.17	1.0107	0.055119	-0.16192	3	-54	1.7104	920.75	4
743.8	1.0811	0.02067	-0.12771	2	-68	2.0831	921.75	4
744.08	1.0811	0.02067	-0.12771	3	-53.5	1.1045	921.75	4
744.53	0.94038	0.078086	-0.19613	3	-54.5	0.44332	922.75	4
744.95	0.94038	0.055119	-0.20754	3	-54	5.1066	920.25	4
745.89	0.9521	0.055119	-0.20754	3	-54.5	0.15033	923.25	4
746.39	1.0694	0.032153	-0.16192	3	-55	5.5361	924.75	4
746.8	0.96383	0.066602	-0.19613	3	-55	6.0991	923.75	4
748.03	1.0107	0.066602	-0.17333	3	-53.5	1.3898	921.25	4
749.34	0.92865	0.066602	-0.19613	3	-54.5	0.098175	923.25	4
750.3	0.96383	0.066602	-0.20754	3	-55	6.0914	923.75	4
751.68	0.99901	0.066602	-0.18473	3	-54.5	5.0882	920.25	4
752.14	0.97555	0.055119	-0.20754	3	-54	1.6705	920.75	4
752.87	0.99901	0.055119	-0.18473	3	-54.5	0.19635	923.25	4
753.18	0.99901	0.066602	-0.19613	3	-55	5.8368	924.25	4
753.6	0.9521	0.066602	-0.20754	3	-54.5	6.1651	923.75	4
754.08	1.0811	0.02067	-0.15052	3	-54	1.1183	921.75	4
754.95	0.94038	0.055119	-0.20754	3	-54	0.50468	922.75	4
757.09	0.9521	0.066602	-0.20754	3	-55	5.5162	924.75	4
757.68	0.9521	0.066602	-0.21894	3	-54	1.0569	921.75	4
762.34	1.0342	0.055119	-0.18473	3	-54.5	1.6751	920.75	4
763.84	1.0811	0.02067	-0.13912	3	-55.5	6.1559	923.75	4
764.84	1.0811	0.02067	-0.13912	2	-67.5	0.73784	922.75	4
767.75	0.98728	0.066602	-0.20754	2	-63.5	5.9856	920.25	2
768.76	1.0928	0.055119	-0.20754	2	-65.5	4.9624	921.75	2
769.93	1.0928	0.055119	-0.20754	2	-67.5	0.13806	920.25	2
770.34	1.2804	-0.036746	-0.070699	3	-58.5	1.5539	925.75	2
770.75	1.1045	0.0091865	-0.11631	2	-67	1.7825	921.25	2
771.18	1.0694	0.055119	-0.13912	3	-56	4.6326	920.25	2
772.16	1.2687	-0.036746	-0.059296	3	-55.5	0.74091	921.75	2
772.25	1.2687	-0.036746	-0.059296	3	-56	0.73784	921.75	2
772.35	1.2687	-0.036746	-0.059296	3	-58	4.8044	925.75	2
772.81	1.128	0.02067	-0.10491	3	-55	1.0492	921.25	2
773.17	0.98728	0.078086	-0.18473	3	-55	4.7768	920.25	2
