# Supplementary material for: A battery-less and wireless wearable sensor system for identifying bed and chair exits in a pilot trial in hospitalized older people
Source: PLoS One. 2017 Oct 9;12(10):e0185670. doi: 10.1371/journal.pone.0185670 (PMC5633180; doi:10.1371/journal.pone.0185670)
Supplement: S1 Dataset — Data corresponding to the sensor observations for hospitalized older people participating in the trials; data anonymized except for gender. (ZIP) [file pone.0185670.s002.zip › S1_Dataset/d3p11M]

0	-0.021106	0.97377	0.066138	2	-64	1.149	923.25	4
0.751	0.1196	0.97377	0.054735	3	-66	4.6878	923.75	4
2.001	0.1665	0.97377	0.088944	2	-58	6.1973	920.75	4
2.581	-0.079733	1.0427	-0.082102	1	-54.5	4.8704	925.25	4
2.822	0.037521	0.99674	0.077541	2	-59.5	0.084369	921.75	4
4.098	-0.091458	1.0312	0.031928	2	-59.5	4.3565	922.75	4
4.252	-0.021106	1.0656	-0.025087	2	-58.5	1.5463	920.25	4
4.634	-0.12663	1.0197	-0.10491	2	-58.5	5.9626	920.75	4
4.865	-0.12663	1.0197	-0.10491	2	-58	1.3284	923.25	4
5.104	-0.044557	1.0656	-0.11631	2	-59.5	0.22396	925.25	4
5.506	0.060972	0.99674	-0.0022806	1	-54	1.0124	923.75	4
5.596	0.060972	0.99674	-0.0022806	2	-62.5	1.5493	923.75	4
6.251	0.10787	0.99674	0.0091224	2	-60	5.4318	924.75	4
6.257	0.10787	0.99674	0.0091224	2	-61	5.0146	925.75	4
6.667	0.10787	0.99674	0.0091224	2	-62.5	5.033	922.75	4
8.03	-0.079733	1.0427	-0.047893	1	-51.5	5.5561	923.75	4
8.251	-0.056282	1.0197	-0.025087	1	-51	2.0433	921.25	4
8.501	0.014071	1.0656	-0.047893	1	-52	1.8009	922.25	4
8.666	0.014071	1.0656	-0.047893	1	-52.5	2.0571	922.25	4
9.001	0.072698	1.0542	-0.025087	1	-49.5	4.8689	922.75	4
9.006	-0.068007	1.0656	-0.082102	1	-49	5.306	922.75	4
9.256	0.10787	0.93932	-0.047893	1	-52	5.3567	920.75	4
10.251	0.0023451	0.98526	-0.025087	1	-57	0.033748	921.75	4
10.752	0.0023451	0.98526	-0.025087	1	-59.5	5.1189	921.25	4
14.251	0.096148	0.96229	0.054735	1	-50.5	2.1767	920.75	4
14.501	-0.19699	1.0312	-0.082102	1	-50	6.274	923.25	4
14.751	-0.0093803	1.0427	-0.025087	1	-50.5	4.6403	925.25	4
14.756	-0.20871	1.0427	-0.047893	1	-50	4.4424	925.25	4
15.001	0.025796	0.95081	0.077541	1	-48	4.7538	924.25	4
15.006	-0.18526	0.99674	-0.047893	1	-47	0.28225	921.75	4
15.251	-0.16181	1.0197	-0.025087	1	-47.5	6.2387	921.75	4
15.256	-0.16181	1.0312	-0.12771	1	-48	3.9715	923.75	4
15.337	-0.12663	1.0197	-0.15052	1	-49.5	0.3881	923.75	4
15.501	-0.13836	1.0082	-0.15052	1	-50	5.01	921.25	4
15.751	0.049247	0.99674	-0.082102	1	-50.5	3.8442	922.25	4
16.071	-0.13836	1.0427	-0.13912	1	-53	0.081301	925.75	4
17.055	0.084423	0.93932	-0.03649	1	-50	1.5647	920.75	4
17.096	0.084423	0.93932	-0.03649	1	-49	5.1618	923.25	4
17.142	-0.16181	1.0427	-0.082102	1	-49	4.6725	923.25	4
17.251	0.037521	0.96229	-0.047893	1	-52.5	1.6751	924.25	4
17.75	0.1665	1.0082	0.066138	1	-52	6.0991	923.75	4
18.751	-0.032831	0.97377	-0.025087	1	-50.5	1.58	922.75	4
18.898	-0.22044	1.0312	-0.19613	1	-50.5	1.4435	922.75	4
19.143	-0.18526	1.0197	-0.18473	1	-52.5	2.6584	920.75	4
20.252	-0.19699	1.0082	-0.047893	2	-66.5	0.69489	923.75	4
20.507	-0.19699	1.0082	-0.047893	1	-53.5	5.3521	921.25	4
21.25	-0.15009	1.0197	-0.15052	2	-66	5.1082	925.75	4
21.45	-0.15009	1.0197	-0.15052	2	-67	5.2155	925.75	4
24.72	-0.36114	0.97377	-0.33297	1	-57.5	5.2876	922.75	4
26.796	-0.17354	0.89339	-0.34437	1	-57.5	0.15647	922.25	4
30.74	-0.032831	0.88191	-0.65225	2	-62.5	1.7518	922.75	4
31.099	0.2134	1.0427	-0.62945	2	-62	6.0454	920.25	4
32.423	-0.044557	0.97377	-0.447	1	-55.5	5.145	921.75	4
33.179	-0.091458	0.99674	-0.4356	1	-52.5	4.6311	922.25	4
34.069	-0.079733	0.99674	-0.4356	2	-60	5.1419	922.75	4
34.585	-0.044557	1.0542	-0.059296	2	-58	4.2246	920.25	4
34.749	-0.044557	1.0542	-0.059296	1	-54.5	5.4533	920.75	4
35.389	0.025796	0.98526	-0.21894	1	-53	5.8613	924.25	4
35.514	0.025796	0.98526	-0.21894	2	-63.5	5.3383	924.25	4
35.592	0.014071	1.0082	-0.13912	2	-65.5	4.516	923.75	4
36.195	-0.22044	0.99674	-0.34437	1	-56	0.096641	924.75	4
41.709	-0.044557	1.0197	-0.29876	3	-55	5.2278	921.25	1
41.906	0.44791	0.97377	-0.03649	1	-61.5	4.9133	922.25	1
42.079	0.8114	0.77856	0.16876	1	-61.5	1.1198	922.75	1
42.201	0.44791	0.90487	-0.03649	3	-55	5.7785	920.75	1
42.689	0.48309	0.91636	0.0091224	3	-55	0.52769	924.25	1
43.134	0.43619	0.96229	-0.0022806	3	-56	0.60439	923.75	1
43.654	0.40101	0.95081	-0.03649	1	-67	0.46173	922.25	1
45.597	0.52999	0.62928	0.51086	3	-57.5	0.78386	923.75	1
56.002	0.9052	0.02067	0.22578	1	-65.5	6.0209	923.25	3
56.609	1.0107	-0.0022966	0.22578	3	-55.5	5.9181	921.75	3
56.867	1.1045	-0.048229	0.27139	1	-66.5	5.5576	923.75	3
57.188	0.92865	0.0091865	0.22578	1	-64	0.93573	922.25	3
57.361	0.99901	0.032153	0.27139	3	-56	0.65041	924.75	3
58.492	0.94038	-0.0022966	0.22578	1	-62.5	5.3014	920.75	3
59.737	0.9521	-0.0022966	-0.0022806	3	-59.5	5.619	922.25	3
77.364	0.9052	-0.18603	0.088944	1	-62	5.889	920.25	3
77.787	0.9521	-0.11713	0.020525	3	-57.5	5.9028	925.25	3
78.277	0.9521	-0.082679	0.043332	3	-54	1.8024	921.25	3
78.546	0.96383	-0.071196	0.054735	3	-54.5	1.4297	922.25	3
78.892	1.0928	-0.10565	0.088944	3	-58.5	0.13806	924.75	3
81.128	0.98728	-0.082679	0.043332	1	-63.5	1.5217	923.75	3
82.686	0.97555	-0.025263	0.054735	1	-62	4.6234	920.75	3
83.027	0.97555	-0.025263	0.054735	3	-58	5.7018	925.25	3
83.901	1.1632	-0.071196	0.14596	3	-56.5	0.43105	923.75	3
84.323	0.92865	-0.025263	0.066138	3	-55	1.3683	922.25	3
84.551	0.92865	-0.025263	0.066138	1	-64.5	6.0209	922.25	3
85.656	1.0342	0.032153	0.12315	3	-55	5.7724	920.25	3
85.923	0.96383	-0.0022966	0.043332	1	-63.5	4.6326	920.75	3
88.063	0.94038	-0.025263	0.11175	3	-54.5	1.2026	922.25	3
88.981	1.0928	-0.082679	0.15736	1	-64	5.3567	922.75	3
90.15	1.0342	-0.094162	0.12315	3	-57	5.6021	925.25	3
91.37	0.99901	-0.025263	0.088944	3	-53.5	5.0376	921.25	3
92.4	0.92865	-0.048229	0.088944	3	-57	5.3981	925.75	3
92.668	0.97555	-0.059712	0.088944	1	-62	2.2764	922.75	3
93.167	0.99901	-0.059712	0.077541	1	-61	4.4393	920.75	3
93.435	0.99901	-0.059712	0.077541	3	-57.5	5.5392	925.25	3
93.928	1.1632	-0.11713	0.18017	3	-54.5	1.5463	921.75	3
94.424	1.2921	-0.17454	0.23718	3	-54	5.056	921.25	3
94.619	1.0811	-0.082679	0.13456	3	-54.5	1.31	922.25	3
94.886	1.0459	-0.071196	0.12315	1	-66.5	3.4852	924.75	3
95.236	1.1749	-0.16306	0.20297	3	-55	0.85443	922.75	3
95.886	0.97555	-0.025263	0.088944	3	-54	5.3367	920.75	3
95.998	0.97555	-0.025263	0.088944	3	-55.5	0.50775	923.25	3
96.343	1.1045	-0.071196	0.16876	3	-57.5	5.6328	925.25	3
96.836	0.92865	-0.025263	0.10035	3	-56	0.3068	923.75	3
97.067	0.96383	-0.036746	0.10035	3	-54	5.1143	921.25	3
98.016	1.1866	-0.15158	0.20297	3	-55.5	0.83755	922.75	3
98.513	0.9521	-0.036746	0.11175	1	-61.5	1.33	920.75	3
98.936	1.1397	-0.12861	0.18017	3	-58	5.6358	925.25	3
99.086	1.1397	-0.12861	0.18017	3	-56.5	6.2617	924.25	3
99.391	0.9521	-0.059712	0.10035	3	-54.5	1.626	921.75	3
99.584	1.0928	-0.094162	0.16876	1	-64.5	1.399	923.75	3
100.01	1.1163	-0.11713	0.16876	3	-54.5	1.2272	922.25	3
100.13	1.1163	-0.11713	0.16876	3	-55	1.2671	922.25	3
100.9	0.99901	-0.01378	0.12315	3	-55	0.90965	922.75	3
101.39	0.92865	-0.059712	0.10035	3	-54	5.415	920.75	3
101.93	0.99901	-0.036746	0.10035	3	-56.5	0.0092039	924.25	3
102.16	1.1983	-0.16306	0.20297	3	-54	1.6276	921.75	3
102.27	1.1983	-0.16306	0.20297	2	-63.5	5.3137	921.75	3
102.77	0.99901	-0.059712	0.10035	3	-54.5	5.0805	921.25	3
102.89	0.99901	-0.059712	0.10035	1	-62	6.0531	922.25	3
103.12	1.0342	-0.094162	0.14596	3	-57	5.9288	924.75	3
103.66	1.0576	-0.082679	0.14596	3	-54	5.7923	920.25	1
103.9	1.1163	-0.10565	0.15736	3	-54	5.4686	920.75	1
104.44	1.1749	-0.14009	0.20297	1	-65	4.019	924.25	1
105.01	1.1397	-0.14009	0.18017	3	-54.5	1.9712	921.25	1
105.12	1.1397	-0.14009	0.18017	3	-54.5	5.0974	921.25	1
105.69	1.0928	-0.071196	0.15736	1	-67.5	3.4653	924.75	1
106.04	1.0928	-0.071196	0.15736	3	-60	4.4163	922.75	1
110.47	1.0225	0.36516	0.6591	3	-57	1.0922	923.25	1
112.48	0.23685	1.0197	-0.013684	3	-56	5.4257	920.75	1
112.75	0.27203	1.0427	0.12315	1	-61	0.36049	923.25	1
112.75	0.27203	1.0427	0.12315	1	-66	2.3654	925.25	1
112.94	0.28376	0.99674	-0.15052	3	-55.5	4.6694	921.75	1
114.14	0.40101	0.89339	-0.12771	3	-54.5	1.6368	920.25	1
116.44	0.23685	0.99674	-0.29876	1	-69.5	5.9718	925.75	1
117.94	0.23685	0.99674	-0.29876	3	-58.5	1.4067	924.25	1
118.63	0.37756	0.93932	0.020525	3	-56.5	1.6122	923.75	1
119.55	0.096148	1.0427	-0.13912	1	-67.5	1.1643	925.75	1
120.43	0.1196	1.0656	-0.13912	1	-63	5.2677	920.75	1
120.7	0.14305	1.0197	-0.12771	3	-58	1.0477	925.25	1
121.35	0.14305	1.0427	-0.082102	1	-66	6.2694	923.75	1
121.94	0.15478	1.0197	-0.12771	2	-70	0.91118	924.75	1
122.94	0.15478	1.0197	-0.12771	1	-66	2.6753	924.25	4
237.39	-0.37287	0.99674	-0.33297	3	-54	4.8673	922.75	4
237.74	-0.23216	0.93932	-0.29876	3	-54	4.8044	922.75	4
238.09	-0.16181	0.96229	-0.15052	3	-54.5	6.1574	920.25	4
243.59	-0.26734	0.81301	-0.18473	1	-62	5.5315	921.75	4
244.65	-0.26734	0.81301	-0.18473	2	-61	0.44639	922.25	4
247.6	-0.26734	0.93932	-0.35577	1	-55.5	5.0545	924.25	1
260.6	0.56517	0.83597	0.38542	3	-56.5	0.31293	921.25	3
261.4	0.38928	0.85894	0.35121	3	-59	1.0446	924.75	3
342.94	0.096148	1.1116	-0.24174	3	-55	6.1528	924.75	1
343.23	0.096148	1.1116	-0.24174	3	-55	5.4963	925.75	1
344.32	0.40101	0.97377	-0.18473	3	-52	2.1859	920.75	1
344.4	0.40101	0.97377	-0.18473	3	-52	2.1368	920.75	1
345.18	0.30721	1.0082	-0.28736	1	-66.5	3.6601	924.25	1
345.5	0.35411	0.98526	-0.28736	2	-62	1.9589	921.75	1
347.57	0.40101	0.95081	-0.27595	1	-66.5	2.3424	925.75	1
348.91	0.27203	1.0197	-0.31016	1	-66	0.76852	920.75	1
350.49	0.23685	0.99674	-0.27595	1	-64.5	6.1221	921.75	1
352.5	0.20168	1.0312	-0.27595	3	-53.5	0.61359	922.75	4
353.18	0.24858	0.98526	-0.23034	3	-53	1.8807	920.25	4
353.8	0.33066	1.0312	-0.18473	1	-67	3.9377	923.25	4
354.42	0.24858	1.0197	-0.23034	3	-55.5	4.855	925.25	4
356.38	0.23685	0.95081	-0.27595	2	-64.5	4.7615	922.25	4
357.36	0.31893	0.99674	-0.32157	3	-57	0.80381	925.75	4
358.44	0.37756	0.92784	-0.25315	2	-64	6.0853	920.75	4
380.18	-0.068007	0.97377	-0.21894	1	-52.5	2.5648	924.75	4
381.53	-0.12663	1.0312	-0.26455	1	-52.5	2.3025	920.75	4
382.55	-0.16181	1.0082	-0.093505	1	-50.5	1.8254	924.25	4
383.17	-0.17354	1.0197	-0.047893	1	-49.5	2.7642	921.25	4
383.22	-0.13836	0.95081	-0.10491	1	-53	4.1264	924.75	4
383.54	-0.22044	1.0312	-0.18473	1	-53	0.090505	925.75	4
383.57	-0.24389	0.95081	0.020525	2	-67.5	1.376	922.75	4
383.67	-0.13836	1.0082	-0.025087	1	-52	0.32214	924.25	4
383.73	-0.25561	1.0082	-0.21894	1	-51	3.6325	923.75	4
384.66	-0.10318	0.95081	-0.0022806	1	-57	6.0531	922.75	4
387.53	-0.10318	0.95081	-0.0022806	1	-60	1.7104	925.75	4
388.8	0.014071	0.97377	-0.025087	1	-54.5	6.2004	920.75	4
389.58	-0.16181	1.0656	-0.070699	1	-52	2.6707	925.25	4
389.7	-0.16181	1.0656	-0.070699	1	-52	2.6477	925.25	4
390.23	0.049247	0.90487	0.11175	1	-51.5	2.5249	924.25	4
390.68	-0.22044	1.0197	-0.12771	1	-53	3.3057	921.75	4
393.48	-0.24389	1.0197	-0.10491	1	-50	5.8337	923.25	4
393.68	-0.22044	1.0082	-0.11631	1	-49.5	4.0114	925.25	4
395.88	-0.056282	1.0082	-0.15052	1	-56.5	5.754	925.75	2
397	-0.29079	1.0197	-0.19613	1	-52	3.5328	920.75	2
397.61	-0.23216	1.0542	-0.070699	1	-51	5.0928	925.25	2
397.82	-0.23216	1.0542	-0.070699	1	-50	5.1726	924.25	2
398.11	-0.31424	1.0656	-0.17333	1	-50.5	6.274	921.75	2
398.46	-0.23216	1.0082	-0.17333	1	-51	3.726	923.75	2
399.05	-0.10318	0.98526	-0.18473	1	-55.5	0.68722	924.75	2
399.47	-0.10318	0.98526	-0.18473	1	-55	5.9028	925.75	2
400.3	-0.24389	1.0082	-0.11631	1	-50.5	0.033748	920.75	2
400.43	-0.22044	0.99674	-0.17333	2	-68	0.61819	920.75	2
401.64	-0.19699	1.0427	-0.10491	2	-63.5	5.5561	921.75	2
402.58	-0.18526	1.0197	-0.16192	1	-50.5	2.4958	921.25	2
402.71	-0.27906	0.99674	-0.17333	2	-61.5	5.7233	921.25	2
404.69	-0.17354	1.0197	-0.19613	1	-53	1.7027	920.25	2
404.77	-0.17354	1.0197	-0.19613	2	-58.5	0.10278	920.75	2
405.31	-0.18526	0.99674	-0.093505	1	-51.5	5.0422	923.25	2
406.76	-0.25561	1.0197	-0.11631	1	-52	4.7109	921.75	2
407.29	-0.032831	0.93932	-0.03649	2	-58.5	5.7432	923.75	2
409.48	-0.17354	1.0542	-0.025087	1	-52.5	1.5769	922.75	2
410.35	-0.17354	1.0312	-0.03649	1	-52.5	0.02301	920.75	2
412.95	-0.23216	1.0312	-0.025087	1	-52	1.379	922.25	2
413.45	-0.23216	1.0312	-0.082102	1	-53.5	5.8353	924.75	2
415.27	-0.24389	1.0197	-0.082102	1	-51	4.8443	923.25	2
415.72	-0.10318	0.91636	0.077541	2	-57.5	5.6159	925.25	2
416.18	-0.24389	0.97377	-0.17333	2	-56.5	0.29759	924.25	2
416.55	-0.24389	0.97377	-0.17333	1	-51	5.7079	921.75	2
416.64	-0.24389	0.97377	-0.17333	1	-51	5.6328	921.75	2
417.05	-0.25561	0.99674	-0.12771	1	-52	0.36816	923.75	2
418.71	-0.19699	1.0197	-0.059296	2	-65.5	3.3364	925.75	2
427.12	-0.26734	1.0197	-0.093505	2	-58	0.57217	922.25	2
562.79	-0.24389	1.0427	0.088944	2	-64.5	0.61666	924.75	1
563.87	-0.27906	1.0082	-0.10491	1	-52	0.42031	920.25	1
564.85	0.025796	0.98526	0.077541	1	-51.5	4.7998	925.25	1
565.06	-0.23216	1.0427	0.031928	2	-61	6.0316	925.25	1
565.62	-0.23216	1.0427	0.031928	2	-61	0.78693	921.75	1
566.52	-0.23216	0.97377	-0.12771	2	-64	0.48627	922.25	1
567.42	0.072698	0.93932	-0.11631	2	-66	0.84216	925.75	1
567.98	0.014071	1.0197	-0.03649	1	-52	2.2964	922.75	1
568.5	-0.16181	1.0197	-0.070699	1	-49.5	2.1399	920.75	4
569.06	-0.16181	1.0656	-0.082102	1	-53.5	0.18561	925.25	4
569.36	-0.16181	1.0656	-0.082102	1	-51	6.047	924.25	4
569.74	-0.24389	1.0427	-0.17333	1	-48.5	4.1003	921.75	4
570.13	-0.20871	0.99674	-0.28736	1	-47.5	4.0574	923.75	4
571.22	0.049247	0.95081	0.077541	1	-52.5	6.0285	925.75	4
576.82	-0.079733	1.0082	0.020525	1	-53	6.1881	923.75	4
578.8	-0.20871	1.0197	-0.19613	1	-49.5	0.024544	923.25	4
578.94	-0.26734	0.99674	-0.13912	1	-47.5	5.7202	923.25	4
579.12	-0.15009	1.0427	-0.059296	1	-48.5	0.17334	925.25	4
579.16	-0.15009	1.0427	-0.059296	1	-48.5	0.061359	925.25	4
579.89	-0.18526	1.0656	-0.03649	1	-49	2.1016	923.75	4
580.1	-0.091458	1.0427	-0.13912	1	-52	0.12732	921.25	4
580.4	-0.091458	1.0427	-0.13912	1	-53.5	5.7601	921.25	4
581.82	-0.17354	1.0312	-0.20754	1	-52.5	4.0697	922.75	4
583.15	-0.34942	1.0427	-0.082102	1	-52.5	6.2586	924.25	4
584.75	-0.22044	0.99674	-0.21894	1	-52.5	4.694	921.25	4
585.69	-0.22044	1.0197	-0.15052	1	-52.5	5.4548	924.75	4
587.33	-0.25561	1.0312	-0.18473	2	-56.5	1.5693	923.25	4
587.8	-0.26734	1.0082	-0.20754	2	-58	6.1037	925.25	4
589.89	-0.20871	0.98526	-0.13912	2	-59	5.4794	922.25	2
590.45	-0.18526	1.0427	-0.10491	2	-60.5	6.1681	925.75	2
591.01	-0.18526	1.0427	-0.10491	2	-58	4.6756	922.75	2
593.09	-0.25561	1.0312	-0.21894	1	-51	5.125	924.25	2
594.39	-0.22044	0.98526	-0.16192	1	-51	4.4378	921.25	2
594.47	-0.22044	0.98526	-0.16192	1	-51	4.2184	921.25	2
594.95	-0.13836	1.0312	-0.15052	1	-50.5	5.1925	924.75	2
595.77	-0.12663	1.0542	-0.18473	2	-53.5	4.9517	922.75	2
596.5	-0.25561	1.0197	-0.21894	2	-55	0.37122	920.75	2
597.41	-0.068007	0.97377	-0.13912	2	-57	5.9304	925.25	2
599.19	-0.24389	1.0082	-0.29876	1	-52	6.2709	921.25	2
599.53	-0.17354	1.0427	-0.21894	2	-58	0.78386	922.25	2
