# Supplementary material for: A battery-less and wireless wearable sensor system for identifying bed and chair exits in a pilot trial in hospitalized older people
Source: PLoS One. 2017 Oct 9;12(10):e0185670. doi: 10.1371/journal.pone.0185670 (PMC5633180; doi:10.1371/journal.pone.0185670)
Supplement: S1 Dataset — Data corresponding to the sensor observations for hospitalized older people participating in the trials; data anonymized except for gender. (ZIP) [file pone.0185670.s002.zip › S1_Dataset/d3p12M]

0	0.56517	0.89339	-0.12771	1	-61.5	5.2677	923.25	2
0.044998	0.56517	0.89339	-0.12771	2	-61	5.4349	924.25	2
0.165	0.7645	0.83597	-0.013684	3	-60	4.6556	924.75	2
0.559	0.56517	0.91636	-0.059296	2	-57	1.1934	922.25	2
0.721	0.56517	0.91636	-0.059296	3	-55.5	0.069029	922.75	2
1.313	0.34238	1.0082	-0.16192	2	-59	3.6217	923.75	2
1.429	0.34238	1.0082	-0.16192	3	-55	6.1574	923.75	2
2.424	0.33066	1.0082	-0.17333	3	-55.5	1.2671	921.75	2
3.375	0.13132	1.0082	-0.16192	3	-57	1.6107	921.25	2
3.777	0.13132	1.0082	-0.16192	2	-57.5	0.83909	924.75	2
4.452	0.049247	1.0656	-0.11631	2	-57.5	0.51695	925.75	2
7.299	-0.15009	1.0197	-0.13912	2	-57.5	1.0094	922.25	2
10.176	-0.10318	1.0656	-0.18473	3	-62	0.30526	921.25	4
10.937	-0.10318	1.0656	-0.18473	2	-58	0.77619	922.75	4
11.935	-0.079733	1.0427	-0.13912	3	-67	0.73324	925.25	4
13.441	-0.18526	1.0542	-0.093505	2	-59.5	0.76546	922.25	4
14.55	-0.18526	1.0542	-0.093505	1	-61.5	1.2947	923.75	4
16.899	-0.13836	0.95081	-0.047893	1	-58	5.283	922.75	4
18.56	-0.16181	0.98526	-0.093505	1	-57	5.8828	924.25	4
19.795	-0.27906	1.0427	-0.21894	1	-55	6.0331	922.75	4
20.631	-0.17354	0.99674	-0.059296	1	-55	1.4113	920.75	4
20.947	-0.22044	1.0771	0.0091224	1	-57.5	0.16107	923.25	4
21.705	-0.18526	0.98526	-0.17333	1	-55.5	4.381	920.25	4
21.821	-0.18526	0.98526	-0.17333	1	-55	4.7262	920.25	4
22.416	-0.18526	0.97377	-0.13912	1	-55	5.0836	922.25	4
23.651	-0.32597	1.0082	-0.19613	1	-61.5	5.1373	925.25	4
24.046	-0.23216	0.90487	0.077541	1	-58.5	5.5699	920.25	4
24.801	-0.34942	0.98526	-0.070699	1	-61	4.7461	922.75	4
58.657	0.014071	0.97377	0.031928	2	-56.5	0.53383	923.75	4
59.736	0.037521	1.0427	-0.082102	2	-56	1.4818	921.75	4
60.052	-0.11491	1.0656	-0.11631	2	-56.5	4.3059	920.25	4
60.176	-0.11491	1.0656	-0.11631	2	-56.5	4.559	920.25	4
60.332	-0.11491	1.0656	-0.11631	3	-60	0.89278	921.25	4
60.944	0.049247	1.0427	0.066138	2	-62.5	0.26231	922.75	4
62.547	0.049247	1.0427	0.066138	2	-60	2.3976	924.25	4
64.793	0.060972	0.96229	-0.0022806	3	-58	4.039	924.75	4
64.957	0.060972	0.96229	-0.0022806	3	-58	5.2033	922.25	4
65.654	0.060972	0.96229	-0.0022806	3	-58	0.35588	920.75	4
68.763	-0.068007	1.0082	-0.03649	3	-57.5	4.3887	923.25	4
70.275	-0.0093803	1.0427	-0.047893	3	-60	3.4653	922.75	4
70.873	-0.0093803	1.0427	-0.047893	3	-62	6.0316	923.75	4
71.555	-0.0093803	1.0427	-0.047893	3	-64.5	4.1908	925.25	4
72.231	-0.068007	1.0082	-0.19613	3	-58.5	4.1985	920.25	4
72.589	-0.10318	1.0427	-0.26455	2	-67	6.0516	924.75	4
73.653	-0.23216	0.98526	-0.33297	2	-62.5	4.7262	921.75	4
73.89	-0.23216	0.98526	-0.33297	3	-58	0.87744	924.25	4
74.403	-0.19699	0.93932	-0.31016	3	-59.5	1.9159	924.75	4
75.295	-0.19699	0.93932	-0.31016	2	-68	0.42184	923.75	4
75.574	-0.29079	0.92784	-0.26455	3	-55	5.4809	920.75	4
75.937	-0.044557	0.84746	-0.16192	3	-58	5.1143	925.25	4
81.453	0.060972	1.0427	-0.19613	3	-56	0.52002	925.25	1
81.694	0.025796	1.0886	-0.12771	3	-58.5	4.7032	924.25	1
82.054	0.025796	1.0886	-0.12771	3	-55	0.7946	920.25	1
83.06	0.084423	1.0427	-0.11631	3	-56	1.7794	922.25	1
83.256	0.084423	1.0427	-0.11631	3	-57.5	4.6878	922.75	1
83.941	-0.021106	1.0771	-0.17333	3	-57	4.5697	923.75	1
84.34	-0.021106	1.0771	-0.17333	3	-57.5	4.8029	923.25	1
86.428	-0.079733	0.92784	-0.18473	3	-62	5.168	922.75	1
86.748	-0.079733	0.92784	-0.18473	2	-59	4.9977	925.75	1
86.99	-0.079733	0.92784	-0.18473	3	-61.5	5.1772	925.75	1
87.426	0.36583	1.0312	-0.013684	2	-58.5	1.353	920.75	1
87.707	0.36583	1.0312	-0.013684	3	-54	0.74398	923.25	1
88.072	0.2134	1.0197	-0.17333	3	-54.5	5.7018	925.25	1
88.352	0.2603	1.0082	-0.12771	3	-53	4.5989	921.75	1
89.311	0.29548	0.95081	-0.13912	3	-55	1.8147	921.25	1
89.709	0.2603	1.0082	-0.093505	3	-56	5.9058	924.75	1
90.634	0.29548	0.98526	-0.047893	3	-56.5	5.4456	925.75	1
91.476	0.17823	1.0312	-0.17333	1	-67.5	3.8902	923.25	1
92.439	0.41273	0.96229	0.031928	3	-58	6.0009	924.25	3
92.601	0.41273	0.96229	0.031928	2	-59	0.57064	920.25	3
92.959	0.34238	0.95081	0.14596	1	-64	6.0454	921.25	3
93.48	0.2134	1.0082	0.11175	3	-59	1.2287	922.75	3
93.768	0.2134	1.0082	0.11175	1	-60	5.1204	925.75	3
94.331	0.7176	0.74411	0.317	1	-68	6.0255	920.25	3
94.866	0.96383	0.4111	0.37402	3	-57.5	0.60899	922.75	3
94.904	0.96383	0.4111	0.37402	3	-55.5	5.2355	925.75	3
95.05	0.96383	0.4111	0.37402	1	-67.5	0.18101	925.75	3
95.319	0.8583	0.45703	-0.013684	3	-50	3.4162	923.75	3
95.437	0.82312	0.51445	-0.059296	1	-66	5.5637	920.75	3
95.585	0.7645	0.53741	-0.070699	3	-49.5	3.7889	923.25	3
95.659	0.74105	0.53741	-0.093505	1	-65	0.59979	923.25	3
95.851	0.92865	0.35368	0.031928	3	-51.5	1.7089	925.25	3
96.344	0.89348	0.33072	0.0091224	1	-64.5	4.3764	924.25	3
96.455	0.8114	0.37665	-0.03649	1	-64	1.0569	924.25	3
96.457	0.79967	0.3422	0.19157	2	-66	5.3168	924.75	3
96.574	0.79967	0.30775	0.23718	3	-49.5	6.047	922.25	3
96.648	0.84658	0.35368	0.11175	3	-49	6.2418	922.75	3
96.684	0.84658	0.35368	0.11175	3	-49	0.092039	922.75	3
96.721	0.84658	0.35368	0.11175	1	-66	0.20095	922.75	3
96.946	0.82312	0.48	-0.093505	3	-49.5	6.1605	925.75	3
97.02	0.69414	0.53741	-0.17333	2	-59	5.0805	925.75	3
97.022	0.69414	0.53741	-0.17333	2	-59	4.1464	923.75	3
97.058	0.69414	0.53741	-0.17333	2	-57.5	0.76392	923.75	3
97.095	0.69414	0.53741	-0.17333	3	-46.5	0.18101	920.75	3
97.138	0.72932	0.51445	-0.059296	2	-58.5	5.306	920.75	3
97.359	0.7645	0.44555	-0.19613	3	-46	4.47	923.25	3
97.439	0.77622	0.44555	-0.17333	3	-48.5	0.10738	925.25	3
97.551	0.83485	0.5489	-0.082102	2	-57.5	1.5647	925.25	3
97.663	0.84658	0.52593	0.0091224	3	-49	3.4116	925.25	3
97.78	0.83485	0.50296	-0.082102	2	-57.5	4.6664	921.75	3
98.01	0.8114	0.35368	-0.12771	3	-51	4.1295	924.25	3
98.159	0.9052	0.49148	-0.059296	3	-48.5	6.0715	920.25	3
98.162	1.0576	0.45703	-0.082102	3	-48.5	5.2754	921.25	3
98.276	0.89348	0.25033	-0.18473	2	-58.5	5.4027	921.25	3
98.278	0.89348	0.25033	-0.18473	2	-58.5	1.8975	921.25	3
98.315	0.99901	0.19292	-0.18473	3	-50	3.6263	922.25	3
98.541	0.97555	0.14698	-0.18473	3	-51.5	0.38196	922.25	3
98.689	0.9052	0.14698	-0.26455	2	-57.5	4.9302	922.75	3
98.799	0.89348	0.21588	-0.37858	3	-52.5	0.76085	925.75	3
99.107	0.97555	0.19292	-0.32157	3	-51.5	5.1849	923.75	3
99.181	0.97555	0.19292	-0.32157	2	-59	3.9408	923.75	3
99.485	0.97555	0.18143	-0.29876	3	-52	4.1694	920.75	3
99.634	0.92865	0.23885	-0.35577	3	-51.5	5.5469	923.25	3
99.714	0.92865	0.23885	-0.35577	3	-51	5.5852	923.25	3
100.02	0.91693	0.2044	-0.28736	2	-59	5.4548	921.75	3
100.09	0.91693	0.2044	-0.28736	3	-50.5	0.41878	921.75	3
100.43	0.92865	0.21588	-0.28736	3	-50	1.8178	924.25	3
100.7	0.9052	0.18143	-0.31016	3	-49.5	0.35895	921.25	3
101.34	0.96383	0.15847	-0.27595	3	-50	5.6773	922.25	3
101.65	0.89348	0.12402	-0.18473	2	-58.5	1.6322	925.75	3
101.8	0.98728	0.089569	-0.19613	3	-51	1.2502	923.75	3
101.87	0.98728	0.089569	-0.19613	3	-51	1.2456	923.75	3
101.99	0.91693	0.11254	-0.20754	3	-50	1.2349	923.75	3
102.1	0.91693	0.10105	-0.20754	2	-57.5	5.2723	920.75	3
102.22	0.92865	0.11254	-0.24174	3	-50	0.21783	920.75	3
102.37	0.94038	0.089569	-0.33297	3	-50	1.465	923.25	3
102.63	0.91693	0.14698	-0.16192	3	-53	0.20402	925.25	3
102.71	0.91693	0.14698	-0.16192	2	-58	5.7325	925.25	3
103.13	1.128	0.055119	-0.047893	2	-58.5	0.64887	924.25	3
103.24	0.97555	0.10105	-0.047893	3	-53	0.95567	920.25	3
103.36	0.97555	0.10105	-0.047893	3	-54	1.0815	920.25	3
103.54	0.96383	0.066602	-0.12771	2	-57.5	5.8537	921.25	3
103.93	0.91693	0.055119	-0.15052	3	-52.5	1.2824	924.75	3
104.04	1.0107	0.089569	-0.12771	3	-52.5	5.9411	922.25	3
104.11	1.0107	0.089569	-0.12771	3	-52.5	5.8859	922.25	3
104.38	0.94038	0.055119	-0.12771	3	-52.5	5.4426	922.75	3
104.53	1.0459	0.089569	-0.093505	3	-53.5	0.66115	925.75	3
104.61	1.0459	0.089569	-0.093505	3	-53	0.53536	925.75	3
104.8	0.94038	0.078086	-0.12771	2	-57.5	0.23317	923.75	3
104.91	0.91693	0.055119	-0.13912	3	-51	1.4128	923.75	3
105.07	1.0928	-0.01378	-0.047893	3	-50.5	0.1626	920.75	3
105.22	0.91693	0.043636	-0.15052	2	-56	5.4917	920.75	3
105.34	0.9521	0.066602	-0.12771	3	-51	1.692	923.25	3
105.56	0.99901	0.066602	-0.12771	3	-53	0.50468	925.25	3
105.87	1.2218	-0.059712	-0.0022806	3	-52	6.0147	921.75	3
105.98	1.2218	-0.059712	-0.0022806	2	-57	5.0177	921.75	3
106.25	0.92865	-0.0022966	-0.12771	3	-52	0.62586	920.25	3
106.51	1.0576	0.043636	-0.082102	2	-57	5.2416	921.25	3
106.66	0.91693	0.032153	-0.11631	3	-53	0.97101	924.75	3
106.81	0.9521	0.055119	-0.082102	3	-53	0.7225	924.75	3
107.15	0.9521	0.055119	-0.10491	3	-51	1.853	922.75	3
107.42	0.94038	0.055119	-0.12771	3	-54	0.12272	925.75	3
107.61	1.1163	-0.0022966	-0.047893	2	-58	4.9701	925.75	3
107.68	1.1163	-0.0022966	-0.047893	3	-51.5	1.2839	923.75	3
107.88	0.9521	0.055119	-0.12771	3	-51	0.03835	920.75	3
107.95	0.9521	0.055119	-0.12771	2	-57	5.4104	920.75	3
108.1	1.0107	0.055119	-0.11631	3	-53	4.8995	923.25	3
108.4	0.96383	0.032153	-0.10491	3	-55	0.55837	925.25	3
108.59	1.0342	0.055119	-0.082102	3	-52.5	5.6635	921.75	3
108.7	1.0342	0.055119	-0.082102	2	-58	4.6311	921.75	3
108.82	0.94038	0.055119	-0.11631	2	-59	5.9104	924.25	3
109.01	0.94038	0.055119	-0.11631	3	-53.5	0.86517	924.25	3
109.23	1.1749	-0.025263	-0.025087	3	-52	0.23163	920.25	3
109.31	1.1749	-0.025263	-0.025087	3	-52	5.8844	921.25	3
109.66	0.94038	0.032153	-0.10491	2	-57.5	5.6343	924.75	3
109.93	0.92865	0.055119	-0.12771	3	-50.5	2.1307	922.25	3
110	0.92865	0.055119	-0.12771	3	-50.5	2.1307	922.25	3
110	0.92865	0.055119	-0.12771	3	-50.5	1.8254	922.75	3
110.19	0.94038	0.055119	-0.12771	3	-50.5	1.8316	922.75	3
110.27	0.94038	0.055119	-0.12771	3	-51	1.8193	922.75	3
110.42	1.0694	0.032153	-0.082102	2	-58.5	1.7671	925.75	3
110.61	0.98728	0.032153	-0.11631	3	-53	1.2303	923.75	3
110.8	1.0811	0.0091865	-0.082102	2	-58.5	6.254	923.75	3
110.91	0.94038	0.032153	-0.15052	2	-57	5.145	920.75	3
111.22	1.0342	0.043636	-0.093505	3	-52.5	1.3361	923.25	3
111.3	1.0342	0.043636	-0.093505	3	-54.5	0.2347	925.25	3
111.49	0.99901	0.055119	-0.093505	3	-54.5	0.23777	925.25	3
111.68	0.9052	0.055119	-0.12771	2	-57.5	1.3254	921.75	3
111.79	0.94038	0.032153	-0.12771	2	-58.5	5.9074	924.25	3
111.98	1.0811	0.0091865	-0.082102	3	-51	0.092039	920.25	3
112.1	0.9521	0.055119	-0.12771	2	-57	5.4993	920.25	3
112.51	0.94038	0.032153	-0.12771	3	-53.5	0.69796	924.75	3
112.71	1.0928	0.0091865	-0.070699	2	-57.5	4.131	922.25	3
112.82	0.9521	0.043636	-0.11631	2	-57.5	0.9388	922.25	3
113.31	1.0342	0.032153	-0.082102	2	-58.5	6.251	923.75	3
113.5	1.0459	0.032153	-0.070699	3	-51.5	6.0055	920.75	3
113.58	1.0459	0.032153	-0.070699	3	-51.5	6.05	920.75	3
113.69	1.1983	-0.10565	-0.013684	3	-52.5	6.1329	920.75	3
113.77	1.1983	-0.10565	-0.013684	2	-57	5.5315	920.75	3
113.92	0.97555	0.055119	-0.082102	3	-52.5	4.8842	923.25	3
114	0.97555	0.055119	-0.082102	3	-53	1.7794	923.25	3
114.19	0.97555	0.043636	-0.10491	2	-58.5	5.6343	925.25	3
114.61	1.2921	-0.094162	0.077541	2	-58	6.1543	924.25	3
114.95	0.94038	0.055119	-0.059296	2	-57	5.3183	921.25	3
115.22	0.98728	0.11254	-0.03649	2	-58.5	5.915	924.75	3
115.71	1.0225	0.089569	-0.16192	2	-57	1.2272	922.75	3
115.91	1.0107	0.089569	-0.10491	3	-51.5	1.6506	923.75	3
115.98	1.0107	0.089569	-0.10491	2	-57	0.72711	923.75	3
116.09	0.9521	0.055119	-0.17333	2	-56	5.7708	920.75	3
116.48	0.96383	0.10105	-0.15052	3	-53.5	0.56604	925.25	3
116.63	0.9521	0.078086	-0.19613	3	-53.5	0.69336	925.25	3
116.74	0.9521	0.078086	-0.19613	2	-56.5	4.9011	921.75	3
116.86	0.9052	0.055119	-0.11631	2	-56.5	4.9348	921.75	3
117.16	0.94038	0.043636	-0.19613	3	-49	3.8641	920.25	3
117.16	0.94038	0.043636	-0.19613	3	-49	3.8641	920.25	3
117.43	0.97555	0.032153	-0.17333	3	-50	0.12885	921.25	3
117.62	0.97555	0.043636	-0.12771	3	-50.5	0.25157	921.25	3
117.88	0.96383	0.055119	-0.18473	3	-52	1.2793	924.75	3
118	0.92865	0.078086	-0.12771	3	-50	2.7397	922.25	3
118.26	0.84658	0.0091865	-0.17333	2	-57.5	5.3444	925.75	3
118.38	0.82312	-0.10565	-0.025087	2	-57	5.5438	925.75	3
118.38	0.89348	0.078086	-0.15052	3	-49.5	1.6245	923.75	3
118.42	0.89348	0.078086	-0.15052	3	-49.5	1.6122	923.75	3
118.64	0.91693	0.11254	-0.082102	3	-49.5	1.8055	923.25	3
118.91	0.94038	0.12402	-0.12771	3	-51.5	0.71484	925.25	3
119.29	0.99901	0.11254	-0.082102	3	-48.5	2.7872	921.75	3
119.6	0.92865	0.078086	-0.13912	3	-50.5	1.0723	924.25	3
119.71	0.92865	0.078086	-0.23034	2	-57	6.027	920.25	3
119.83	0.88175	0.11254	-0.17333	2	-57	6.1467	920.25	3
120.02	0.92865	0.12402	-0.13912	3	-47.5	3.0311	921.25	3
120.13	0.94038	0.11254	-0.19613	3	-51	1.0569	924.75	3
120.4	0.94038	0.089569	-0.12771	3	-48.5	2.2841	922.25	3
120.51	0.92865	0.12402	-0.13912	3	-48	2.3117	922.25	3
120.59	0.92865	0.12402	-0.13912	3	-48	2.3593	922.25	3
120.74	0.94038	0.032153	-0.12771	3	-50	2.2718	922.75	3
121.08	0.97555	0.089569	0.0091224	3	-49	5.958	920.75	3
121.09	0.97555	0.089569	0.0091224	3	-49	2.8486	920.75	3
121.2	0.96383	0.10105	-0.03649	3	-51.5	1.5463	923.25	3
121.55	0.97555	0.11254	-0.03649	3	-53	0.41724	925.25	3
121.62	0.97555	0.11254	-0.03649	3	-53	0.40037	925.25	3
121.82	0.94038	0.066602	-0.025087	3	-49	2.1322	921.75	3
122.04	0.96383	0.066602	-0.11631	3	-48	3.091	920.25	3
122.28	0.9521	0.10105	-0.03649	3	-49	2.4252	921.25	3
122.39	0.96383	0.089569	-0.013684	3	-49.5	2.413	921.25	3
122.66	0.9521	0.078086	-0.070699	3	-54	0.7225	924.75	3
122.89	0.96383	0.066602	0.0091224	3	-51	2.0555	922.25	3
123.04	0.98728	0.066602	0.0091224	3	-52	1.8193	922.75	3
123.23	0.99901	0.078086	0.031928	2	-58.5	2.1384	925.75	3
123.43	0.98728	0.055119	0.031928	2	-58	0.43565	923.75	3
123.62	1.0225	0.032153	0.031928	2	-57	5.7601	920.75	3
123.73	0.91693	0.032153	-0.013684	3	-50	5.9963	920.75	3
123.86	0.92865	0.055119	0.031928	3	-52.5	1.4281	923.25	3
124.12	1.0459	0.02067	0.043332	3	-55	0.41878	925.25	3
124.55	0.97555	0.055119	0.020525	3	-53	0.8667	924.25	3
124.66	0.97555	0.055119	0.020525	3	-53	0.8575	924.25	3
124.89	0.9521	0.066602	0.0091224	3	-49.5	0.044485	920.25	3
125.01	1.0107	0.055119	0.020525	3	-49	0.052155	920.25	3
125.12	0.91693	0.055119	-0.013684	3	-49.5	2.5679	921.25	3
125.31	0.94038	0.055119	-0.0022806	3	-49.5	2.5986	921.25	3
125.53	0.96383	0.055119	-0.0022806	2	-58.5	6.0822	924.75	3
125.76	0.92865	0.032153	-0.013684	3	-50.5	2.0816	922.25	3
126.14	1.2101	-0.01378	0.11175	3	-55	0.32981	925.75	3
126.33	0.96383	0.10105	-0.013684	3	-52.5	1.287	923.75	3
126.6	0.92865	0.066602	0.0091224	3	-50	6.2004	920.75	3
126.71	0.9521	0.066602	-0.0022806	3	-50	6.208	920.75	3
127.06	1.0107	0.089569	0.031928	3	-54.5	0.57831	925.25	3
127.28	0.91693	0.089569	0.0091224	3	-51	2.3899	921.75	3
127.36	0.91693	0.089569	0.0091224	3	-53	1.0907	924.25	3
127.63	1.0459	0.066602	0.054735	3	-49.5	3.387	920.25	3
128.01	1.2335	-0.025263	0.12315	3	-49.5	3.5358	920.75	3
128.01	1.1983	-0.036746	0.12315	2	-56	0.95567	920.25	3
128.05	1.1983	-0.036746	0.12315	2	-56	1.0155	920.25	3
128.08	0.94038	0.032153	-0.025087	2	-57.5	1.1045	922.75	3
128.12	1.0225	0.032153	-0.047893	2	-59	0.632	923.75	3
128.16	0.9521	0.055119	0.020525	2	-59	3.9377	923.25	3
128.27	1.128	0.0091865	0.077541	2	-58	5.0177	921.75	3
128.69	0.94038	0.032153	0.020525	3	-55.5	0.67188	924.75	3
128.89	1.3156	-0.10565	0.19157	2	-59	5.7478	924.75	3
129.08	0.94038	0.055119	0.020525	3	-52.5	1.9543	922.25	3
129.5	0.9521	0.055119	0.031928	2	-59.5	1.8929	925.75	3
129.88	0.98728	0.055119	0.031928	3	-51.5	5.9917	920.75	3
129.96	0.98728	0.055119	0.031928	2	-57	5.6404	920.75	3
130	0.98728	0.055119	0.031928	3	-51.5	6.027	920.75	3
130.04	1.0811	0.02067	0.043332	2	-57.5	4.7968	921.75	3
130.04	0.99901	0.078086	0.031928	2	-57.5	5.9626	920.25	3
130.15	0.99901	0.078086	0.031928	2	-57.5	5.9304	920.25	3
130.16	0.99901	0.078086	0.031928	2	-57.5	1.9988	921.25	3
130.4	1.1397	0.0091865	0.088944	2	-59.5	5.7923	924.75	3
130.65	1.1397	0.0091865	0.088944	2	-58.5	1.3744	922.25	3
130.9	0.96383	0.055119	-0.059296	2	-60.5	0.93573	922.75	3
131.4	1.0576	0.043636	0.043332	3	-54	5.961	920.75	3
131.54	1.0576	0.043636	0.043332	2	-65	4.987	920.75	3
131.9	1.0576	0.078086	0.043332	2	-66.5	0.948	921.75	3
134.4	1.0459	0.055119	-0.013684	3	-53	5.5745	921.75	3
134.41	1.0459	0.055119	-0.013684	3	-53	5.5699	921.75	3
134.65	0.98728	0.078086	-0.013684	2	-59.5	6.0669	924.25	3
135.09	0.92865	0.032153	-0.03649	3	-52	0.14573	920.25	3
135.2	0.92865	0.055119	-0.059296	2	-58	5.8782	924.75	3
135.4	0.92865	0.055119	-0.059296	2	-57	1.511	922.25	3
135.41	0.97555	0.10105	-0.025087	3	-53	5.1588	922.25	3
135.51	0.97555	0.10105	-0.025087	2	-57.5	4.7185	922.25	3
136.15	1.0107	0.089569	-0.013684	2	-57	5.9334	920.75	3
136.4	0.97555	0.089569	-0.013684	2	-57.5	0.97715	923.25	3
136.9	1.0342	0.078086	-0.0022806	3	-52.5	5.5392	921.75	3
137.11	0.92865	0.089569	-0.025087	3	-54.5	1.0462	924.25	3
137.29	0.97555	0.11254	0.0091224	3	-54.5	1.0385	924.25	3
137.45	1.1749	0.0091865	0.10035	3	-52.5	0.19788	920.25	3
137.52	1.1749	0.0091865	0.10035	3	-52.5	0.2301	920.25	3
137.68	0.97555	0.10105	-0.0022806	3	-52.5	5.8936	921.25	3
137.75	0.97555	0.10105	-0.0022806	3	-52.5	5.8966	921.25	3
137.95	0.99901	0.089569	0.020525	3	-55	0.75318	924.75	3
138.06	0.99901	0.089569	0.020525	3	-52.5	2.0954	922.25	3
138.33	0.98728	0.11254	-0.0022806	2	-58.5	4.3488	922.75	3
138.36	0.96383	0.12402	-0.013684	2	-59	2.4406	925.75	3
138.65	1.0342	0.10105	0.054735	3	-51.5	6.2264	920.75	3
138.66	1.0342	0.10105	0.054735	2	-57.5	5.8184	920.75	3
138.9	1.1514	0.055119	-0.025087	3	-53.5	1.3422	923.25	3
139.15	1.128	0.032153	-0.025087	3	-56	0.056757	925.25	3
139.16	1.128	0.032153	-0.025087	3	-52.5	1.8024	921.75	3
139.4	1.0342	0.055119	-0.013684	2	-58	5.6742	924.25	3
139.65	1.1866	-0.025263	0.043332	2	-56.5	5.3889	920.25	3
139.66	1.1866	-0.025263	0.043332	3	-51	5.892	920.25	3
139.9	0.96383	0.066602	-0.03649	3	-51.5	2.1108	921.25	3
139.91	0.96383	0.066602	-0.03649	2	-56.5	4.6096	921.25	3
140.15	1.1514	-0.01378	0.020525	2	-57	0.81915	922.25	3
140.65	0.92865	0.066602	-0.059296	3	-51.5	1.2533	922.75	3
140.9	1.0225	0.066602	-0.03649	3	-52.5	0.7225	923.75	3
141.15	0.99901	0.055119	-0.059296	2	-56	4.8903	920.75	3
141.4	1.0225	0.055119	-0.025087	3	-52.5	1.1566	923.25	3
141.65	1.128	-0.0022966	0.0091224	2	-57.5	1.6168	925.25	3
142.15	1.0576	0.02067	-0.03649	2	-56.5	5.3244	920.25	3
142.16	1.0576	0.02067	-0.03649	3	-51	6.2387	920.25	3
142.65	1.0811	0.0091865	0.0091224	2	-57.5	5.0836	924.75	3
142.9	0.96383	0.055119	-0.059296	2	-57	0.26691	922.75	3
143.15	0.96383	0.055119	-0.059296	2	-58	1.221	925.75	3
143.16	0.96383	0.055119	-0.059296	2	-58	1.2118	925.75	3
143.4	0.9521	0.055119	-0.047893	3	-52.5	0.85289	923.75	3
143.41	0.9521	0.055119	-0.047893	3	-51	5.8445	920.75	3
143.65	0.9521	0.055119	-0.047893	2	-56	4.8581	920.75	3
143.66	0.94038	0.055119	-0.070699	2	-57.5	6.1144	923.25	3
143.9	0.94038	0.055119	-0.070699	2	-58	6.0976	923.25	3
143.91	1.0811	0.0091865	-0.0022806	2	-58.5	1.6122	925.25	3
144.15	1.0811	0.0091865	-0.0022806	3	-50.5	1.9926	921.75	3
144.4	0.9521	0.055119	-0.03649	2	-57.5	5.438	924.25	3
144.65	0.98728	0.055119	-0.047893	1	-68.5	6.1574	921.25	3
144.9	0.98728	0.055119	-0.047893	1	-66.5	0.25464	921.25	3
145.15	1.1045	-0.0022966	-0.013684	1	-65	5.9749	922.25	3
145.4	1.1045	-0.0022966	-0.013684	3	-51	1.2993	922.75	3
145.41	1.1045	-0.0022966	-0.013684	1	-65.5	5.3444	922.75	3
145.65	1.2921	-0.082679	0.10035	2	-58.5	1.3162	925.75	3
145.66	1.2921	-0.082679	0.10035	2	-57.5	5.8629	923.75	3
145.9	1.2921	-0.082679	0.10035	2	-58	5.8659	923.75	3
145.91	1.2921	-0.082679	0.10035	2	-56.5	4.9394	920.75	3
146.4	1.1397	-0.048229	0.0091224	2	-58	1.5846	925.25	3
146.9	0.97555	0.032153	-0.047893	2	-58	5.4303	924.25	3
146.91	0.92865	0.032153	-0.059296	2	-57	5.2263	920.25	3
147.15	0.92865	0.032153	-0.059296	2	-57	5.2524	920.25	3
147.16	0.92865	0.032153	-0.059296	2	-57	1.3867	921.25	3
147.4	1.0107	0.032153	-0.047893	2	-58.5	5.1312	924.75	3
147.65	1.3039	-0.11713	0.10035	2	-57	0.70563	922.25	3
147.9	0.92865	0.02067	-0.070699	3	-51.5	1.4128	922.75	3
147.91	0.92865	0.02067	-0.070699	2	-58	0.30066	922.75	3
148.15	0.94038	0.032153	-0.059296	2	-59	4.4332	925.75	3
148.4	0.98728	0.043636	-0.03649	2	-56.5	4.9762	920.75	3
148.65	0.94038	0.032153	-0.059296	2	-58	6.2234	923.25	3
148.66	0.94038	0.032153	-0.059296	2	-57.5	6.254	923.25	3
148.9	0.9521	0.032153	-0.059296	2	-58.5	1.6536	925.25	3
148.91	0.9521	0.032153	-0.059296	3	-50.5	2.0571	921.75	3
149.15	0.9521	0.032153	-0.059296	2	-57	1.0922	921.75	3
149.16	1.2335	-0.059712	0.066138	2	-58	5.5147	924.25	3
149.9	0.9521	0.043636	-0.059296	2	-58	5.1373	924.75	3
150.15	0.94038	0.055119	-0.059296	2	-57	0.74858	922.25	3
150.16	0.94038	0.055119	-0.059296	3	-51	1.4573	922.75	3
150.4	0.94038	0.055119	-0.059296	2	-57.5	0.38656	922.75	3
150.65	1.0811	-0.0022966	0.0091224	2	-58	5.8598	923.75	3
150.9	1.0811	-0.0022966	0.0091224	3	-50.5	2.7121	920.75	3
151.15	1.0342	0.032153	-0.025087	3	-51.5	1.1428	923.25	3
151.16	1.0342	0.032153	-0.025087	2	-58.5	4.8075	925.25	3
151.4	1.0342	0.032153	-0.025087	2	-58	1.6828	925.25	3
151.41	0.9521	0.055119	-0.03649	2	-57	4.243	921.75	3
151.65	1.0811	0.0091865	0.0091224	2	-58	5.5469	924.25	3
151.9	1.0811	0.0091865	0.0091224	2	-57	5.3337	920.25	3
151.91	1.0811	0.0091865	0.0091224	3	-50.5	0.001534	920.25	3
151.99	1.0811	0.0091865	0.0091224	2	-56.5	5.3674	920.25	3
152.03	1.0811	0.0091865	0.0091224	2	-56.5	4.6633	921.25	3
152.15	0.96383	0.043636	-0.03649	2	-57	1.5064	921.25	3
152.16	0.96383	0.043636	-0.03649	2	-58	5.2171	924.75	3
152.4	0.96383	0.043636	-0.03649	3	-50.5	1.8101	922.25	3
152.65	1.0225	0.043636	-0.03649	3	-51	1.4834	922.75	3
152.9	1.2218	-0.059712	0.043332	2	-59	4.4961	925.75	3
153.4	1.1045	-0.01378	0.0091224	3	-51.5	1.2533	923.25	3
153.41	1.1045	-0.01378	0.0091224	2	-57.5	0.03835	923.25	3
153.65	1.1045	-0.01378	0.0091224	2	-58	0.026078	923.25	3
153.9	1.1749	-0.036746	0.043332	2	-57	1.2134	921.75	3
153.91	1.1749	-0.036746	0.043332	2	-56.5	4.3519	921.75	3
154.4	0.96383	0.032153	-0.047893	2	-56.5	4.7231	921.25	3
154.65	0.92865	0.032153	-0.03649	3	-53	0.28225	924.75	3
154.9	0.92865	0.032153	-0.03649	2	-57.5	5.2278	924.75	3
154.92	0.96383	0.032153	-0.025087	3	-50.5	1.804	922.25	3
155.02	0.96383	0.032153	-0.025087	2	-57	0.82682	922.25	3
155.15	0.96383	0.032153	-0.025087	2	-57	0.43718	922.75	3
155.65	0.92865	0.032153	-0.047893	2	-57.5	5.9641	923.75	3
155.66	0.92865	0.032153	-0.047893	2	-58	5.9718	923.75	3
155.74	0.92865	0.032153	-0.047893	3	-51	5.958	920.75	3
155.78	0.92865	0.032153	-0.047893	2	-57	5.0713	920.75	3
156.4	1.0107	0.032153	-0.013684	2	-57	1.2947	921.75	3
156.41	1.0107	0.032153	-0.013684	2	-57	1.2763	921.75	3
156.49	1.0107	0.032153	-0.013684	3	-53	0.61973	924.25	3
156.65	1.2687	-0.094162	0.10035	2	-57	5.6681	920.25	3
156.9	1.1514	-0.01378	0.066138	2	-57.5	5.0468	921.25	3
157.65	1.0107	0.055119	0.031928	1	-67.5	0.53689	922.75	3
157.66	1.0107	0.055119	0.031928	3	-57.5	5.9641	925.75	3
157.9	1.0107	0.055119	0.031928	2	-58.5	4.9747	925.75	3
157.91	1.0107	0.055119	0.031928	1	-68.5	2.5725	923.75	3
158.4	0.9521	0.078086	0.031928	2	-57.5	0.53076	923.25	3
158.41	0.9521	0.078086	0.031928	2	-58	5.1296	925.25	3
159.15	1.1045	-0.025263	0.066138	2	-58	5.8767	920.25	3
159.4	0.98728	0.032153	0.0091224	3	-52	5.3919	921.25	3
159.41	0.98728	0.032153	0.0091224	2	-57	1.7948	921.25	3
159.65	1.0342	0.032153	-0.025087	2	-57	4.197	922.25	3
160.15	1.2218	-0.11713	0.066138	2	-58.5	1.4803	925.75	3
160.4	1.2218	-0.11713	0.066138	2	-58	6.0377	923.75	3
160.65	0.99901	-0.01378	-0.03649	3	-51.5	5.958	920.75	3
161.15	1.3625	-0.094162	0.20297	2	-58	5.5239	925.25	3
161.16	1.3625	-0.094162	0.20297	2	-58	5.1941	921.75	3
161.4	1.3625	-0.094162	0.20297	2	-58.5	5.1312	921.75	3
161.65	0.9052	0.078086	0.043332	3	-51.5	5.9764	920.25	3
161.9	1.1983	-0.048229	0.13456	3	-51.5	5.3873	921.25	3
162.15	0.91693	0.078086	0.020525	2	-59	6.1927	924.75	3
162.43	1.1632	0.0091865	0.077541	1	-67	4.6065	922.25	3
162.59	1.2218	-0.0022966	0.14596	3	-55	4.9195	922.75	3
162.86	0.99901	0.066602	-0.025087	3	-57	6.2387	925.75	3
162.97	0.99901	0.066602	-0.025087	2	-58.5	1.2118	923.75	3
163.31	1.1514	0.02067	0.054735	1	-64.5	0.12579	920.75	3
163.5	0.92865	0.12402	-0.013684	3	-54	4.7339	923.25	3
163.62	0.92865	0.12402	-0.013684	3	-59	4.4332	925.25	3
164.27	1.0576	0.11254	0.11175	2	-61.5	1.083	920.25	3
164.42	0.97555	0.15847	0.031928	3	-54.5	5.8936	921.25	3
164.54	0.97555	0.15847	0.031928	3	-54	6.0132	921.25	3
164.69	1.0576	0.19292	0.066138	3	-54.5	0.85443	924.75	3
164.96	0.94038	0.2733	-0.15052	3	-49.5	2.0678	922.25	3
165.08	0.89348	0.22737	-0.19613	1	-67	0.6412	922.25	3
165.19	0.87003	0.23885	-0.16192	3	-49.5	2.0463	922.75	3
165.4	1.3156	0.18143	-0.013684	3	-47.5	5.3996	920.75	3
165.58	0.83485	0.37665	-0.15052	2	-58.5	6.2188	920.75	3
165.69	0.78795	0.50296	-0.25315	3	-47	4.5759	923.25	3
165.8	0.7645	0.5489	-0.29876	1	-67	3.183	923.25	3
165.96	0.8114	0.60631	-0.082102	3	-50.5	3.5082	925.25	3
166.19	0.83485	0.53741	-0.15052	3	-47.5	5.5407	921.75	3
166.42	0.89348	0.44555	-0.18473	3	-49	5.415	921.75	3
166.64	0.8583	0.50296	-0.11631	3	-51.5	4.2016	924.25	3
166.72	0.8583	0.50296	-0.11631	3	-52	4.2706	924.25	3
167.03	0.74105	0.56038	0.054735	3	-50.5	0.061359	921.25	3
167.03	0.74105	0.60631	0.12315	3	-50	0.079767	921.25	3
167.07	0.74105	0.60631	0.12315	2	-57	5.1526	924.75	3
167.15	0.7176	0.60631	0.21438	3	-50	5.8322	922.25	3
167.54	0.60034	0.65224	0.2942	3	-51.5	5.8107	922.75	3
167.7	0.57689	0.73263	0.32841	1	-60.5	2.2074	925.75	3
168.25	0.54171	0.67521	0.71611	1	-60	0.33441	923.25	3
168.4	0.54171	0.67521	0.71611	3	-57.5	3.9178	921.75	3
169.15	0.51826	0.84746	0.317	2	-65.5	1.3453	920.25	1
171.68	-0.10318	1.0197	0.11175	2	-62.5	1.1796	921.25	1
172.48	-0.10318	1.0197	0.11175	3	-62	0.71177	922.75	1
174.38	0.20168	1.0197	0.031928	1	-60	1.1275	921.25	1
180.92	0.2134	0.92784	0.054735	2	-58.5	5.7524	925.75	4
181.27	0.2134	0.92784	0.054735	2	-58	0.93419	923.75	4
181.96	0.14305	0.95081	-0.047893	2	-58.5	0.041417	925.25	4
183.15	0.037521	0.98526	-0.10491	2	-60.5	5.9442	921.25	4
183.57	-0.15009	1.0427	-0.10491	1	-51.5	4.7538	924.75	4
183.65	-0.15009	1.0427	-0.10491	1	-50.5	0.76085	922.25	4
186.65	-0.10318	1.0656	-0.070699	2	-63.5	3.7153	924.75	4
189.22	0.049247	0.88191	0.15736	1	-53.5	4.4148	920.25	4
189.42	0.049247	0.88191	0.15736	1	-53.5	0.19175	921.25	4
190.61	-0.27906	0.96229	-0.17333	1	-58	1.2456	925.75	4
190.8	-0.27906	0.96229	-0.17333	2	-58	5.8077	923.75	4
191.03	-0.27906	0.96229	-0.17333	2	-57	4.9778	920.75	4
198.31	-0.4784	0.95081	-0.013684	1	-57	4.9133	920.25	2
199.97	-0.13836	0.75559	0.11175	3	-60.5	4.9471	920.75	2
200.47	-0.091458	1.0656	-0.12771	3	-58	4.7691	921.75	2
201.21	0.096148	0.95081	-0.03649	1	-59	4.8152	924.75	2
201.75	0.38928	1.0197	0.031928	3	-57.5	1.6904	925.75	2
201.75	0.38928	1.0197	0.031928	2	-62	4.8106	923.75	2
201.79	0.38928	1.0197	0.031928	1	-65	5.9503	923.75	2
201.83	0.52999	0.90487	0.066138	3	-59	1.4772	925.25	2
201.87	0.52999	0.90487	0.066138	3	-58	2.0755	924.25	2
201.91	0.52999	0.90487	0.066138	1	-67	0.69796	920.25	2
202.29	0.62379	0.88191	0.11175	2	-59	1.7825	922.25	2
202.4	0.62379	0.88191	0.11175	3	-57.5	5.5315	922.25	2
202.67	0.36583	0.96229	0.031928	3	-54	5.326	923.25	2
202.67	0.36583	0.96229	0.031928	1	-61.5	4.9133	923.25	2
202.72	0.36583	0.96229	0.031928	1	-67	6.231	925.25	2
203.65	0.1665	1.0656	-0.16192	3	-57	0.13039	922.25	2
203.99	0.1665	1.0656	-0.16192	1	-60.5	5.4917	922.75	2
204.1	0.1665	1.0656	-0.16192	1	-59	5.5392	922.75	2
204.23	0.1665	1.0656	-0.16192	1	-62	2.9775	925.75	2
204.48	0.13132	1.0197	-0.10491	3	-55.5	5.2585	923.75	2
204.65	0.072698	1.0197	-0.13912	1	-59	0.75318	920.75	2
205	0.13132	1.0771	-0.10491	3	-57.5	1.1106	925.25	2
205.32	0.1196	1.0427	-0.11631	3	-55	0.036816	921.75	2
205.81	0.42446	0.93932	-0.10491	3	-55.5	5.5162	920.25	2
205.92	0.24858	1.0197	-0.11631	1	-59.5	1.2303	924.75	2
206.15	0.47136	0.95081	-0.047893	1	-57.5	0.33287	922.25	2
206.4	0.47136	0.95081	-0.047893	1	-58	0.049087	922.75	2
206.62	0.40101	0.99674	-0.03649	1	-62.5	0.36969	925.75	2
206.9	0.41273	0.98526	-0.013684	1	-59	5.777	923.75	2
207.28	0.41273	0.98526	-0.013684	3	-58.5	5.869	923.25	2
209.72	0.40101	0.96229	0.15736	3	-61	1.0569	920.75	2
210.16	0.40101	0.96229	0.15736	1	-60.5	4.7507	923.25	2
211.12	0.1196	1.0197	-0.070699	3	-55.5	4.0221	921.25	2
211.24	0.1196	1.0197	-0.070699	1	-57	1.2855	921.25	2
211.39	0.1196	1.0197	-0.070699	3	-57	1.6552	924.75	2
211.7	0.1196	1.0542	-0.013684	3	-57	0.158	922.25	2
211.9	0.1196	1.0542	-0.013684	1	-58.5	6.1221	922.75	2
212.63	0.22513	0.95081	0.043332	3	-56.5	4.1862	920.75	2
213.75	0.20168	1.0082	0.043332	3	-57	0.79614	920.25	2
214.72	0.096148	1.0427	-0.0022806	3	-60.5	2.3547	922.75	2
218.08	0.35411	0.95081	0.15736	3	-59	4.7661	921.75	2
223.67	0.41273	0.92784	0.077541	3	-60.5	4.3795	923.25	2
225.29	0.42446	0.93932	0.031928	3	-59.5	0.48627	924.75	2
225.64	0.42446	0.93932	0.031928	1	-67	0.2255	922.25	2
226.58	0.47136	0.92784	0.066138	3	-58	1.06	923.75	2
227.08	0.47136	0.92784	0.066138	3	-58	1.3622	923.25	2
228.01	0.23685	1.0312	-0.025087	3	-59	0.036816	920.25	2
231.62	0.44791	0.95081	0.066138	3	-56	5.3689	921.25	2
231.97	0.23685	1.0197	-0.070699	3	-55.5	6.1497	924.75	2
232.17	0.30721	1.0082	-0.11631	2	-58.5	4.875	922.25	2
232.25	0.30721	1.0082	-0.11631	3	-54	4.6802	922.25	2
232.36	0.22513	1.0197	-0.093505	3	-53.5	1.1198	922.75	2
232.52	0.24858	0.98526	-0.10491	3	-54	2.123	925.75	2
232.71	0.33066	1.0197	-0.070699	3	-53.5	0.34208	923.75	2
232.9	0.28376	0.99674	-0.070699	2	-58	0.1534	923.75	2
233.1	0.2603	0.99674	-0.082102	3	-54.5	5.2938	920.75	2
233.25	0.2603	0.99674	-0.082102	2	-57.5	3.6877	923.25	2
233.33	0.24858	1.0197	-0.03649	2	-58	0.51849	923.25	2
233.88	0.30721	1.0082	0.0091224	3	-54.5	1.6674	921.25	2
234.07	0.35411	1.0197	0.0091224	3	-54.5	1.0677	922.25	2
234.23	0.43619	0.97377	0.043332	3	-55	0.69029	922.75	2
234.5	0.49481	0.91636	0.043332	3	-57.5	4.8244	925.75	2
235.08	0.51826	0.92784	0.066138	2	-62	6.2556	923.25	2
235.63	0.36583	0.97377	0.0091224	3	-57	6.1068	924.25	2
236.01	0.41273	0.97377	0.0091224	3	-56.5	4.9348	921.25	2
236.36	0.38928	0.97377	0.0091224	3	-57.5	5.7264	924.75	2
236.72	0.56517	0.89339	0.10035	3	-57.5	1.0324	922.75	2
236.95	0.56517	0.89339	0.10035	3	-58.5	5.2738	925.75	2
237.22	0.49481	0.91636	0.066138	3	-57.5	2.4866	920.75	2
237.38	0.49481	0.91636	0.066138	3	-57.5	5.5622	920.75	2
237.65	0.37756	0.97377	-0.025087	1	-66.5	1.7441	923.25	2
237.8	0.37756	0.97377	-0.025087	3	-57.5	5.5944	925.25	2
238.28	0.49481	0.95081	0.031928	1	-64.5	4.4654	920.25	2
238.86	0.50654	0.92784	0.020525	3	-56.5	1.3208	922.25	2
239.01	0.50654	0.92784	0.020525	3	-57	1.3208	922.25	2
240.03	0.41273	0.97377	-0.0022806	3	-57	0.76852	923.25	2
240.03	0.41273	0.97377	-0.0022806	3	-57	4.9425	921.75	2
240.26	0.41273	0.97377	-0.0022806	3	-57	4.9824	921.75	2
240.53	0.48309	0.92784	0.043332	3	-56.5	6.231	924.25	2
241.27	0.38928	0.96229	-0.013684	3	-55.5	1.2441	922.25	2
241.58	0.57689	0.89339	0.031928	3	-56	0.24544	923.75	2
241.97	0.47136	0.95081	-0.013684	1	-63.5	4.1832	920.75	2
243.14	0.55344	0.90487	0.077541	3	-57	5.5653	924.75	2
243.68	0.61207	0.88191	0.11175	1	-68.5	5.6742	925.75	2
243.95	0.44791	0.93932	0.020525	3	-56.5	5.5545	920.75	2
244.71	0.49481	0.93932	0.043332	3	-56.5	6.0055	924.25	2
245.18	0.42446	0.95081	-0.0022806	3	-56	5.6205	920.25	2
246.07	0.56517	0.90487	0.066138	3	-58	1.8853	925.75	2
246.77	0.49481	0.90487	0.054735	1	-68.5	6.1375	925.25	2
248.05	0.47136	0.96229	0.0091224	2	-60	0.46633	922.25	2
248.25	0.36583	0.97377	-0.025087	3	-56	0.37122	922.75	2
248.72	0.49481	0.91636	0.031928	3	-57.5	0.21016	923.25	2
250.62	0.54171	0.88191	0.11175	3	-58	0.76546	922.75	2
258.93	0.45964	0.95081	0.077541	3	-60.5	0.41264	923.25	2
259.47	0.45964	0.95081	0.077541	1	-65.5	1.3867	921.75	2
260.25	0.43619	0.96229	0.077541	3	-58.5	0.95567	922.25	2
260.6	0.43619	0.96229	0.077541	3	-59	0.56757	922.75	2
262.98	0.52999	0.91636	0.13456	3	-58.5	0.69489	922.75	2
264.42	0.41273	0.97377	0.066138	3	-59.5	1.5386	924.75	2
271.55	0.20168	0.93932	0.18017	3	-56.5	5.6328	920.25	2
272.33	0.025796	1.0542	0.066138	3	-56.5	0.96334	922.25	2
272.6	0.025796	1.0542	0.066138	3	-56.5	0.59672	922.75	2
273.31	0.0023451	1.0427	0.043332	3	-56.5	1.9865	920.75	2
274.13	0.037521	1.0427	0.077541	2	-63	5.4057	921.75	2
275.07	0.13132	0.98526	0.11175	2	-60.5	5.5223	921.25	2
276.76	0.42446	0.91636	0.15736	3	-59	4.944	920.75	2
277.38	0.42446	0.91636	0.15736	3	-59.5	1.1382	921.75	2
278.91	0.42446	0.91636	0.15736	2	-59.5	5.9795	923.75	2
280.04	0.60034	0.87042	0.15736	3	-57.5	0.97254	925.25	2
280.51	0.52999	0.90487	0.11175	3	-60.5	0.63507	921.25	2
280.51	0.52999	0.90487	0.11175	3	-59	0.38043	922.75	2
280.71	0.52999	0.90487	0.11175	3	-58.5	4.539	925.75	2
281.18	0.63552	0.88191	0.13456	2	-59.5	2.4559	923.25	2
281.19	0.63552	0.88191	0.13456	2	-61	0.29299	921.75	2
281.22	0.63552	0.88191	0.13456	2	-60	4.7231	920.25	2
289.41	0.63552	0.88191	0.13456	2	-62.5	0.81915	925.75	2
290	0.63552	0.88191	0.13456	3	-61	0.52155	923.25	2
294.36	0.7176	0.81301	0.22578	3	-61	1.5463	925.75	2
296.49	0.1665	1.0312	-0.0022806	2	-66	6.1098	924.75	2
297.59	0.1665	1.0312	-0.0022806	3	-59	0.061359	923.75	2
300.57	0.014071	1.0312	0.031928	2	-66.5	0.95414	923.75	2
301.79	0.14305	1.0082	0.077541	2	-64.5	6.0255	920.25	2
303.56	0.35411	0.99674	-0.03649	2	-66	5.688	925.25	2
304.38	0.47136	0.93932	0.031928	3	-59	1.9972	920.25	2
304.66	0.47136	0.93932	0.031928	3	-57.5	5.4502	924.75	2
305.37	0.34238	0.99674	-0.025087	3	-56.5	4.8152	925.75	2
305.53	0.34238	0.99674	-0.025087	2	-68.5	1.7503	925.75	2
305.73	0.34238	0.99674	-0.025087	3	-57	5.9641	923.75	2
306.64	0.42446	0.95081	0.020525	3	-57.5	0.97868	921.75	2
306.95	0.31893	0.98526	-0.03649	3	-56.5	5.5193	924.25	2
307.14	0.31893	0.98526	-0.03649	3	-57.5	1.7717	920.25	2
307.5	0.43619	0.93932	0.031928	3	-56.5	5.1895	924.75	2
308.4	0.49481	0.92784	0.066138	3	-57	5.823	923.75	2
308.56	0.49481	0.92784	0.066138	2	-68.5	6.274	923.75	2
309	0.35411	0.99674	-0.025087	2	-67	0.67035	923.25	2
309.5	0.50654	0.91636	0.066138	3	-58.5	5.8521	924.25	2
309.7	0.50654	0.91636	0.066138	2	-65	0.25617	924.25	2
310.47	0.45964	0.95081	0.043332	3	-57.5	0.75779	922.25	2
311.61	0.45964	0.95081	0.031928	3	-60	0.20402	924.75	2
311.91	0.55344	0.89339	0.077541	3	-59.5	5.9856	925.25	2
312.66	0.55344	0.89339	0.077541	3	-59.5	0.079767	920.25	2
313.9	0.48309	0.93932	0.066138	3	-59.5	5.9657	920.75	2
314.86	0.48309	0.93932	0.066138	3	-59.5	1.9604	921.75	2
316.41	0.49481	0.90487	0.11175	3	-60	3.8135	923.75	2
318.08	0.50654	0.92784	0.11175	3	-60.5	6.2065	924.75	2
320.92	0.50654	0.92784	0.11175	3	-59	1.7779	922.25	2
323.93	0.51826	0.91636	0.11175	3	-61.5	4.6326	922.75	2
325.15	0.48309	0.92784	0.077541	3	-62	5.3536	921.75	2
327.68	0.47136	0.90487	0.13456	3	-59.5	5.0836	921.25	2
329.94	0.61207	0.85894	0.20297	3	-61	6.1927	924.25	2
383.86	0.41273	0.95081	0.054735	2	-59.5	0.28685	920.25	2
384.31	0.41273	0.95081	0.054735	3	-58	0.19328	924.75	2
384.66	0.20168	1.0542	-0.03649	3	-57	1.2533	922.75	2
385.58	0.10787	1.0427	-0.082102	2	-57.5	0.21476	920.75	2
385.82	0.10787	1.0427	-0.082102	3	-60	1.1259	923.25	2
386.7	-0.31424	1.0427	-0.13912	2	-57.5	5.3674	924.25	2
388.9	-0.044557	0.85894	0.077541	2	-59	2.4528	923.25	2
393.34	-0.18526	0.92784	-0.13912	1	-55	0.3973	921.25	2
393.53	-0.17354	0.99674	-0.12771	2	-61	0.37583	924.75	2
394.3	-0.17354	0.96229	0.0091224	1	-56.5	0.53843	925.75	2
396.47	-0.079733	0.98526	0.043332	1	-59	5.6128	921.25	2
397.51	-0.044557	0.97377	-0.013684	1	-57	5.9196	922.75	2
397.71	-0.044557	0.97377	-0.013684	1	-58.5	1.152	925.75	2
398.23	-0.20871	0.99674	-0.025087	1	-57.5	0.25004	920.75	2
399.15	0.0023451	0.89339	0.020525	1	-58.5	0.48781	924.25	2
401	-0.23216	1.0082	-0.11631	1	-58.5	0.52616	925.25	4
401	-0.23216	1.0082	-0.11631	1	-57	5.5806	921.25	4
401.2	-0.22044	1.0427	-0.11631	1	-56.5	0.31293	924.75	4
401.56	0.014071	0.97377	0.043332	1	-57.5	5.6082	922.75	4
402.04	-0.021106	0.90487	-0.11631	1	-58.5	4.8351	920.75	4
402.28	-0.021106	0.90487	-0.11631	1	-59.5	3.7306	923.25	4
428.16	-0.068007	1.0312	0.0091224	2	-60.5	5.7555	925.75	4
428.97	-0.068007	1.0312	0.0091224	2	-58.5	5.2662	923.25	4
429.49	-0.091458	1.0082	-0.10491	2	-60.5	5.9242	921.75	4
430.09	-0.091458	1.0082	-0.10491	1	-64	4.7032	920.25	4
432.06	-0.13836	0.93932	-0.047893	2	-57.5	5.2447	925.25	4
432.25	-0.13836	0.93932	-0.047893	3	-61.5	5.912	921.75	4
432.94	-0.13836	0.93932	-0.047893	1	-59.5	3.7966	921.25	4
435.64	0.096148	0.93932	-0.03649	3	-57	5.5561	925.75	4
436.78	-0.0093803	0.93932	-0.082102	3	-57.5	3.9178	921.75	4
437.79	-0.15009	0.99674	0.043332	2	-59.5	5.326	922.25	4
437.96	-0.15009	0.99674	0.043332	3	-58.5	5.5637	922.75	4
439.18	-0.056282	0.97377	-0.093505	3	-55	0.4065	921.75	4
439.31	-0.22044	1.0312	-0.10491	2	-66	1.4557	924.25	4
439.88	-0.044557	0.96229	-0.025087	3	-58	4.4455	924.75	4
440.53	0.18995	0.90487	0.054735	2	-61	0.74551	922.75	4
441.09	0.18995	0.90487	0.054735	1	-59.5	0.021476	923.75	4
441.78	0.025796	1.0197	-0.0022806	3	-62.5	5.3183	923.25	4
442.62	0.23685	0.95081	0.066138	1	-60.5	5.4732	924.25	4
443.14	0.0023451	1.0082	-0.059296	2	-58	0.0092039	921.25	4
443.7	0.084423	0.98526	0.020525	2	-56	5.8506	922.25	4
444.07	0.084423	0.98526	0.020525	2	-56	5.711	922.75	4
444.67	0.025796	1.0197	-0.03649	1	-68.5	4.3228	923.75	4
446.08	-0.056282	1.0427	-0.093505	2	-56.5	1.5662	920.25	4
446.4	-0.15009	1.0312	-0.047893	1	-55	0.37429	921.25	4
447.45	0.084423	0.96229	-0.093505	2	-58	1.0799	922.75	4
448.13	-0.044557	0.95081	0.0091224	3	-63.5	5.9779	920.75	4
448.45	-0.22044	1.0312	0.0091224	2	-61	6.1574	925.25	4
448.7	0.14305	0.92784	0.031928	2	-58.5	1.3468	924.25	4
448.98	-0.0093803	0.99674	-0.013684	2	-54	1.1628	920.25	4
449.18	-0.091458	1.0427	-0.11631	1	-53.5	0.3068	921.25	4
449.38	-0.068007	0.97377	-0.047893	1	-52.5	3.9101	921.25	4
449.5	-0.068007	0.97377	-0.047893	2	-58.5	1.1121	924.75	4
449.94	-0.20871	1.0082	0.031928	1	-52	4.516	922.25	4
450.03	-0.20871	1.0082	0.031928	1	-51.5	4.6019	922.25	4
450.11	-0.33769	0.98526	0.10035	2	-59	5.372	922.75	4
450.11	-0.27906	0.97377	0.13456	2	-59	0.33901	920.75	4
450.15	-0.27906	0.97377	0.13456	2	-58.5	4.6878	923.25	4
450.19	-0.25561	0.93932	0.15736	2	-58.5	5.6297	921.75	4
450.23	-0.25561	0.93932	0.15736	2	-59.5	0.57524	924.25	4
450.27	-0.30252	0.97377	0.13456	2	-58.5	0.32674	920.25	4
450.31	-0.30252	0.97377	0.13456	2	-58	5.8077	921.25	4
450.35	-0.30252	0.97377	0.13456	2	-60	0.041417	924.75	4
450.39	-0.11491	0.90487	0.24859	2	-58	1.5769	922.75	4
450.43	-0.068007	0.87042	0.27139	2	-60.5	5.6619	925.75	4
450.47	-0.20871	0.92784	0.19157	2	-58	0.0061359	920.75	4
450.66	-0.11491	0.89339	0.25999	2	-58.5	1.2487	923.25	4
450.67	-0.11491	0.89339	0.25999	2	-60.5	5.9994	925.25	4
450.91	-0.11491	0.89339	0.25999	2	-59.5	5.9856	925.25	4
450.92	-0.11491	0.89339	0.25999	2	-58	5.5392	921.75	4
451.41	-0.36114	0.93932	0.16876	2	-59.5	0.45406	924.25	4
451.42	-0.36114	0.93932	0.16876	2	-58	0.33901	920.25	4
451.91	-0.19699	0.92784	0.18017	2	-61.5	0.029146	924.75	4
452.16	-0.0093803	0.88191	0.18017	1	-51	4.7415	922.25	4
452.38	-0.19699	1.0197	0.088944	1	-52	4.5114	922.75	4
453.18	-0.079733	0.99674	-0.03649	1	-55	5.6926	920.75	4
453.31	-0.079733	0.99674	-0.03649	2	-62.5	4.9041	920.75	4
454.07	-0.0093803	1.0427	-0.070699	1	-55.5	1.0247	921.75	4
454.27	-0.0093803	1.0427	-0.070699	1	-55.5	0.96794	921.75	4
454.39	-0.0093803	1.0427	-0.070699	2	-60	5.6834	924.25	4
455	0.060972	1.0656	-0.047893	3	-67.5	5.8506	921.25	4
456.49	0.096148	0.97377	-0.03649	3	-66.5	5.3413	923.75	4
456.66	0.096148	0.97377	-0.03649	3	-67	1.063	920.75	4
457.3	0.2603	0.91636	0.0091224	1	-57.5	0.85136	925.25	4
458.19	-0.0093803	1.0427	-0.13912	2	-56.5	4.7001	920.25	4
458.51	-0.0093803	1.0427	-0.13912	2	-57	4.1264	921.25	4
458.87	0.15478	0.95081	-0.070699	1	-57.5	1.0861	924.75	4
459.08	0.15478	0.95081	-0.070699	2	-57.5	0.84369	922.25	4
459.28	0.15478	0.95081	-0.070699	2	-57.5	0.58598	922.75	4
459.68	0.060972	0.99674	-0.11631	2	-58.5	1.7365	925.75	4
460.25	0.096148	0.99674	-0.12771	2	-57	5.3045	920.75	4
460.69	0.072698	1.0082	-0.12771	2	-58	2.281	925.25	4
461.05	0.14305	0.96229	-0.10491	3	-61	4.1325	921.75	4
461.25	0.14305	0.96229	-0.10491	3	-60.5	2.2734	924.25	4
461.38	0.14305	0.96229	-0.10491	1	-57	1.353	924.25	4
461.78	0.014071	1.0312	-0.18473	2	-56	5.2217	921.25	4
461.95	0.014071	1.0312	-0.18473	2	-57	6.0025	924.75	4
462.16	-0.021106	1.0312	-0.20754	3	-60.5	4.042	922.25	4
462.61	-0.056282	1.0542	-0.21894	2	-55.5	1.264	922.75	4
462.73	-0.056282	1.0542	-0.21894	3	-62	4.7185	925.75	4
463.42	-0.021106	1.0427	-0.21894	2	-55	5.9273	920.75	4
463.62	0.037521	1.0312	-0.18473	2	-55.5	1.1106	923.25	4
464.07	0.037521	1.0197	-0.18473	2	-55	5.4104	921.75	4
464.35	0.0023451	1.0312	-0.24174	1	-58.5	4.4102	924.25	4
464.47	0.0023451	1.0312	-0.24174	3	-62	5.5975	924.25	4
464.76	-0.0093803	1.0312	-0.24174	3	-63.5	5.3751	920.25	4
465.29	0.072698	1.0082	-0.24174	2	-54	0.76852	924.75	4
465.48	0.072698	1.0082	-0.24174	2	-53.5	5.6742	922.25	4
466.01	0.037521	1.0312	-0.25315	2	-55	0.29299	925.75	4
466.62	0.22513	0.96229	-0.18473	2	-53	0.52462	920.75	4
468.36	0.049247	1.0082	0.043332	2	-61	4.3718	921.25	4
468.85	-0.13836	1.0312	-0.013684	1	-52	1.7579	924.75	4
469.41	-0.19699	0.99674	-0.013684	2	-57.5	2.0095	922.75	4
469.98	-0.12663	1.0197	0.043332	1	-51.5	6.047	923.75	4
470.39	-0.22044	0.99674	0.043332	2	-57.5	0.87284	923.25	4
470.8	-0.17354	0.99674	0.043332	2	-58.5	5.4318	925.25	4
471	-0.23216	0.99674	0.031928	2	-56.5	1.6628	921.75	4
471.08	-0.26734	1.0197	0.054735	2	-57.5	1.5616	921.75	4
471.28	-0.29079	0.99674	0.020525	1	-52.5	5.9887	924.25	4
471.41	-0.29079	0.99674	0.020525	2	-58.5	5.5469	924.25	4
471.49	-0.29079	0.99674	0.088944	2	-57	5.3996	920.25	4
471.49	-0.31424	0.97377	0.088944	2	-56.5	1.3438	921.25	4
471.53	-0.30252	0.97377	0.10035	2	-58.5	1.5999	924.75	4
471.57	-0.32597	0.98526	0.14596	1	-51	5.0606	922.25	4
471.61	-0.33769	0.96229	0.12315	2	-60.5	0.80687	925.75	4
471.66	-0.33769	0.96229	0.12315	2	-61	0.80841	925.75	4
471.7	-0.33769	0.96229	0.12315	2	-59	5.4272	923.75	4
471.74	-0.30252	0.95081	0.18017	2	-59	5.7586	923.25	4
471.78	-0.38459	0.95081	0.14596	2	-61.5	4.1295	925.25	4
471.82	-0.41977	0.93932	0.13456	2	-61	4.8673	924.25	4
471.86	-0.40804	0.95081	0.11175	1	-51.5	0.65654	920.25	4
471.9	-0.40804	0.95081	0.11175	2	-61	1.8868	920.25	4
471.94	-0.40804	0.95081	0.11175	1	-51.5	6.0209	921.25	4
471.98	-0.41977	0.93932	0.13456	2	-62.5	4.5176	924.75	4
472.02	-0.41977	0.93932	0.13456	1	-51.5	5.0437	922.25	4
472.06	-0.41977	0.95081	0.14596	2	-62.5	6.1589	922.75	4
472.1	-0.41977	0.95081	0.14596	1	-52	4.5176	922.75	4
472.14	-0.41977	0.95081	0.14596	2	-62.5	6.2111	922.75	4
472.18	-0.13836	0.90487	0.23718	2	-61	5.7601	923.75	4
472.91	-0.056282	0.95081	0.066138	2	-57	5.0959	921.75	4
473.19	-0.26734	1.0082	-0.013684	2	-57	5.1112	921.75	4
473.35	-0.26734	1.0082	-0.013684	1	-53.5	5.0361	924.25	4
473.96	-0.079733	1.0656	-0.20754	2	-56.5	0.44639	921.25	4
474.09	-0.079733	1.0656	-0.20754	1	-57	1.1934	924.75	4
474.41	-0.091458	1.0082	-0.070699	2	-56.5	5.5116	922.25	4
474.93	0.10787	0.93932	0.10035	2	-59	6.2004	925.75	4
475.18	0.10787	0.93932	0.10035	3	-61.5	2.0034	925.75	4
475.46	0.10787	0.93932	0.10035	2	-57	0.97868	923.75	4
475.63	0.10787	0.93932	0.10035	2	-58	6.1559	920.75	4
476.4	0.060972	0.92784	-0.025087	3	-60	1.4266	921.75	4
476.81	0.060972	0.92784	-0.025087	2	-58.5	0.33748	924.25	4
478.26	-0.17354	1.0082	-0.10491	2	-57.5	0.28685	925.75	4
483.03	-0.20871	0.98526	-0.03649	2	-61	5.5009	920.25	2
484	-0.20871	0.98526	-0.03649	1	-60	5.5668	923.25	2
485.18	-0.34942	0.87042	-0.070699	1	-53.5	0.14266	921.25	2
509.4	0.52999	0.92784	-0.093505	2	-58.5	4.9762	921.25	2
513.54	0.24858	0.93932	-0.082102	2	-59.5	0.010738	923.25	2
514.65	0.52999	0.89339	-0.047893	2	-58.5	4.7845	921.25	2
518.01	0.74105	0.80152	0.054735	2	-59.5	0.25617	922.75	2
519.24	0.61207	0.89339	-0.025087	2	-58	4.7262	921.25	2
523.5	0.63552	0.85894	0.054735	2	-60	5.5039	920.75	2
529.93	0.74105	0.79004	0.12315	2	-57.5	4.6449	921.25	2
530.51	0.65897	0.83597	-0.025087	2	-58.5	4.2399	922.25	2
531.78	0.7176	0.81301	-0.0022806	2	-57	5.9626	923.25	2
532.61	0.70587	0.82449	0.0091224	2	-57	5.1787	920.25	2
533.55	0.7645	0.79004	0.020525	2	-58.5	0.062893	922.75	2
534.25	0.7645	0.79004	0.020525	2	-62.5	5.6558	923.75	2
535.07	0.78795	0.79004	0.077541	2	-58.5	4.131	921.75	2
535.86	0.84658	0.77856	0.10035	2	-58.5	4.7262	921.25	2
536.6	0.84658	0.77856	0.10035	3	-59.5	5.6987	922.75	2
536.8	0.84658	0.77856	0.10035	2	-58.5	4.9793	920.75	2
537.47	0.94038	0.73263	0.14596	2	-59.5	1.1091	921.75	2
539.04	0.77622	0.79004	0.12315	3	-60	5.3137	923.25	2
544.71	0.57689	0.89339	-0.0022806	2	-67.5	5.8736	924.25	2
545.75	0.57689	0.89339	-0.0022806	2	-63	4.4716	922.25	2
551.43	0.70587	0.80152	0.10035	2	-60	0.85136	922.75	2
565.93	0.82312	0.76708	0.066138	2	-57.5	5.1895	920.75	2
566.14	0.82312	0.76708	0.066138	3	-59	5.214	923.25	2
566.67	0.68242	0.80152	-0.013684	3	-59.5	0.096641	921.75	2
566.88	0.68242	0.80152	-0.013684	3	-58.5	4.7538	924.25	2
567.18	0.8114	0.76708	0.054735	3	-60	0.31753	921.25	2
568.21	0.82312	0.76708	0.054735	3	-59	0.61666	925.75	2
568.75	0.67069	0.83597	-0.025087	3	-59	5.2155	923.25	2
569.29	0.7176	0.81301	0.020525	3	-59.5	6.1911	921.75	2
569.54	0.7176	0.81301	0.020525	2	-59.5	5.6481	924.25	2
569.74	0.7176	0.81301	0.020525	2	-57.5	5.5346	920.25	2
569.91	0.7176	0.81301	0.020525	3	-60	0.67955	920.25	2
570.07	0.7176	0.81301	0.020525	2	-57.5	4.7937	921.25	2
570.49	0.68242	0.84746	-0.025087	3	-59.5	6.096	922.25	2
570.7	0.68242	0.84746	-0.025087	2	-58	3.8165	922.75	2
571.2	0.84658	0.74411	0.066138	2	-58.5	6.0669	923.75	2
571.45	0.84658	0.74411	0.066138	3	-61.5	0.62433	920.75	2
571.65	0.84658	0.74411	0.066138	3	-61	0.65041	920.75	2
572.28	0.57689	0.82449	0.031928	2	-60	0.85903	921.75	2
573.31	0.79967	0.76708	0.077541	3	-60.5	5.9012	922.25	2
573.52	0.79967	0.76708	0.077541	3	-61	5.8767	922.25	2
574.32	0.62379	0.87042	-0.03649	3	-62.5	0.84216	920.75	2
574.61	0.56517	0.89339	-0.03649	3	-60.5	5.6128	923.25	2
574.9	0.56517	0.89339	-0.03649	3	-62	0.87744	925.25	2
577.35	0.68242	0.82449	0.031928	3	-64	4.5007	923.25	2
579.22	0.67069	0.84746	-0.0022806	2	-63.5	5.6021	922.75	2
582.56	0.7645	0.80152	0.077541	2	-58	5.033	920.75	2
583.85	0.7645	0.80152	0.077541	2	-60	5.7647	920.25	2
600.08	0.64724	0.89339	0.13456	2	-59	5.5315	921.25	2
600.37	0.64724	0.89339	0.13456	3	-66	0.81608	924.75	2
601.08	0.69414	0.82449	0.054735	3	-64.5	5.1281	920.75	2
602.92	0.69414	0.82449	0.054735	2	-59	2.4099	920.75	2
603.22	0.69414	0.82449	0.054735	2	-60	0.45559	923.25	2
617.66	0.92865	0.74411	0.14596	2	-64	1.0416	922.75	2
619.16	0.92865	0.74411	0.14596	2	-65.5	6.2111	924.25	2
622.75	0.92865	0.74411	0.14596	3	-59.5	0.28072	922.75	2
623.34	0.61207	0.89339	0.043332	2	-58.5	6.1298	920.75	2
623.47	0.61207	0.89339	0.043332	3	-57	2.1522	920.75	2
623.81	0.30721	1.0197	-0.11631	3	-58	5.6128	925.25	2
624.14	0.43619	0.93932	-0.03649	3	-55.5	1.7948	921.75	2
624.27	0.43619	0.93932	-0.03649	3	-55.5	1.7948	921.75	2
624.48	0.43619	0.93932	-0.03649	3	-56.5	0.26538	924.25	2
624.86	0.30721	0.98526	-0.070699	1	-60	1.6812	920.25	2
625.32	0.31893	0.99674	-0.093505	3	-57	0.18715	924.75	2
625.53	0.31893	0.99674	-0.093505	2	-59.5	1.6935	922.25	2
625.91	0.37756	0.92784	-0.013684	3	-55.5	4.5084	922.75	2
626.46	0.40101	0.90487	-0.013684	3	-56.5	0.62433	923.75	2
626.62	0.40101	0.90487	-0.013684	3	-57	0.4832	923.75	2
626.96	0.1665	1.0312	-0.10491	3	-58.5	0.57524	923.25	2
627.38	0.1665	1.0312	-0.10491	3	-57.5	1.5616	921.75	2
627.72	0.13132	1.0312	-0.047893	3	-56.5	6.0792	920.25	2
628.94	-0.19699	1.0082	-0.11631	3	-56	5.5469	922.75	4
630.2	-0.31424	0.93932	-0.070699	1	-54	5.869	923.25	4
631.46	-0.20871	0.88191	0.020525	2	-61.5	0.83142	922.25	4
632.4	-0.20871	0.88191	0.020525	3	-61.5	1.9052	920.75	4
635.21	-0.19699	0.75559	-0.34437	1	-55.5	1.0554	920.75	4
635.33	-0.19699	0.75559	-0.34437	2	-59	6.0623	920.75	4
636.08	-0.38459	1.0197	-0.42419	1	-56.5	5.7217	921.75	4
645.84	0.79967	0.81301	0.077541	1	-58	5.0161	924.25	3
646.22	0.8114	0.60631	-0.28736	3	-51.5	6.2264	921.25	3
646.31	0.8114	0.60631	-0.28736	3	-51.5	0.013806	921.25	3
646.52	1.0928	0.2733	-0.21894	2	-57	0.90351	922.25	3
646.52	0.91693	0.3422	-0.19613	2	-57	0.65501	922.25	3
646.65	1.3156	0.15847	-0.082102	3	-53.5	5.5653	922.75	3
646.85	0.99901	0.35368	-0.35577	3	-54.5	0.90812	925.75	3
647.02	1.0459	0.33072	-0.24174	3	-54	1.0446	925.75	3
647.11	1.0459	0.33072	-0.24174	3	-52.5	5.2447	923.75	3
647.66	0.8583	0.53741	-0.31016	3	-50.5	6.0101	921.75	3
647.75	0.87003	0.2044	-0.28736	3	-52	3.8288	924.25	3
647.75	1.0694	0.0091865	-0.082102	1	-63.5	1.2701	920.25	3
647.79	1.0694	0.0091865	-0.082102	1	-63	0.44639	921.25	3
647.8	1.0694	0.0091865	-0.082102	1	-63	0.43565	921.25	3
647.8	1.0694	0.0091865	-0.082102	1	-67	0.53383	924.75	3
647.85	1.1045	0.032153	-0.093505	2	-58	4.559	925.75	3
647.85	1.1045	0.032153	-0.093505	2	-58	4.3826	925.75	3
647.86	0.94038	0.032153	-0.10491	1	-64	0.3973	920.75	3
647.9	0.94038	0.032153	-0.10491	3	-50.5	4.0743	920.75	3
647.9	1.128	-0.071196	-0.013684	1	-67	4.5237	923.25	3
647.94	1.2218	-0.059712	0.043332	1	-68	3.9868	924.25	3
647.95	1.2218	-0.059712	0.043332	3	-50.5	4.3335	920.25	3
647.99	0.97555	0.0091865	-0.047893	3	-50.5	4.424	920.25	3
648.03	1.0694	-0.0022966	-0.13912	2	-58.5	5.6803	924.75	3
648.07	1.1163	0.11254	-0.059296	3	-57	4.5866	925.75	3
648.11	1.1163	0.11254	-0.059296	3	-57	4.6081	925.75	3
648.16	0.94038	0.10105	-0.17333	1	-67.5	5.9503	920.75	3
648.2	0.94038	0.10105	-0.17333	2	-57.5	0.24697	923.25	3
648.25	0.94038	0.10105	-0.17333	3	-57.5	4.7063	925.25	3
648.29	0.94038	0.10105	-0.17333	3	-53	6.1421	921.75	3
648.66	1.128	0.032153	-0.093505	3	-51	3.792	920.25	3
648.91	1.1983	-0.0022966	-0.059296	3	-51.5	0.13039	921.25	3
649.41	1.0459	0.078086	-0.13912	2	-58.5	4.855	925.75	3
649.91	1.2452	0.0091865	-0.03649	1	-67	6.0178	920.75	3
650.41	0.98728	0.10105	-0.16192	2	-58	5.1097	925.25	3
651.16	1.1514	0.02067	-0.10491	1	-66	0.2347	920.25	3
651.17	1.1514	0.02067	-0.10491	3	-52	0.20402	921.25	3
651.25	1.1514	0.02067	-0.10491	1	-67.5	5.6742	921.25	3
652.41	1.0107	0.10105	-0.13912	3	-51	0.27612	920.75	3
652.66	1.0107	0.11254	-0.15052	3	-57	1.4435	925.25	3
653.16	1.2101	0.0091865	-0.059296	2	-57.5	2.5372	924.25	3
653.66	1.1397	0.032153	-0.093505	1	-69	5.734	921.25	3
653.91	1.1163	0.043636	-0.10491	2	-57	5.4732	924.75	3
655.16	1.0459	0.089569	-0.11631	3	-57.5	4.6372	925.25	3
655.41	1.0459	0.089569	-0.11631	3	-57.5	4.6756	925.25	3
655.66	1.3156	-0.036746	0.0091224	2	-58	5.6788	924.25	3
655.91	1.3156	-0.036746	0.0091224	1	-69	0.22089	920.25	3
655.92	1.3156	-0.036746	0.0091224	1	-68.5	0.22396	920.25	3
656.16	1.0459	0.11254	-0.13912	2	-58	5.3827	924.75	3
656.66	0.99901	0.12402	-0.16192	2	-58	0.59212	922.75	3
656.91	0.99901	0.12402	-0.16192	2	-61	4.7507	925.75	3
657.41	1.0576	0.12402	-0.13912	1	-68.5	5.9104	920.75	3
657.91	1.0928	0.14698	-0.093505	1	-67.5	5.1143	921.75	3
658.16	1.0225	0.089569	-0.16192	1	-66	0.10124	920.25	3
658.91	1.1163	0.043636	-0.10491	2	-58.5	0.82528	922.25	3
659.66	1.0811	0.078086	-0.11631	1	-67.5	3.9101	923.75	3
660.16	1.0694	0.089569	-0.12771	3	-58	4.6679	925.25	3
660.41	1.0694	0.089569	-0.12771	2	-58	1.3514	921.75	3
660.66	1.0459	0.1355	-0.11631	2	-58	5.6512	920.25	3
660.91	0.92865	0.10105	-0.15052	2	-58.5	5.0867	921.25	3
661.16	0.92865	0.10105	-0.15052	3	-57.5	5.214	924.75	3
661.41	1.0576	0.11254	-0.0022806	2	-57.5	0.70563	922.75	3
661.66	1.0576	0.11254	-0.0022806	3	-58.5	4.9517	925.75	3
662.16	1.1045	0.032153	-0.093505	1	-65.5	0.47553	920.75	3
662.41	1.1045	0.032153	-0.093505	2	-58	0.18254	923.25	3
662.66	1.3273	-0.059712	0.066138	1	-69	6.2249	925.25	3
662.91	1.3273	-0.059712	0.066138	2	-58.5	5.8153	924.25	3
663.16	1.339	-0.059712	-0.013684	1	-66	0.84216	920.25	3
663.41	0.9521	0.078086	-0.11631	3	-52.5	0.42798	921.25	3
663.66	0.9521	0.078086	-0.11631	1	-68	0.13806	924.75	3
663.91	0.97555	0.14698	-0.093505	1	-66.5	4.6955	922.75	3
664.41	1.3625	-0.025263	-0.013684	2	-57	5.1557	920.75	3
665.66	0.92865	0.055119	-0.070699	1	-65	0.82988	920.25	3
665.91	0.92865	0.055119	-0.070699	3	-51	0.18101	921.25	3
666.16	1.0928	-0.01378	-0.0022806	1	-67.5	5.2585	922.25	3
666.66	1.0694	-0.025263	-0.025087	1	-69.5	4.1954	923.75	3
666.91	0.99901	0.02067	-0.047893	1	-66.5	0.35742	920.75	3
667.16	0.99901	0.032153	-0.047893	1	-68	1.4527	923.25	3
667.41	0.99901	0.032153	-0.047893	2	-58	4.8075	925.25	3
667.66	1.2452	-0.10565	0.077541	1	-67.5	5.6711	921.75	3
668.16	0.96383	0.0091865	-0.047893	3	-51	0.2485	921.25	3
668.41	1.0342	-0.0022966	-0.03649	2	-58	5.0882	924.75	3
668.66	1.0928	-0.025263	-0.0022806	1	-67.5	5.2401	922.25	3
669.41	0.99901	0.032153	-0.093505	3	-50	3.8273	920.75	3
669.91	0.9521	0.055119	-0.13912	1	-67	5.8521	925.25	3
670.16	1.1163	0.02067	-0.059296	1	-67.5	3.7782	924.25	3
670.41	1.0694	0.12402	-0.082102	3	-51.5	4.3304	920.25	3
670.66	0.96383	0.10105	-0.13912	3	-51.5	4.3258	920.25	3
670.91	0.97555	0.055119	-0.15052	3	-54.5	1.7027	924.75	3
670.99	0.97555	0.055119	-0.15052	3	-54.5	1.6782	924.75	3
671.13	0.97555	0.055119	-0.15052	3	-54.5	1.623	924.75	3
671.42	0.96383	0.0091865	-0.16192	3	-53.5	6.0746	922.25	3
671.55	1.1514	-0.025263	-0.059296	3	-54	5.7984	922.75	3
671.72	0.98728	0.02067	-0.15052	3	-54	5.803	922.75	3
671.91	1.0225	0.043636	-0.11631	3	-52	0.90812	920.75	3
672.91	1.2101	-0.094162	-0.03649	3	-50.5	4.0666	920.25	3
673.16	0.92865	0.0091865	-0.17333	3	-51	0.2485	921.25	3
673.66	0.98728	0.032153	-0.16192	3	-51.5	2.4252	922.75	3
674.41	0.92865	0.032153	-0.17333	3	-51.5	2.1783	923.25	3
675.66	0.98728	0.032153	-0.16192	3	-51	3.4699	921.25	3
675.91	1.1983	-0.071196	-0.070699	3	-51	5.892	922.25	3
676.16	1.0342	0.0091865	-0.15052	3	-51	2.4482	922.75	3
676.41	1.0459	0.02067	-0.12771	3	-52	1.8561	923.75	3
676.91	0.98728	0.02067	-0.17333	3	-50.5	3.746	920.75	3
676.92	1.1514	-0.059712	-0.093505	3	-51.5	2.1476	923.25	3
677.41	1.1514	-0.025263	-0.093505	3	-51	3.0833	921.75	3
677.91	0.9521	0.0091865	-0.17333	3	-50.5	4.0865	920.25	3
677.92	0.98728	0.0091865	-0.16192	3	-50.5	3.4162	921.25	3
678.41	1.1397	-0.036746	-0.059296	3	-51.5	2.7995	922.25	3
679.16	1.3039	-0.082679	0.054735	2	-56.5	4.8658	920.75	3
679.17	1.3039	-0.082679	0.054735	2	-56.5	4.8735	920.75	3
679.66	1.2452	-0.094162	0.020525	2	-57.5	1.4496	925.25	3
679.68	1.2452	-0.094162	0.020525	2	-57.5	1.376	925.25	3
680.16	0.94038	0.0091865	-0.15052	2	-56.5	5.2385	920.25	3
680.41	0.94038	0.0091865	-0.15052	3	-51.5	0.11658	921.25	3
680.66	0.99901	0.0091865	-0.13912	2	-57	1.4818	924.75	3
680.91	1.2452	-0.14009	-0.082102	3	-51.5	2.6891	922.25	3
681.16	1.0459	-0.0022966	-0.19613	2	-57.5	0.6274	925.75	3
682.16	1.2687	-0.12861	-0.070699	2	-57.5	0.97408	925.25	3
683.66	1.0225	-0.0022966	-0.15052	2	-58	0.60746	925.75	3
683.91	0.9521	-0.01378	-0.17333	3	-52	1.5877	923.75	3
684.16	1.128	-0.082679	-0.10491	3	-51.5	2.0571	923.25	3
684.66	1.1983	-0.10565	-0.047893	2	-57	0.84216	921.75	3
685.41	1.0576	-0.048229	-0.11631	2	-57.5	1.7027	924.75	3
685.91	0.92865	-0.01378	-0.15052	2	-57.5	0.96181	925.75	3
686.16	0.92865	-0.01378	-0.15052	2	-57.5	0.96641	925.75	3
686.41	0.92865	-0.01378	-0.15052	2	-57	5.6389	923.75	3
687.16	0.99901	-0.01378	-0.13912	2	-57	1.0446	921.75	3
687.17	0.99901	-0.01378	-0.13912	2	-57	1.0247	921.75	3
687.66	1.2687	-0.15158	-0.025087	2	-57	4.4102	921.25	3
687.91	1.2687	-0.15158	-0.025087	2	-57	1.534	924.75	3
688.16	1.2687	-0.15158	-0.025087	2	-57.5	0.3927	922.25	3
688.17	1.2687	-0.15158	-0.025087	2	-57	0.38043	922.25	3
688.66	1.2687	-0.16306	-0.03649	2	-57.5	0.76085	925.75	3
689.41	1.0342	-0.025263	-0.13912	3	-52	0.067495	921.75	3
689.42	1.0342	-0.025263	-0.13912	2	-57	0.84369	921.75	3
689.91	0.94038	-0.01378	-0.15052	2	-57.5	5.1572	920.25	3
689.92	0.94038	-0.01378	-0.15052	2	-57.5	5.1373	920.25	3
690.16	0.94038	-0.01378	-0.15052	2	-56.5	1.2502	921.25	3
690.91	1.3273	-0.17454	-0.0022806	2	-58	0.81915	925.75	3
691.16	1.1514	-0.071196	-0.070699	2	-57.5	4.832	920.75	3
691.41	1.0928	-0.071196	-0.093505	2	-57	5.9028	923.25	3
692.16	1.0576	-0.036746	-0.11631	3	-52.5	0.11505	921.75	3
692.41	1.2452	-0.12861	-0.013684	2	-57	2.0525	920.25	3
692.66	1.1632	-0.10565	-0.070699	2	-57	1.264	921.25	3
692.91	1.0342	-0.025263	-0.12771	2	-57	0.36202	922.25	3
692.93	1.0342	-0.025263	-0.12771	2	-57	0.35895	922.25	3
693.16	1.0342	-0.025263	-0.12771	2	-57	6.2019	922.75	3
693.41	0.97555	-0.036746	-0.16192	3	-52.5	1.7549	923.75	3
693.91	0.92865	-0.025263	-0.16192	2	-57	4.7308	920.75	3
693.92	0.92865	-0.025263	-0.16192	3	-52	2.0264	923.25	3
694.16	1.0576	-0.059712	-0.15052	2	-57.5	1.0339	925.25	3
694.41	0.9521	-0.036746	-0.17333	2	-57.5	0.7225	921.75	3
694.66	1.3273	-0.19751	-0.013684	2	-57.5	5.0959	920.25	3
694.91	0.9521	-0.01378	-0.16192	2	-57.5	1.9681	920.25	3
695.16	1.0225	-0.01378	-0.15052	2	-57.5	1.4757	924.75	3
695.41	1.257	-0.15158	-0.047893	2	-57	0.3927	922.25	3
695.66	0.99901	-0.01378	-0.17333	2	-57.5	6.2326	922.75	3
695.68	0.99901	-0.01378	-0.17333	2	-58	0.7225	925.75	3
696.16	0.92865	-0.048229	-0.18473	3	-51.5	3.769	920.75	3
696.91	0.98728	-0.036746	-0.16192	3	-51.5	6.251	921.75	3
697.16	1.1045	-0.082679	-0.10491	2	-57.5	5.0913	920.25	3
697.41	1.1045	-0.082679	-0.10491	3	-51.5	0.39577	921.25	3
697.91	0.92865	-0.036746	-0.16192	2	-57	0.50315	922.25	3
697.92	0.92865	-0.036746	-0.16192	2	-57.5	0.056757	922.75	3
698.18	0.9521	-0.025263	-0.16192	2	-58	0.82988	925.75	3
698.41	0.9521	-0.025263	-0.16192	2	-58	0.81454	925.75	3
698.66	0.9521	-0.025263	-0.16192	2	-57.5	4.8735	920.75	3
698.91	0.97555	-0.01378	-0.15052	2	-57	5.9917	923.25	3
699.16	0.97555	-0.01378	-0.15052	2	-57.5	4.4286	925.25	3
699.41	1.1397	-0.094162	-0.093505	2	-57	0.948	921.75	3
699.42	1.1397	-0.094162	-0.093505	2	-57	5.1695	924.25	3
699.44	1.1397	-0.094162	-0.093505	2	-57	5.1803	924.25	3
699.66	1.1397	-0.094162	-0.093505	2	-58	5.2861	920.25	3
699.67	1.1397	-0.094162	-0.093505	3	-52.5	4.3534	920.25	3
700.66	1.0459	-0.048229	-0.13912	2	-58	0.89278	925.75	3
701.16	1.1397	-0.10565	-0.070699	2	-57.5	4.8842	920.75	3
701.91	0.94038	-0.036746	-0.17333	2	-57	5.099	924.25	3
702.16	1.0811	-0.071196	-0.10491	2	-57.5	5.1879	920.25	3
702.18	1.0811	-0.071196	-0.10491	2	-57	4.3949	921.25	3
702.41	1.0811	-0.071196	-0.10491	3	-52	0.41878	921.25	3
703.16	1.2335	-0.12861	-0.047893	2	-57	5.4334	923.75	3
703.66	1.1514	-0.12861	-0.082102	2	-57	1.6045	920.75	3
703.68	1.1632	-0.11713	-0.070699	2	-57	5.8	923.25	3
704.16	0.96383	-0.01378	-0.15052	3	-52	0.036816	921.75	3
704.17	0.96383	-0.01378	-0.15052	3	-51.5	0.064427	921.75	3
704.66	1.2218	-0.15158	-0.047893	2	-57.5	5.1312	920.25	3
704.67	1.2218	-0.15158	-0.047893	2	-57	1.2517	921.25	3
704.91	1.0928	-0.071196	-0.11631	2	-57	1.5447	924.75	3
705.16	1.0811	-0.071196	-0.11631	3	-52	2.9084	922.25	3
705.17	1.0811	-0.071196	-0.11631	3	-52	6.0485	922.25	3
705.41	0.92865	-0.036746	-0.17333	2	-57	6.2663	922.75	3
705.91	1.2101	-0.14009	-0.070699	2	-57	1.6475	920.75	3
706.16	1.2101	-0.14009	-0.070699	2	-57	5.8414	923.25	3
706.17	1.2101	-0.14009	-0.070699	2	-57	5.8337	923.25	3
706.41	1.2921	-0.17454	-0.025087	2	-57.5	1.1459	925.25	3
706.66	1.2921	-0.17454	-0.025087	2	-57	0.85443	921.75	3
706.91	1.2804	-0.18603	-0.025087	2	-57	1.919	924.25	3
706.93	1.1045	-0.071196	-0.11631	2	-57.5	5.1818	920.25	3
707.16	1.1045	-0.071196	-0.11631	2	-57.5	1.2625	921.25	3
707.66	1.2687	-0.17454	-0.025087	2	-57.5	0.0092039	922.75	3
707.91	1.2687	-0.17454	-0.025087	2	-57	0.013806	922.75	3
708.41	1.2804	-0.16306	-0.025087	2	-57	1.6935	920.75	3
708.91	1.1514	-0.10565	-0.093505	2	-57	0.88204	921.75	3
708.93	1.1514	-0.10565	-0.093505	2	-57.5	4.0037	921.75	3
709.66	1.0459	-0.025263	-0.13912	2	-57	1.2763	921.25	3
709.67	1.0459	-0.025263	-0.13912	2	-57.5	1.5493	924.75	3
709.91	1.0342	-0.036746	-0.15052	2	-57.5	0.43565	922.25	3
710.16	1.0342	-0.036746	-0.15052	2	-57	0.45099	922.25	3
710.41	0.97555	-0.025263	-0.16192	3	-54.5	0.8667	925.75	3
710.66	1.1163	-0.082679	-0.093505	2	-57	1.6506	920.75	3
710.91	1.1163	-0.082679	-0.093505	2	-57	1.6352	920.75	3
710.92	1.1163	-0.082679	-0.093505	2	-57	5.8537	923.25	3
711.16	1.0811	-0.059712	-0.11631	2	-57.5	1.1904	925.25	3
711.41	0.9521	-0.036746	-0.17333	2	-57.5	4.0206	921.75	3
712.16	1.0459	-0.059712	-0.13912	2	-57.5	1.468	921.25	3
712.18	1.0459	-0.059712	-0.13912	3	-53.5	1.3576	924.75	3
712.41	0.97555	-0.059712	-0.15052	2	-57	0.68262	922.25	3
712.66	0.99901	-0.059712	-0.16192	2	-56.5	0.20709	922.75	3
712.91	0.99901	-0.059712	-0.16192	2	-57.5	0.78693	925.75	3
712.92	0.96383	-0.025263	-0.17333	3	-51	1.7763	923.75	3
713.16	1.2452	-0.16306	-0.070699	2	-57	4.7876	920.75	3
713.41	1.2452	-0.16306	-0.070699	2	-56.5	1.6582	920.75	3
713.42	0.9052	-0.036746	-0.20754	3	-51	2.1552	923.25	3
713.91	0.97555	-0.059712	-0.21894	2	-56.5	0.84676	921.75	3
713.92	0.97555	-0.059712	-0.21894	3	-51	0.041417	921.75	3
714.41	1.2452	-0.18603	-0.082102	2	-56.5	1.241	921.25	3
714.42	1.2452	-0.18603	-0.082102	3	-51	0.35742	921.25	3
714.66	1.2452	-0.18603	-0.082102	2	-56.5	1.2349	921.25	3
714.91	1.2335	-0.18603	-0.093505	3	-51.5	2.7719	922.25	3
715.41	1.1866	-0.15158	-0.10491	3	-51	1.8009	923.75	3
715.66	0.9521	-0.048229	-0.19613	2	-56.5	1.6828	920.75	3
715.68	0.9521	-0.048229	-0.19613	3	-51	2.1092	923.25	3
716.41	1.1163	-0.11713	-0.12771	3	-51.5	1.445	924.25	3
716.66	0.92865	-0.059712	-0.20754	3	-51	4.1494	920.25	3
716.68	0.92865	-0.059712	-0.20754	3	-51	0.31753	921.25	3
717.16	1.2452	-0.18603	-0.059296	3	-51	5.8767	922.25	3
717.41	1.1397	-0.12861	-0.13912	3	-50.5	2.4283	922.75	3
717.66	1.1397	-0.11713	-0.12771	3	-51	2.4053	922.75	3
718.16	0.97555	-0.059712	-0.19613	3	-51	3.8488	920.75	3
718.18	0.97555	-0.059712	-0.19613	2	-56.5	1.5785	920.75	3
718.26	0.94038	-0.071196	-0.21894	3	-51	2.1016	923.25	3
718.66	1.2335	-0.18603	-0.093505	2	-57	0.74091	921.75	3
718.91	0.97555	-0.059712	-0.20754	3	-51.5	1.4327	924.25	3
719.16	1.0225	-0.082679	-0.18473	2	-57	1.9589	920.25	3
719.66	1.1045	-0.094162	-0.13912	3	-51.5	1.149	924.75	3
719.68	0.97555	-0.059712	-0.20754	3	-50.5	5.935	922.25	3
719.91	0.97555	-0.059712	-0.20754	2	-56.5	0.34054	922.25	3
720.41	0.98728	-0.059712	-0.20754	3	-51	1.7564	923.75	3
720.43	0.98728	-0.059712	-0.20754	2	-56.5	5.329	923.75	3
720.68	1.1514	-0.12861	-0.11631	2	-56	5.7616	923.25	3
720.91	0.98728	-0.048229	-0.20754	2	-57	1.0078	925.25	3
721.41	1.1045	-0.14009	-0.16192	3	-51.5	1.4757	924.25	3
721.66	1.257	-0.18603	-0.082102	3	-51	4.1694	920.25	3
721.67	1.257	-0.18603	-0.082102	2	-57	5.1296	920.25	3
722.16	0.98728	-0.048229	-0.19613	3	-50.5	5.9196	922.25	3
722.18	1.0107	-0.059712	-0.20754	2	-56.5	0.36049	922.25	3
722.66	1.2921	-0.20899	-0.059296	3	-51	1.7917	923.75	3
723.16	1.0342	-0.071196	-0.19613	2	-57	1.6352	920.75	3
723.17	0.91693	-0.059712	-0.21894	2	-57	5.846	923.25	3
723.41	1.0576	-0.082679	-0.16192	2	-57.5	0.95874	921.75	3
723.91	1.1514	-0.15158	-0.11631	2	-58.5	5.415	920.25	3
724.41	1.1045	-0.11713	-0.11631	2	-57	1.5815	924.75	3
724.42	1.1045	-0.11713	-0.11631	2	-57	1.5493	924.75	3
724.66	1.0342	-0.094162	-0.19613	3	-51.5	5.461	922.75	3
724.91	1.0694	-0.10565	-0.12771	2	-57.5	0.64274	925.75	3
725.16	1.0694	-0.10565	-0.12771	2	-57	5.4042	923.75	3
725.41	1.0107	-0.082679	-0.15052	2	-57.5	1.6582	920.75	3
725.42	1.0107	-0.082679	-0.15052	3	-51.5	0.73631	920.75	3
725.66	0.98728	-0.071196	-0.18473	2	-57.5	5.8092	923.25	3
725.67	0.98728	-0.071196	-0.18473	2	-57	5.8077	923.25	3
726.16	0.92865	-0.082679	-0.18473	3	-51.5	0.046019	921.75	3
726.17	1.0342	-0.094162	-0.15052	2	-57	5.0054	924.25	3
726.41	1.0225	-0.082679	-0.16192	2	-58	5.2063	920.25	3
726.66	1.0225	-0.082679	-0.16192	2	-57.5	1.2839	921.25	3
726.91	1.0107	-0.082679	-0.17333	2	-57.5	1.4803	924.75	3
727.16	1.0576	-0.10565	-0.13912	2	-57.5	0.45252	922.25	3
727.18	1.1749	-0.17454	-0.082102	2	-57.5	0.0061359	922.75	3
727.41	1.0342	-0.10565	-0.15052	2	-58	0.66268	925.75	3
727.66	1.0342	-0.10565	-0.15052	2	-57	5.4257	923.75	3
727.68	1.0342	-0.10565	-0.15052	3	-51.5	3.9055	920.75	3
727.91	0.9521	-0.082679	-0.17333	2	-57	5.8629	923.25	3
728.16	0.91693	-0.082679	-0.18473	2	-57.5	5.8337	923.25	3
728.41	1.1045	-0.14009	-0.11631	2	-58	0.87744	921.75	3
728.66	1.1045	-0.14009	-0.11631	2	-57	5.0437	924.25	3
728.68	1.1045	-0.14009	-0.11631	2	-57.5	1.9159	924.25	3
729.16	1.0811	-0.12861	-0.11631	2	-58	1.3361	921.25	3
729.18	1.0811	-0.12861	-0.11631	3	-51.5	0.40804	921.25	3
729.41	0.91693	-0.094162	-0.18473	2	-57	4.6526	924.75	3
729.43	0.91693	-0.094162	-0.18473	2	-57.5	0.46633	922.25	3
729.51	0.91693	-0.094162	-0.18473	2	-57.5	0.44792	922.25	3
729.66	0.91693	-0.094162	-0.18473	2	-57.5	0.033748	922.75	3
729.67	1.2452	-0.20899	-0.03649	2	-57.5	0.001534	922.75	3
729.91	1.2452	-0.20899	-0.03649	2	-57.5	0.68722	925.75	3
730.16	1.0225	-0.082679	-0.16192	3	-51.5	1.8178	923.75	3
730.17	1.0225	-0.082679	-0.16192	2	-57	5.4456	923.75	3
730.41	0.91693	-0.082679	-0.17333	2	-58	4.8075	920.75	3
730.91	1.3039	-0.24344	-0.03649	2	-57.5	0.82988	921.75	3
730.93	1.3039	-0.24344	-0.03649	2	-57.5	0.83142	921.75	3
731.41	0.97555	-0.094162	-0.18473	2	-58.5	5.1634	920.25	3
731.43	0.97555	-0.094162	-0.18473	2	-58	1.2425	921.25	3
731.66	0.97555	-0.094162	-0.18473	3	-51.5	0.35742	921.25	3
731.91	1.2218	-0.18603	-0.059296	2	-57.5	0.3927	922.25	3
731.93	1.2218	-0.18603	-0.059296	2	-57.5	0.39577	922.25	3
732.16	1.2218	-0.18603	-0.059296	2	-57.5	6.2433	922.75	3
732.18	0.91693	-0.082679	-0.18473	2	-57.5	0.6274	925.75	3
732.43	0.9052	-0.094162	-0.18473	2	-57	5.3689	923.75	3
732.91	1.1397	-0.17454	-0.082102	3	-51	2.1031	923.25	3
732.93	1.1397	-0.17454	-0.082102	2	-57	5.8184	923.25	3
733.16	0.91693	-0.082679	-0.18473	3	-53	0.8575	925.25	3
733.18	1.1983	-0.18603	-0.070699	2	-57.5	0.87284	921.75	3
733.41	1.1983	-0.18603	-0.070699	2	-57.5	0.8805	921.75	3
733.66	0.9521	-0.082679	-0.17333	2	-57	5.0207	924.25	3
733.67	0.9521	-0.082679	-0.17333	2	-58.5	2.0831	920.25	3
733.91	1.0811	-0.12861	-0.11631	2	-58	4.4225	921.25	3
733.93	1.0811	-0.12861	-0.11631	3	-52	1.1919	924.75	3
734.41	1.2101	-0.19751	-0.059296	2	-57.5	0.46326	922.25	3
734.42	1.2101	-0.19751	-0.059296	2	-57.5	0.46786	922.25	3
734.66	0.91693	-0.094162	-0.17333	2	-57.5	0.026078	922.75	3
734.68	0.91693	-0.094162	-0.17333	2	-57.5	0.67035	925.75	3
734.91	1.0342	-0.082679	-0.15052	2	-57	5.438	923.75	3
735.16	1.0342	-0.082679	-0.15052	2	-58.5	4.8228	920.75	3
735.18	1.0342	-0.082679	-0.15052	2	-58	1.7012	920.75	3
735.41	0.91693	-0.082679	-0.18473	3	-51.5	2.1583	923.25	3
735.43	0.91693	-0.082679	-0.18473	2	-57	5.8629	923.25	3
735.66	0.96383	-0.082679	-0.17333	2	-57.5	0.90812	921.75	3
735.91	1.0107	-0.071196	-0.16192	2	-57	5.0269	924.25	3
735.93	1.0107	-0.071196	-0.16192	2	-57	1.8776	924.25	3
736.16	1.0107	-0.071196	-0.16192	2	-58.5	2.0877	920.25	3
736.41	0.94038	-0.082679	-0.17333	3	-51.5	0.3973	921.25	3
736.42	0.94038	-0.082679	-0.17333	3	-51.5	0.37736	921.25	3
736.66	0.91693	-0.082679	-0.17333	2	-57	1.4772	924.75	3
736.91	0.91693	-0.082679	-0.17333	2	-57.5	0.43718	922.25	3
736.92	1.0811	-0.12861	-0.11631	2	-57.5	6.2817	922.75	3
737.16	1.0811	-0.11713	-0.12771	2	-58	0.62433	925.75	3
737.41	1.0459	-0.10565	-0.12771	2	-58	1.7012	920.75	3
737.66	0.99901	-0.082679	-0.16192	2	-57.5	5.8491	923.25	3
737.91	0.99901	-0.082679	-0.16192	3	-51.5	2.1767	923.25	3
737.92	0.99901	-0.082679	-0.16192	2	-57	5.8659	923.25	3
738.16	1.1397	-0.16306	-0.093505	2	-57.5	0.90505	921.75	3
738.41	1.1397	-0.16306	-0.093505	2	-57	5.0713	924.25	3
738.43	1.1397	-0.16306	-0.093505	2	-57.5	5.1342	924.25	3
738.5	1.1397	-0.16306	-0.093505	2	-59	2.2734	920.25	3
738.66	1.1045	-0.16306	-0.10491	2	-57.5	1.1812	921.25	3
738.91	1.1045	-0.16306	-0.10491	2	-57	1.1275	921.25	3
739.16	1.0694	-0.15158	-0.082102	2	-57	1.3315	924.75	3
739.18	1.0694	-0.15158	-0.082102	2	-57	0.23317	922.25	3
739.28	1.0694	-0.15158	-0.082102	2	-57	0.22703	922.25	3
739.41	0.92865	-0.10565	-0.17333	2	-57	6.0899	922.75	3
740.66	0.92865	-0.094162	-0.15052	2	-56.5	0.76546	921.75	3
740.91	1.2687	-0.23196	-0.013684	2	-57.5	5.0759	920.25	3
741.16	0.94038	-0.094162	-0.16192	3	-52	0.31753	921.25	3
741.66	0.91693	-0.082679	-0.16192	2	-57	0.35282	922.25	3
741.67	0.91693	-0.082679	-0.16192	2	-56.5	6.208	922.75	3
742.41	1.1632	-0.17454	-0.082102	3	-52	0.75779	920.75	3
742.43	0.92865	-0.082679	-0.15052	3	-52	0.75779	920.75	3
742.66	0.92865	-0.082679	-0.15052	2	-57	5.8015	923.25	3
742.91	1.0107	-0.094162	-0.13912	2	-57	0.82988	921.75	3
743.16	1.0107	-0.094162	-0.13912	2	-57	0.82375	921.75	3
743.41	1.0225	-0.082679	-0.15052	2	-57.5	2.0371	920.25	3
743.66	1.1749	-0.18603	-0.03649	2	-56.5	1.2732	921.25	3
743.91	0.9521	-0.094162	-0.15052	2	-56.5	0.42491	922.25	3
744.66	1.3039	-0.25493	-0.0022806	2	-56.5	5.4226	923.75	3
744.91	1.0811	-0.14009	-0.10491	2	-57	1.6582	920.75	3
744.93	1.0811	-0.14009	-0.10491	2	-57	1.6352	920.75	3
745.91	0.98728	-0.082679	-0.13912	2	-57.5	5.2033	920.25	3
746.41	1.2101	-0.17454	-0.03649	2	-56	1.5294	924.75	3
746.43	1.2101	-0.17454	-0.03649	2	-56.5	0.45252	922.25	3
746.66	1.1045	-0.14009	-0.093505	2	-57	6.2817	922.75	3
746.68	1.1045	-0.14009	-0.093505	2	-57	6.2663	922.75	3
747.16	1.1983	-0.20899	-0.025087	2	-57	1.6828	920.75	3
747.41	1.1983	-0.20899	-0.025087	2	-57	1.6782	920.75	3
747.91	0.98728	-0.082679	-0.15052	3	-52.5	0.029146	921.75	3
747.93	0.98728	-0.082679	-0.15052	2	-56.5	0.86056	921.75	3
748.16	1.0928	-0.14009	-0.093505	2	-57.5	2.0601	920.25	3
748.41	0.96383	-0.094162	-0.16192	2	-57	4.4041	921.25	3
748.91	0.91693	-0.10565	-0.16192	2	-56.5	0.43718	922.25	3
750.91	1.0459	-0.12861	-0.12771	2	-56.5	1.3039	921.25	3
750.93	1.0459	-0.12861	-0.12771	2	-57	4.4194	921.25	3
751.41	1.0225	-0.094162	-0.12771	2	-56.5	0.45252	922.25	3
751.43	1.2804	-0.22048	-0.025087	2	-57	6.2387	922.75	3
751.66	1.2804	-0.22048	-0.025087	2	-57	6.2494	922.75	3
752.16	1.2218	-0.23196	-0.047893	2	-56.5	1.6168	920.75	3
752.18	1.2218	-0.23196	-0.047893	2	-56.5	1.6122	920.75	3
752.91	0.91693	-0.094162	-0.17333	2	-56.5	0.77159	921.75	3
753.16	1.2804	-0.24344	-0.025087	2	-57	5.1174	920.25	3
753.18	1.2804	-0.24344	-0.025087	2	-57	5.1066	920.25	3
754.66	0.91693	-0.10565	-0.17333	2	-56.5	1.5846	920.75	3
754.68	0.91693	-0.10565	-0.17333	2	-57	4.7139	920.75	3
755.41	1.1866	-0.19751	-0.047893	2	-57	0.78386	921.75	3
755.66	1.0225	-0.094162	-0.13912	2	-57	1.2272	921.25	3
755.91	1.0225	-0.094162	-0.13912	2	-56.5	1.241	921.25	3
756.41	1.1983	-0.22048	-0.059296	2	-57	6.2264	922.75	3
756.91	1.2335	-0.22048	-0.03649	2	-57	1.6521	920.75	3
757.16	1.2335	-0.22048	-0.03649	2	-57	1.6506	920.75	3
757.41	0.9521	-0.082679	-0.15052	3	-54	0.92346	925.25	3
757.66	0.94038	-0.094162	-0.16192	3	-52	0.044485	921.75	3
757.68	0.94038	-0.094162	-0.16192	2	-56.5	0.84676	921.75	3
758.16	1.1866	-0.17454	-0.059296	2	-57.5	5.1634	920.25	3
758.41	0.94038	-0.094162	-0.15052	2	-56.5	1.2824	921.25	3
758.66	1.2687	-0.23196	-0.013684	2	-57	0.39577	922.25	3
758.68	1.2687	-0.23196	-0.013684	2	-56.5	0.42031	922.25	3
759.91	1.2452	-0.22048	-0.025087	2	-56.5	1.083	925.25	3
759.93	1.2452	-0.22048	-0.025087	2	-57	1.0738	925.25	3
760.16	0.98728	-0.082679	-0.15052	2	-57	0.82682	921.75	3
760.41	1.339	-0.24344	0.0091224	3	-52	4.2	920.25	3
760.66	0.99901	-0.082679	-0.15052	2	-57.5	2.0264	920.25	3
760.67	0.99901	-0.082679	-0.15052	2	-57	1.2441	921.25	3
760.75	0.99901	-0.082679	-0.15052	2	-57	4.4148	921.25	3
760.91	1.0576	-0.10565	-0.10491	2	-56.5	0.43872	922.25	3
761.16	0.91693	-0.082679	-0.17333	2	-56.5	0.44485	922.25	3
761.41	0.91693	-0.082679	-0.17333	2	-57	6.2709	922.75	3
761.66	1.1397	-0.16306	-0.070699	2	-57.5	0.67955	925.75	3
761.91	1.1397	-0.17454	-0.082102	2	-57	1.6828	920.75	3
762.66	1.0459	-0.094162	-0.12771	2	-56.5	0.86517	921.75	3
763.16	0.94038	-0.094162	-0.15052	2	-57	4.4194	921.25	3
763.66	1.1163	-0.14009	-0.093505	2	-56.5	0.4648	922.25	3
763.91	1.339	-0.27789	-0.0022806	2	-57.5	0.71484	925.75	3
764.16	1.339	-0.27789	-0.0022806	3	-52.5	1.8408	923.75	3
764.18	0.94038	-0.094162	-0.16192	2	-57.5	4.8213	920.75	3
764.91	1.0576	-0.14009	-0.10491	3	-53	0.158	921.75	3
765.41	1.128	-0.15158	-0.093505	2	-56.5	1.1796	921.25	3
765.91	0.94038	-0.10565	-0.18473	3	-53	1.172	924.75	3
765.93	0.96383	-0.082679	-0.16192	3	-51	5.9166	922.25	3
766.16	0.98728	-0.082679	-0.19613	3	-51	5.5545	922.75	3
766.66	1.1632	-0.17454	-0.10491	3	-51.5	1.8331	923.75	3
766.91	0.96383	-0.082679	-0.17333	3	-50.5	0.76852	920.75	3
766.93	0.96383	-0.082679	-0.17333	2	-56.5	4.6602	920.75	3
767.41	1.2804	-0.19751	-0.013684	3	-49.5	6.228	921.75	3
767.43	0.96383	-0.10565	-0.20754	3	-49.5	2.8992	921.75	3
767.66	0.94038	-0.10565	-0.17333	3	-51	1.1137	924.25	3
767.91	1.0107	-0.094162	-0.19613	2	-56	0.87744	921.25	3
767.93	1.0107	-0.094162	-0.19613	2	-56.5	0.83755	921.25	3
768.16	0.91693	-0.094162	-0.21894	3	-52	0.89278	924.75	3
768.18	0.91693	-0.094162	-0.21894	3	-51.5	0.90505	924.75	3
768.41	0.94038	-0.10565	-0.23034	3	-50	2.5142	922.25	3
768.66	1.0576	-0.11713	-0.17333	3	-50.5	2.1384	922.75	3
768.91	1.1045	-0.14009	-0.16192	3	-51	1.4926	923.75	3
769.16	0.97555	-0.082679	-0.21894	3	-51	1.4818	923.75	3
769.41	1.0576	-0.10565	-0.17333	3	-50.5	1.7994	923.25	3
769.91	0.9521	-0.10565	-0.21894	2	-56.5	0.37429	921.75	3
769.93	0.9521	-0.10565	-0.21894	3	-51.5	1.1919	924.25	3
770.41	0.99901	-0.094162	-0.21894	2	-56.5	0.79153	921.25	3
770.66	0.99901	-0.094162	-0.21894	3	-52	0.86517	924.75	3
770.68	0.99901	-0.082679	-0.21894	2	-56.5	6.1896	922.25	3
770.91	0.97555	-0.094162	-0.21894	3	-50	2.1445	922.75	3
771.16	0.97555	-0.10565	-0.24174	3	-50.5	2.1506	922.75	3
771.66	0.94038	-0.10565	-0.23034	2	-56.5	1.2364	920.75	3
772.16	0.92865	-0.10565	-0.24174	2	-56.5	0.3252	921.75	3
772.41	0.92865	-0.10565	-0.24174	3	-51.5	1.1505	924.25	3
772.66	0.98728	-0.094162	-0.24174	2	-57.5	4.7308	920.25	3
772.68	0.98728	-0.094162	-0.24174	2	-57	1.6015	920.25	3
772.91	0.91693	-0.10565	-0.24174	2	-56.5	0.77313	921.25	3
773.91	1.2921	-0.24344	-0.047893	3	-51	1.488	923.75	3
774.16	0.9052	-0.12861	-0.25315	3	-51.5	0.28685	920.75	3
774.18	0.9052	-0.12861	-0.23034	2	-57	5.4226	923.25	3
774.41	0.92865	-0.11713	-0.23034	2	-58	0.66882	925.25	3
775.16	1.128	-0.19751	-0.13912	2	-59	4.8965	920.25	3
775.18	1.128	-0.19751	-0.13912	2	-59	1.7441	920.25	3
775.41	1.128	-0.19751	-0.13912	3	-50.5	3.3333	921.25	3
775.42	1.0107	-0.12861	-0.19613	3	-51.5	0.98635	924.75	3
775.66	1.0107	-0.12861	-0.19613	2	-57.5	1.1259	924.75	3
775.68	1.0107	-0.12861	-0.19613	3	-50.5	2.6093	922.25	3
775.75	0.91693	-0.11713	-0.19613	3	-50.5	2.6032	922.25	3
775.91	0.98728	-0.11713	-0.20754	3	-50	2.2642	922.75	3
775.93	0.98728	-0.11713	-0.20754	2	-57	5.9135	922.75	3
776.16	0.91693	-0.12861	-0.20754	2	-58	0.25924	925.75	3
776.18	0.91693	-0.12861	-0.20754	2	-58.5	0.23317	925.75	3
776.41	0.89348	-0.11713	-0.20754	3	-50.5	1.6322	923.75	3
776.43	0.89348	-0.11713	-0.20754	2	-57.5	1.3744	920.75	3
776.66	0.91693	-0.12861	-0.21894	2	-57	2.3194	923.25	3
776.91	0.91693	-0.12861	-0.21894	2	-57.5	0.71637	925.25	3
776.93	0.91693	-0.12861	-0.21894	2	-57.5	0.71023	925.25	3
777	0.91693	-0.12861	-0.21894	2	-57.5	0.72557	925.25	3
777.16	1.3508	-0.28938	-0.03649	3	-52	1.4619	924.25	3
777.18	1.3508	-0.28938	-0.03649	2	-56.5	4.7461	924.25	3
777.41	1.0811	-0.17454	-0.13912	2	-58.5	1.9175	920.25	3
777.66	1.0811	-0.17454	-0.13912	2	-57	1.2609	921.25	3
777.91	0.98728	-0.11713	-0.15052	3	-54	1.2701	924.75	3
778.16	1.0811	-0.16306	-0.10491	2	-57	0.55837	922.25	3
778.17	1.0811	-0.16306	-0.10491	2	-56.5	0.59825	922.25	3
778.91	0.94038	-0.10565	-0.12771	2	-56.5	5.1664	920.75	3
778.93	0.94038	-0.10565	-0.12771	2	-56.5	5.1388	920.75	3
780.91	1.1749	-0.094162	-0.013684	2	-56.5	0.32827	922.75	3
781.41	1.128	-0.036746	-0.013684	2	-56.5	5.079	920.75	3
783.91	1.0459	0.032153	-0.047893	2	-56.5	5.2309	920.75	3
784.16	0.96383	0.032153	-0.059296	2	-57.5	1.6935	925.25	3
785.91	1.0342	0.0091865	-0.047893	2	-58	1.2732	925.75	3
786.16	1.2687	-0.11713	0.054735	2	-56.5	1.9788	920.75	3
786.91	0.98728	-0.01378	-0.10491	2	-56.5	1.1428	921.75	3
786.92	0.98728	-0.01378	-0.10491	2	-57	1.1382	921.75	3
787.16	1.1397	-0.094162	-0.03649	2	-57.5	5.4073	920.25	3
787.41	1.1163	-0.094162	-0.059296	2	-56.5	1.5723	921.25	3
788.66	0.94038	-0.036746	-0.11631	2	-57	1.8224	920.75	3
788.68	0.94038	-0.036746	-0.11631	2	-57	4.9732	920.75	3
788.91	1.0928	-0.10565	-0.082102	3	-51	2.189	923.25	3
788.93	1.0928	-0.10565	-0.082102	2	-56.5	6.0424	923.25	3
789.16	1.0928	-0.094162	-0.093505	3	-52.5	0.21322	921.75	3
789.41	0.92865	-0.059712	-0.18473	2	-56.5	0.88511	921.75	3
789.43	0.92865	-0.059712	-0.18473	3	-51.5	1.5662	924.25	3
789.66	0.9521	-0.036746	-0.15052	2	-57.5	5.1005	920.25	3
789.91	0.98728	-0.048229	-0.19613	2	-56.5	1.1858	921.25	3
790.41	1.0107	-0.048229	-0.18473	3	-51	5.6466	922.75	3
790.43	1.0107	-0.048229	-0.18473	2	-56.5	6.1375	922.75	3
790.91	0.97555	-0.059712	-0.21894	2	-57	1.58	920.75	3
791.16	0.97555	-0.059712	-0.21894	3	-51.5	0.77313	920.75	3
791.17	0.97555	-0.059712	-0.21894	2	-57	1.5861	920.75	3
791.41	1.0928	-0.11713	-0.13912	3	-51	2.1844	923.25	3
791.66	0.9521	-0.059712	-0.19613	3	-51.5	0.076699	921.75	3
791.68	0.9521	-0.059712	-0.19613	2	-56.5	0.78847	921.75	3
791.91	0.97555	-0.059712	-0.18473	3	-51.5	1.5156	924.25	3
791.92	0.97555	-0.059712	-0.18473	3	-51.5	1.514	924.25	3
792.16	0.91693	-0.059712	-0.20754	3	-51.5	0.40037	921.25	3
792.41	0.91693	-0.059712	-0.20754	2	-57	1.175	921.25	3
792.43	0.91693	-0.059712	-0.20754	2	-57	4.3228	921.25	3
792.66	0.9521	-0.071196	-0.21894	2	-56.5	0.316	922.25	3
792.91	0.9521	-0.071196	-0.21894	3	-51.5	5.9963	922.25	3
792.93	0.9521	-0.071196	-0.21894	2	-57	6.1697	922.75	3
793.41	0.9521	-0.071196	-0.20754	2	-56	5.3337	923.75	3
793.66	0.96383	-0.059712	-0.19613	2	-57.5	4.7155	920.75	3
793.68	0.96383	-0.059712	-0.19613	2	-56.5	5.7264	923.25	3
793.74	0.96383	-0.059712	-0.19613	3	-51.5	2.1537	923.25	3
794.16	0.94038	-0.059712	-0.19613	2	-56.5	0.75318	921.75	3
794.17	0.94038	-0.059712	-0.19613	2	-57	0.75318	921.75	3
794.41	0.96383	-0.059712	-0.20754	3	-51.5	1.4956	924.25	3
794.43	0.96383	-0.059712	-0.20754	2	-57.5	1.9221	920.25	3
794.66	1.2101	-0.15158	-0.070699	2	-57	1.1597	921.25	3
794.91	1.2101	-0.15158	-0.070699	2	-57.5	4.3059	921.25	3
794.93	1.2101	-0.15158	-0.070699	2	-56.5	1.3898	924.75	3
795.41	1.1983	-0.18603	-0.10491	2	-57	0.067495	922.75	3
795.43	1.1983	-0.18603	-0.10491	3	-52	5.4104	922.75	3
795.66	1.128	-0.094162	-0.10491	2	-58	0.64427	925.75	3
795.68	1.128	-0.094162	-0.10491	2	-57	5.4932	923.75	3
796.16	1.0459	-0.0022966	-0.059296	2	-57	2.1967	920.75	3
796.5	0.94038	0.089569	-0.19613	3	-52.5	1.4143	925.25	3
796.75	0.9521	0.089569	-0.24174	3	-50.5	3.6923	921.75	3
796.87	1.1045	0.066602	-0.19613	3	-50	3.7107	921.75	3
797	0.91693	0.11254	-0.23034	3	-50	0.5553	921.75	3
797.16	0.96383	0.10105	-0.20754	1	-66	3.3809	924.25	3
797.28	0.91693	0.10105	-0.23034	1	-66.5	0.73017	920.25	3
797.49	0.92865	0.10105	-0.25315	3	-50	3.8288	921.25	3
797.66	0.9521	0.12402	-0.20754	3	-50	3.8043	921.25	3
797.78	1.0107	0.10105	-0.19613	3	-52	1.5892	924.75	3
797.9	1.1866	0.043636	-0.11631	3	-51.5	1.5662	924.75	3
797.98	1.1866	0.043636	-0.11631	3	-52	1.5509	924.75	3
798.06	1.1866	0.043636	-0.11631	3	-52	1.5463	924.75	3
798.39	0.9521	0.078086	-0.24174	1	-67.5	4.3059	922.75	3
798.6	0.92865	0.10105	-0.31016	3	-51	1.1305	925.75	3
798.84	0.82312	0.055119	-0.58384	3	-50	2.3209	923.75	3
798.97	0.87003	0.055119	-0.65225	3	-49.5	2.2841	923.75	3
799.09	0.77622	0.089569	-0.67506	3	-49.5	2.2258	923.75	3
799.17	0.77622	0.089569	-0.67506	1	-60	5.3889	923.75	3
799.46	0.82312	0.15847	-0.52682	1	-61.5	3.3379	923.25	3
799.63	0.83485	0.14698	-0.48121	3	-50.5	2.2642	925.25	3
799.63	0.83485	0.18143	-0.58384	1	-64	5.1281	925.25	3
799.67	0.83485	0.18143	-0.58384	3	-49	4.7415	921.75	3
799.71	0.87003	0.21588	-0.4698	3	-48.5	4.8704	921.75	3
799.75	0.87003	0.21588	-0.4698	3	-48.5	4.9011	921.75	3
799.79	0.87003	0.21588	-0.4698	3	-48.5	5.0038	921.75	3
799.83	0.84658	0.29627	-0.4356	1	-66.5	3.7767	924.25	3
799.95	0.88175	0.28478	-0.36718	1	-68	4.1816	924.25	3
800.08	0.8583	0.30775	-0.33297	2	-56	5.1143	920.25	3
800.21	0.77622	0.4111	-0.35577	2	-56.5	5.3459	920.25	3
800.33	0.79967	0.49148	-0.447	3	-49.5	6.1635	921.25	3
800.45	0.79967	0.43406	-0.25315	3	-51	3.8595	924.75	3
800.58	0.8114	0.43406	-0.33297	3	-50.5	3.7843	924.75	3
800.7	0.82312	0.39961	-0.32157	3	-50	3.7153	924.75	3
800.82	0.83485	0.42258	-0.29876	3	-47.5	5.1189	922.25	3
800.95	0.89348	0.42258	-0.25315	3	-47.5	5.0637	922.25	3
801.07	0.8583	0.39961	-0.20754	2	-57.5	0.17334	922.25	3
801.2	0.9052	0.3422	-0.19613	2	-58	5.7938	922.75	3
801.36	1.0694	0.29627	-0.11631	3	-52	5.9825	925.75	3
801.44	1.0694	0.29627	-0.11631	3	-51.5	2.8103	925.75	3
801.57	0.9052	0.3422	-0.13912	2	-60.5	0.049087	925.75	3
801.69	0.89348	0.36516	-0.12771	2	-59	1.8178	923.75	3
801.82	0.88175	0.39961	-0.10491	3	-47.5	3.9914	923.75	1
801.9	0.88175	0.39961	-0.047893	3	-46.5	5.8552	920.75	1
801.98	0.87003	0.45703	-0.047893	3	-46	5.9917	920.75	1
802.11	0.84658	0.45703	-0.025087	2	-62	5.5423	920.75	1
802.11	0.84658	0.45703	-0.025087	1	-67	1.695	923.25	1
802.15	0.83485	0.57186	-0.21894	3	-51.5	3.7813	925.25	1
802.43	0.8114	0.57186	-0.093505	3	-50	5.777	921.75	1
802.73	0.82312	0.53741	0.088944	3	-51.5	4.9992	924.25	1
802.86	0.56517	0.57186	0.60208	1	-63	1.5969	921.25	1
803.22	0.64724	0.64076	0.54506	3	-58.5	0.66268	922.75	1
803.43	0.64724	0.64076	0.54506	1	-64.5	0.69029	922.75	1
806.88	0.50654	0.90487	0.12315	1	-59.5	1.2947	924.25	1
816.34	0.10787	0.95081	-0.03649	1	-58.5	5.257	924.75	4
816.88	0.10787	0.95081	-0.03649	1	-57.5	0.4065	922.75	4
822.39	-0.0093803	1.0312	-0.059296	2	-64.5	0.49394	921.25	4
824.14	0.23685	0.95081	0.066138	1	-51	1.5202	920.75	4
824.23	0.23685	0.95081	0.066138	2	-61.5	4.9486	923.25	4
824.43	0.23685	0.95081	0.066138	2	-64	1.7687	923.25	4
825.31	0.025796	1.0312	-0.025087	1	-53.5	4.9179	924.25	4
825.68	0.060972	1.0542	0.0091224	2	-67	0.25617	920.25	4
829.46	-0.044557	1.0886	-0.13912	1	-58.5	1.3392	924.75	4
831.49	0.049247	1.0312	-0.082102	1	-61	0.84216	921.75	4
832.29	0.049247	1.0312	-0.082102	2	-67	1.2594	921.25	4
834.07	0.072698	1.0082	0.10035	1	-57	4.7814	920.75	4
835.02	-0.15009	0.90487	0.077541	1	-56.5	5.484	920.25	4
835.64	-0.18526	0.91636	0.020525	1	-57.5	1.2793	920.75	4
835.72	-0.18526	0.91636	0.020525	1	-58	4.8842	920.75	4
835.81	-0.18526	0.91636	0.020525	1	-61	5.2708	925.25	4
869.21	0.18995	0.99674	0.088944	1	-67	1.8715	924.25	4
870.25	-0.15009	1.0312	-0.03649	3	-58	6.1574	922.75	4
881.2	-0.15009	0.85894	0.10035	2	-61	0.18101	920.25	2
888.05	0.24858	0.96229	0.12315	3	-58	1.3883	922.25	2
891.52	0.14305	0.99674	-0.059296	3	-57.5	5.5453	922.75	2
893.54	0.14305	0.99674	-0.059296	3	-59.5	5.6021	920.25	2
897.55	0.47136	0.91636	0.11175	3	-60.5	5.8199	924.75	2
899.16	0.47136	0.91636	0.11175	2	-60.5	0.26691	920.75	2
900.23	0.34238	0.95081	0.14596	3	-57.5	4.6633	924.25	2
900.66	0.34238	0.95081	0.14596	3	-57.5	0.41878	921.25	2
904.51	0.57689	0.89339	0.18017	3	-59.5	0.0061359	922.25	2
905.71	0.51826	0.85894	0.19157	2	-69	2.413	920.75	2
