# Supplementary material for: A battery-less and wireless wearable sensor system for identifying bed and chair exits in a pilot trial in hospitalized older people
Source: PLoS One. 2017 Oct 9;12(10):e0185670. doi: 10.1371/journal.pone.0185670 (PMC5633180; doi:10.1371/journal.pone.0185670)
Supplement: S1 Dataset — Data corresponding to the sensor observations for hospitalized older people participating in the trials; data anonymized except for gender. (ZIP) [file pone.0185670.s002.zip › S1_Dataset/d3p13M]

0	0.61207	0.89339	-0.03649	1	-56	1.1551	920.25	2
0.043999	0.61207	0.89339	-0.03649	1	-55.5	0.71023	920.75	2
0.249	0.56517	0.88191	-0.025087	2	-64	0.010738	925.75	2
0.749	0.60034	0.87042	-0.013684	2	-62.5	0.54763	925.25	2
0.999	0.51826	0.90487	-0.047893	1	-55	0.42645	921.25	2
1.079	0.51826	0.90487	-0.047893	2	-61.5	1.0492	924.75	2
1.249	0.7176	0.81301	0.054735	2	-61.5	0.35895	921.75	2
2	0.52999	0.90487	-0.03649	3	-57	5.0514	922.25	2
2.069	0.52999	0.90487	-0.03649	2	-61.5	5.7064	922.75	2
2.249	0.52999	0.90487	-0.03649	2	-61	2.6231	922.75	2
2.612	0.62379	0.87042	0.0091224	1	-55.5	0.82375	920.75	2
2.999	0.61207	0.85894	0.031928	3	-57.5	0.31293	924.25	2
3.098	0.61207	0.85894	0.031928	3	-58	5.846	925.25	2
3.25	0.61207	0.85894	0.031928	2	-63	3.4423	925.25	2
3.499	0.55344	0.88191	-0.047893	2	-62.5	0.70563	924.75	2
3.92	0.65897	0.87042	0.031928	1	-55	0.024544	921.75	2
4.084	0.54171	0.90487	-0.03649	1	-54	4.8044	923.25	2
4.211	0.54171	0.90487	-0.03649	2	-61	1.5401	923.75	2
4.575	0.49481	0.89339	-0.059296	2	-61.5	2.7719	922.25	2
4.779	0.58862	0.90487	-0.03649	2	-61	2.4559	922.75	2
5.097	0.50654	0.88191	-0.059296	1	-55	0.94186	920.75	2
5.136	0.50654	0.88191	-0.059296	1	-55.5	0.93419	920.75	2
5.249	0.62379	0.89339	-0.0022806	1	-54	0.70563	924.25	2
5.814	0.7645	0.82449	0.054735	2	-60.5	0.18868	921.25	2
5.932	0.7645	0.82449	0.054735	1	-55.5	0.55223	921.25	2
6.095	0.70587	0.90487	0.031928	1	-56.5	0.38963	921.75	2
6.351	0.70587	0.90487	0.031928	1	-56.5	5.4625	923.25	2
6.593	0.70587	0.90487	0.031928	1	-59	5.5147	923.75	2
8.149	0.57689	0.89339	0.10035	3	-59	4.4731	925.25	2
10.109	0.060972	1.0542	-0.0022806	1	-56.5	0.2485	920.25	2
10.389	0.060972	1.0542	-0.0022806	1	-57	0.43105	920.75	2
10.473	0.060972	1.0542	-0.0022806	2	-61	0.2485	925.75	2
10.836	0.060972	1.0542	-0.0022806	3	-57	1.287	921.25	2
11.711	-0.091458	0.76708	0.088944	2	-60.5	4.0068	922.25	4
12.249	-0.12663	0.82449	-0.082102	2	-67.5	1.9512	920.75	4
13.623	0.014071	0.84746	-0.28736	1	-50.5	0.033748	923.25	4
13.834	0.060972	0.96229	-0.25315	1	-51	1.0861	923.75	4
13.875	0.060972	0.96229	-0.25315	2	-59	0.81454	923.75	4
14.248	-0.17354	0.95081	-0.28736	2	-58	1.7334	922.75	4
14.322	-0.17354	0.95081	-0.28736	2	-57.5	1.7334	922.75	4
14.702	0.049247	0.92784	-0.16192	2	-58	5.938	920.75	4
14.825	-0.30252	0.97377	-0.26455	2	-58.5	2.1967	920.75	4
15.421	-0.17354	0.91636	-0.24174	2	-60.5	5.1419	925.25	4
15.615	-0.18526	0.92784	-0.27595	1	-55.5	4.8827	924.75	4
15.83	-0.18526	0.92784	-0.27595	1	-55	4.6265	924.75	4
16.498	0.025796	1.0197	-0.10491	1	-58.5	5.5085	922.25	4
17.197	0.025796	1.0197	-0.10491	2	-60.5	0.80687	920.75	4
17.249	0.025796	1.0197	-0.10491	1	-58	1.0845	925.75	4
17.499	0.025796	1.0197	-0.10491	2	-59	4.8198	924.25	4
17.999	-0.15009	1.0312	-0.13912	1	-59	4.9364	921.25	4
19.249	-0.33769	0.95081	-0.070699	2	-54.5	4.7415	922.75	4
20.055	-0.30252	0.98526	-0.059296	2	-60	2.1384	924.25	4
20.094	-0.30252	0.98526	-0.059296	1	-58	1.0017	925.25	4
21	-0.30252	0.98526	-0.059296	3	-62	0.49854	923.75	1
21.249	-0.30252	0.98526	-0.059296	2	-57	1.2962	922.25	1
21.5	-0.30252	0.98526	-0.059296	1	-61.5	4.8903	922.25	1
21.749	0.27203	0.96229	-0.27595	1	-65	5.3797	920.25	1
21.999	0.28376	0.93932	-0.41279	3	-54.5	0.5507	920.75	1
22.249	0.28376	0.93932	-0.41279	3	-57	1.0124	925.75	1
22.709	0.68242	0.58334	-0.48121	3	-54	4.3366	924.25	1
22.999	0.72932	0.50296	-0.68646	1	-67.5	0.87437	921.25	1
23.077	0.72932	0.50296	-0.68646	3	-53.5	0.53843	924.75	1
23.154	0.72932	0.50296	-0.68646	3	-54	0.57064	924.75	1
23.355	0.69414	0.59483	-0.61804	1	-66	0.18561	921.75	1
23.472	0.65897	0.56038	-0.64085	3	-51.5	4.7308	923.25	1
23.556	0.65897	0.56038	-0.64085	3	-51.5	4.786	923.25	1
23.595	0.65897	0.56038	-0.64085	3	-51.5	4.8366	923.25	1
23.753	0.61207	0.68669	-0.61804	1	-61	2.3439	923.75	1
23.876	0.62379	0.61779	-0.49261	3	-51.5	1.0477	922.25	1
24.083	0.74105	0.38813	-0.61804	3	-51	6.0086	922.75	3
24.249	0.79967	0.45703	-0.42419	3	-51	4.3488	920.25	3
24.749	1.1163	0.2044	-0.093505	1	-63.5	3.8181	924.25	3
24.999	1.1163	0.2044	-0.093505	1	-66	6.0285	925.25	3
25.499	1.0811	0.12402	0.043332	1	-63.5	5.6006	921.75	3
26.499	0.9521	0.42258	-0.03649	1	-63	4.3197	922.75	3
27.102	1.1866	0.29627	0.10035	3	-53.5	0.19635	920.75	3
27.499	0.88175	0.38813	-0.21894	3	-55.5	0.948	925.25	3
27.692	1.0459	0.37665	-0.28736	1	-62.5	5.6128	921.25	3
27.999	1.0459	0.37665	-0.28736	3	-56	0.97408	924.75	3
28.338	1.2335	0.2044	0.043332	1	-65	0.45866	923.25	3
28.999	0.88175	0.25033	-0.11631	1	-66.5	0.99402	922.75	3
29.25	0.88175	0.25033	-0.11631	1	-64.5	0.1488	920.25	3
29.499	0.83485	0.30775	-0.059296	3	-57.5	0.049087	925.75	3
29.999	1.1514	0.1355	0.0091224	1	-64.5	5.6098	921.25	3
30.499	1.1514	0.1355	0.0091224	1	-67.5	5.507	924.75	3
30.749	0.99901	0.33072	-0.082102	1	-65.5	0.66728	923.25	3
30.999	0.99901	0.33072	-0.082102	1	-66	1.3438	922.25	3
31.249	0.99901	0.33072	-0.082102	1	-65.5	4.1233	922.75	3
31.749	1.0459	0.36516	-0.0022806	1	-64.5	2.7213	920.75	3
32.249	1.0459	0.36516	-0.0022806	3	-58	5.9534	925.25	3
33.748	1.1397	0.26182	0.020525	1	-65	0.78847	922.75	3
34.17	0.88175	0.37665	-0.093505	3	-53.5	5.306	920.75	3
34.249	1.0225	0.3422	-0.070699	1	-64	2.5986	920.75	3
34.749	1.0225	0.3422	-0.070699	1	-68	4.875	925.25	3
35.249	0.92865	0.30775	-0.059296	1	-67	5.2646	924.75	3
35.499	0.92865	0.30775	-0.059296	1	-64	4.8274	921.75	3
35.999	0.98728	0.36516	-0.070699	1	-65	1.2303	922.25	3
36.126	0.98728	0.36516	-0.070699	3	-54	1.2349	922.25	3
36.357	0.9052	0.36516	-0.11631	3	-54.5	0.97561	922.75	3
36.657	0.91693	0.35368	-0.093505	3	-53	5.5975	920.25	3
36.773	0.92865	0.3422	-0.10491	1	-64	2.5249	920.75	3
37.5	1.0459	0.31923	-0.047893	1	-64	2.1399	921.25	3
37.749	1.0694	0.30775	-0.03649	1	-64	4.8336	921.75	3
37.999	1.0694	0.30775	-0.03649	1	-65.5	0.31447	923.25	3
38.249	1.0694	0.30775	-0.03649	1	-66	6.0945	923.75	3
38.749	1.2101	0.25033	0.043332	1	-64.5	6.1375	920.25	3
39.267	1.339	0.2044	0.066138	3	-58	5.8445	925.75	3
39.822	1.3039	0.23885	0.043332	3	-53.5	1.9788	921.25	3
40	1.3039	0.23885	0.043332	1	-64.5	2.0494	921.25	3
40.749	1.1163	0.26182	0.0091224	1	-66	6.1114	923.75	3
41.378	0.91693	0.36516	-0.10491	3	-53	5.4564	920.25	3
41.499	0.97555	0.36516	-0.070699	1	-69	4.3918	925.75	3
42.499	1.2101	0.35368	-0.082102	1	-63.5	2.2273	921.25	3
42.749	1.0811	0.29627	-0.070699	1	-63.5	4.8842	921.75	3
43.634	1.0342	0.21588	-0.025087	1	-65.5	0.40804	922.75	3
43.911	0.97555	0.2733	-0.10491	3	-53	5.8537	920.25	3
44.749	1.3039	0.12402	0.020525	1	-65	2.1215	921.25	3
45.499	0.91693	0.23885	-0.093505	1	-66.5	6.0838	923.75	3
46.499	1.3156	0.18143	0.043332	3	-52.5	5.5745	920.75	3
46.749	1.3156	0.18143	0.043332	1	-67	5.7064	924.25	3
47.249	0.98728	0.31923	-0.11631	1	-65	2.1844	921.25	3
47.499	0.98728	0.31923	-0.11631	1	-64.5	1.7717	921.75	3
48.499	0.98728	0.3422	-0.093505	1	-64.5	0.90965	922.75	3
48.591	0.98728	0.3422	-0.093505	1	-64	0.10738	920.25	3
48.999	1.1749	0.21588	0.0091224	3	-58.5	5.8291	925.75	3
49.749	0.83485	0.25033	-0.082102	1	-64.5	2.212	921.25	3
50.249	1.0576	0.28478	-0.059296	1	-65	0.43872	923.25	3
50.499	1.0576	0.28478	-0.059296	1	-65.5	6.2157	923.75	3
50.999	1.0576	0.30775	-0.059296	1	-64	0.018408	920.25	3
51.749	0.96383	0.35368	-0.10491	1	-66.5	5.7233	924.25	3
52.5	1.2335	0.19292	0.020525	1	-64	1.8055	921.75	3
53	0.9052	0.33072	-0.10491	1	-63.5	4.4992	922.25	3
53.5	1.0107	0.31923	-0.070699	1	-64.5	0.075165	920.25	3
54.25	1.3039	0.2044	0.066138	1	-66	5.8368	924.25	3
54.5	1.3039	0.2044	0.066138	1	-64.5	2.3623	921.25	3
55.499	1.0225	0.30775	-0.059296	1	-64	1.4174	922.25	3
55.75	1.0225	0.30775	-0.059296	1	-64.5	0.94647	922.75	3
56.5	1.3156	0.14698	0.088944	1	-66	5.8429	924.25	3
57.25	0.9052	0.3422	-0.093505	1	-64	4.9548	921.75	3
57.499	0.9052	0.3422	-0.093505	1	-65.5	0.43105	923.25	3
58	0.96383	0.31923	-0.093505	1	-64.5	0.90658	922.75	3
58.249	0.96383	0.31923	-0.093505	1	-64.5	0.026078	920.25	3
58.749	1.0225	0.29627	-0.059296	1	-67.5	4.5743	925.75	3
59	1.0225	0.29627	-0.059296	1	-66.5	4.9532	925.25	3
59.749	1.0576	0.29627	-0.047893	1	-64.5	4.8995	921.75	3
60.25	1.1045	0.2733	-0.0022806	1	-64	4.4884	922.25	3
60.5	1.1045	0.2733	-0.0022806	1	-65	0.87437	922.75	3
61.249	0.91693	0.33072	-0.082102	1	-66.5	5.7693	924.25	3
61.749	0.91693	0.35368	-0.059296	1	-63.5	5.4272	921.25	3
62.25	0.91693	0.35368	-0.059296	1	-63.5	4.9471	921.75	3
62.749	1.2452	0.19292	0.066138	1	-64	4.4915	922.25	3
63	1.2452	0.19292	0.066138	1	-65	4.0068	922.75	3
63.499	1.1866	0.23885	0.031928	3	-58	5.3781	925.75	3
64.249	0.97555	0.35368	-0.070699	1	-63.5	5.3797	921.25	3
64.749	0.9521	0.3422	-0.082102	1	-65	0.44485	923.25	3
65.249	0.97555	0.33072	-0.082102	1	-64.5	1.3361	922.25	3
65.499	0.97555	0.33072	-0.082102	1	-64.5	0.90505	922.75	3
65.758	0.97555	0.33072	-0.082102	1	-64	0.099709	920.25	3
65.812	0.97555	0.33072	-0.082102	1	-64	5.8751	920.75	3
66.749	0.9521	0.3422	-0.082102	1	-66	5.4196	924.75	3
67.249	0.9521	0.33072	-0.093505	1	-64.5	0.49548	923.25	3
67.499	0.9521	0.33072	-0.093505	1	-65.5	6.2663	923.75	3
67.749	0.9521	0.33072	-0.093505	1	-64	1.468	922.25	3
68.999	1.0811	0.2733	-0.013684	1	-64	2.3347	921.25	3
69.75	1.0459	0.35368	-0.059296	1	-65.5	0.30219	923.25	3
70	1.0459	0.35368	-0.059296	1	-66	6.1881	923.75	3
70.5	0.97555	0.28478	-0.03649	1	-64.5	1.0293	922.75	3
71.5	1.0811	0.28478	-0.025087	1	-65	5.4349	921.25	3
71.75	1.0811	0.28478	-0.025087	1	-66	5.4932	924.75	3
72.75	1.128	0.2733	-0.03649	1	-66	0.68109	922.75	3
73.12	1.128	0.2733	-0.03649	1	-65.5	6.0792	920.25	3
73.319	0.92865	0.28478	-0.093505	3	-53.5	2.1307	920.75	3
73.75	0.98728	0.28478	-0.10491	1	-67.5	4.9087	925.25	3
74.5	1.0576	0.25033	-0.025087	1	-66.5	0.21936	923.25	3
75.25	1.128	0.22737	0.020525	1	-65	0.68262	922.75	3
75.5	1.128	0.22737	0.020525	1	-65	6.1175	920.25	3
75.749	1.128	0.22737	0.020525	1	-65	2.5173	920.75	3
75.999	1.128	0.22737	0.020525	3	-58	5.8215	925.25	3
76.75	0.98728	0.33072	-0.082102	1	-65	1.6444	921.75	3
76.999	0.98728	0.33072	-0.082102	1	-68	0.34975	923.25	3
77.5	0.87003	0.30775	-0.047893	1	-65	4.3412	922.25	3
77.75	0.87003	0.30775	-0.047893	1	-65	6.2586	920.25	3
78.5	1.1983	0.2044	0.054735	1	-67.5	4.8504	925.25	3
78.999	1.3039	0.15847	0.10035	1	-64.5	1.7487	921.75	3
79.499	1.3039	0.15847	0.10035	1	-65	0.37276	923.25	3
79.749	1.3039	0.15847	0.10035	1	-66	6.1298	923.75	3
80	1.0107	0.29627	-0.025087	1	-64	3.9684	922.75	3
80.5	1.0811	0.26182	0.0091224	1	-64.5	5.8337	920.75	3
80.999	1.0811	0.26182	0.0091224	1	-68	4.9179	925.25	3
81.499	0.91693	0.30775	-0.059296	1	-66	5.3076	924.75	3
81.749	0.91693	0.30775	-0.059296	1	-66	0.35128	923.25	3
82.249	0.94038	0.26182	-0.10491	1	-65	4.4363	922.25	3
82.499	0.94038	0.26182	-0.10491	1	-64.5	0.84522	922.75	3
84.999	1.0225	0.25033	-0.013684	3	-53	5.5975	920.25	3
85.749	1.257	0.16995	0.066138	1	-66	5.5591	924.25	3
85.999	1.257	0.16995	0.066138	1	-66.5	4.8443	925.25	3
86.499	1.2452	0.19292	0.054735	1	-64	4.8704	921.75	3
87.75	1.2687	0.16995	0.077541	3	-57.5	5.4487	925.75	3
89.25	1.0811	0.26182	-0.013684	1	-66.5	6.0807	923.75	3
91	1.0694	0.28478	-0.013684	1	-64	5.214	921.25	3
92	0.9521	0.31923	-0.082102	1	-64.5	4.4071	922.25	3
93.25	1.0342	0.3422	-0.047893	1	-66.5	4.8336	925.25	3
93.5	1.0342	0.3422	-0.047893	1	-63.5	5.2953	921.25	3
94	1.339	0.15847	0.10035	1	-63.5	4.806	921.75	3
94.25	1.339	0.15847	0.10035	1	-65.5	6.1022	923.75	3
94.75	0.9521	0.30775	-0.059296	1	-64.5	0.82221	922.75	3
95	0.9521	0.30775	-0.059296	1	-64.5	6.2586	920.25	3
96	0.91693	0.31923	-0.082102	1	-63	5.2646	921.25	3
96.501	0.94038	0.33072	-0.082102	1	-64.5	0.27458	923.25	3
97.25	0.99901	0.3422	-0.082102	1	-64	0.77159	922.75	3
97.499	1.2804	0.2733	0.020525	1	-63	5.7478	920.75	3
97.75	1.2804	0.2733	0.020525	1	-65.5	5.6543	924.25	3
98.5	1.0225	0.31923	-0.059296	1	-66	5.2677	924.75	3
98.75	1.0225	0.31923	-0.059296	1	-63.5	4.8351	921.75	3
99.749	0.98728	0.30775	-0.070699	1	-64	0.0061359	920.25	3
99.999	1.3508	0.16995	0.054735	1	-66.5	4.5344	925.75	3
100.25	1.3508	0.16995	0.054735	1	-65	5.8046	924.25	3
100.83	0.97555	0.33072	-0.047893	1	-63	5.4257	921.25	3
100.95	0.97555	0.33072	-0.047893	1	-62.5	5.372	921.25	3
101.25	0.96383	0.33072	-0.10491	1	-63.5	0.1488	923.25	3
101.5	0.96383	0.33072	-0.10491	1	-63.5	2.7826	923.75	3
102	0.9521	0.36516	-0.11631	1	-64	1.1106	922.75	3
102.25	0.9521	0.36516	-0.11631	1	-67	0.59518	920.25	3
103.1	0.98728	0.43406	0.15736	3	-56.5	6.1574	925.25	3
103.51	0.99901	0.44555	0.35121	3	-59.5	1.445	921.75	3
105.2	1.2804	0.2733	0.41963	3	-57	0.42645	925.75	1
105.5	0.91693	0.44555	0.0091224	3	-58	0.37429	925.25	1
106.5	1.0459	0.45703	-0.082102	3	-51	1.9896	923.75	1
106.75	1.128	0.39961	-0.025087	3	-48.5	3.3149	922.25	1
106.76	0.68242	0.57186	-0.40139	3	-48.5	0.041417	922.75	1
106.83	0.72932	0.48	-0.38998	2	-62	0.81761	922.75	1
107	0.72932	0.48	-0.38998	3	-49	3.5665	922.75	1
107.06	0.65897	0.66373	-0.35577	3	-50.5	5.306	920.25	1
107.11	0.67069	0.67521	-0.36718	3	-51.5	5.4702	920.25	1
107.34	0.67069	0.67521	-0.36718	3	-52.5	5.5193	920.75	1
107.39	0.63552	0.74411	-0.447	3	-53	6.1144	920.75	1
107.5	0.63552	0.74411	-0.447	2	-58.5	1.4803	925.75	1
107.85	0.63552	0.74411	-0.447	2	-57	0.25464	924.25	1
115	0.014071	0.90487	-0.093505	2	-57.5	5.2662	924.25	4
115.14	0.014071	0.90487	-0.093505	2	-58	5.6251	925.25	4
115.87	-0.16181	0.97377	0.043332	2	-58	1.9006	924.75	4
116.06	-0.16181	0.97377	0.043332	2	-57	1.3929	921.75	4
116.24	-0.16181	0.97377	0.043332	2	-58.5	0.97715	923.25	4
116.84	0.38928	0.96229	0.12315	1	-60	0.85443	922.75	4
117.45	0.15478	1.0771	0.054735	2	-56.5	0.93573	920.75	4
117.56	0.15478	1.0771	0.054735	2	-58	0.36202	925.75	4
118.09	0.24858	1.0197	-0.025087	2	-57.5	6.2632	921.25	4
118.27	0.24858	1.0197	-0.025087	1	-57	5.8015	921.25	4
118.5	0.2603	0.98526	0.088944	2	-63	6.1022	923.25	4
120.2	0.1665	1.0427	0.077541	1	-57.5	0.63967	925.25	4
120.5	-0.056282	1.1116	-0.013684	1	-50.5	1.9098	921.75	4
120.75	0.072698	0.98526	0.020525	1	-49	3.3057	921.75	4
121.24	0.037521	1.0197	-0.025087	1	-52	3.7859	923.75	4
121.49	0.025796	1.0197	-0.10491	1	-52.5	0.17487	922.25	4
122.21	-0.0093803	0.98526	-0.15052	1	-52	5.3689	920.75	4
123.16	0.0023451	1.0771	-0.070699	1	-54	0.74551	925.25	4
123.27	0.30721	0.95081	0.020525	1	-52.5	4.6434	921.25	4
123.61	0.084423	0.99674	-0.082102	1	-53.5	1.8669	921.75	4
123.8	0.27203	0.97377	0.020525	1	-54	5.168	923.25	4
123.91	0.096148	1.169	-0.21894	1	-56.5	6.1896	923.75	4
150.05	0.049247	0.99674	-0.19613	3	-67	0.91885	921.75	4
150.5	0.072698	1.0312	-0.082102	2	-57.5	5.2232	923.75	4
150.95	-0.10318	1.0886	-0.047893	2	-57.5	0.34208	922.75	4
160.19	-0.068007	0.95081	0.11175	1	-63	0.084369	924.75	4
160.68	-0.11491	0.83597	0.13456	2	-60	4.0298	923.75	4
161.55	-0.33769	0.85894	0.020525	2	-59.5	0.91885	924.25	1
162.13	0.18995	0.91636	0.031928	3	-59.5	3.6539	921.75	1
162.25	0.18995	0.91636	0.031928	3	-58	0.12732	923.25	1
162.3	0.18995	0.91636	0.031928	3	-57.5	6.0377	923.75	1
162.5	0.18995	0.91636	0.031928	2	-55.5	0.85443	923.75	1
162.51	0.18995	0.91636	0.031928	2	-55.5	0.67035	923.75	1
162.75	0.29548	1.1116	-0.11631	1	-66.5	1.7717	922.75	1
163	0.29548	1.1116	-0.11631	3	-57.5	4.4777	920.25	1
163.25	0.31893	1.0427	-0.19613	2	-56.5	5.9825	920.75	1
163.57	0.36583	1.0082	-0.42419	2	-59	0.81915	925.75	1
163.91	0.2134	1.0427	-0.447	2	-58.5	5.912	925.25	1
164	0.2134	1.0427	-0.447	3	-56	1.2441	925.25	1
164.21	0.33066	0.79004	-0.60664	2	-56.5	1.2609	921.25	1
164.29	0.45964	0.77856	-0.73207	2	-57.5	0.98635	924.75	1
164.32	0.45964	0.77856	-0.73207	3	-53.5	4.6725	924.75	1
164.36	0.45964	0.77856	-0.73207	3	-52.5	4.5437	924.75	1
164.5	0.63552	0.58334	-0.66366	3	-51	5.8567	921.75	1
164.58	0.63552	0.58334	-0.66366	3	-51	5.8153	921.75	1
164.62	0.63552	0.58334	-0.66366	1	-60	4.7814	921.75	1
165	0.7176	0.44555	-0.60664	1	-65.5	4.3059	923.75	1
165.09	0.74105	0.42258	-0.57243	3	-51.5	4.4225	922.25	1
165.5	0.77622	0.50296	-0.447	1	-67	0.64427	920.25	3
165.75	0.70587	0.59483	-0.35577	1	-68	5.3076	920.75	3
165.81	0.70587	0.59483	-0.35577	3	-52	4.2568	920.75	3
166	1.0694	0.39961	-0.17333	3	-55.5	4.8919	924.25	3
166.25	1.0694	0.39961	-0.17333	3	-55.5	1.5018	924.25	3
167	1.0107	0.44555	-0.013684	1	-62.5	5.7448	921.75	3
168.75	0.83485	0.39961	-0.17333	1	-63.5	0.25157	924.25	3
169	0.83485	0.39961	-0.17333	1	-63.5	6.0055	921.25	3
169.75	0.99901	0.43406	-0.082102	1	-63.5	1.0446	923.25	3
170.18	0.99901	0.15847	-0.13912	3	-54	1.4021	922.75	3
170.38	0.99901	0.42258	-0.0022806	1	-63	4.6924	922.75	3
170.57	0.88175	0.31923	-0.047893	1	-63.5	3.6984	920.25	3
171.27	0.88175	0.31923	-0.093505	1	-65.5	5.415	925.25	3
171.5	0.97555	0.35368	-0.11631	3	-52.5	5.1833	921.25	3
171.85	0.99901	0.3422	-0.03649	3	-52.5	1.488	921.75	3
172.13	1.0342	0.31923	-0.10491	3	-55	0.4648	923.75	3
172.32	1.0342	0.31923	-0.10491	3	-54.5	0.49701	923.75	3
172.36	0.89348	0.36516	-0.11631	3	-53	1.468	922.25	3
172.5	0.89348	0.36516	-0.11631	3	-53	1.5033	922.25	3
173.25	0.98728	0.16995	-0.10491	3	-58.5	0.27151	925.75	3
173.5	1.2452	0.1355	0.054735	3	-59.5	0.58598	925.25	3
173.75	1.2452	0.1355	0.054735	1	-67	1.5877	921.25	3
175.5	1.0576	0.21588	0.031928	1	-67.5	2.7796	920.75	3
175.75	1.0576	0.21588	0.031928	1	-69	4.8673	925.75	3
176.75	1.2687	0.14698	0.14596	1	-66	1.9742	921.75	3
177	1.2687	0.14698	0.14596	1	-67.5	0.64427	923.25	3
178.25	1.0459	0.18143	0.077541	3	-58.5	0.1534	924.25	3
178.38	1.0459	0.18143	0.077541	1	-70	5.8859	924.25	3
178.75	1.3156	0.11254	0.16876	3	-54	1.7334	921.25	3
179.5	1.128	0.21588	0.066138	1	-69.5	6.0914	923.75	3
180	0.96383	0.29627	-0.013684	1	-67	1.0646	922.75	3
180.25	0.91693	0.2733	-0.082102	1	-66.5	0.041417	920.25	3
180.75	1.0107	0.2733	-0.025087	1	-67	5.8736	924.25	3
181	1.0107	0.2733	-0.025087	1	-65	2.3117	921.25	3
181.75	0.94038	0.28478	-0.082102	1	-65.5	0.52002	923.25	3
182.08	0.94038	0.28478	-0.082102	1	-66	0.046019	923.75	3
182.38	0.9521	0.23885	-0.047893	1	-65.5	0.9434	922.75	3
182.58	0.99901	0.25033	-0.025087	1	-65.5	0.029146	920.25	3
182.85	0.9052	0.26182	-0.059296	1	-65.5	2.7197	920.75	3
183.13	0.9052	0.26182	-0.059296	3	-56.5	6.0393	924.25	3
183.25	0.9052	0.26182	-0.059296	1	-68.5	5.1511	925.25	3
183.75	1.0107	0.2733	-0.03649	1	-68.5	5.441	924.75	3
184.14	1.0107	0.2733	-0.03649	1	-66.5	1.7365	921.75	3
184.77	1.1045	0.22737	0.0091224	3	-55	0.83755	922.25	3
184.89	1.1045	0.22737	0.0091224	3	-55	0.50161	922.75	3
184.96	1.1045	0.22737	0.0091224	3	-55.5	0.48934	922.75	3
185.42	0.99901	0.29627	-0.059296	3	-54	1.7043	920.75	3
186.06	1.0225	0.2733	-0.013684	1	-66	5.1434	921.25	3
186.5	1.257	0.055119	0.020525	3	-52	1.5263	921.75	3
186.75	0.92865	0.21588	-0.19613	3	-55	0.27918	923.75	3
187	0.9521	0.29627	-0.03649	1	-66	4.4301	922.25	3
187.25	1.0928	0.26182	-0.059296	1	-66.5	0.95107	922.75	3
187.41	1.0928	0.26182	-0.059296	3	-52.5	5.372	920.25	3
187.5	1.0459	0.2733	-0.013684	1	-66	6.162	920.25	3
187.66	1.0459	0.2733	-0.013684	3	-53	1.85	920.75	3
187.89	0.96383	0.29627	-0.11631	1	-65.5	2.5326	920.75	3
188.78	1.0225	0.26182	-0.070699	1	-67	5.3367	924.75	3
189.27	0.96383	0.28478	-0.070699	3	-55.5	0.43718	923.25	3
189.63	1.0342	0.22737	-0.059296	3	-54.5	1.0753	922.25	3
189.89	0.97555	0.26182	-0.070699	3	-54.5	0.74858	922.75	3
190.23	0.97555	0.28478	-0.070699	3	-53	1.7595	920.75	3
190.76	1.1749	0.19292	0.0091224	3	-55.5	5.8491	924.25	3
191.52	0.96383	0.30775	-0.047893	3	-53.5	1.1566	921.75	3
191.86	1.0342	0.29627	-0.047893	1	-65.5	0.51542	923.25	3
192.29	0.98728	0.30775	-0.013684	3	-53	5.3367	920.25	3
192.32	0.91693	0.26182	-0.059296	1	-65	6.2034	920.25	3
192.62	0.97555	0.25033	-0.070699	1	-65.5	5.7632	920.75	3
192.91	0.98728	0.2733	-0.059296	3	-56	6.0838	924.25	3
193.5	0.88175	0.30775	-0.070699	1	-67.5	5.464	924.75	3
193.75	0.88175	0.30775	-0.070699	3	-54	1.4005	921.75	3
194	0.96383	0.19292	-0.03649	1	-67	6.2694	923.75	3
194.34	0.96383	0.19292	-0.03649	3	-54.5	1.0324	922.25	3
194.76	0.9521	0.2733	-0.070699	3	-53	1.8623	920.75	3
195.54	1.0459	0.25033	-0.03649	1	-68	5.0759	925.25	3
195.91	0.91693	0.2733	-0.082102	1	-66	5.4134	921.25	3
196.42	1.0107	0.21588	-0.047893	3	-55.5	0.3973	923.25	3
196.62	0.9521	0.2733	-0.059296	1	-66	0.10431	923.75	3
196.87	0.96383	0.26182	-0.059296	3	-54	0.84983	922.25	3
197.25	1.0694	0.25033	-0.025087	1	-65.5	0.13039	920.25	3
197.63	0.91693	0.26182	-0.082102	1	-65.5	5.8721	920.75	3
198.66	1.1632	0.31923	-0.047893	1	-66	4.921	921.75	3
198.84	0.97555	0.23885	-0.070699	1	-66	0.52002	923.25	3
199.36	1.0459	0.23885	-0.059296	1	-65	1.4419	922.25	3
199.56	1.0342	0.25033	-0.03649	1	-65.5	0.99249	922.75	3
199.93	0.92865	0.2733	-0.070699	1	-66	5.7877	920.75	3
199.97	0.92865	0.2733	-0.070699	1	-66	2.6676	920.75	3
200.32	1.0694	0.22737	-0.013684	3	-56.5	6.0715	924.25	3
200.5	0.99901	0.28478	-0.070699	3	-54	1.4373	921.25	3
200.84	1.0811	0.23885	-0.025087	1	-65.5	2.2642	921.25	3
201	1.1632	0.19292	0.020525	1	-65	5.0054	921.75	3
201.5	1.3273	0.12402	0.10035	1	-65.5	1.3959	922.25	3
202	1.1866	0.2044	0.031928	1	-65.5	6.2617	920.25	3
202.43	0.96383	0.29627	-0.059296	1	-65.5	5.7908	920.75	3
202.94	1.1983	0.18143	0.020525	1	-66.5	5.8797	924.25	3
203.25	0.97555	0.28478	-0.059296	1	-66.5	5.4456	924.75	3
203.75	1.3156	0.12402	0.088944	1	-66	0.081301	923.75	3
204.6	1.0225	0.28478	-0.047893	1	-66	6.2817	920.25	3
204.69	1.0225	0.28478	-0.047893	3	-54	1.7948	920.75	3
204.91	1.1983	0.16995	0.031928	3	-57.5	5.3797	925.75	3
205.5	1.1045	0.18143	0.031928	3	-54	1.356	921.25	3
206	1.2335	0.15847	0.054735	1	-64.5	4.9348	921.75	3
206.25	0.94038	0.2733	-0.070699	1	-66.5	0.10738	923.75	3
207.23	1.0459	0.26182	-0.03649	1	-66	2.7397	920.75	3
207.63	1.0459	0.25033	-0.03649	3	-55.5	5.8215	924.25	3
208.52	0.96383	0.28478	-0.070699	1	-66	0.6412	923.25	3
209	0.94038	0.28478	-0.070699	3	-55	0.56144	922.75	3
209.5	1.0342	0.23885	-0.059296	1	-66	5.9549	920.75	3
210.08	1.0107	0.2733	-0.19613	3	-55.5	6.1804	924.25	3
210.12	1.0107	0.2733	-0.19613	3	-56	5.6972	925.25	3
210.36	1.0107	0.26182	-0.0022806	1	-65.5	5.4809	921.25	3
211.05	0.94038	0.2733	-0.082102	3	-54.5	0.28992	923.25	3
211.32	0.92865	0.28478	-0.082102	1	-66	0.15033	923.75	3
211.51	0.94038	0.28478	-0.070699	3	-53.5	0.82375	922.25	3
211.78	0.9521	0.26182	-0.082102	3	-54	0.5507	922.75	3
211.96	1.0225	0.21588	-0.070699	1	-65.5	0.11965	920.25	3
212.15	0.91693	0.28478	-0.082102	3	-52.5	1.7043	920.75	3
212.42	1.1045	0.2044	-0.0022806	1	-67	4.7032	925.75	3
212.68	1.1163	0.21588	-0.0022806	3	-55.5	5.8982	924.25	3
212.95	1.0107	0.26182	-0.059296	3	-53	1.3683	921.25	3
213.25	1.1983	0.19292	0.031928	1	-65.5	1.8377	921.75	3
214.35	1.0225	0.26182	-0.025087	1	-65.5	0.087437	920.25	3
215	0.99901	0.25033	-0.047893	1	-66.5	5.0652	925.25	3
215.5	1.1632	0.16995	0.020525	1	-67.5	5.4809	924.75	3
216.91	0.91693	0.26182	-0.082102	3	-52.5	1.7135	920.75	3
217.14	1.2218	0.15847	0.043332	1	-67	4.6679	925.75	3
217.58	0.96383	0.28478	-0.070699	3	-53	1.3254	921.25	3
217.91	0.92865	0.28478	-0.070699	3	-57	5.7033	924.75	3
218.17	0.98728	0.28478	-0.070699	3	-54.5	1.129	921.75	3
218.97	1.1163	0.2044	-0.0022806	3	-54.5	0.91579	922.25	3
219.09	1.1163	0.2044	-0.0022806	3	-55	0.59979	922.75	3
219.23	0.9521	0.26182	-0.070699	3	-54	0.52462	922.75	3
219.69	0.9521	0.25033	-0.082102	3	-52	1.557	920.75	3
219.76	0.9521	0.25033	-0.082102	1	-66.5	4.6219	925.75	3
220.25	0.94038	0.28478	-0.070699	3	-52.5	1.2563	921.25	3
220.32	0.94038	0.28478	-0.070699	1	-66	5.3827	924.75	3
220.63	1.2335	0.15847	0.043332	3	-53.5	0.97868	921.75	3
221.04	0.9521	0.26182	-0.070699	1	-66.5	6.277	923.75	3
221.4	1.128	0.21588	-0.0022806	3	-55	0.56604	922.75	3
221.59	1.0694	0.22737	-0.03649	3	-53.5	1.9865	920.25	3
222.01	0.94038	0.23885	-0.093505	1	-66	5.8061	924.25	3
222.71	1.0225	0.26182	-0.047893	3	-53	1.2993	921.25	3
222.83	0.98728	0.26182	-0.070699	3	-53	0.94647	921.75	3
223	0.98728	0.26182	-0.070699	3	-53.5	0.96641	921.75	3
223.2	0.92865	0.2733	-0.070699	3	-53.5	1.0078	921.75	3
223.27	0.92865	0.2733	-0.070699	3	-55	0.12579	923.25	3
223.47	0.96383	0.28478	-0.047893	3	-55.5	0.158	923.25	3
223.82	0.97555	0.2733	-0.070699	3	-55	0.56604	922.75	3
224.02	0.9521	0.2733	-0.059296	1	-66	6.2188	920.25	3
224.2	0.91693	0.16995	-0.047893	3	-53.5	1.8116	920.75	3
224.39	1.1163	0.25033	-0.047893	3	-57.5	5.3797	925.75	3
224.66	0.91693	0.18143	-0.070699	3	-56	6.0746	924.25	3
224.96	1.1749	0.19292	-0.013684	3	-56.5	5.5591	925.25	3
225.03	1.1749	0.19292	-0.013684	1	-64.5	5.3873	921.25	3
225.11	1.1749	0.19292	-0.013684	1	-64	5.3996	921.25	3
225.53	0.99901	0.28478	-0.093505	3	-53	0.98482	921.75	3
226.02	1.0342	0.25033	-0.03649	1	-66.5	6.2433	923.75	3
226.21	1.0694	0.2044	-0.025087	1	-64.5	1.3929	922.25	3
226.71	1.0811	0.2044	0.0091224	3	-52.5	1.6506	920.75	3
227.2	1.2452	0.18143	0.054735	3	-55.5	5.7923	924.25	3
227.62	1.0342	0.2733	-0.059296	3	-53	1.2226	921.25	3
227.81	0.9521	0.28478	-0.059296	1	-66.5	5.4656	924.75	3
228	0.96383	0.28478	-0.082102	3	-53.5	0.93419	921.75	3
228.42	1.0107	0.26182	-0.082102	3	-54.5	0.0092039	923.25	3
228.68	1.1045	0.21588	-0.025087	3	-55	6.1175	923.75	3
229.17	1.1983	0.10105	0.043332	3	-53	5.2892	920.25	3
229.44	0.98728	0.23885	-0.070699	1	-66.5	2.4252	920.75	3
229.56	0.98728	0.23885	-0.070699	3	-53.5	5.1618	920.75	3
230.13	0.92865	0.26182	-0.059296	1	-65.5	5.3751	921.25	3
230.58	1.1045	0.19292	0.066138	1	-66	0.53076	923.25	3
230.62	1.1045	0.19292	0.066138	1	-66	0.49854	923.25	3
230.98	0.9521	0.26182	-0.10491	1	-64.5	4.559	922.25	3
231.25	1.0694	0.25033	-0.025087	3	-52.5	1.9359	920.25	3
231.44	1.1514	0.21588	-0.0022806	3	-52.5	1.9712	920.25	3
231.71	1.2218	0.18143	0.066138	3	-53	1.7564	920.75	3
232.09	0.97555	0.28478	-0.082102	1	-66.5	5.9135	924.25	3
232.96	0.9521	0.25033	-0.10491	1	-65.5	0.54763	923.25	3
233.38	1.128	0.2044	-0.0022806	3	-54	0.71484	922.25	3
233.57	0.92865	0.26182	-0.082102	1	-64.5	1.422	922.25	3
233.84	0.9521	0.2733	-0.093505	3	-53	5.0836	920.25	3
234.03	1.0107	0.2733	-0.059296	1	-64.5	0.076699	920.25	3
234.56	0.97555	0.2733	-0.070699	3	-56	5.9334	924.25	3
235.17	1.1632	0.16995	0.0091224	3	-53	1.063	921.75	3
235.28	1.1632	0.16995	0.0091224	3	-53	1.0431	921.75	3
236.17	0.96383	0.2733	-0.070699	1	-64.5	0.92192	922.75	3
236.44	0.91693	0.25033	-0.093505	1	-65	0.053689	920.25	3
236.7	1.0225	0.2733	-0.059296	1	-64.5	2.729	920.75	3
237.16	1.0694	0.23885	-0.013684	1	-67.5	4.9854	925.25	3
237.43	1.0342	0.26182	-0.070699	3	-56.5	5.731	924.75	3
238.04	1.0107	0.2044	-0.013684	1	-65.5	0.46173	923.25	3
238.92	0.92865	0.26182	-0.070699	3	-52.5	1.6199	920.75	3
239.07	0.97555	0.23885	-0.070699	3	-52.5	1.6061	920.75	3
239.38	0.99901	0.28478	-0.047893	3	-55.5	5.7816	924.25	3
239.79	0.94038	0.25033	-0.082102	3	-54	1.4067	921.25	3
240.36	0.99901	0.26182	-0.059296	1	-66.5	0.43258	923.25	3
240.75	0.9521	0.26182	-0.093505	3	-54	0.73631	922.25	3
240.82	0.9521	0.26182	-0.093505	3	-53.5	0.71023	922.25	3
241.02	0.97555	0.2733	-0.059296	3	-54	0.34975	922.75	3
241.17	1.0694	0.25033	-0.025087	3	-54	0.32214	922.75	3
241.25	1.0694	0.25033	-0.025087	3	-52.5	1.8776	920.25	3
241.59	0.94038	0.25033	-0.093505	1	-64.5	5.8537	920.75	3
242.2	1.1045	0.22737	-0.013684	3	-53	1.2502	921.25	3
242.28	1.1045	0.22737	-0.013684	3	-53	1.2931	921.25	3
243.15	1.0694	0.15847	-0.0022806	3	-54	0.83909	922.25	3
243.5	1.3156	0.078086	0.088944	3	-53	2.2028	920.25	3
243.6	0.91693	0.26182	-0.059296	1	-65.5	2.6691	920.75	3
243.83	0.91693	0.26182	-0.059296	1	-68	4.536	925.75	3
244.2	0.9521	0.26182	-0.070699	3	-55.5	5.7816	924.25	3
244.63	0.98728	0.26182	-0.082102	3	-53	1.3852	921.25	3
244.75	1.1397	0.21588	0.0091224	3	-53.5	1.1888	921.75	3
245	1.0928	0.23885	-0.025087	3	-55	0.52002	923.25	3
245.08	1.0928	0.23885	-0.025087	3	-55	0.47093	923.25	3
245.89	0.98728	0.19292	-0.070699	3	-52.5	1.9865	920.25	3
246.05	0.92865	0.23885	-0.070699	3	-52.5	5.1036	920.25	3
246.12	0.92865	0.23885	-0.070699	3	-53	1.6429	920.75	3
247.07	1.2218	0.14698	0.043332	1	-65	5.418	921.25	3
247.26	1.0107	0.26182	-0.03649	1	-67	5.418	924.75	3
247.75	1.128	0.19292	0.020525	3	-55	0.19788	923.25	3
247.87	1.128	0.19292	0.020525	1	-66	6.2586	923.75	3
248.33	0.94038	0.2733	-0.070699	3	-52.5	1.9282	920.25	3
248.41	0.94038	0.2733	-0.070699	3	-52.5	1.9205	920.25	3
248.52	0.94038	0.26182	-0.082102	3	-52.5	1.5769	920.75	3
248.56	0.94038	0.26182	-0.082102	3	-52.5	1.5739	920.75	3
248.64	0.92865	0.26182	-0.082102	3	-52.5	1.5524	920.75	3
248.71	0.92865	0.26182	-0.082102	3	-52.5	1.537	920.75	3
249.16	1.1163	0.2044	-0.0022806	1	-67.5	4.9977	925.25	3
249.4	0.91693	0.25033	-0.070699	1	-65	5.3521	921.25	3
249.93	1.2804	0.12402	0.066138	3	-53.5	1.106	921.75	3
250.14	0.94038	0.2733	-0.082102	3	-53.5	1.0753	921.75	3
250.44	0.92865	0.19292	-0.03649	3	-55	6.0899	923.75	3
250.6	0.96383	0.25033	-0.082102	3	-55	6.0531	923.75	3
250.83	0.92865	0.26182	-0.059296	3	-54	0.28992	922.75	3
250.91	0.92865	0.26182	-0.059296	3	-54	0.30526	922.75	3
251.29	1.0342	0.26182	-0.03649	3	-52.5	1.534	920.75	3
251.37	1.0342	0.26182	-0.03649	3	-52.5	1.5294	920.75	3
251.79	1.2101	0.16995	0.020525	3	-52.5	1.5018	921.25	3
251.94	1.0107	0.26182	-0.059296	3	-53	1.5539	921.25	3
252.02	1.0107	0.26182	-0.059296	3	-53.5	1.5263	921.25	3
252.29	1.1632	0.22737	-0.013684	1	-69.5	5.3214	924.75	3
252.32	1.1632	0.22737	-0.013684	1	-67.5	1.5693	921.75	3
253	1.1163	0.23885	-0.013684	1	-65.5	0.9434	922.75	3
253.5	1.3156	0.12402	0.066138	3	-58	5.3244	925.75	3
253.75	1.3156	0.12402	0.066138	1	-68	5.7892	924.25	3
254.5	1.0576	0.2044	-0.047893	1	-65.5	4.9502	921.75	3
255	1.1749	0.18143	0.043332	3	-55.5	6.1436	923.75	3
255.25	1.0576	0.23885	-0.03649	3	-54.5	0.87284	922.25	3
255.51	1.1514	0.2044	0.031928	1	-65	0.8575	922.75	3
255.79	0.94038	0.26182	-0.070699	3	-53.5	1.6904	920.75	3
255.86	0.96383	0.22737	-0.03649	1	-66	6.0577	920.75	3
256.5	0.89348	0.11254	-0.093505	1	-65.5	5.6236	921.25	3
257	1.1866	0.18143	0.020525	3	-55	0.21629	923.25	3
258	0.91693	0.26182	-0.059296	1	-66	0.37736	920.25	3
258.35	0.91693	0.26182	-0.059296	1	-67.5	4.7385	925.75	3
259.08	0.9521	0.25033	-0.03649	1	-64	5.8092	921.25	3
259.25	0.9521	0.25033	-0.03649	1	-65	5.7524	924.75	3
260.25	1.0928	0.2044	0.0091224	1	-62.5	1.488	922.75	3
260.75	0.91693	0.25033	-0.047893	1	-65	6.2464	920.75	3
261	0.91693	0.25033	-0.047893	1	-65.5	6.1298	924.25	3
261.75	1.339	0.078086	0.12315	1	-64.5	5.237	921.75	3
262.25	1.339	0.078086	0.12315	1	-66.5	0.25617	923.75	3
262.5	0.96383	0.2044	-0.03649	1	-65	4.6694	922.25	3
262.75	0.92865	0.26182	-0.082102	1	-65	1.1229	922.75	3
263	0.98728	0.23885	-0.070699	3	-53.5	5.0437	920.75	3
263.5	1.1397	0.22737	0.020525	1	-66	5.8951	924.25	3
264.01	1.1983	0.16995	0.054735	1	-65	2.3961	921.25	3
264.25	1.0107	0.23885	-0.059296	1	-66.5	5.4594	924.75	3
264.63	0.9521	0.26182	-0.059296	1	-66.5	0.57678	923.25	3
264.75	0.97555	0.26182	-0.047893	3	-55	0.96181	922.25	3
265	0.97555	0.26182	-0.047893	3	-55	0.96181	922.25	3
265.46	0.97555	0.2733	-0.070699	1	-65.5	3.361	920.25	3
265.58	0.97555	0.2733	-0.070699	1	-65.5	6.0055	920.75	3
266	1.1163	0.19292	0.020525	3	-56.5	5.9564	924.25	3
266.35	0.98728	0.25033	-0.047893	3	-57.5	5.4334	925.25	3
267.5	1.0811	0.19292	0.020525	1	-65.5	1.4956	922.25	3
268.75	1.2218	0.1355	0.077541	1	-65	5.5668	921.25	3
269	1.2218	0.1355	0.077541	1	-67	5.5085	924.75	3
269.75	1.1514	0.16995	0.031928	1	-65.5	1.4573	922.25	3
270.25	0.9521	0.25033	-0.059296	1	-66	5.9196	920.75	3
270.75	0.9521	0.25033	-0.059296	3	-58.5	5.2846	925.75	3
271	0.9521	0.25033	-0.059296	3	-58.5	5.5285	925.25	3
271.75	1.1397	0.19292	0.0091224	1	-65.5	0.60899	923.25	3
272.25	1.1397	0.19292	0.0091224	1	-65	1.511	922.25	3
272.5	1.1397	0.19292	0.0091224	1	-66.5	1.0032	922.75	3
273.5	1.0694	0.22737	-0.025087	3	-58.5	5.5469	925.25	3
274	1.1397	0.16995	0.0091224	1	-65	5.1005	921.75	3
274.75	1.0576	0.21588	-0.013684	1	-65	4.6556	922.25	3
275.25	0.97555	0.25033	-0.059296	1	-66.5	5.9411	920.75	3
275.75	0.97555	0.25033	-0.059296	1	-67	5.8982	924.25	3
276	0.97555	0.25033	-0.059296	1	-66	2.3577	921.25	3
276.5	0.97555	0.25033	-0.059296	1	-65.5	5.0667	921.75	3
277.5	1.1397	0.18143	0.031928	1	-65.5	0.22089	920.25	3
277.75	1.1397	0.18143	0.031928	3	-58.5	5.1557	925.75	3
278.5	1.2335	0.14698	0.066138	1	-66	2.3853	921.25	3
279	1.2335	0.14698	0.066138	1	-65.5	1.8592	921.75	3
279.25	1.2335	0.14698	0.066138	1	-66.5	0.54917	923.25	3
279.5	1.2335	0.14698	0.066138	1	-66	1.465	922.25	3
279.75	1.2335	0.14698	0.066138	1	-66	0.11505	920.25	3
280.5	1.128	0.18143	0.020525	1	-67.5	5.8997	924.25	3
281	1.128	0.18143	0.020525	1	-65.5	2.3823	921.25	3
281.75	1.0459	0.22737	-0.0022806	1	-66.5	1.4373	922.25	3
282.25	1.0459	0.22737	-0.0022806	1	-66.5	0.99402	922.75	3
282.75	0.96383	0.25033	-0.03649	1	-69	4.7109	925.75	3
283.5	0.96383	0.25033	-0.03649	1	-66.5	2.3823	921.25	3
284	1.0342	0.23885	-0.03649	1	-66	0.67495	923.25	3
284.25	1.0342	0.23885	-0.03649	1	-65	1.5969	922.25	3
284.5	1.0342	0.23885	-0.03649	1	-66	1.1106	922.75	3
284.92	1.3156	0.089569	0.088944	1	-67	0.15033	920.25	3
285.75	1.1514	0.2733	-0.34437	3	-52	1.8929	921.25	3
286.25	0.99901	0.25033	-0.23034	3	-52.5	0.40344	923.25	3
286.5	0.92865	0.25033	-0.23034	1	-68	1.3729	923.25	3
286.75	0.92865	0.25033	-0.23034	3	-52	1.0278	922.25	3
287.75	0.9521	0.26182	-0.29876	3	-51.5	5.0422	925.75	3
287.84	0.9521	0.26182	-0.29876	3	-51.5	5.0483	925.75	3
288	1.1514	0.23885	-0.0022806	3	-53.5	6.1298	925.25	3
288.51	1.0928	0.37665	0.14596	3	-54.5	1.2164	924.75	3
288.85	0.7645	0.46851	0.14596	1	-64.5	5.0867	921.75	3
289.12	0.83485	0.56038	0.24859	3	-56.5	5.3597	923.75	3
289.25	0.83485	0.56038	0.24859	3	-59	6.0101	922.25	3
289.89	0.94038	0.53741	0.25999	3	-54	0.53076	920.25	1
289.96	0.94038	0.53741	0.25999	3	-53.5	6.2617	920.75	1
290.08	0.88175	0.36516	-0.12771	3	-51	5.8966	920.75	1
290.08	0.88175	0.43406	-0.12771	3	-51.5	5.9365	925.75	1
290.37	0.75277	0.46851	-0.28736	2	-65	1.5079	924.25	1
290.41	0.69414	0.44555	-0.38998	2	-61	1.9282	924.25	1
290.92	1.0342	0.56038	-0.42419	3	-57	0.11812	924.75	1
294.35	0.33066	0.95081	0.13456	2	-58.5	2.2534	922.75	1
295.09	0.1196	1.0656	-0.12771	2	-58	1.5815	924.25	1
295.5	0.1196	1.0656	-0.12771	2	-58.5	0.46173	925.25	1
299.2	0.049247	0.91636	-0.0022806	2	-56.5	5.2585	923.25	4
300.01	0.22513	0.99674	0.0091224	2	-58	0.94033	925.75	4
300.47	0.1665	0.91636	0.066138	2	-55.5	0.85443	925.25	4
300.62	0.1665	0.91636	0.066138	1	-57	6.1543	921.25	4
300.66	0.014071	0.89339	-0.16192	2	-55.5	4.99	921.25	4
302.92	-0.4315	0.79004	0.088944	3	-61.5	0.80381	921.25	2
304.14	0.2134	1.0197	0.031928	2	-59.5	3.6601	922.25	2
304.49	0.52999	1.0312	0.066138	1	-58	6.0638	922.75	2
304.57	0.52999	1.0312	0.066138	3	-55	1.5739	920.25	2
304.6	0.52999	1.0312	0.066138	2	-58	6.0163	920.25	2
304.64	0.47136	0.91636	-0.03649	3	-55	0.71637	920.75	2
305	0.7176	0.68669	0.11175	3	-56	1.2548	924.25	2
305.08	0.7176	0.68669	0.11175	1	-58.5	5.9288	925.25	2
305.25	0.58862	0.84746	-0.03649	1	-58	5.8844	921.25	2
305.33	0.58862	0.84746	-0.03649	2	-58	4.9103	921.25	2
305.5	0.68242	0.77856	-0.0022806	1	-57	5.1833	921.75	2
305.75	0.68242	0.77856	-0.0022806	1	-57	5.3168	921.75	2
305.84	0.68242	0.77856	-0.0022806	1	-57	5.4349	921.75	2
306	0.68242	0.77856	-0.0022806	2	-58	6.0009	923.25	2
306.09	0.68242	0.77856	-0.0022806	2	-58	5.9825	923.25	2
306.25	0.52999	0.91636	-0.013684	1	-56	5.2017	922.25	2
306.35	0.52999	0.91636	-0.013684	1	-56	5.1987	922.25	2
306.5	0.99901	1.0312	-0.10491	1	-57.5	5.099	922.75	2
307	0.78795	0.82449	0.10035	1	-58.5	0.39423	920.75	2
307.08	0.78795	0.82449	0.10035	2	-60	1.4757	925.75	2
307.5	0.78795	0.82449	0.10035	1	-59	0.14573	924.25	2
307.57	0.78795	0.82449	0.10035	2	-60.5	1.2349	925.25	2
307.75	0.61207	0.81301	-0.03649	1	-57.5	6.1865	921.25	2
308.25	0.61207	0.89339	-0.0022806	2	-58.5	1.0462	921.75	2
308.5	0.48309	0.83597	-0.059296	2	-59.5	5.3597	923.75	2
309	0.58862	0.84746	-0.013684	2	-59.5	5.8077	922.75	2
309.25	0.58862	0.88191	-0.0022806	1	-56.5	0.13346	920.75	2
309.5	0.58862	0.88191	-0.0022806	1	-58	5.2846	925.75	2
309.75	0.58862	0.88191	-0.0022806	2	-60.5	1.3652	924.25	2
310.25	0.57689	0.97377	-0.070699	2	-60.5	0.73784	921.25	2
310.5	0.57689	0.97377	-0.070699	3	-57	2.2427	921.75	2
310.75	0.7645	0.81301	0.088944	3	-57.5	1.2471	923.25	2
311.25	0.50654	0.90487	-0.03649	3	-57.5	1.8147	922.25	2
311.5	0.50654	0.90487	-0.03649	3	-57	4.6909	922.75	2
311.75	0.57689	0.89339	-0.03649	2	-60.5	4.7262	920.25	2
311.79	0.57689	0.89339	-0.03649	1	-57.5	0.44485	920.75	2
312	0.57689	0.89339	-0.03649	3	-59	6.1421	925.75	2
312.25	0.56517	0.89339	-0.025087	2	-61	4.5943	924.25	2
312.5	0.56517	0.89339	-0.025087	2	-61.5	0.58905	925.25	2
312.79	0.68242	0.83597	0.031928	3	-57	5.7033	921.25	2
313	0.68242	0.83597	0.031928	3	-56.5	5.3122	921.75	2
313.55	0.57689	0.89339	0.0091224	1	-56	0.4832	923.75	2
313.98	0.7176	0.80152	0.043332	2	-61.5	5.4963	922.75	2
314.09	0.7176	0.80152	0.043332	1	-56.5	1.6199	922.75	2
314.43	0.54171	0.90487	-0.047893	3	-58	0.041417	920.75	2
314.55	0.54171	0.90487	-0.047893	2	-61	4.3473	920.75	2
314.59	0.54171	0.90487	-0.047893	3	-57.5	0.83909	924.25	2
314.75	0.7645	0.80152	0.077541	3	-58.5	0.018408	925.25	2
315	0.7645	0.80152	0.077541	1	-58	5.7141	925.25	2
315.16	0.7645	0.80152	0.077541	3	-57.5	5.8383	921.25	2
315.75	0.65897	0.84746	0.031928	2	-59.5	1.9343	923.25	2
315.79	0.67069	0.84746	0.020525	2	-60	1.5386	923.75	2
316	0.67069	0.84746	0.020525	2	-60	1.511	923.75	2
316.26	0.51826	0.91636	-0.047893	2	-59.5	5.8521	922.25	2
316.38	0.47136	0.92784	-0.059296	1	-55	1.4143	922.75	2
316.5	0.47136	0.92784	-0.059296	3	-58.5	0.095107	920.25	2
316.66	0.47136	0.92784	-0.059296	2	-61.5	4.3182	920.25	2
316.78	0.47136	0.92784	-0.059296	1	-56.5	0.27458	920.75	2
317	0.62379	0.88191	-0.013684	3	-58.5	5.8322	925.75	2
317.25	0.62379	0.88191	-0.013684	3	-57	0.73784	924.25	2
317.33	0.62379	0.88191	-0.013684	2	-60.5	0.66115	925.25	2
317.72	0.68242	0.83597	0.031928	1	-57	0.0061359	921.25	2
318	0.83485	0.90487	-0.0022806	3	-56.5	5.5622	921.75	2
318.09	0.83485	0.90487	-0.0022806	2	-59	5.2385	923.25	2
318.5	0.64724	0.85894	0.054735	2	-59.5	5.5745	922.75	2
319	0.49481	0.96229	-0.047893	2	-60	4.5084	920.25	2
319.09	0.49481	0.96229	-0.047893	2	-59.5	4.1678	920.75	2
319.5	0.7176	0.83597	0.054735	2	-60	1.422	924.25	2
319.75	0.7176	0.83597	0.054735	3	-58	0.072097	925.25	2
320	0.58862	0.88191	-0.025087	2	-61	1.2379	924.75	2
320.25	0.58862	0.88191	-0.025087	3	-56.5	5.5499	921.75	2
320.5	0.61207	0.90487	-0.013684	3	-56.5	1.2625	923.25	2
320.58	0.61207	0.90487	-0.013684	2	-59.5	5.2738	923.25	2
320.75	0.61207	0.90487	-0.013684	2	-60	1.6981	923.75	2
320.84	0.61207	0.90487	-0.013684	2	-59.5	5.9304	922.25	2
321	0.54171	0.87042	-0.0022806	2	-59.5	5.461	922.75	2
321.5	0.61207	0.89339	0.0091224	1	-56.5	0.66268	920.25	2
322	0.51826	0.89339	-0.03649	2	-60.5	1.3039	924.25	2
322.11	0.51826	0.89339	-0.03649	2	-59.5	1.3346	924.25	2
322.25	0.55344	0.93932	-0.047893	2	-59	4.0666	921.25	2
322.5	0.55344	0.93932	-0.047893	1	-57	6.1973	921.25	2
322.75	0.55344	0.93932	-0.047893	1	-56	5.7632	921.75	2
323	0.7176	0.82449	0.0091224	2	-60.5	5.4073	923.25	2
323.1	0.7176	0.82449	0.0091224	2	-61	4.9793	923.75	2
323.25	0.7176	0.82449	0.0091224	2	-61	1.784	923.75	2
323.5	0.7176	0.82449	0.0091224	1	-57.5	1.7135	922.25	2
323.58	0.7176	0.82449	0.0091224	2	-60	5.892	922.75	2
323.75	0.58862	0.88191	-0.059296	3	-57	0.34361	920.25	2
324	0.58862	0.88191	-0.059296	2	-60	1.3223	920.75	2
324.08	0.58862	0.88191	-0.059296	1	-58	0.090505	920.75	2
324.25	0.58862	0.88191	-0.059296	1	-59.5	1.939	925.75	2
324.33	0.58862	0.88191	-0.059296	3	-59	0.43565	924.25	2
324.5	0.58862	0.88191	-0.059296	1	-58.5	5.4472	925.25	2
324.85	0.63552	0.91636	-0.070699	3	-56.5	6.0654	921.25	2
324.97	0.63552	0.91636	-0.070699	1	-57.5	0.061359	921.25	2
325.01	0.63552	0.91636	-0.070699	2	-60.5	1.31	924.75	2
325.25	0.63552	0.91636	-0.070699	1	-57.5	5.6757	921.75	2
325.5	0.65897	0.80152	0.031928	2	-60.5	5.484	923.25	2
325.59	0.65897	0.80152	0.031928	2	-60	2.0356	923.75	2
325.75	0.65897	0.80152	0.031928	2	-59	0.2347	922.25	2
325.85	0.65897	0.80152	0.031928	1	-57.5	5.0483	922.25	2
326	0.65897	0.80152	0.031928	1	-57.5	1.4128	922.75	2
326.25	0.68242	0.82449	-0.093505	1	-58	0.4019	920.25	2
326.32	0.68242	0.82449	-0.093505	1	-58	6.1743	920.75	2
326.5	0.68242	0.82449	-0.093505	2	-59.5	4.7139	920.75	2
326.75	0.68242	0.82449	-0.093505	1	-58.5	5.0084	925.75	2
326.84	0.68242	0.82449	-0.093505	1	-58.5	6.2494	924.25	2
327	0.68242	0.82449	-0.093505	3	-59	0.17794	925.25	2
327.1	0.68242	0.82449	-0.093505	1	-60	5.5039	921.25	2
327.5	0.68242	0.99674	0.031928	1	-58.5	5.7846	924.75	2
327.59	0.68242	0.99674	0.031928	2	-59.5	0.56604	921.75	2
327.75	0.68242	0.99674	0.031928	2	-60.5	5.5898	923.25	2
328	0.61207	0.85894	-0.025087	1	-58.5	0.34054	923.75	2
328.25	0.61207	0.85894	-0.025087	1	-57.5	4.7768	922.25	2
328.5	0.52999	0.80152	-0.059296	1	-57.5	0.39117	920.25	2
328.75	0.52999	0.80152	-0.059296	3	-57	0.32827	920.25	2
329	0.50654	0.79004	-0.0022806	1	-58	1.7717	925.75	2
329.25	0.50654	0.79004	-0.0022806	1	-58	6.231	924.25	2
329.33	0.50654	0.79004	-0.0022806	1	-58	6.208	924.25	2
329.5	0.50654	0.79004	-0.0022806	3	-58.5	0.21936	925.25	2
329.75	0.50654	0.79004	-0.0022806	2	-59.5	0.88204	921.25	2
329.85	0.50654	0.79004	-0.0022806	2	-61.5	1.1198	924.75	2
330	0.69414	0.87042	-0.03649	2	-59.5	0.24544	921.75	2
330.25	0.69414	0.87042	-0.03649	2	-61	4.9471	923.25	2
330.5	0.69414	0.87042	-0.03649	3	-58	1.014	923.75	2
330.75	0.60034	0.83597	-0.025087	1	-57	4.9701	922.25	2
330.83	0.60034	0.83597	-0.025087	3	-57	5.1849	922.25	2
330.88	0.60034	0.83597	-0.025087	3	-57	4.9502	922.75	2
331	0.60034	0.83597	-0.025087	2	-61.5	4.5989	920.25	2
331.25	0.60034	0.83597	-0.025087	2	-61.5	0.92499	920.75	2
331.75	0.64724	0.80152	0.043332	3	-58.5	0.48474	924.25	2
331.85	0.64724	0.80152	0.043332	3	-58.5	0.51388	924.25	2
332	0.64724	0.80152	0.043332	3	-59.5	6.1497	925.25	2
332.25	0.67069	0.83597	-0.0022806	1	-58	5.9104	924.75	2
332.5	0.67069	0.83597	-0.0022806	1	-57.5	5.5162	921.75	2
332.59	0.67069	0.83597	-0.0022806	1	-57.5	5.5622	921.75	2
332.75	0.67069	0.83597	-0.0022806	1	-57.5	0.94647	923.25	2
333	0.65897	0.99674	-0.11631	3	-58.5	1.0094	923.75	2
333.25	0.65897	0.99674	-0.11631	1	-57	4.8597	922.25	2
333.33	0.65897	0.99674	-0.11631	3	-58	1.7717	922.75	2
333.75	0.7176	0.92784	-0.03649	2	-60	0.86977	920.75	2
333.84	0.7176	0.92784	-0.03649	1	-57.5	6.254	920.75	2
334	0.7176	0.92784	-0.03649	1	-57.5	4.9317	925.75	2
334.09	0.7176	0.92784	-0.03649	3	-58	0.84983	924.25	2
334.25	0.7176	0.92784	-0.03649	2	-64	0.087437	925.25	2
334.5	0.7176	0.92784	-0.03649	2	-62	0.33441	921.25	2
334.75	0.78795	0.76708	0.088944	3	-58.5	5.4042	921.75	2
335	0.78795	0.76708	0.088944	1	-57.5	5.2048	921.75	2
335.09	0.78795	0.76708	0.088944	1	-58	0.90045	923.25	2
335.25	0.78795	0.76708	0.088944	3	-58.5	1.014	923.75	2
335.5	0.78795	0.76708	0.088944	1	-57.5	0.51542	923.75	2
335.6	0.78795	0.76708	0.088944	2	-60	5.9641	922.25	2
335.75	0.84658	0.79004	0.077541	1	-57	1.7058	922.75	2
336	0.84658	0.79004	0.077541	1	-58.5	0.68569	920.25	2
336.08	0.84658	0.79004	0.077541	3	-58	6.1083	920.75	2
336.25	0.84658	0.79004	0.077541	1	-58	6.2341	920.75	2
336.5	0.84658	0.79004	0.077541	1	-59	5.0223	925.75	2
336.61	0.84658	0.79004	0.077541	1	-58.5	6.251	924.25	2
336.75	0.84658	0.79004	0.077541	3	-58.5	6.1175	925.25	2
337	0.67069	0.84746	-0.013684	1	-57.5	5.7831	921.25	2
337.08	0.67069	0.84746	-0.013684	1	-58	5.7938	924.75	2
337.25	0.67069	0.84746	-0.013684	3	-57.5	5.2401	921.75	2
337.35	0.67069	0.84746	-0.013684	1	-57	5.326	921.75	2
337.75	0.62379	0.88191	-0.025087	1	-57	0.38503	923.75	2
337.85	0.62379	0.88191	-0.025087	2	-60.5	1.4189	923.75	2
338	0.62379	0.88191	-0.025087	2	-60	5.889	922.25	2
338.25	0.62379	0.88191	-0.025087	2	-59.5	2.3807	922.75	2
338.33	0.62379	0.88191	-0.025087	3	-58	0.21322	920.25	2
338.5	0.83485	0.75559	0.077541	3	-57	6.274	920.75	2
338.75	0.83485	0.75559	0.077541	1	-58	4.9992	925.75	2
338.83	0.83485	0.75559	0.077541	1	-57.5	4.9977	925.75	2
339.25	0.88175	0.75559	0.10035	3	-58.5	0.050621	925.25	2
339.35	0.88175	0.75559	0.10035	2	-60.5	0.36662	921.25	2
339.5	0.88175	0.75559	0.10035	2	-61.5	0.45406	924.75	2
339.75	0.88175	0.75559	0.10035	2	-61.5	0.42951	924.75	2
340	0.84658	0.79004	0.077541	3	-56.5	4.4731	923.25	2
340.59	0.74105	0.81301	0.043332	1	-56	5.0437	922.25	2
340.75	0.55344	0.90487	-0.059296	2	-60	5.2815	922.75	2
340.83	0.55344	0.90487	-0.059296	1	-57	0.61973	920.25	2
341	0.55344	0.90487	-0.059296	2	-60.5	0.74551	920.75	2
341.08	0.55344	0.90487	-0.059296	2	-60.5	0.77313	920.75	2
341.25	0.55344	0.90487	-0.059296	3	-58.5	5.958	925.75	2
341.5	0.61207	0.85894	0.0091224	2	-60.5	1.0416	924.25	2
341.66	0.61207	0.85894	0.0091224	2	-62	0.33287	925.25	2
341.75	0.61207	0.85894	0.0091224	1	-58	6.1068	921.25	2
342	0.61207	0.85894	0.0091224	3	-58	0.46786	924.75	2
342.25	0.61207	0.89339	-0.03649	2	-60	0.26998	921.75	2
342.5	0.61207	0.89339	-0.03649	1	-58	1.0554	923.25	2
342.59	0.61207	0.89339	-0.03649	1	-57.5	0.99402	923.25	2
342.75	0.57689	0.92784	-0.0022806	1	-57.5	0.71637	923.75	2
342.83	0.57689	0.92784	-0.0022806	2	-58	0.15033	922.25	2
343	0.57689	0.92784	-0.0022806	1	-57	1.3453	922.75	2
343.25	0.60034	0.88191	-0.070699	1	-57.5	0.72097	920.25	2
343.5	0.88175	0.75559	0.0091224	2	-59	4.8827	920.75	2
343.59	0.88175	0.75559	0.0091224	1	-58	5.0836	925.75	2
343.75	0.88175	0.75559	0.0091224	1	-57.5	5.0882	925.75	2
344	0.88175	0.75559	0.0091224	2	-60.5	1.9159	924.25	2
344.09	0.88175	0.75559	0.0091224	1	-57.5	5.5085	925.25	2
344.25	0.68242	0.84746	-0.025087	1	-57	5.8537	921.25	2
344.5	0.7176	0.79004	0.031928	1	-56.5	5.4057	921.75	2
345	0.61207	0.74411	-0.047893	2	-59	5.8276	923.25	2
345.25	0.89348	0.81301	0.043332	2	-59.5	0.38963	922.25	2
345.5	0.89348	0.81301	0.043332	2	-59	0.056757	922.75	2
345.75	0.8114	0.77856	0.054735	2	-59.5	5.2815	920.25	2
345.82	0.8114	0.77856	0.054735	1	-58	0.12732	920.75	2
346.75	0.8583	0.75559	0.066138	1	-57	6.0009	921.25	2
347	0.58862	0.89339	-0.082102	2	-60	1.3315	924.75	2
347.09	0.58862	0.89339	-0.082102	1	-57	5.4732	921.75	2
347.25	0.77622	0.74411	0.020525	1	-57.5	0.98788	923.25	2
347.5	0.77622	0.74411	0.020525	1	-58	0.54763	923.75	2
347.75	0.77622	0.74411	0.020525	1	-58	1.7411	922.25	2
347.87	0.77622	0.74411	0.020525	2	-61	0.081301	922.25	2
348	0.63552	0.89339	-0.059296	1	-58	0.35742	920.25	2
348.25	0.63552	0.89339	-0.059296	1	-57	6.2387	920.75	2
348.75	1.0107	0.79004	0.088944	2	-62.5	0.52769	925.25	2
349	1.0107	0.79004	0.088944	3	-58.5	5.8675	925.25	2
349.25	1.0107	0.79004	0.088944	1	-56.5	5.8475	921.25	2
349.34	1.0107	0.79004	0.088944	2	-60	1.1091	924.75	2
349.5	1.0107	0.79004	0.088944	2	-59.5	0.52462	921.75	2
350.25	0.75277	0.82449	0.031928	2	-59.5	5.8629	922.75	2
350.5	0.75277	0.82449	0.031928	2	-60.5	4.829	920.25	2
350.75	0.82312	0.76708	0.077541	2	-60	4.4317	920.75	2
351.25	0.67069	0.84746	-0.03649	2	-60.5	0.8621	925.25	2
351.5	0.67069	0.84746	-0.03649	2	-60	0.91885	925.25	2
351.75	0.67069	0.84746	-0.03649	2	-59.5	4.2415	921.25	2
352	0.63552	0.88191	-0.03649	2	-59	0.59365	921.75	2
352.25	0.63552	0.88191	-0.03649	2	-58	5.622	923.25	2
352.5	0.7645	0.76708	0.054735	1	-57	5.0054	922.25	2
352.59	0.7645	0.76708	0.054735	1	-57.5	4.9778	922.25	2
352.75	0.7645	0.76708	0.054735	2	-60.5	5.8583	922.75	2
353	0.69414	0.84746	-0.0022806	2	-60.5	4.8228	920.25	2
353.25	0.69414	0.84746	-0.0022806	2	-59.5	4.4593	920.75	2
353.5	0.69414	0.84746	-0.0022806	3	-57.5	5.7187	925.75	2
353.75	0.63552	0.82449	-0.025087	2	-59.5	0.8759	925.25	2
353.87	0.63552	0.82449	-0.025087	2	-60	0.90045	925.25	2
354	0.63552	0.82449	-0.025087	1	-57	6.1144	921.25	2
354.09	0.63552	0.82449	-0.025087	1	-57.5	5.9488	924.75	2
354.25	0.65897	0.90487	-0.03649	1	-57.5	5.5346	921.75	2
354.5	0.65897	0.90487	-0.03649	2	-60.5	0.68109	921.75	2
355	0.88175	0.77856	0.077541	1	-57.5	0.50008	923.75	2
355.11	0.8114	0.82449	0.031928	1	-57.5	1.4189	922.75	2
355.5	0.7645	0.81301	0.054735	2	-59.5	5.3567	920.25	2
355.59	0.7645	0.81301	0.054735	1	-57.5	6.2663	920.75	2
355.75	0.7645	0.81301	0.054735	2	-58.5	5.0453	920.75	2
355.83	0.7645	0.81301	0.054735	1	-58	5.013	925.75	2
356	0.7645	0.81301	0.054735	3	-58	5.8199	925.75	2
356.25	0.68242	0.81301	-0.013684	3	-58.5	6.1405	925.25	2
356.5	0.68242	0.81301	-0.013684	2	-59.5	4.2783	921.25	2
356.75	0.65897	0.82449	-0.0022806	1	-57.5	5.3475	921.75	2
357	0.70587	0.69818	-0.0022806	2	-60	5.9074	923.25	2
357.25	0.70587	0.69818	-0.0022806	1	-58	0.42491	923.75	2
357.34	0.70587	0.69818	-0.0022806	1	-57.5	4.8658	922.25	2
357.5	0.70587	0.69818	-0.0022806	1	-58	4.7968	922.25	2
357.75	0.74105	0.83597	-0.025087	1	-57.5	1.2164	922.75	2
358	0.74105	0.83597	-0.025087	2	-61	4.8627	920.75	2
358.25	0.74105	0.83597	-0.025087	3	-59	5.7064	925.75	2
358.75	0.87003	0.70966	0.10035	1	-57.5	5.1956	925.25	2
359.25	0.65897	0.91636	-0.059296	2	-61	1.172	924.75	2
359.5	0.61207	0.85894	-0.025087	1	-57.5	0.99095	923.25	2
359.58	0.61207	0.85894	-0.025087	1	-58	0.85443	923.25	2
359.75	0.61207	0.85894	-0.025087	1	-59	0.39423	923.75	2
360	0.75277	0.90487	0.020525	1	-57	1.3254	922.75	2
360.25	0.75277	0.90487	0.020525	1	-57	1.31	922.75	2
360.33	0.75277	0.90487	0.020525	1	-58	0.42491	920.25	2
360.5	0.65897	0.87042	-0.03649	1	-57.5	4.855	925.75	2
360.75	0.65897	0.87042	-0.03649	2	-63	0.3068	925.75	2
361.25	0.89348	0.74411	0.088944	1	-57	5.9288	921.25	2
361.34	0.89348	0.74411	0.088944	2	-59.5	4.2292	921.25	2
361.75	0.68242	0.83597	-0.013684	2	-59.5	3.9377	921.75	2
362	0.68242	0.83597	-0.013684	1	-57	0.98482	923.25	2
362.25	0.60034	0.80152	-0.03649	1	-58.5	0.32674	923.75	2
362.33	0.60034	0.80152	-0.03649	1	-57.5	4.8704	922.25	2
362.5	0.60034	0.80152	-0.03649	1	-57.5	1.2839	922.75	2
362.75	0.65897	0.85894	-0.0022806	1	-58	0.43718	920.25	2
363	0.65897	0.85894	-0.0022806	1	-57.5	6.2694	920.75	2
363.09	0.65897	0.85894	-0.0022806	3	-58	5.5545	925.75	2
363.25	0.65897	0.85894	-0.0022806	3	-58	5.5499	925.75	2
363.5	0.62379	0.84746	-0.025087	3	-57.5	5.8598	925.25	2
363.75	0.62379	0.84746	-0.025087	2	-60.5	0.88971	921.25	2
363.85	0.62379	0.84746	-0.025087	1	-57	5.8859	921.25	2
364	0.91693	0.72114	0.10035	2	-61	1.2149	924.75	2
364.25	0.91693	0.72114	0.10035	1	-57	5.5975	921.75	2
364.75	0.63552	0.85894	-0.025087	1	-57	5.0821	922.25	2
364.83	0.63552	0.85894	-0.025087	1	-57	5.0177	922.25	2
365	0.63552	0.85894	-0.025087	1	-58	1.3438	922.75	2
365.09	0.63552	0.85894	-0.025087	2	-60	4.8397	920.25	2
365.5	0.82312	0.75559	0.088944	1	-58.5	1.7211	925.75	2
366	0.65897	0.87042	-0.013684	2	-61.5	0.82221	925.25	2
366.08	0.65897	0.87042	-0.013684	1	-57	6.0638	921.25	2
366.25	0.65897	0.87042	-0.013684	2	-59.5	4.2599	921.25	2
366.33	0.65897	0.87042	-0.013684	2	-60.5	4.3995	924.75	2
366.75	0.68242	0.84746	-0.0022806	1	-57.5	2.281	921.75	2
366.87	0.68242	0.84746	-0.0022806	1	-58	0.91579	923.25	2
367	0.68242	0.84746	-0.0022806	1	-58	0.44485	923.75	2
367.08	0.68242	0.84746	-0.0022806	1	-58	0.43718	923.75	2
367.25	0.62379	0.84746	-0.03649	1	-58	1.2778	922.75	2
367.5	0.62379	0.84746	-0.03649	1	-57.5	1.3008	922.75	2
367.58	0.62379	0.84746	-0.03649	1	-58	0.37736	920.25	2
367.75	0.74105	0.77856	0.066138	1	-57	6.1267	920.75	2
368	0.74105	0.77856	0.066138	3	-58	5.6604	925.75	2
368.5	0.84658	0.75559	0.10035	1	-57.5	5.2508	925.25	2
368.58	0.84658	0.75559	0.10035	2	-59.5	4.2829	921.25	2
368.75	0.69414	0.82449	0.020525	2	-61	1.3361	924.75	2
369	0.69414	0.82449	0.020525	1	-57.5	2.0908	921.75	2
369.75	0.61207	0.82449	0.043332	1	-57.5	1.6352	922.25	2
369.83	0.61207	0.82449	0.043332	2	-60.5	6.1927	922.75	2
370	0.61207	0.82449	0.043332	2	-61	5.0698	920.25	2
370.25	0.83485	0.79004	0.031928	3	-59	5.8705	925.75	2
370.5	0.83485	0.79004	0.031928	2	-62	0.73324	925.75	2
370.75	0.83485	0.79004	0.031928	2	-61	1.9528	924.25	2
371	0.83485	0.79004	0.031928	1	-58	5.6205	921.25	2
371.5	0.63552	0.83597	-0.0022806	2	-60.5	5.731	923.25	2
372	0.77622	0.92784	-0.013684	2	-60	2.0525	923.75	2
372.09	0.77622	0.92784	-0.013684	1	-56.5	4.7845	922.25	2
372.25	0.77622	0.92784	-0.013684	1	-57.5	4.7063	922.25	2
372.35	0.77622	0.92784	-0.013684	1	-57.5	1.0953	922.75	2
372.4	0.77622	0.92784	-0.013684	1	-57.5	1.083	922.75	2
372.5	0.77622	0.92784	-0.013684	2	-60.5	4.964	920.25	2
372.75	0.68242	0.83597	0.031928	1	-56.5	5.8445	920.75	2
373	0.68242	0.83597	0.031928	2	-61.5	0.1672	925.75	2
373.25	0.58862	0.91636	-0.047893	1	-58	5.1803	925.25	2
373.5	0.58862	0.91636	-0.047893	2	-60	4.0773	921.25	2
373.56	0.58862	0.91636	-0.047893	1	-57	5.4594	921.25	2
374.25	0.74105	0.77856	0.054735	2	-61	2.2427	923.25	2
374.34	0.74105	0.77856	0.054735	1	-58	0.22703	923.75	2
374.75	0.58862	0.88191	-0.025087	2	-60.5	4.5605	920.25	2
375	0.58862	0.88191	-0.025087	1	-56.5	0.0061359	920.75	2
375.11	0.58862	0.88191	-0.025087	2	-60	4.3182	920.75	2
375.25	0.58862	0.88191	-0.025087	2	-62	0.096641	925.75	2
375.5	0.58862	0.88191	-0.025087	2	-60	1.3975	924.25	2
375.6	0.58862	0.88191	-0.025087	3	-59	6.1911	925.25	2
376	0.7176	0.88191	-0.0022806	2	-60.5	0.88511	921.25	2
376.25	0.62379	0.79004	-0.03649	1	-57.5	5.2968	921.75	2
376.5	0.62379	0.79004	-0.03649	2	-60	2.3669	923.25	2
376.75	0.62379	0.79004	-0.03649	1	-57.5	0.38043	923.75	2
377	0.67069	0.76708	0.0091224	1	-57.5	1.3085	922.75	2
377.25	0.96383	0.68669	0.12315	2	-60.5	5.0177	920.25	2
377.5	0.96383	0.68669	0.12315	1	-57.5	6.1574	920.75	2
377.58	0.96383	0.68669	0.12315	2	-59.5	4.6679	920.75	2
377.75	0.96383	0.68669	0.12315	3	-59	5.869	925.75	2
378	0.96383	0.68669	0.12315	2	-61.5	1.6782	924.25	2
378.08	0.96383	0.68669	0.12315	2	-62	0.96334	925.25	2
378.25	0.68242	0.82449	0.020525	2	-58.5	1.1428	921.25	2
378.5	0.68242	0.82449	0.020525	1	-58	5.7171	921.25	2
378.59	0.68242	0.82449	0.020525	1	-59	5.731	924.75	2
378.75	0.68242	0.82449	0.020525	1	-58	5.2554	921.75	2
378.85	0.68242	0.82449	0.020525	1	-58.5	5.2094	921.75	2
379.25	0.7176	0.84746	-0.0022806	1	-59	0.35895	923.75	2
379.35	0.7176	0.84746	-0.0022806	2	-61	0.25157	922.25	2
379.5	0.7176	0.84746	-0.0022806	1	-58	1.6828	922.25	2
379.75	0.7176	0.84746	-0.0022806	2	-60.5	5.0775	920.25	2
379.87	0.7176	0.84746	-0.0022806	1	-59	0.50315	920.25	2
380.25	0.8583	0.66373	0.088944	3	-59	5.7708	925.75	2
380.34	0.8583	0.66373	0.088944	2	-60	1.8484	924.25	2
380.5	0.8583	0.66373	0.088944	1	-58	6.1973	924.25	2
380.59	0.8583	0.66373	0.088944	1	-58.5	5.2754	925.25	2
380.75	0.8583	0.66373	0.088944	1	-57.5	5.6481	921.25	2
381	0.94038	0.70966	0.11175	2	-60	1.3744	924.75	2
381.08	0.94038	0.70966	0.11175	1	-57	5.1143	921.75	2
381.38	0.94038	0.70966	0.11175	2	-59	4.0037	921.75	2
381.43	0.94038	0.70966	0.11175	2	-59.5	5.7402	923.25	2
381.75	0.83485	0.76708	0.066138	2	-59.5	2.2166	923.75	2
381.9	0.83485	0.76708	0.066138	1	-57	4.6848	922.25	2
382.04	0.83485	0.76708	0.066138	1	-57.5	1.0845	922.75	2
382.34	0.63552	0.80152	-0.03649	1	-59.5	0.082835	920.25	2
382.5	0.63552	0.80152	-0.03649	2	-59	5.0345	920.75	2
382.62	0.63552	0.80152	-0.03649	3	-58.5	5.9058	925.75	2
382.75	0.63552	0.80152	-0.03649	3	-58.5	5.9166	925.75	2
383.1	0.84658	0.73263	0.066138	1	-58.5	5.191	925.25	2
383.25	0.84658	0.73263	0.066138	2	-59	4.6832	921.25	2
383.5	0.75277	0.81301	0.020525	1	-57	5.171	921.75	2
383.84	0.75277	0.81301	0.020525	1	-57	5.2201	921.75	2
383.92	0.75277	0.81301	0.020525	1	-58	0.64274	923.25	2
384.5	0.68242	0.83597	-0.013684	2	-59.5	6.162	922.75	2
384.51	0.68242	0.83597	-0.013684	1	-57.5	1.2609	922.75	2
384.75	0.68242	0.83597	-0.013684	1	-58	0.52769	920.25	2
385	0.64724	0.82449	-0.025087	1	-57.5	4.9624	925.75	2
385.01	0.64724	0.82449	-0.025087	1	-58	4.9364	925.75	2
385.25	0.64724	0.82449	-0.025087	1	-57.5	6.2387	924.25	2
385.26	0.64724	0.82449	-0.025087	1	-58	6.231	924.25	2
385.75	0.7645	0.82449	-0.0022806	1	-58	5.7264	921.25	2
385.83	0.7645	0.82449	-0.0022806	1	-58	5.777	924.75	2
386.25	0.70587	0.80152	-0.0022806	2	-60.5	5.8552	923.25	2
386.96	0.72932	0.76708	0.020525	1	-58	1.0968	922.75	2
387.75	0.74105	0.81301	0.031928	1	-58	5.9457	924.25	2
387.92	0.74105	0.81301	0.031928	3	-58.5	6.2203	925.25	2
388	0.74105	0.81301	0.031928	1	-58	5.01	925.25	2
388.5	0.9052	0.81301	0.11175	1	-57	4.8857	921.75	2
389	0.63552	0.83597	0.0091224	1	-57	0.056757	923.75	2
389.25	0.68242	0.76708	0.020525	3	-57.5	1.2885	922.75	2
389.5	0.68242	0.76708	0.020525	3	-57	6.274	920.25	2
389.58	0.68242	0.76708	0.020525	1	-58	0.158	920.25	2
389.75	0.68242	0.76708	0.020525	3	-56	5.9795	920.75	2
390	0.8583	0.75559	0.088944	1	-57.5	4.8382	925.75	2
390.04	0.8583	0.75559	0.088944	2	-61	1.4251	924.25	2
390.25	0.8583	0.75559	0.088944	2	-62	0.51849	925.25	2
390.5	0.70587	0.84746	0.020525	1	-57	5.6742	921.25	2
390.75	0.70587	0.84746	0.020525	2	-61.5	0.95107	924.75	2
391	0.61207	0.85894	-0.03649	2	-60.5	0.34668	921.75	2
391.25	0.61207	0.85894	-0.03649	2	-59.5	2.1875	923.25	2
391.75	0.63552	0.87042	-0.03649	1	-58	0.65654	920.25	2
392.25	0.63552	0.87042	-0.025087	1	-57.5	0.013806	920.75	2
392.34	0.63552	0.87042	-0.025087	1	-57.5	4.8535	925.75	2
392.5	0.63552	0.87042	-0.025087	3	-58	5.6757	925.75	2
392.58	0.63552	0.87042	-0.025087	2	-61	4.5007	924.25	2
392.75	0.65897	0.82449	-0.0022806	2	-62	0.51388	925.25	2
393	0.65897	0.82449	-0.0022806	1	-56.5	5.6067	921.25	2
393.06	0.65897	0.82449	-0.0022806	1	-57	5.5852	921.25	2
393.11	0.65897	0.82449	-0.0022806	2	-61.5	1.0094	924.75	2
393.75	0.58862	0.88191	-0.03649	2	-60	5.0529	923.75	2
394.5	0.84658	0.76708	0.054735	2	-62	1.5969	920.25	2
394.59	0.84658	0.76708	0.054735	1	-57	5.9933	920.75	2
394.75	0.84658	0.76708	0.054735	3	-58	5.7494	925.75	2
395	0.74105	0.79004	0.066138	3	-58.5	5.9994	925.25	2
395.25	0.74105	0.79004	0.066138	1	-57.5	5.237	925.25	2
395.29	0.74105	0.79004	0.066138	1	-57	5.7156	921.25	2
395.5	0.74105	0.79004	0.066138	2	-60	4.1065	921.25	2
395.75	0.82312	0.66373	0.088944	2	-60.5	0.61513	921.75	2
396	0.82312	0.66373	0.088944	2	-60	2.3025	923.25	2
396.75	0.61207	0.89339	-0.025087	1	-58.5	0.10431	920.25	2
397	0.55344	0.83597	0.0091224	2	-60.5	4.3795	920.75	2
397.25	0.55344	0.83597	0.0091224	3	-58.5	5.6788	925.75	2
397.75	0.64724	0.84746	-0.0022806	2	-61	4.1003	921.25	2
398.25	0.78795	0.87042	-0.013684	1	-57	5.0897	921.75	2
398.33	0.78795	0.87042	-0.013684	2	-60	0.50928	921.75	2
398.5	0.7176	0.82449	0.020525	1	-58	0.17181	923.75	2
398.75	0.7176	0.82449	0.020525	1	-56.5	4.9548	922.25	2
399	0.7176	0.82449	0.020525	1	-57	4.8428	922.25	2
399.06	0.7176	0.82449	0.020525	2	-61.5	5.981	922.75	2
399.5	0.89348	0.76708	0.088944	2	-60	4.6602	920.75	2
399.75	0.89348	0.76708	0.088944	1	-57.5	1.7365	925.75	2
399.82	0.89348	0.76708	0.088944	2	-62	1.6552	924.25	2
400	0.89348	0.76708	0.088944	3	-57.5	6.0316	925.25	2
400.25	0.72932	0.82449	-0.025087	1	-57.5	5.8997	921.25	2
400.33	0.72932	0.82449	-0.025087	1	-57.5	6.05	921.25	2
400.5	0.72932	0.82449	-0.025087	1	-58	5.7831	924.75	2
401.25	0.8583	0.72114	0.088944	1	-57.5	1.5662	922.25	2
401.58	0.74105	0.75559	0.054735	1	-58.5	1.0201	922.75	2
401.75	0.74105	0.75559	0.054735	1	-58	5.9703	920.75	2
402	0.74105	0.75559	0.054735	1	-58.5	1.6199	925.75	2
402.5	0.68242	0.79004	0.0091224	2	-60	1.8423	924.25	2
402.61	0.68242	0.79004	0.0091224	1	-58	5.1112	925.25	2
402.75	0.68242	0.79004	0.0091224	1	-57.5	5.5929	921.25	2
403.5	0.7176	0.85894	-0.025087	2	-60	5.5499	923.75	2
404	0.87003	0.68669	0.088944	2	-60.5	6.2632	922.75	2
404.5	0.67069	0.88191	-0.070699	3	-58	5.9472	925.75	2
404.9	0.67069	0.88191	-0.070699	2	-60	1.8929	924.25	2
405	0.67069	0.88191	-0.070699	2	-62	1.1382	925.25	2
405.25	0.67069	0.88191	-0.070699	1	-58	5.4963	921.25	2
405.5	0.75277	0.79004	0.031928	1	-58	5.122	921.75	2
405.75	0.75277	0.79004	0.031928	1	-58	0.69029	923.25	2
406.25	0.89348	0.75559	0.10035	2	-59.5	3.6539	922.25	2
406.5	0.89348	0.75559	0.10035	1	-58.5	0.056757	920.25	2
406.83	0.8114	0.76708	0.031928	2	-60	4.8244	920.75	2
407	0.8114	0.76708	0.031928	3	-57.5	0.48014	924.25	2
407.31	0.8114	0.76708	0.031928	1	-57.5	5.7463	924.25	2
407.5	0.8114	0.76708	0.031928	3	-59.5	6.1973	925.25	2
407.65	0.8114	0.76708	0.031928	2	-60.5	4.3887	921.25	2
407.86	0.8114	0.76708	0.031928	1	-58	5.3367	924.75	2
408.17	0.8114	0.76708	0.031928	3	-57	5.3766	921.75	2
408.38	0.75277	0.74411	0.020525	3	-57.5	0.90505	923.75	2
408.5	0.75277	0.74411	0.020525	1	-58.5	6.1651	923.75	2
408.75	0.75277	0.74411	0.020525	2	-61	6.2034	922.75	2
409	0.75277	0.74411	0.020525	1	-59	5.9319	920.25	2
409.5	0.67069	0.77856	-0.025087	1	-59	1.4956	925.75	2
409.6	0.67069	0.77856	-0.025087	1	-58.5	5.8	924.25	2
409.75	0.67069	0.77856	-0.025087	3	-58	0.11658	925.25	2
410	0.67069	0.77856	-0.025087	3	-57	5.5453	921.25	2
410.25	0.78795	0.82449	-0.0022806	2	-61	0.81915	924.75	2
410.35	0.78795	0.82449	-0.0022806	1	-56.5	5.2646	921.75	2
410.5	0.78795	0.82449	-0.0022806	1	-57.5	0.59672	923.25	2
410.75	0.61207	0.92784	0.020525	2	-60.5	1.8101	923.75	2
411	0.61207	0.92784	0.020525	2	-60	6.2387	922.25	2
411.25	0.61207	0.92784	0.020525	2	-61	5.7693	922.75	2
411.37	0.61207	0.92784	0.020525	1	-58.5	0.40037	920.25	2
411.5	0.61207	0.92784	0.020525	1	-58	6.0976	920.75	2
412	0.8114	0.76708	0.054735	3	-59	5.7877	925.75	2
412.08	0.8114	0.76708	0.054735	3	-58	0.51849	924.25	2
412.25	0.8114	0.76708	0.054735	3	-58	6.0838	925.25	2
412.35	0.8114	0.76708	0.054735	2	-61.5	0.57831	921.25	2
412.5	0.8114	0.76708	0.054735	2	-60.5	3.8902	921.25	2
413	0.75277	0.83597	0.088944	1	-57	5.1971	921.75	2
413.25	0.82312	0.81301	0.10035	2	-60	1.9037	923.75	2
413.5	0.82312	0.81301	0.10035	2	-60.5	0.013806	922.25	2
413.75	0.82312	0.81301	0.10035	1	-57	1.1351	922.75	2
413.84	0.82312	0.81301	0.10035	3	-56.5	0.28532	920.25	2
414.09	0.58862	0.88191	-0.013684	3	-57	6.208	920.75	2
414.5	0.68242	0.88191	-0.0022806	3	-57.5	0.096641	925.25	2
414.75	0.68242	0.88191	-0.0022806	2	-61.5	0.70256	925.25	2
414.84	0.68242	0.88191	-0.0022806	1	-57	5.7217	921.25	2
415	0.68242	0.88191	-0.0022806	1	-57.5	5.5116	921.25	2
415.08	0.68242	0.88191	-0.0022806	3	-58	0.3973	924.75	2
415.25	0.68242	0.88191	-0.0022806	3	-57	5.5591	921.75	2
415.82	0.74105	0.81301	0.031928	2	-61	5.0944	923.75	2
416	0.70587	0.79004	0.054735	2	-61	0.14266	922.25	2
416.08	0.70587	0.79004	0.054735	2	-61	5.9902	922.75	2
416.25	0.70587	0.79004	0.054735	3	-57	0.38656	920.25	2
416.6	0.70587	0.79004	0.054735	2	-60	4.7032	920.75	2
416.79	0.70587	0.79004	0.054735	1	-57.5	4.7707	925.75	2
416.83	0.70587	0.79004	0.054735	3	-58	5.9212	925.75	2
417	0.8583	0.75559	0.088944	1	-57.5	5.1542	925.25	2
417.25	0.8583	0.75559	0.088944	1	-57.5	5.4656	921.25	2
417.5	0.8583	0.75559	0.088944	2	-58.5	4.5667	921.25	2
417.69	0.8583	0.75559	0.088944	2	-60.5	1.623	924.75	2
417.89	0.87003	0.72114	0.054735	2	-59	1.0876	921.75	2
418	0.87003	0.72114	0.054735	2	-59	5.9933	923.25	2
418.08	0.87003	0.72114	0.054735	1	-58	0.18254	923.75	2
418.87	0.89348	0.67521	0.10035	1	-59	5.9795	920.25	2
419	0.89348	0.67521	0.10035	3	-56.5	5.9948	920.75	2
419.09	0.89348	0.67521	0.10035	2	-64	0.26384	925.75	2
419.5	0.88175	0.80152	0.054735	2	-63.5	0.96334	925.25	2
419.85	0.88175	0.80152	0.054735	3	-57	5.7156	921.25	2
420	0.88175	0.80152	0.054735	1	-59.5	5.5591	924.75	2
420.98	0.94038	0.69818	0.10035	1	-58.5	4.6173	922.25	2
421.21	0.94038	0.69818	0.10035	1	-58	1.0845	922.75	2
421.68	0.68242	0.80152	0.0091224	1	-58.5	5.8	920.75	2
421.8	0.68242	0.80152	0.0091224	3	-59.5	5.8046	925.75	2
421.84	0.68242	0.80152	0.0091224	2	-62.5	1.4235	924.25	2
422	0.68242	0.80152	0.0091224	1	-58.5	5.1956	925.25	2
422.46	0.65897	0.82449	-0.013684	1	-58	5.7432	924.75	2
422.5	0.65897	0.82449	-0.013684	3	-58	0.31293	924.75	2
422.7	0.65897	0.82449	-0.013684	3	-57	5.4656	921.75	2
422.83	0.74105	0.74411	0.054735	1	-59	0.62586	923.25	2
423.11	0.74105	0.74411	0.054735	1	-57.5	4.7661	922.25	2
423.5	0.74105	0.74411	0.054735	1	-58	1.1505	922.75	2
424.06	0.74105	0.80152	0.020525	3	-57.5	6.0209	920.75	2
424.1	0.74105	0.80152	0.020525	1	-58.5	1.7334	925.75	2
424.25	0.74105	0.80152	0.020525	3	-58	0.033748	925.25	2
424.5	0.74105	0.80152	0.020525	3	-59	6.2234	925.25	2
424.75	0.74105	0.80152	0.020525	2	-61	4.1433	921.25	2
425	0.8114	0.73263	0.0091224	1	-59	5.1465	921.75	2
425.89	0.84658	0.75559	0.043332	1	-58	4.4271	922.75	2
426.06	0.84658	0.75559	0.043332	2	-59.5	3.0634	922.75	2
426.21	0.84658	0.75559	0.043332	3	-57	0.42951	920.25	2
426.3	0.84658	0.75559	0.043332	2	-60.5	4.7492	920.75	2
426.8	0.74105	0.75559	0.020525	1	-58.5	5.3904	925.25	2
427	0.74105	0.75559	0.020525	2	-59.5	1.3208	921.25	2
427.34	0.74105	0.75559	0.020525	3	-58.5	0.45099	924.75	2
427.46	0.74105	0.75559	0.020525	1	-58	5.7647	924.75	2
427.75	0.68242	0.77856	-0.03649	2	-58.5	5.9933	923.25	2
428	0.7176	0.80152	-0.047893	2	-59	0.65194	922.25	2
428.37	0.8583	0.69818	0.088944	3	-57	1.534	922.75	2
428.5	0.8583	0.69818	0.088944	2	-60	5.2784	920.25	2
428.75	0.8583	0.69818	0.088944	1	-59	6.1773	920.75	2
428.92	0.8583	0.69818	0.088944	2	-61.5	0.90351	925.75	2
429	0.8583	0.69818	0.088944	1	-58.5	0.044485	924.25	2
429.71	0.7645	0.77856	-0.0022806	1	-59	5.7938	921.25	2
429.75	0.78795	0.81301	-0.0022806	1	-58	5.3613	921.75	2
430.15	0.78795	0.81301	-0.0022806	2	-59.5	6.0546	923.25	2
430.75	0.69414	0.80152	-0.059296	1	-57	1.1965	922.75	2
431	0.54171	0.75559	-0.0022806	1	-58.5	0.19328	920.25	2
431.08	0.54171	0.75559	-0.0022806	1	-59	6.0623	920.75	2
431.25	0.54171	0.75559	-0.0022806	3	-58	5.9058	925.75	2
431.5	0.54171	0.75559	-0.0022806	1	-58	6.1421	924.25	2
431.62	0.54171	0.75559	-0.0022806	1	-58.5	5.3919	925.25	2
431.75	0.54171	0.75559	-0.0022806	3	-57.5	6.254	925.25	2
432.07	0.84658	0.74411	0.054735	1	-57.5	5.8629	924.75	2
432.25	0.84658	0.74411	0.054735	2	-58.5	1.7549	924.75	2
432.89	0.74105	0.76708	0.0091224	1	-57.5	0.45559	923.75	2
433.01	0.74105	0.76708	0.0091224	2	-58.5	0.67495	922.25	2
433.36	0.83485	0.73263	0.066138	2	-59.5	0.052155	922.75	2
433.82	0.83485	0.77856	0.066138	3	-58	6.0025	925.75	2
433.86	0.83485	0.77856	0.066138	2	-60	0.96487	925.75	2
434	0.83485	0.77856	0.066138	2	-58.5	5.1925	924.25	2
434.09	0.78795	0.88191	-0.047893	1	-57.5	5.2754	925.25	2
434.25	0.78795	0.88191	-0.047893	1	-57.5	5.6757	921.25	2
434.83	0.9521	0.68669	0.088944	2	-59.5	1.6015	924.75	2
434.99	0.9521	0.68669	0.088944	2	-59.5	4.1387	921.75	2
435.18	0.9521	0.68669	0.088944	1	-57.5	0.84216	923.25	2
435.22	0.9521	0.68669	0.088944	1	-58.5	0.80227	923.25	2
435.3	0.7176	0.75559	0.0091224	1	-57	4.8305	922.25	2
435.59	0.7176	0.75559	0.0091224	2	-59	0.041417	922.75	2
435.75	0.7176	0.75559	0.0091224	3	-57	0.099709	920.25	2
435.97	0.7176	0.75559	0.0091224	2	-60	1.9359	920.25	2
436.12	0.7176	0.75559	0.0091224	3	-57	5.9626	920.75	2
436.25	0.7176	0.75559	0.0091224	1	-58.5	1.7395	925.75	2
436.34	0.7176	0.75559	0.0091224	2	-60.5	1.7948	924.25	2
436.75	0.68242	0.80152	-0.025087	2	-62	0.94186	925.25	2
437.03	0.68242	0.80152	-0.025087	3	-56.5	5.7555	921.25	2
437.07	0.68242	0.80152	-0.025087	1	-58	5.9212	924.75	2
437.65	0.74105	0.76708	0.0091224	1	-58.5	0.44332	923.75	2
438.04	0.79967	0.76708	0.020525	2	-60	0.37276	922.25	2
438.31	0.79967	0.76708	0.020525	1	-58	4.4485	922.75	2
438.89	0.9521	0.69818	0.077541	1	-59.5	6.1881	920.75	2
439.17	0.9521	0.69818	0.077541	3	-58	5.9319	925.75	2
439.75	0.61207	0.84746	-0.013684	1	-59	6.0884	921.25	2
439.99	0.78795	0.76708	0.043332	1	-57.5	5.122	923.25	2
440.25	0.62379	0.87042	0.020525	3	-58.5	0.84216	922.25	2
440.57	0.62379	0.87042	0.020525	1	-59	5.1235	922.75	2
441	0.62379	0.87042	0.020525	1	-58	1.7135	925.75	2
441.75	-0.16181	1.1001	0.066138	1	-56	4.3626	921.25	2
441.84	-0.16181	1.1001	0.066138	1	-59	5.3229	924.75	2
442.75	-0.30252	0.84746	0.020525	3	-62.5	5.9825	922.75	2
443.42	-0.068007	0.96229	0.27139	2	-65	6.1513	920.75	4
444	0.025796	0.88191	-0.047893	2	-63.5	0.69796	925.25	4
444.25	0.025796	0.88191	-0.047893	1	-58.5	4.8934	924.75	4
444.83	0.025796	0.88191	-0.047893	2	-63	1.5033	923.25	4
446.5	0.0023451	1.0312	-0.18473	1	-55	1.1305	921.25	4
446.59	0.0023451	1.0312	-0.18473	2	-56	1.3054	921.25	4
446.75	0.072698	1.0197	-0.10491	1	-57.5	1.488	924.75	4
446.87	0.072698	1.0197	-0.10491	1	-55	1.0523	921.75	4
447.15	0.072698	1.0197	-0.10491	1	-55	0.86977	921.75	4
447.46	0.014071	1.0542	-0.047893	2	-65	5.102	923.75	4
448.5	0.037521	1.0886	-0.070699	2	-56	1.5693	925.75	4
448.67	0.22513	0.99674	-0.0022806	2	-54	5.6389	924.25	4
449	0.14305	1.1001	-0.27595	2	-55.5	5.5975	924.75	4
449.25	0.14305	1.1001	-0.27595	1	-57.5	1.488	924.75	4
449.5	0.2134	1.0886	-0.12771	2	-51.5	3.2628	923.25	4
450	0.15478	0.96229	-0.17333	2	-52	4.9609	922.25	4
450.33	0.23685	0.99674	-0.13912	1	-56.5	4.6065	922.75	4
450.37	0.18995	1.0427	-0.12771	2	-52	0.29606	920.25	4
450.84	0.29548	0.96229	-0.0022806	1	-57	5.573	925.75	4
450.99	0.29548	0.96229	-0.0022806	2	-58	6.0424	925.75	4
451.26	0.36583	0.98526	0.043332	2	-57	0.22089	925.25	4
451.75	0.10787	0.99674	-0.10491	1	-57.5	0.38043	924.75	4
452.22	0.1665	1.0082	-0.059296	1	-56.5	0.16874	921.75	4
452.3	0.1665	1.0082	-0.059296	2	-54	5.6711	923.25	4
452.53	0.1665	0.95081	-0.082102	1	-57	5.4211	923.75	4
452.65	0.14305	1.0312	-0.082102	1	-57.5	5.6788	923.75	4
452.77	0.14305	1.0312	-0.082102	2	-54	0.092039	922.25	4
452.88	0.15478	1.0197	-0.13912	1	-57	1.2977	922.25	4
453.08	0.1665	0.99674	-0.10491	3	-63.5	1.333	920.25	4
453.74	0.34238	0.88191	0.066138	2	-56	6.0669	924.25	4
454.36	0.27203	1.146	-0.03649	2	-56	1.4343	921.75	4
454.44	0.27203	1.146	-0.03649	2	-55	4.6142	921.75	4
454.98	0.37756	1.0542	-0.03649	2	-55	1.468	922.25	4
455.41	0.45964	1.0082	-0.070699	2	-56.5	6.0086	920.25	4
456.33	0.56517	0.92784	0.27139	2	-57.5	5.7448	925.25	4
457.09	0.20168	1.0197	-0.17333	2	-52	1.6659	921.75	4
457.16	0.20168	1.0197	-0.17333	2	-52.5	1.5463	921.75	4
457.24	0.20168	1.0197	-0.17333	1	-59.5	5.0238	923.25	4
457.44	0.24858	0.96229	-0.21894	1	-58	5.9795	923.75	4
457.47	0.24858	0.96229	-0.21894	2	-54	1.2241	922.25	4
457.55	0.24858	1.2149	-0.28736	2	-54	5.0391	922.25	4
458.07	0.28376	1.0312	0.088944	1	-52.5	0.013806	920.75	4
458.34	0.13132	1.1001	0.020525	1	-54	5.3797	925.75	4
458.46	0.13132	1.1001	0.020525	2	-59.5	0.66728	924.25	4
458.5	0.13132	1.1001	0.020525	2	-62	0.65348	924.25	4
458.75	0.35411	0.85894	-0.17333	1	-53	1.6276	924.75	4
459.13	0.20168	1.0427	-0.15052	1	-49.5	5.5745	921.75	4
459.34	0.34238	0.85894	0.14596	1	-51	5.6604	923.25	4
459.5	0.27203	0.95081	0.066138	1	-51	0.16874	923.75	4
459.75	0.40101	1.0886	0.14596	1	-50	3.9101	922.25	4
460.25	0.33066	0.98526	0.043332	1	-50	4.5084	920.25	4
476.34	0.34238	0.91636	0.14596	2	-54.5	0.88357	924.75	4
476.54	0.34238	0.91636	0.066138	2	-54.5	0.70256	923.25	4
476.88	0.28376	1.1805	-0.40139	2	-59	1.2655	923.75	4
480.84	-0.26734	0.87042	-0.093505	2	-58	0.28685	924.75	1
481.5	0.35411	0.90487	0.0091224	1	-65	6.0562	923.75	1
482	0.1665	1.1231	-0.059296	3	-62	0.021476	922.75	1
482.1	0.1665	1.1231	-0.059296	3	-60.5	4.0589	920.25	1
482.25	0.1665	1.1231	-0.059296	2	-55	0.079767	920.75	1
482.87	0.14305	1.0542	-0.070699	3	-59.5	1.2272	924.25	1
483	0.14305	1.0542	-0.070699	3	-59	0.73938	925.25	1
483.25	0.62379	0.84746	-0.18473	3	-56.5	4.9011	924.75	1
483.88	0.65897	1.0542	-0.41279	3	-53	5.5806	923.25	1
484.08	0.43619	0.73263	-0.4698	3	-50.5	5.2171	923.75	1
484.19	0.49481	0.74411	-0.56103	3	-48.5	4.9977	923.75	1
484.28	0.55344	0.79004	-0.56103	3	-48.5	5.8123	922.25	1
484.31	0.55344	0.79004	-0.56103	3	-48	5.8199	922.25	1
484.39	0.56517	0.69818	-0.48121	3	-49	5.6665	922.25	1
484.5	0.68242	0.67521	-0.56103	1	-70	0.1672	922.75	1
484.96	0.8114	0.61779	-0.31016	1	-67	6.0914	920.75	1
485.03	0.91693	0.57186	-0.31016	1	-68	2.7627	924.25	1
485.5	0.82312	0.51445	-0.21894	3	-51	5.1312	921.25	1
486.09	0.83485	0.5489	-0.17333	1	-67.5	2.3976	921.75	3
486.5	0.98728	0.58334	-0.17333	3	-51.5	0.55837	922.25	3
486.75	0.98728	0.58334	-0.17333	3	-51	3.7306	922.25	3
486.83	0.75277	0.62928	-0.0022806	1	-62	5.2938	922.75	3
486.87	0.75277	0.62928	-0.0022806	1	-64.5	2.1016	922.75	3
487.64	0.7176	0.51445	0.3056	3	-59.5	2.1062	925.75	3
488.25	0.9052	0.66373	0.088944	1	-60.5	5.7846	921.75	3
488.75	1.0576	0.45703	-0.17333	1	-62	3.8288	923.25	3
489	0.91693	0.49148	-0.03649	1	-62.5	4.5989	922.25	3
489.8	0.91693	0.42258	0.066138	1	-62.5	2.7566	920.75	3
490	0.91693	0.42258	0.066138	3	-58	4.2016	925.75	3
490.65	1.1163	0.35368	-0.0022806	1	-63.5	5.3643	921.25	3
491.46	1.0225	0.37665	-0.059296	1	-65.5	6.1252	923.75	3
492.75	1.2687	0.2733	0.054735	3	-57.5	0.33901	925.25	3
493.16	1.0225	0.38813	-0.03649	1	-67.5	5.1864	924.75	3
493.44	1.1163	0.28478	0.031928	3	-54.5	5.6635	921.75	3
493.75	1.2101	0.22737	0.054735	3	-58	1.0293	923.75	3
494.67	1.1514	0.29627	0.031928	3	-55	5.1757	920.75	3
494.83	1.0107	0.38813	-0.013684	3	-59.5	5.5699	925.75	3
495	1.0107	0.38813	-0.013684	1	-68	5.7616	924.25	3
495.5	1.0107	0.38813	-0.013684	1	-65.5	5.3137	921.25	3
496	1.0694	0.30775	0.031928	1	-67.5	0.38963	923.25	3
496.25	1.2452	0.37665	-0.0022806	1	-67	1.3714	922.25	3
497	1.2218	0.2733	0.10035	1	-66.5	2.7397	920.75	3
497.5	1.2218	0.2733	0.10035	1	-68.5	5.9564	924.25	3
497.75	1.2218	0.2733	0.10035	1	-66.5	2.2365	921.25	3
498.25	1.2218	0.2733	0.10035	1	-66.5	1.8346	921.75	3
498.75	1.0928	0.30775	0.054735	1	-66	1.5033	922.25	3
499.25	0.91693	0.37665	-0.03649	1	-66	0.18254	920.25	3
499.5	0.91693	0.37665	-0.03649	3	-58.5	5.3567	925.75	3
499.75	0.91693	0.37665	-0.03649	1	-67.5	6.0209	924.25	3
500.5	0.97555	0.39961	-0.0022806	1	-65	1.9052	921.75	3
501.25	0.98728	0.36516	0.0091224	1	-65.5	1.6045	922.25	3
501.75	0.98728	0.36516	0.0091224	1	-67	0.19328	920.25	3
502	0.98728	0.36516	0.0091224	1	-65.5	2.9667	920.75	3
502.75	1.0576	0.33072	0.054735	1	-65.5	2.327	921.25	3
503.5	1.1163	0.28478	0.066138	1	-66.5	0.17334	923.75	3
504	0.98728	0.37665	-0.013684	1	-66	0.28532	920.25	3
504.75	0.99901	0.30775	0.054735	3	-58	0.50468	925.25	3
505.5	0.99901	0.3422	-0.0022806	3	-54.5	5.0483	921.75	3
506.25	1.1866	0.16995	0.020525	3	-54	5.2554	922.25	3
506.63	1.0576	0.3422	-0.0022806	1	-65.5	2.798	920.25	3
507	0.9521	0.35368	-0.047893	3	-58	5.935	925.75	3
507.74	0.94038	0.37665	-0.047893	1	-65	1.9343	921.25	3
508.13	0.9052	0.37665	-0.03649	1	-66	4.6725	921.75	3
508.7	0.9521	0.36516	-0.025087	1	-65.5	1.0723	922.25	3
509.29	1.0928	0.28478	0.020525	1	-65.5	2.3577	920.75	3
510.2	0.91693	0.36516	-0.03649	1	-65	1.8791	921.25	3
510.68	1.0928	0.2733	0.031928	3	-55	1.1812	923.25	3
511.03	1.0928	0.2733	0.020525	1	-67.5	5.981	923.75	3
511.27	1.1045	0.25033	0.031928	3	-55	1.6981	922.25	3
511.5	1.1866	0.22737	0.054735	1	-67.5	0.46786	922.75	3
511.7	0.92865	0.35368	-0.047893	1	-66	2.7673	920.25	3
512.32	1.1632	0.25033	0.066138	3	-54	5.1879	921.25	3
512.78	0.91693	0.36516	-0.047893	3	-57	0.061359	924.75	3
513.25	1.2218	0.23885	0.088944	1	-67	0.036816	923.25	3
513.44	1.1514	0.26182	0.054735	1	-66.5	1.0201	922.25	3
513.54	1.1514	0.26182	0.054735	3	-55.5	4.5437	922.75	3
514	1.1163	0.26182	0.020525	3	-54.5	5.9242	920.25	3
514.24	1.0342	0.30775	0.0091224	1	-65.5	2.281	920.75	3
514.36	1.0342	0.30775	0.0091224	3	-58	5.9227	925.75	3
514.5	1.0342	0.30775	0.0091224	1	-67.5	5.3965	924.25	3
515.16	1.0928	0.29627	0.0091224	1	-67.5	4.9931	924.75	3
515.34	1.0928	0.29627	0.0091224	3	-54.5	4.9164	921.75	3
515.57	0.97555	0.3422	-0.03649	1	-67	0.013806	923.25	3
515.89	1.0694	0.29627	0.020525	3	-54.5	1.5647	922.25	3
516.01	0.92865	0.35368	-0.047893	1	-67	0.56911	922.75	3
516.51	0.9052	0.3422	-0.047893	3	-54.5	5.7064	920.75	3
516.75	1.0811	0.29627	0.020525	1	-70	4.2184	925.75	3
516.79	1.0811	0.29627	0.020525	1	-68.5	5.418	924.25	3
517.46	0.9521	0.33072	-0.03649	3	-54.5	5.2278	921.25	3
517.96	0.98728	0.3422	-0.025087	1	-66	1.3714	921.75	3
518.31	1.1397	0.25033	0.043332	3	-56.5	0.60746	923.75	3
519.06	1.0107	0.33072	-0.03649	1	-67	2.3163	920.75	3
519.26	1.257	0.22737	0.11175	3	-58.5	6.0945	925.75	3
519.3	1.257	0.22737	0.11175	1	-68	5.4226	924.25	3
519.89	1.0694	0.30775	0.020525	3	-54.5	5.2585	921.25	3
520	1.0694	0.30775	0.020525	1	-68	4.9793	924.75	3
520.25	0.96383	0.3422	-0.025087	3	-54.5	1.7978	921.75	3
520.87	0.97555	0.33072	-0.047893	1	-66.5	0.93573	922.25	3
521.15	0.97555	0.35368	-0.025087	3	-55	1.1888	922.75	3
521.35	0.99901	0.3422	-0.025087	3	-54.5	5.8245	920.25	3
521.47	0.99901	0.3422	-0.025087	3	-54	5.8506	920.25	3
521.67	0.97555	0.36516	-0.03649	1	-66	2.2657	920.75	3
522.02	1.0928	0.29627	0.043332	3	-54.5	5.3904	921.25	3
522.83	1.0107	0.33072	-0.025087	1	-67.5	6.2817	923.25	3
523.34	0.94038	0.3422	-0.03649	3	-54.5	1.5033	922.25	3
523.54	0.92865	0.35368	-0.047893	1	-67	0.41264	922.75	3
523.65	0.92865	0.35368	-0.047893	1	-67	0.44639	922.75	3
523.94	1.1045	0.2733	0.031928	3	-54.5	5.5009	920.75	3
524.13	0.91693	0.35368	-0.03649	3	-58.5	5.8506	925.75	3
524.25	0.91693	0.35368	-0.03649	1	-69.5	1.4527	925.25	3
524.74	0.96383	0.36516	-0.013684	1	-66	1.7687	921.25	3
525.21	0.91693	0.35368	-0.025087	1	-67	1.3438	921.75	3
525.32	0.91693	0.35368	-0.025087	1	-68.5	6.274	923.25	3
525.75	0.92865	0.3422	-0.047893	3	-54.5	4.7415	922.25	3
525.99	1.0107	0.33072	-0.0022806	1	-67.5	0.40957	922.75	3
526.22	0.87003	0.26182	-0.0022806	3	-54.5	5.9166	920.25	3
526.34	0.87003	0.26182	-0.0022806	3	-54.5	5.6174	920.75	3
526.75	1.1397	0.2733	0.066138	3	-59.5	6.1482	925.25	3
527.38	1.1397	0.2733	0.066138	3	-59	6.0715	924.75	3
527.75	1.2921	0.11254	0.088944	1	-65	5.7187	923.75	3
528.25	1.1045	0.25033	0.11175	1	-66.5	6.0239	920.25	3
529	1.1983	0.26182	0.15736	1	-67	5.6052	924.25	3
529.5	1.0811	0.28478	0.088944	1	-67.5	5.306	924.75	3
529.76	1.0811	0.28478	0.088944	3	-54	1.0109	921.75	3
530.25	1.0928	0.2733	0.066138	1	-66.5	6.1605	923.75	3
531.03	1.339	0.19292	0.16876	3	-53.5	4.6756	920.75	3
531.08	1.339	0.19292	0.16876	1	-66.5	2.5525	920.75	3
532	0.98728	0.35368	-0.013684	1	-67.5	5.2585	924.75	3
532.25	0.98728	0.35368	-0.013684	1	-66	1.6659	921.75	3
533.27	1.0107	0.33072	0.020525	1	-66.5	6.2203	920.25	3
533.76	0.9521	0.38813	-0.0022806	1	-66.5	5.6174	924.25	3
534.52	0.91693	0.30775	-0.03649	1	-67.5	5.1726	924.75	3
535.02	0.9521	0.29627	-0.047893	3	-55.5	0.99095	923.25	3
535.81	1.0342	0.29627	-0.0022806	1	-66.5	5.8598	920.25	3
536.02	1.0225	0.30775	-0.013684	1	-65.5	2.2841	920.75	3
536.28	0.97555	0.33072	-0.025087	1	-67	5.4502	924.25	3
536.5	0.97555	0.33072	-0.025087	3	-58	5.8859	925.25	3
536.78	0.94038	0.3422	-0.03649	1	-66	5.01	921.25	3
537.04	1.128	0.25033	0.066138	3	-54.5	4.9195	921.75	3
537.5	1.1866	0.22737	0.066138	3	-56	0.85443	923.25	3
537.57	1.1866	0.22737	0.066138	1	-67	5.9227	923.75	3
538.28	1.0225	0.35368	-0.047893	3	-53	5.4548	920.75	3
538.5	1.0225	0.35368	-0.047893	3	-53.5	5.415	920.75	3
538.56	1.0225	0.35368	-0.047893	3	-58	5.7386	925.75	3
538.75	1.0225	0.35368	-0.047893	3	-59	0.43718	924.25	3
540	0.99901	0.2733	0.020525	3	-58	0.7225	923.75	3
540.25	0.99901	0.2733	0.020525	3	-57	5.0468	922.25	3
541	1.1045	0.16995	0.020525	3	-59.5	0.056757	925.75	3
542.02	1.2804	0.15847	0.10035	3	-55.5	4.8704	921.75	3
542.25	1.2804	0.15847	0.10035	3	-57	0.79153	923.25	3
542.5	0.98728	0.25033	-0.070699	3	-58.5	0.74551	923.75	3
544.26	1.1163	0.16995	0.031928	3	-58.5	0.51849	924.75	3
544.51	0.97555	0.25033	-0.047893	3	-55.5	5.2984	921.75	3
544.54	0.97555	0.25033	-0.047893	3	-55.5	5.2892	921.75	3
544.56	0.97555	0.25033	-0.047893	3	-56.5	1.3008	923.25	3
545.53	1.0576	0.23885	-0.0022806	3	-55.5	6.0454	920.75	3
545.75	1.0576	0.23885	-0.0022806	3	-55.5	6.0577	920.75	3
546.25	1.2218	0.1355	0.066138	3	-59.5	0.32367	925.25	3
546.75	1.2218	0.1355	0.066138	3	-59	0.58751	924.75	3
547.5	1.1983	0.12402	0.066138	3	-56	5.0407	922.25	3
547.53	1.1983	0.12402	0.066138	3	-55.5	5.033	922.25	3
547.75	0.99901	0.21588	-0.047893	3	-56	1.5938	922.75	3
547.81	0.97555	0.23885	-0.047893	3	-55	6.2617	920.25	3
548.03	1.1983	0.1355	0.054735	3	-55	5.9518	920.75	3
548.75	1.0107	0.22737	-0.03649	3	-59.5	0.32827	925.25	3
550.5	1.3508	0.066602	0.11175	3	-55	6.2817	920.25	3
551.5	1.339	0.078086	0.12315	3	-59	0.46786	924.75	3
552.38	1.3625	0.078086	0.11175	3	-56.5	1.9926	922.25	3
552.5	1.3625	0.078086	0.11175	3	-57.5	1.6398	922.75	3
553.75	1.0225	0.30775	-0.013684	3	-52	5.2033	921.25	3
555.64	0.96383	0.3422	-0.0022806	3	-53.5	5.5515	920.75	3
556	1.128	0.2733	-0.0022806	3	-56.5	0.092039	925.25	3
556.25	1.0928	0.25033	-0.0022806	3	-53.5	5.5208	921.25	3
556.5	1.0342	0.26182	-0.070699	3	-53.5	5.2048	921.75	3
557.09	1.0342	0.22737	-0.013684	3	-55.5	0.71023	923.75	3
557.96	0.97555	0.30775	-0.059296	3	-53.5	5.5361	920.75	3
558.83	1.0576	0.22737	-0.013684	3	-53.5	5.3996	921.25	3
560.38	1.0928	0.26182	-0.013684	3	-53.5	5.4917	920.75	3
561.13	0.91693	0.29627	-0.082102	3	-53.5	5.3827	921.25	3
562.25	0.97555	0.29627	-0.082102	1	-69.5	0.41417	922.75	3
563.31	0.92865	0.28478	-0.070699	3	-55.5	0.32827	924.25	3
563.85	1.4094	0.12402	0.10035	3	-53.5	5.2002	921.25	3
564.52	1.0576	0.2733	-0.047893	3	-54.5	0.98942	923.25	3
564.75	1.3742	0.12402	0.10035	3	-53.5	5.9595	920.25	3
565.81	1.2335	0.1355	0.054735	3	-55.5	0.3927	924.25	3
566.08	1.0928	0.23885	-0.013684	3	-53.5	5.2539	921.25	3
566.28	0.91693	0.2733	-0.082102	3	-53.5	5.2554	921.25	3
567.11	0.99901	0.26182	-0.070699	3	-55	0.61666	923.75	3
567.46	0.94038	0.28478	-0.082102	3	-54	1.534	922.25	3
568.01	0.96383	0.28478	-0.082102	3	-53.5	5.6481	920.75	3
568.33	0.92865	0.29627	-0.070699	3	-57	6.0117	925.75	3
569.47	0.9521	0.26182	-0.082102	3	-54.5	0.948	923.25	3
570.02	0.94038	0.28478	-0.082102	3	-53.5	1.5186	922.25	3
570.34	1.0342	0.28478	-0.059296	3	-54	1.2088	922.75	3
570.7	1.0811	0.25033	-0.0022806	3	-53.5	5.5699	920.75	3
571.21	1.2687	0.14698	0.054735	3	-53.5	5.3337	921.25	3
571.81	1.0107	0.25033	-0.070699	3	-54.5	0.96641	923.25	3
574.32	1.1866	0.16995	0.0091224	3	-54.5	1.0492	923.25	3
574.48	1.0459	0.2044	0.0091224	3	-53.5	1.7135	922.25	3
574.56	1.0459	0.2044	0.0091224	1	-69.5	0.27458	922.75	3
574.97	1.1749	0.2044	0.043332	3	-53.5	5.9196	920.25	3
575.5	1.2335	0.18143	0.031928	3	-55.5	0.38963	924.25	3
575.99	1.1514	0.21588	-0.0022806	3	-53.5	5.3122	921.25	3
576.07	1.1514	0.21588	-0.0022806	3	-53.5	5.3137	921.25	3
576.24	1.0225	0.29627	-0.047893	3	-53.5	5.3214	921.25	3
576.31	1.0225	0.29627	-0.047893	3	-56	0.20402	924.75	3
576.59	1.1163	0.21588	-0.013684	1	-69	4.3274	921.75	3
576.72	1.1163	0.21588	-0.013684	3	-53.5	5.0591	921.75	3
577.47	0.92865	0.26182	-0.10491	3	-53.5	1.5769	922.25	3
577.59	0.92865	0.26182	-0.10491	3	-54	1.2763	922.75	3
577.91	0.99901	0.26182	-0.093505	3	-53.5	5.9212	920.25	3
578.22	0.9521	0.2733	-0.082102	3	-53.5	5.5868	920.75	3
578.58	1.257	0.14698	0.054735	3	-55.5	0.39117	924.25	3
579.46	1.1866	0.16995	0.031928	3	-53.5	1.8684	921.75	3
580.25	0.99901	0.29627	-0.070699	3	-54	1.6429	922.25	3
581.37	1.0459	0.26182	-0.03649	3	-55.5	0.38656	924.25	3
581.77	0.9052	0.28478	-0.082102	3	-53.5	5.2462	921.25	3
582.13	1.1514	0.19292	0.0091224	3	-53.5	1.83	921.75	3
582.49	0.9521	0.23885	-0.10491	3	-53	1.6552	922.25	3
582.69	1.0576	0.23885	-0.093505	3	-52.5	6.0853	920.25	3
583.27	0.89348	0.23885	-0.16192	3	-55.5	0.47093	924.75	3
583.5	0.99901	0.21588	-0.11631	1	-68.5	1.1781	921.75	3
583.76	1.0928	0.2733	-0.15052	3	-54	1.2456	923.25	3
584.25	1.2101	0.35368	0.13456	3	-54	6.2034	920.25	3
584.63	0.9521	0.2733	-0.070699	3	-53	6.2817	920.25	3
584.79	1.1045	0.26182	-0.16192	3	-52.5	5.9933	920.75	3
584.87	1.1045	0.26182	-0.16192	1	-65.5	2.1644	920.75	3
585	0.99901	0.18143	-0.25315	3	-55	0.77313	924.25	3
585.38	1.1983	0.18143	-0.03649	3	-53	5.4886	921.25	3
585.5	1.0811	0.21588	-0.047893	3	-52.5	5.4257	921.25	3
585.59	1.0811	0.21588	-0.047893	3	-55.5	0.36816	924.75	3
585.75	1.0459	0.33072	-0.15052	1	-66.5	1.2916	921.75	3
586	1.0811	0.28478	-0.03649	1	-68	6.1681	923.25	3
587	1.3039	0.078086	-0.070699	3	-52.5	5.9472	920.75	3
587.12	1.3039	0.078086	-0.070699	1	-65.5	1.8991	920.75	3
587.5	1.0694	0.26182	-0.16192	1	-69	4.8274	924.25	3
587.76	1.0694	0.26182	-0.16192	3	-55.5	0.21629	925.25	3
588.5	1.128	0.14698	-0.17333	1	-66.5	5.7417	923.25	3
588.75	0.92865	0.19292	-0.17333	1	-66.5	0.5415	922.25	3
589.01	1.0459	0.28478	-0.17333	1	-67.5	6.2694	922.75	3
589.5	1.0576	0.2733	-0.11631	1	-66	5.5929	920.25	3
589.58	1.0576	0.2733	-0.11631	1	-66.5	1.9221	920.75	3
590.08	1.0342	0.21588	-0.11631	3	-56.5	0.052155	925.25	3
590.31	0.89348	0.14698	-0.17333	3	-53	5.2247	921.25	3
590.75	1.3156	0.22737	-0.025087	3	-53	4.8919	921.75	3
590.95	0.98728	0.29627	-0.11631	3	-53	1.8162	921.75	3
591	0.98728	0.29627	-0.11631	1	-68	6.0623	923.25	3
591.33	1.0225	0.29627	-0.11631	3	-55	0.78386	923.75	3
591.49	1.3625	0.33072	-0.093505	3	-53.5	1.8991	922.25	3
591.53	1.3625	0.33072	-0.093505	3	-53.5	1.8469	922.25	3
591.57	1.3625	0.33072	-0.093505	3	-54	1.4358	922.75	3
592	0.98728	0.23885	-0.10491	1	-66	1.939	920.75	3
592.75	0.98728	0.23885	-0.13912	1	-66.5	1.4358	921.25	3
593.09	0.96383	0.28478	-0.10491	1	-66.5	0.92039	921.75	3
593.88	0.94038	0.21588	-0.13912	1	-68	0.43872	922.25	3
594.13	1.0107	0.21588	-0.13912	3	-53.5	1.4373	922.75	3
594.33	1.0459	0.2044	-0.082102	3	-53	6.0746	920.25	3
594.61	0.9521	0.25033	-0.12771	1	-67	1.9359	920.75	3
595.21	1.1045	0.26182	-0.070699	1	-66.5	1.6076	921.25	3
595.76	0.96383	0.23885	-0.11631	1	-67	1.1014	921.75	3
596.01	0.97555	0.2733	-0.10491	3	-54.5	1.0692	923.25	3
596.38	0.94038	0.23885	-0.12771	3	-53.5	1.534	922.25	3
596.7	1.1866	0.16995	-0.013684	1	-67.5	0.21169	922.75	3
596.9	1.0811	0.23885	-0.059296	3	-53	5.8475	920.25	3
597.18	1.0694	0.22737	-0.059296	1	-67	1.9482	920.75	3
597.89	1.0459	0.25033	-0.059296	3	-53	5.2892	921.25	3
598.49	0.9521	0.25033	-0.11631	3	-53	1.8408	921.75	3
598.57	0.9521	0.25033	-0.11631	3	-53	1.8024	921.75	3
598.77	0.96383	0.26182	-0.10491	1	-68	6.0577	923.25	3
598.97	0.9521	0.26182	-0.11631	1	-67.5	5.6128	923.75	3
599.13	0.9521	0.26182	-0.11631	3	-53.5	1.4987	922.25	3
599.45	0.97555	0.2733	-0.11631	3	-54	1.1689	922.75	3
599.89	0.96383	0.23885	-0.11631	3	-53	5.4963	920.75	3
600.09	0.92865	0.25033	-0.12771	3	-57	5.8399	925.75	3
600.37	1.2101	0.18143	-0.013684	1	-68	5.1787	924.25	3
600.64	0.96383	0.28478	-0.093505	3	-56.5	6.139	925.25	3
600.92	0.92865	0.2733	-0.11631	3	-53	5.2631	921.25	3
601.46	0.96383	0.26182	-0.11631	1	-67	1.1321	921.75	3
601.9	0.96383	0.2733	-0.12771	3	-55	0.75318	923.75	3
602.02	0.96383	0.2733	-0.12771	3	-53.5	1.6045	922.25	3
602.26	1.0107	0.22737	-0.11631	3	-54	1.468	922.75	3
602.34	1.0107	0.22737	-0.11631	3	-53.5	1.4711	922.75	3
603.05	1.0107	0.28478	-0.070699	3	-54.5	5.3567	921.75	3
603.17	1.0107	0.28478	-0.070699	3	-54.5	5.2631	921.75	3
603.33	0.96383	0.23885	-0.11631	1	-68	5.2677	923.75	3
603.76	1.3508	0.1355	0.054735	1	-65	2.2902	920.25	3
604.26	0.91693	0.2044	-0.20754	1	-68	0.55223	925.75	3
604.75	1.2218	0.14698	-0.070699	1	-64	4.7139	921.25	3
606	1.0459	0.29627	-0.18473	1	-67	0.50468	922.25	3
606.25	0.9052	0.28478	-0.25315	1	-64	5.6527	920.25	3
606.5	0.9052	0.28478	-0.25315	1	-63	5.1664	920.75	3
606.75	0.96383	0.23885	-0.21894	3	-57	6.1881	925.75	3
607.39	0.97555	0.23885	-0.21894	1	-63.5	1.5938	921.25	3
607.6	0.97555	0.23885	-0.21894	1	-63.5	4.7891	921.25	3
607.75	0.9521	0.33072	-0.21894	1	-63.5	1.2855	921.75	3
608.01	1.1632	0.22737	-0.15052	3	-55.5	0.64427	923.75	3
608.67	1.0342	0.3422	-0.28736	1	-62.5	0.1534	922.75	3
608.8	1.0928	0.25033	-0.18473	1	-61.5	5.6589	920.25	3
609	1.0928	0.25033	-0.18473	3	-53	5.4886	920.75	3
609.84	0.94038	0.26182	-0.21894	1	-64	1.5877	921.25	3
610	0.94038	0.26182	-0.21894	1	-64	1.0262	921.75	3
610.52	0.99901	0.28478	-0.19613	1	-64.5	6.0531	923.25	3
611.01	1.0225	0.35368	-0.26455	1	-63.5	0.19328	922.75	3
611.25	0.9052	0.29627	-0.18473	1	-63	2.5955	920.25	3
611.51	0.9052	0.29627	-0.18473	3	-52.5	5.7524	920.75	3
611.76	0.9521	0.31923	-0.24174	1	-68.5	3.9086	925.75	3
612.26	0.98728	0.26182	-0.17333	3	-53	5.3183	921.25	3
612.34	0.98728	0.26182	-0.17333	1	-66.5	4.8366	924.75	3
612.59	0.98728	0.26182	-0.17333	1	-66	4.8474	924.75	3
612.89	1.1632	0.21588	-0.15052	1	-64.5	6.1635	923.25	3
613.01	1.1632	0.21588	-0.15052	1	-64.5	2.4866	923.75	3
613.35	1.339	0.15847	-0.082102	1	-63.5	0.87744	922.25	3
613.57	0.9521	0.26182	-0.24174	3	-53	5.9227	920.25	3
613.84	0.9521	0.26182	-0.23034	3	-53	5.935	920.25	3
614.26	1.0576	0.22737	-0.23034	1	-65	5.395	924.25	3
614.76	1.0928	0.2044	-0.19613	1	-63	1.8285	921.25	3
615.01	1.0928	0.2044	-0.19613	3	-52.5	1.8807	921.75	3
615.08	0.87003	0.29627	-0.24174	3	-52.5	1.919	921.75	3
615.51	1.0459	0.2733	-0.15052	1	-66	5.8429	923.75	3
615.76	1.0459	0.2733	-0.15052	1	-65.5	0.89738	922.25	3
615.92	0.82312	0.16995	-0.15052	3	-53	1.4128	922.75	3
616.44	1.0107	0.2044	-0.15052	3	-52	2.3669	920.75	3
616.51	1.0107	0.2044	-0.15052	3	-52	5.5009	920.75	3
616.86	1.339	0.15847	-0.0022806	1	-67.5	4.5636	925.25	3
617.33	0.97555	0.2733	-0.13912	1	-67	4.9256	924.75	3
617.51	1.2218	0.12402	-0.03649	3	-52	1.873	921.75	3
617.76	1.0928	0.2044	-0.093505	3	-53.5	0.9572	923.25	3
618	0.9521	0.22737	-0.13912	1	-65.5	0.83142	922.25	3
618.38	0.91693	0.26182	-0.16192	3	-53	1.2149	922.75	3
618.54	1.0342	0.25033	-0.12771	3	-53	1.2517	922.75	3
618.62	1.0342	0.25033	-0.12771	3	-53	1.2379	922.75	3
618.7	1.0342	0.25033	-0.12771	3	-52	5.8767	920.25	3
619.06	1.0576	0.25033	-0.11631	3	-52.5	2.3086	920.75	3
619.34	1.0694	0.26182	-0.12771	3	-56.5	5.8705	925.75	3
619.86	1.0459	0.23885	-0.11631	3	-52	5.2861	921.25	3
620.06	1.1866	0.21588	-0.047893	1	-66	1.7441	921.25	3
620.26	0.99901	0.25033	-0.13912	1	-67.5	4.9854	924.75	3
620.38	0.99901	0.25033	-0.13912	1	-64.5	1.2931	921.75	3
620.5	1.0459	0.22737	-0.10491	3	-53.5	1.0032	923.25	3
620.62	1.1397	0.18143	-0.082102	3	-54.5	0.66882	923.75	3
620.73	0.97555	0.25033	-0.15052	1	-65.5	0.69029	922.25	3
620.9	1.0576	0.25033	-0.093505	3	-52.5	1.491	922.25	3
620.97	1.0576	0.25033	-0.093505	3	-53	1.1996	922.75	3
621.14	1.0225	0.23885	-0.10491	3	-52	6.0163	920.25	3
621.21	1.0225	0.23885	-0.10491	1	-65.5	2.4927	920.25	3
621.33	0.97555	0.2733	-0.15052	1	-65	2.054	920.75	3
621.51	1.0107	0.2733	-0.16192	1	-69	0.86977	925.75	3
621.76	1.0107	0.2733	-0.16192	3	-55.5	6.251	925.25	3
621.88	0.96383	0.26182	-0.17333	3	-52	2.0755	921.25	3
622.25	0.99901	0.28478	-0.16192	3	-55.5	0.053689	924.75	3
622.47	1.0107	0.2733	-0.11631	1	-65	1.2563	921.75	3
622.55	0.9052	0.23885	-0.17333	1	-66.5	6.0715	923.25	3
622.75	1.0694	0.22737	-0.11631	3	-52	1.6674	922.25	3
623.01	1.0694	0.22737	-0.11631	1	-65	0.75779	922.25	3
623.19	0.96383	0.21588	-0.15052	1	-66	0.36049	922.75	3
623.62	0.92865	0.23885	-0.18473	1	-65.5	2.077	920.75	3
623.75	0.99901	0.23885	-0.12771	3	-56.5	6.0485	925.75	3
624	1.1514	0.16995	-0.047893	3	-56	6.1666	925.25	3
624.5	0.67069	0.21588	-0.17333	1	-66	1.5861	921.25	3
624.85	0.9521	0.19292	-0.17333	1	-65	1.1781	921.75	3
626.01	1.1866	0.11254	-0.03649	1	-65.5	2.3746	920.25	3
626.5	0.98728	0.22737	-0.11631	1	-67.5	5.0944	924.25	3
627.4	1.0459	0.21588	-0.10491	1	-66	1.2318	921.75	3
627.59	0.94038	0.22737	-0.15052	3	-54.5	0.90505	923.25	3
628.19	0.9521	0.2733	-0.11631	3	-54	1.198	922.75	3
628.32	0.9521	0.2733	-0.11631	3	-54	1.1919	922.75	3
629.07	0.9521	0.26182	-0.11631	3	-55	0.28839	924.25	3
629.35	0.98728	0.2733	-0.12771	1	-65.5	4.8336	921.25	3
629.95	1.0342	0.25033	-0.10491	1	-65.5	1.2548	921.75	3
630.15	1.0225	0.26182	-0.10491	1	-66.5	6.1221	923.25	3
630.47	1.0928	0.21588	-0.047893	3	-53	1.4864	922.25	3
630.55	1.0928	0.21588	-0.047893	3	-53	1.4864	922.25	3
630.67	1.0928	0.22737	-0.070699	3	-53	1.488	922.25	3
630.95	0.94038	0.25033	-0.13912	3	-52.5	5.8598	920.25	3
631.23	1.0342	0.25033	-0.10491	3	-52	5.5162	920.75	3
631.59	1.1514	0.16995	-0.03649	3	-56.5	5.8659	925.75	3
632.2	1.1514	0.2044	-0.047893	1	-65.5	1.6751	921.25	3
632.48	0.99901	0.2733	-0.11631	3	-56	0.1626	924.75	3
632.6	0.99901	0.2733	-0.11631	1	-68.5	4.8366	924.75	3
632.72	0.99901	0.2733	-0.11631	1	-65.5	1.1888	921.75	3
632.88	0.91693	0.25033	-0.12771	3	-54	0.95874	923.25	3
633	0.98728	0.26182	-0.12771	3	-54.5	0.63353	923.75	3
633.16	1.128	0.19292	-0.03649	1	-67	0.77159	922.25	3
633.32	1.0576	0.23885	-0.082102	3	-52.5	5.9902	920.25	3
633.4	1.0576	0.23885	-0.082102	1	-65.5	2.4007	920.25	3
633.56	1.2687	0.11254	-0.03649	1	-65.5	5.125	920.75	3
633.64	0.94038	0.25033	-0.17333	3	-54.5	0.46633	924.25	3
634.26	1.0225	0.21588	-0.11631	1	-66.5	1.4251	921.25	3
634.51	1.0811	0.21588	-0.10491	3	-52	1.9712	921.75	3
634.64	1.0811	0.21588	-0.10491	3	-52.5	1.9512	921.75	3
634.81	0.99901	0.23885	-0.13912	3	-54.5	0.72557	923.75	3
635.1	1.0342	0.23885	-0.12771	1	-67	5.645	923.75	3
635.26	1.0342	0.23885	-0.12771	3	-53	1.3744	922.25	3
635.34	1.0107	0.29627	-0.11631	1	-66.5	0.35588	922.75	3
635.51	0.94038	0.2044	-0.13912	3	-52	6.0516	920.25	3
635.86	0.98728	0.18143	-0.15052	1	-64.5	2.0187	920.75	3
636.75	1.0342	0.23885	-0.12771	1	-65	1.4496	921.25	3
637.01	0.94038	0.21588	-0.16192	3	-52.5	5.0437	921.75	3
637.26	1.1866	0.14698	-0.059296	1	-67	5.8506	923.25	3
637.51	1.1514	0.1355	-0.070699	3	-54.5	1.7472	922.25	3
637.76	1.0107	0.29627	-0.025087	3	-53	5.8383	920.25	3
638.26	0.92865	0.2044	-0.28736	3	-52.5	5.8261	920.75	3
638.51	0.94038	0.21588	-0.35577	3	-54.5	0.64887	924.25	3
638.76	0.94038	0.21588	-0.35577	3	-54.5	0.60592	924.25	3
638.85	0.94038	0.21588	-0.35577	1	-68	4.2599	925.25	3
639.17	1.1632	0.18143	-0.093505	3	-55.5	0.35282	924.75	3
639.33	1.1983	0.089569	-0.13912	1	-67	4.6035	924.75	3
639.85	0.98728	0.23885	-0.24174	1	-65.5	5.4456	923.75	3
639.93	0.97555	0.23885	-0.19613	1	-66	5.4686	923.75	3
640.09	0.97555	0.23885	-0.19613	3	-52.5	1.4174	922.25	3
640.37	1.0811	0.25033	-0.12771	3	-52	5.6819	920.25	3
640.79	0.9052	0.25033	-0.18473	3	-52	5.7095	920.25	3
641.51	1.0576	0.14698	-0.13912	3	-52.5	2.0279	921.25	3
641.86	0.9521	0.25033	-0.15052	3	-55.5	0.046019	924.75	3
642.06	0.98728	0.26182	-0.17333	3	-52.5	1.6935	921.75	3
642.34	0.92865	0.25033	-0.17333	3	-54	0.83449	923.25	3
642.55	1.128	0.2044	-0.10491	1	-65	5.8261	923.75	3
642.91	0.94038	0.26182	-0.16192	3	-53.5	1.2026	922.75	3
643.51	0.9521	0.23885	-0.17333	1	-64	2.281	920.75	3
643.78	0.99901	0.2733	-0.16192	1	-67.5	4.108	925.75	3
643.98	0.96383	0.26182	-0.16192	1	-65.5	5.3367	924.25	3
644.42	0.94038	0.29627	-0.16192	1	-64	1.7948	921.25	3
644.61	1.2335	0.14698	-0.082102	3	-52.5	1.8224	921.75	3
644.74	0.94038	0.19292	-0.23034	1	-64.5	6.1957	923.25	3
644.78	0.97555	0.26182	-0.23034	1	-65	5.7233	923.75	3
645.21	1.0694	0.25033	-0.19613	1	-64	0.50775	922.75	3
645.42	0.92865	0.22737	-0.18473	3	-52.5	5.9948	920.25	3
645.51	0.99901	0.25033	-0.21894	3	-53.5	5.6972	920.75	3
645.75	1.1866	0.25033	-0.13912	3	-56	0.24697	924.25	3
646.01	1.2101	0.16995	-0.070699	3	-55.5	5.2938	925.25	3
646.25	1.2101	0.16995	-0.070699	3	-52	1.2349	921.25	3
646.51	1.1514	0.21588	-0.025087	3	-53.5	5.3152	924.75	3
647.51	0.74105	0.58334	0.20297	3	-54	5.9258	922.75	3
647.67	0.74105	0.58334	0.20297	3	-54.5	5.9258	922.75	3
647.72	0.74105	0.58334	0.20297	3	-55	5.8429	922.75	3
648.76	0.96383	0.51445	0.41963	3	-57	1.2241	921.25	1
649.97	0.96383	0.51445	-0.025087	1	-64	5.0851	922.25	1
650.05	0.7645	0.59483	-0.16192	3	-49.5	3.7859	922.75	1
650.09	0.74105	0.64076	-0.29876	3	-49	3.9791	922.75	1
650.13	0.74105	0.64076	-0.29876	3	-49.5	5.6282	920.25	1
650.17	0.74105	0.64076	-0.29876	2	-61.5	0.91118	920.25	1
650.62	0.55344	0.84746	-0.52682	3	-55	5.9825	925.75	1
650.88	0.45964	0.85894	-0.61804	3	-58.5	1.1259	924.25	1
651.54	0.45964	0.85894	-0.61804	2	-56.5	4.9716	924.75	1
651.76	0.45964	0.85894	-0.61804	3	-57.5	1.6444	923.25	1
653.01	0.45964	0.85894	-0.61804	3	-55.5	5.0483	925.75	1
653.51	0.18995	1.0082	-0.20754	3	-61	5.6174	925.25	1
653.97	0.2134	0.99674	0.043332	3	-66.5	0.39117	924.75	1
654.61	0.17823	1.0197	-0.013684	3	-66.5	0.18868	923.25	1
654.93	0.15478	0.96229	0.0091224	3	-66.5	5.4855	922.25	1
655.01	0.15478	0.96229	0.0091224	3	-64	2.0325	922.25	1
655.09	0.44791	0.89339	-0.03649	2	-56	1.376	920.25	1
655.26	0.44791	0.89339	-0.03649	2	-56.5	0.61973	920.75	1
658.76	-0.4315	0.93932	-0.013684	1	-65	5.3567	924.75	4
659.18	0.0023451	0.95081	-0.19613	1	-57	0.2255	923.25	4
659.76	-0.23216	0.93932	-0.36718	1	-50	3.7398	922.75	4
660.01	-0.4315	0.87042	-0.26455	1	-51	6.1068	920.25	4
660.26	-0.34942	0.92784	-0.36718	1	-52	0.28532	925.75	4
660.6	-0.27906	0.84746	-0.082102	2	-67.5	2.6032	924.25	4
662.01	-0.40804	0.91636	0.14596	2	-67	0.29146	922.25	2
662.63	-0.40804	0.91636	0.14596	2	-65	5.1726	920.75	2
663.24	0.15478	1.0427	-0.070699	1	-56	5.079	924.25	2
663.84	0.68242	0.85894	0.031928	2	-57.5	1.6245	921.75	2
664.26	0.62379	0.90487	-0.082102	2	-56.5	1.5202	922.25	2
664.51	0.62379	0.90487	-0.082102	2	-56	4.6848	922.25	2
664.76	0.74105	0.81301	-0.0022806	2	-58	6.208	920.25	2
664.85	0.74105	0.81301	-0.0022806	2	-58	6.0377	920.25	2
665.01	0.57689	0.85894	-0.047893	1	-56.5	0.30833	920.75	2
665.26	0.57689	0.85894	-0.047893	3	-57.5	0.095107	925.75	2
665.35	0.57689	0.85894	-0.047893	2	-57.5	5.4487	924.25	2
665.51	0.57689	0.85894	-0.047893	2	-57.5	5.4226	924.25	2
665.76	0.49481	0.83597	-0.047893	2	-58.5	1.3668	925.25	2
665.85	0.49481	0.83597	-0.047893	3	-57	0.099709	921.25	2
666.01	0.55344	0.89339	-0.093505	2	-58	4.5529	921.75	2
666.26	0.55344	0.89339	-0.093505	2	-58	4.493	921.75	2
666.34	0.55344	0.89339	-0.093505	2	-57.5	0.046019	923.25	2
666.51	0.55344	0.89339	-0.093505	2	-57.5	0.026078	923.25	2
666.76	0.82312	0.76708	0.054735	3	-56.5	5.599	922.25	2
666.84	0.82312	0.76708	0.054735	2	-58	0.9434	922.25	2
667.01	0.61207	0.84746	-0.03649	2	-58	0.48474	922.75	2
667.09	0.61207	0.84746	-0.03649	2	-59	5.6941	920.25	2
667.26	0.61207	0.84746	-0.03649	1	-56.5	0.96181	920.25	2
667.51	0.61207	0.84746	-0.03649	2	-59.5	5.1818	920.75	2
667.76	0.58862	0.85894	-0.047893	3	-57	0.99555	924.25	2
667.83	0.58862	0.85894	-0.047893	2	-58.5	2.1537	924.25	2
668.01	0.58862	0.85894	-0.047893	3	-57	0.23317	925.25	2
668.09	0.58862	0.85894	-0.047893	2	-58.5	1.333	925.25	2
668.26	0.70587	0.83597	-0.0022806	2	-58.5	4.7155	921.25	2
668.51	0.70587	0.83597	-0.0022806	3	-57	0.68876	924.75	2
668.6	0.70587	0.83597	-0.0022806	2	-58	4.9011	924.75	2
668.76	0.61207	0.83597	-0.03649	2	-57.5	6.2004	923.25	2
668.86	0.61207	0.83597	-0.03649	2	-58	6.2004	923.25	2
669.01	0.61207	0.83597	-0.03649	2	-58.5	5.7141	923.75	2
669.76	0.84658	0.80152	0.031928	2	-59.5	5.415	920.25	2
669.84	0.56517	0.87042	-0.059296	2	-59	4.9103	920.75	2
670.01	0.56517	0.87042	-0.059296	3	-58	6.1528	925.75	2
670.09	0.56517	0.87042	-0.059296	2	-60	0.83755	925.75	2
670.76	0.57689	0.91636	-0.070699	2	-59.5	4.5789	921.25	2
670.85	0.57689	0.91636	-0.070699	2	-59.5	4.8259	924.75	2
671.01	0.64724	0.85894	-0.047893	3	-56	5.8015	921.75	2
671.26	0.64724	0.85894	-0.047893	2	-59.5	5.958	923.25	2
671.34	0.64724	0.85894	-0.047893	2	-58.5	5.9841	923.25	2
671.51	0.60034	0.85894	-0.059296	2	-59	0.55837	922.25	2
672.01	0.75277	0.77856	0.031928	2	-59.5	5.3244	920.25	2
672.26	0.75277	0.77856	0.031928	2	-58.5	4.9502	920.75	2
672.33	0.75277	0.77856	0.031928	2	-58.5	5.0038	920.75	2
672.76	0.62379	0.84746	-0.047893	2	-59.5	1.5232	924.25	2
673.01	0.7645	0.84746	0.10035	2	-60.5	0.5461	925.25	2
673.59	0.58862	0.87042	-0.0022806	1	-53.5	5.7739	921.75	2
673.95	0.49481	0.92784	-0.03649	2	-59	5.2385	923.25	2
674.15	0.56517	0.88191	0.0091224	2	-59	1.7518	923.75	2
674.23	0.56517	0.88191	0.0091224	1	-54	5.3751	922.25	2
674.55	0.54171	0.92784	-0.070699	2	-58.5	5.7402	922.75	2
674.67	0.57689	0.87042	0.020525	2	-60	1.2226	920.75	2
675.01	0.62379	0.84746	0.031928	2	-62	0.052155	925.75	2
675.26	0.74105	0.83597	0.066138	2	-61.5	0.36662	925.25	2
675.76	0.51826	0.90487	-0.03649	2	-61	0.7808	924.75	2
675.84	0.51826	0.90487	-0.03649	3	-57.5	6.0086	921.75	2
676.26	0.45964	0.90487	-0.059296	2	-58.5	2.0831	923.25	2
676.51	0.55344	0.90487	-0.047893	1	-54	5.4763	922.25	2
676.59	0.55344	0.90487	-0.047893	2	-59.5	6.274	922.25	2
676.76	0.55344	0.90487	-0.047893	2	-60	5.8475	922.75	2
677.01	0.51826	0.91636	-0.047893	2	-60.5	1.6889	920.25	2
677.09	0.51826	0.91636	-0.047893	3	-58	0.59058	920.75	2
677.26	0.51826	0.91636	-0.047893	3	-57.5	0.033748	925.75	2
677.51	0.78795	0.77856	0.088944	3	-57	0.98635	924.25	2
677.76	0.78795	0.77856	0.088944	2	-60	1.3744	924.25	2
677.87	0.78795	0.77856	0.088944	2	-61	0.50008	925.25	2
678.01	0.78795	0.77856	0.088944	3	-57.5	0.079767	921.25	2
678.26	0.57689	0.89339	-0.013684	3	-57.5	0.7179	924.75	2
678.34	0.57689	0.89339	-0.013684	2	-60	0.91885	924.75	2
678.51	0.57689	0.89339	-0.013684	2	-60	3.4775	921.75	2
678.61	0.57689	0.89339	-0.013684	2	-59.5	2.1997	923.25	2
678.76	0.52999	0.90487	-0.047893	2	-59	1.8853	923.75	2
679.01	0.57689	0.89339	-0.03649	3	-56.5	5.7141	922.25	2
680.01	0.57689	0.91636	-0.03649	2	-59.5	1.5309	924.25	2
680.26	0.58862	0.91636	-0.047893	2	-61	0.62893	925.25	2
680.51	0.75277	0.82449	0.077541	2	-60	0.97254	924.75	2
681.01	0.62379	0.87042	0.0091224	3	-56.5	4.9317	923.25	2
681.09	0.50654	0.90487	-0.059296	2	-59.5	2.1951	923.25	2
681.26	0.50654	0.90487	-0.059296	2	-59.5	1.8423	923.75	2
681.51	0.50654	0.90487	-0.070699	2	-59.5	5.915	922.75	2
681.76	0.51826	0.90487	-0.059296	1	-55.5	1.195	920.25	2
682.01	0.51826	0.90487	-0.059296	3	-58	0.82988	920.75	2
682.26	0.57689	0.90487	-0.03649	2	-61	0.34975	925.75	2
682.76	0.49481	0.90487	-0.059296	2	-60.5	0.68722	925.25	2
682.85	0.49481	0.90487	-0.059296	2	-60.5	0.94033	921.25	2
683.01	0.49481	0.90487	-0.059296	2	-60	1.0707	924.75	2
683.76	0.55344	0.91636	-0.03649	2	-59.5	0.052155	922.25	2
684.01	0.55344	0.91636	-0.03649	2	-60	0.084369	922.25	2
684.09	0.60034	0.88191	-0.025087	2	-59.5	6.0485	922.75	2
684.26	0.60034	0.88191	-0.025087	1	-55	1.2241	920.25	2
684.51	0.60034	0.88191	-0.025087	2	-60	4.6986	920.75	2
685.01	0.58862	0.89339	-0.013684	2	-59.5	1.7411	924.25	2
685.14	0.58862	0.89339	-0.013684	1	-55	5.9887	925.25	2
685.46	0.63552	1.0082	-0.059296	1	-54.5	0.53843	921.25	2
685.51	0.43619	0.76708	0.043332	3	-58	1.2701	924.75	2
685.76	0.77622	0.92784	0.11175	1	-55	0.37276	921.75	2
685.92	0.77622	0.92784	0.11175	3	-59	0.55837	921.75	2
686.08	0.58862	0.89339	0.077541	3	-58.5	5.4886	923.75	2
686.58	0.58862	0.84746	-0.059296	2	-61	5.4533	920.25	2
686.76	0.58862	0.84746	-0.059296	3	-56	0.99709	920.75	2
687.02	0.58862	0.84746	-0.059296	1	-55.5	0.44179	920.75	2
687.26	0.62379	0.79004	-0.013684	2	-60	1.0707	925.75	2
687.29	0.7176	0.83597	-0.013684	2	-59	5.326	924.25	2
687.85	0.69414	0.80152	-0.013684	3	-56	0.47553	921.25	2
688.01	0.7645	0.82449	-0.025087	1	-54	5.4533	924.75	2
688.09	0.62379	0.83597	-0.013684	1	-54	5.1097	921.75	2
688.39	0.64724	0.83597	-0.0022806	1	-54	0.53229	923.25	2
688.43	0.64724	0.83597	-0.0022806	2	-59.5	5.9749	923.25	2
688.51	0.72932	0.76708	0.043332	1	-54	0.056757	923.75	2
688.92	0.7176	0.76708	0.10035	1	-54	1.6091	922.25	2
689.14	0.69414	0.82449	0.020525	1	-54	1.307	922.75	2
689.33	0.7645	0.79004	0.077541	1	-55.5	0.55837	920.25	2
689.46	0.7645	0.79004	0.077541	1	-56	0.47247	920.25	2
689.83	0.8583	0.75559	0.077541	2	-60	1.2901	925.25	2
690.01	0.8583	0.75559	0.077541	3	-56	0.52002	921.25	2
690.76	0.62379	0.82449	-0.059296	1	-55	1.2379	923.25	2
695.26	0.83485	0.79004	0.066138	2	-61.5	2.4866	924.75	2
696.01	0.97555	0.66373	0.088944	2	-61	4.6832	922.25	2
696.51	0.77622	0.74411	-0.013684	1	-56.5	5.9795	920.25	2
696.76	0.77622	0.74411	-0.013684	1	-56	5.8552	920.75	2
696.84	0.77622	0.74411	-0.013684	1	-59.5	1.2793	925.75	2
697.11	0.77622	0.74411	-0.013684	2	-59.5	2.1644	924.25	2
697.26	0.77622	0.74411	-0.013684	3	-57	0.86977	925.25	2
697.59	0.75277	0.77856	-0.013684	3	-57	1.0845	924.75	2
698.13	0.7176	0.81301	0.020525	2	-59.5	6.208	923.25	2
698.26	0.78795	0.77856	0.054735	2	-59	5.8613	923.75	2
698.82	0.58862	0.72114	0.031928	2	-60.5	5.5699	920.25	2
699.26	0.70587	0.75559	0.054735	3	-57.5	0.33287	925.75	2
699.51	0.70587	0.75559	0.054735	2	-59.5	2.0985	924.25	2
699.76	0.56517	0.82449	-0.0022806	1	-55.5	5.6635	921.25	2
700.01	0.56517	0.82449	-0.0022806	2	-60	4.625	921.25	2
700.26	0.61207	0.87042	-0.025087	1	-55.5	5.329	921.75	2
700.51	0.58862	0.74411	0.066138	3	-56	5.1649	923.25	2
700.76	0.58862	0.74411	0.066138	2	-60	2.5372	923.75	2
701.01	0.64724	0.84746	-0.025087	3	-56	6.1098	922.25	2
701.11	0.64724	0.84746	-0.025087	2	-60	0.27151	922.75	2
701.26	0.64724	0.84746	-0.025087	2	-60	0.27458	922.75	2
701.33	0.64724	0.84746	-0.025087	1	-56.5	0.43718	920.25	2
701.51	0.64724	0.84746	-0.025087	1	-56	0.016874	920.75	2
701.58	0.64724	0.84746	-0.025087	1	-56	0.069029	920.75	2
701.76	0.7176	0.81301	0.066138	3	-57	0.4832	925.75	2
702.01	0.7176	0.81301	0.066138	2	-60	5.3091	924.25	2
702.38	0.48309	0.73263	0.0091224	2	-60	1.5033	921.25	2
702.59	0.58862	0.84746	0.031928	2	-60	4.7461	924.75	2
702.76	0.58862	0.84746	0.031928	2	-60	1.0416	921.75	2
703.21	0.87003	0.72114	0.11175	1	-54.5	0.948	923.25	2
703.49	0.62379	0.87042	-0.0022806	1	-54.5	0.60439	923.75	2
703.74	0.61207	0.90487	-0.0022806	1	-55.5	5.3475	922.25	2
704.02	0.62379	0.87042	-0.013684	1	-55	4.8965	922.75	2
704.14	0.62379	0.87042	-0.013684	3	-58.5	1.3376	920.25	2
704.52	0.83485	0.73263	0.088944	1	-57	0.53383	920.75	2
704.65	0.83485	0.73263	0.088944	3	-57.5	0.4648	925.75	2
704.69	0.9052	0.70966	0.11175	2	-61	1.3023	925.25	2
704.92	0.9052	0.70966	0.11175	1	-55.5	6.2203	921.25	2
705.38	0.62379	0.88191	-0.0022806	1	-55	5.6174	921.75	2
705.83	0.57689	0.85894	-0.013684	1	-54	0.56604	923.75	2
706.37	0.68242	0.81301	-0.013684	2	-61	0.28685	922.75	2
706.65	0.60034	0.89339	0.031928	1	-55.5	0.02301	920.75	2
706.85	0.72932	0.77856	0.054735	2	-61	0.64734	925.75	2
707.14	0.77622	0.81301	0.088944	3	-56.5	0.93266	925.25	2
707.34	0.64724	0.92784	-0.070699	2	-62	4.7415	921.25	2
707.46	0.64724	0.92784	-0.070699	2	-60.5	1.8224	924.75	2
707.59	0.70587	0.79004	0.043332	3	-56.5	0.43565	921.75	2
707.89	0.70587	0.79004	0.043332	2	-61	6.1681	923.25	2
708.01	0.70587	0.79004	0.043332	2	-61	6.0454	923.25	2
708.05	0.61207	0.87042	-0.025087	3	-56.5	5.1112	923.75	2
708.26	0.61207	0.87042	-0.025087	1	-56	5.1818	922.25	2
708.45	0.61207	0.87042	-0.025087	3	-57	5.8261	922.75	2
708.76	0.82312	0.77856	0.066138	1	-57	0.81761	920.25	2
709.26	0.96383	0.72114	0.18017	3	-57	1.6628	924.25	2
709.51	0.62379	0.82449	-0.0022806	2	-61.5	1.2011	925.25	2
709.59	0.62379	0.82449	-0.0022806	1	-57	5.9749	921.25	2
709.83	0.62379	0.82449	-0.0022806	3	-57	1.3008	924.75	2
710.27	0.69414	0.84746	0.0091224	3	-57.5	5.3797	923.25	2
710.8	0.98728	0.70966	0.15736	3	-57.5	6.0086	922.25	2
711.09	0.77622	0.74411	0.043332	1	-55	4.6188	922.75	2
711.38	0.56517	0.79004	0.0091224	1	-56.5	0.31753	920.75	2
711.51	0.56517	0.79004	0.0091224	3	-57.5	0.51849	925.75	2
711.55	0.56517	0.79004	0.0091224	2	-62.5	0.93266	925.75	2
711.76	0.64724	0.87042	0.031928	1	-55	5.5085	925.25	2
712.32	0.67069	0.79004	-0.0022806	2	-62	1.6674	924.75	2
712.36	0.67069	0.79004	-0.0022806	1	-55.5	5.5975	921.75	2
712.72	0.72932	0.79004	0.043332	3	-57	5.2355	923.25	2
712.8	0.72932	0.79004	0.043332	1	-54.5	1.0324	923.25	2
712.85	0.72932	0.79004	0.043332	3	-57	4.8827	923.75	2
713.26	0.65897	0.81301	-0.0022806	3	-57.5	5.5714	922.75	2
713.51	0.65897	0.81301	-0.0022806	3	-59.5	4.22	920.25	2
713.76	0.65897	0.81301	-0.0022806	1	-56	0.28685	920.75	2
714.01	0.65897	0.87042	-0.025087	2	-62	5.1158	924.25	2
714.51	0.65897	0.85894	-0.013684	2	-63.5	4.493	921.25	2
714.76	0.65897	0.85894	-0.013684	3	-57	4.4025	924.75	2
714.82	0.65897	0.85894	-0.013684	2	-62.5	1.5539	924.75	2
715.26	0.89348	0.72114	0.12315	3	-57	4.99	923.75	2
715.51	0.89348	0.72114	0.12315	3	-56.5	5.0437	923.75	2
715.57	0.89348	0.72114	0.12315	3	-58	6.1375	922.25	2
715.76	0.89348	0.72114	0.12315	3	-57.5	5.8107	922.75	2
716.26	0.62379	0.80152	0.031928	1	-56	0.33441	920.75	2
716.37	0.62379	0.80152	0.031928	2	-63	0.64427	925.75	2
716.51	0.62379	0.80152	0.031928	3	-57	4.6679	924.25	2
716.76	0.83485	0.75559	0.12315	3	-57.5	0.92039	925.25	2
717.01	0.83485	0.75559	0.12315	2	-63	1.0861	921.25	2
717.26	0.48309	0.87042	-0.013684	2	-62.5	0.64887	921.75	2
717.51	0.48309	0.87042	-0.013684	3	-57	5.4303	923.25	2
717.76	0.87003	0.77856	0.16876	2	-61.5	2.0095	923.75	2
717.85	0.87003	0.77856	0.16876	3	-58	6.1528	922.25	2
718.26	0.51826	0.89339	-0.013684	3	-57.5	5.7279	922.75	2
718.51	0.51826	0.89339	-0.013684	1	-56	0.61973	920.25	2
718.59	0.51826	0.89339	-0.013684	3	-59	0.90045	920.75	2
718.76	0.51826	0.89339	-0.013684	2	-63.5	0.40344	925.75	2
718.84	0.51826	0.89339	-0.013684	2	-62.5	4.8704	924.25	2
719.26	0.69414	0.82449	0.066138	3	-57	0.83449	925.25	2
719.35	0.69414	0.82449	0.066138	1	-56	5.9518	921.25	2
719.51	0.61207	0.85894	0.0091224	3	-57	1.2103	924.75	2
719.76	0.61207	0.85894	0.0091224	2	-62.5	3.8978	921.75	2
720.01	0.58862	0.87042	-0.0022806	2	-61.5	5.2462	923.75	2
720.26	0.58862	0.87042	-0.0022806	2	-62	2.0755	923.75	2
720.51	0.79967	0.80152	0.13456	3	-57	5.7325	922.75	2
720.76	0.79967	0.80152	0.13456	1	-55.5	0.70563	920.25	2
721.01	0.79967	0.80152	0.13456	2	-64.5	1.3929	920.75	2
721.26	0.54171	0.90487	-0.0022806	2	-63.5	0.44792	925.75	2
721.51	0.58862	0.90487	0.0091224	3	-57.5	1.0216	925.25	2
721.76	0.58862	0.90487	0.0091224	3	-58	0.75779	921.25	2
722.01	0.58862	0.90487	0.0091224	2	-62	1.6352	924.75	2
722.26	0.72932	0.83597	0.0091224	1	-56	5.8828	921.75	2
722.51	0.72932	0.83597	0.0091224	3	-57	5.6052	923.25	2
722.59	0.72932	0.83597	0.0091224	2	-61	2.7642	923.75	2
722.76	0.7176	0.84746	0.031928	3	-57	6.1727	922.25	2
723.01	0.7176	0.84746	0.031928	3	-57	5.8859	922.75	2
723.26	0.7176	0.84746	0.031928	1	-56	0.45252	920.25	2
723.33	0.7176	0.84746	0.031928	1	-56.5	6.2817	920.75	2
723.76	0.72932	0.81301	0.043332	3	-58	0.52616	925.75	2
723.77	0.72932	0.81301	0.043332	2	-61	2.0249	924.25	2
724.01	0.72932	0.81301	0.043332	2	-61.5	1.3898	925.25	2
724.26	0.7176	0.80152	0.088944	1	-55.5	6.1451	921.25	2
724.35	0.7176	0.80152	0.088944	3	-57	0.62433	921.25	2
724.51	0.7176	0.80152	0.088944	3	-56.5	1.2778	924.75	2
724.61	0.7176	0.80152	0.088944	2	-65	1.5018	921.75	2
725.26	0.79967	0.67521	0.11175	2	-64.5	0.80227	922.25	2
725.76	0.75277	0.76708	-0.03649	1	-56.5	6.0301	920.75	2
726.51	0.75277	0.89339	0.077541	2	-63.5	1.8254	925.25	2
726.59	0.75277	0.89339	0.077541	1	-56.5	5.5009	921.25	2
726.76	0.75277	0.89339	0.077541	3	-57.5	0.4648	921.25	2
727.13	0.96383	0.73263	0.15736	1	-56	1.6782	921.75	2
727.51	0.8114	0.75559	0.0091224	3	-56	5.0054	923.75	2
727.59	0.8114	0.75559	0.0091224	1	-56.5	0.072097	923.75	2
727.63	0.8114	0.75559	0.0091224	1	-56.5	1.399	922.25	2
728.01	0.8114	0.75559	0.0091224	1	-57	0.82988	922.75	2
728.26	0.8114	0.75559	0.0091224	1	-56.5	5.6205	920.75	2
728.51	0.8114	0.75559	0.0091224	2	-67	4.2323	925.75	2
729.01	0.74105	0.80152	0.11175	1	-55.5	5.1082	921.25	2
729.26	0.74105	0.80152	0.11175	2	-66	5.033	924.75	2
730.01	0.74105	0.76708	0.031928	1	-56	1.1827	922.25	2
730.51	0.7645	0.76708	0.043332	1	-57.5	0.10278	920.25	2
731.26	1.0107	0.56038	0.21438	2	-63.5	1.8669	924.25	2
731.51	1.0107	0.56038	0.21438	2	-66	3.9837	925.25	2
731.76	1.0107	0.56038	0.21438	2	-66	4.5206	924.75	2
732.51	0.69414	0.83597	0.066138	2	-63	2.0141	923.75	2
732.6	0.69414	0.83597	0.066138	2	-63.5	0.18101	922.25	2
732.76	0.88175	0.85894	-0.0022806	2	-62.5	0.14266	922.75	2
733.09	0.88175	0.85894	-0.0022806	2	-63	1.8055	920.75	2
733.76	0.69414	0.79004	0.088944	3	-56	4.7001	924.25	2
734.09	0.94038	0.69818	0.10035	2	-63	1.3223	921.25	2
734.51	0.82312	0.79004	0.054735	2	-63	0.42798	921.75	2
734.59	0.82312	0.79004	0.054735	2	-61	5.4088	923.25	2
734.76	0.82312	0.79004	0.054735	2	-60.5	1.8454	923.75	2
735.01	0.82312	0.79004	0.054735	1	-56.5	4.6648	922.25	2
735.26	0.82312	0.79004	0.054735	3	-58	5.8429	922.75	2
735.76	0.82312	0.79004	-0.047893	1	-57.5	0.19942	920.75	2
735.88	0.82312	0.79004	-0.047893	3	-60.5	0.7087	925.75	2
736.01	0.82312	0.79004	-0.047893	3	-59	4.5038	924.25	2
736.26	0.82312	0.79004	-0.047893	1	-56.5	5.6558	925.25	2
736.76	0.74105	0.77856	-0.047893	2	-58.5	4.47	921.75	2
737.59	0.7645	0.84746	0.020525	2	-60.5	4.2246	922.25	2
[truncated: 334 more rows]
