# Supplementary material for: A battery-less and wireless wearable sensor system for identifying bed and chair exits in a pilot trial in hospitalized older people
Source: PLoS One. 2017 Oct 9;12(10):e0185670. doi: 10.1371/journal.pone.0185670 (PMC5633180; doi:10.1371/journal.pone.0185670)
Supplement: S1 Dataset — Data corresponding to the sensor observations for hospitalized older people participating in the trials; data anonymized except for gender. (ZIP) [file pone.0185670.s002.zip › S1_Dataset/d3p14F]

0	0.74105	0.81301	0.020525	3	-59.5	0.026078	924.25	2
3.208	0.56517	0.89339	-0.070699	3	-58.5	1.5539	922.25	2
3.451	0.56517	0.89339	-0.070699	3	-58.5	1.6659	922.25	2
13.18	0.70587	0.83597	-0.0022806	2	-68	0.42491	921.75	2
15.222	0.56517	0.89339	-0.082102	2	-67.5	1.7012	920.25	2
18.847	0.67069	0.83597	-0.0022806	3	-60.5	6.1497	924.75	2
21.347	0.57689	0.89339	-0.059296	3	-59	4.4148	922.75	2
24.091	0.56517	0.89339	-0.082102	3	-60	0.47247	923.75	2
25.541	0.64724	0.84746	-0.025087	3	-60	5.8767	920.75	2
27.854	0.58862	0.88191	-0.070699	3	-59	1.9804	921.75	2
28.931	0.69414	0.82449	-0.0022806	2	-68.5	2.7059	922.75	2
34.341	0.69414	0.82449	-0.0022806	2	-68.5	5.5361	923.25	2
51.592	0.69414	0.82449	-0.0022806	2	-63	2.62	921.25	2
52.874	-0.032831	0.93932	-0.17333	1	-57.5	5.3014	925.75	4
53.755	0.0023451	1.0082	0.066138	1	-56.5	5.9104	923.75	4
54.232	0.096148	1.0656	0.0091224	2	-56.5	1.6199	920.25	4
54.342	0.096148	1.0656	0.0091224	2	-58	1.376	922.25	4
54.592	0.096148	1.0656	0.0091224	2	-63.5	0.32367	921.75	4
54.842	0.096148	1.0656	0.0091224	3	-58.5	5.7785	925.25	4
56.953	0.060972	1.0197	-0.059296	3	-53	4.944	922.25	4
57.054	0.060972	1.0197	-0.059296	3	-53	5.1818	921.75	4
57.373	-0.079733	0.99674	-0.070699	3	-55	5.2815	920.75	4
65.623	0.64724	0.75559	0.020525	2	-57.5	2.0203	925.75	1
65.781	0.64724	0.75559	0.020525	2	-60	5.6558	924.75	1
66.515	0.44791	0.66373	0.48805	3	-59.5	0.1626	922.25	1
66.841	0.44791	0.66373	0.48805	3	-58	0.43412	920.75	1
67.091	0.44791	0.66373	0.48805	3	-58.5	4.5007	925.25	3
67.573	0.60034	0.61779	0.54506	3	-59	4.9716	924.75	3
150.79	0.70587	0.83597	0.11175	3	-60	5.6404	920.75	1
151.82	0.56517	0.88191	0.077541	2	-59	6.0746	922.75	1
152.05	0.56517	0.88191	0.077541	3	-60.5	0.59825	923.75	1
152.97	0.7645	0.77856	0.18017	3	-61	2.6768	921.25	1
153.67	0.55344	0.97377	0.088944	2	-59.5	0.4786	921.75	4
159.79	0.55344	0.88191	-0.0022806	1	-56.5	1.1643	920.25	4
159.91	0.55344	0.88191	-0.0022806	1	-56.5	1.468	920.25	4
160.03	0.41273	1.0197	-0.047893	1	-57.5	0.12425	922.25	4
160.5	0.31893	0.95081	-0.17333	2	-51.5	0.14573	920.75	4
161.14	0.34238	0.97377	-0.093505	1	-62.5	4.9747	925.75	4
162.36	0.49481	0.81301	-0.18473	2	-51.5	5.0775	923.25	4
163.28	0.13132	0.91636	-0.047893	2	-53	1.3453	922.25	4
163.55	0.33066	0.98526	-0.03649	3	-65	6.07	921.75	4
179.77	0.56517	0.84746	0.11175	3	-60.5	0.9526	925.75	1
180.04	0.56517	0.84746	0.11175	1	-59	0.12272	924.75	1
180.54	0.82312	0.83597	0.054735	1	-58	4.5483	923.75	1
182.97	0.64724	0.82449	-0.12771	1	-60	0.098175	925.75	1
183.16	0.64724	0.82449	-0.12771	1	-62.5	6.0776	924.75	1
184.08	0.58862	0.95081	0.51086	1	-59.5	5.4257	923.25	1
185.05	0.42446	0.60631	0.6819	1	-61	4.7922	922.75	3
295.84	0.51826	0.64076	0.62489	3	-63.5	5.1634	920.75	3
304.84	0.75277	0.11254	0.73892	3	-63	4.8489	921.25	3
308.68	0.75277	0.089569	0.75032	3	-57	4.6648	922.75	3
309.18	0.45964	0.56038	0.63629	3	-58.5	4.7032	924.25	3
309.34	0.45964	0.56038	0.63629	3	-60	5.5515	923.25	3
311.25	0.42446	0.67521	0.61348	3	-61	1.0032	922.75	1
312.61	0.42446	0.67521	0.61348	3	-59	0.89278	922.25	1
314.96	0.36583	0.99674	-0.23034	1	-61.5	0.65961	924.25	1
315.27	0.36583	0.99674	-0.23034	1	-59	0.48934	923.25	1
315.74	0.36583	0.99674	-0.23034	3	-59	3.8779	920.25	1
317.99	0.75277	0.79004	0.25999	1	-60	3.7306	923.75	1
320.39	0.7176	0.83597	0.13456	1	-60.5	5.5039	922.75	4
431.78	0.40101	0.88191	-0.10491	3	-57	5.8552	920.25	4
431.94	0.37756	0.84746	-0.21894	2	-54.5	6.1758	922.25	4
432.14	0.37756	0.84746	-0.21894	2	-53	4.5897	921.75	4
432.41	0.30721	0.97377	-0.025087	2	-53.5	5.0253	920.75	4
432.61	0.36583	0.88191	-0.16192	2	-55.5	5.3797	925.25	4
444.35	0.38928	0.98526	-0.013684	3	-57	0.41571	920.75	4
447.85	0.57689	0.89339	-0.23034	3	-59.5	5.5545	924.25	2
449.85	0.87003	0.76708	-0.0022806	3	-59	5.3137	924.75	2
450.1	0.87003	0.76708	-0.0022806	3	-58.5	0.50315	922.75	2
454.1	0.62379	0.87042	-0.025087	3	-61	1.5969	925.25	2
456.1	0.62379	0.87042	-0.025087	2	-67	5.1097	921.75	2
457.58	0.62379	0.87042	-0.025087	3	-60	3.4883	922.75	2
460.08	0.60034	0.89339	-0.059296	3	-60	0.32827	922.75	2
462.73	0.7176	0.81301	-0.03649	3	-60	0.37889	922.75	2
464.68	0.57689	0.88191	-0.082102	3	-63	1.7917	925.25	2
465.3	0.57689	0.88191	-0.082102	3	-60	0.42645	922.75	2
473.14	0.57689	0.89339	-0.093505	2	-67.5	4.1571	922.25	2
475.09	0.57689	0.89339	-0.093505	3	-59.5	5.2585	924.25	2
475.33	0.57689	0.89339	-0.093505	3	-59.5	1.1413	921.25	2
477.91	0.56517	0.89339	-0.070699	3	-59.5	5.9442	923.25	2
482.02	0.72932	0.81301	-0.013684	3	-59.5	5.5085	924.25	2
482.72	0.74105	0.81301	-0.025087	3	-60	5.3091	920.25	2
484.1	0.69414	0.82449	-0.025087	2	-68	0.73324	922.75	2
484.6	0.69414	0.82449	-0.025087	3	-59.5	5.507	924.25	2
485.6	0.57689	0.87042	-0.082102	3	-59.5	0.69336	922.25	2
486.94	0.57689	0.88191	-0.10491	3	-59.5	5.6052	924.25	2
488.1	0.72932	0.82449	-0.070699	3	-59.5	4.9394	920.75	2
488.98	0.72932	0.82449	-0.070699	3	-59	0.35435	922.75	2
489.47	0.62379	0.87042	-0.093505	2	-69	5.2309	924.25	2
491.85	0.60034	0.87042	-0.10491	2	-69	5.2431	924.25	2
496.35	0.58862	0.85894	-0.11631	3	-59.5	0.2393	922.75	2
502.1	0.60034	0.88191	-0.10491	2	-67	5.665	920.25	2
504.1	0.60034	0.88191	-0.10491	3	-60	5.372	924.25	2
508.6	0.7645	0.79004	-0.047893	3	-60	0.3114	922.75	2
509.85	0.7645	0.79004	-0.047893	2	-66.5	1.1275	921.75	2
511.35	0.7645	0.79004	-0.047893	2	-68	6.0776	923.25	2
513.35	0.7645	0.79004	-0.047893	2	-67.5	0.16567	922.75	2
516.6	0.62379	0.85894	-0.10491	2	-66	1.6398	921.25	2
526.72	0.60034	0.81301	0.020525	3	-59.5	2.8026	921.25	1
527.04	0.63552	0.82449	-0.070699	1	-59	0.7992	922.25	1
527.56	0.7645	0.81301	0.020525	2	-58	1.7994	920.75	1
527.91	0.62379	0.82449	-0.11631	2	-60	4.5237	925.25	1
528.11	0.62379	0.82449	-0.11631	2	-59.5	4.5084	925.25	1
528.3	0.62379	0.82449	-0.11631	2	-60	4.2123	925.75	1
528.97	0.65897	0.80152	-0.16192	1	-58	0.53689	922.75	1
529.16	0.64724	0.81301	-0.082102	2	-58	5.4963	923.75	1
530.16	0.68242	0.80152	-0.11631	2	-57.5	5.3996	920.25	1
530.82	0.75277	0.83597	-0.093505	1	-63.5	6.2004	921.75	1
532.62	0.38928	1.0082	-0.34437	3	-57	1.8147	920.25	3
532.9	0.61207	0.69818	0.45384	1	-60	4.9348	922.25	3
533.23	0.52999	0.70966	0.54506	1	-63.5	0.072097	920.75	3
533.67	0.50654	0.58334	0.81874	1	-65	0.39577	922.75	3
534.12	0.7645	0.44555	0.71611	3	-56	5.5545	923.25	3
534.56	0.70587	0.44555	0.63629	1	-62	5.1327	921.25	3
536.3	0.51826	0.80152	0.41963	3	-59	5.3014	923.25	3
536.62	0.48309	0.76708	0.46524	1	-58.5	4.5713	921.25	3
636.08	0.24858	0.73263	0.6591	2	-61	5.9135	921.25	1
640.18	0.30721	0.80152	-0.28736	1	-62	5.6297	921.75	1
643.52	0.69414	0.82449	0.054735	1	-60.5	0.22396	921.75	1
644.78	0.69414	0.82449	0.054735	2	-62.5	6.0224	922.75	4
649.25	0.23685	0.96229	-0.047893	2	-57	1.3254	922.25	4
649.46	0.23685	0.96229	-0.047893	1	-53.5	5.7417	922.25	4
650.3	0.29548	0.93932	-0.15052	2	-56.5	5.6205	925.25	4
651.15	0.30721	1.0312	-0.093505	3	-68	6.1298	922.75	4
651.61	0.28376	1.0082	-0.082102	1	-56.5	5.0867	923.75	4
652.26	0.33066	0.96229	-0.059296	2	-57	0.59518	921.25	4
