# Supplementary material for: A battery-less and wireless wearable sensor system for identifying bed and chair exits in a pilot trial in hospitalized older people
Source: PLoS One. 2017 Oct 9;12(10):e0185670. doi: 10.1371/journal.pone.0185670 (PMC5633180; doi:10.1371/journal.pone.0185670)
Supplement: S1 Dataset — Data corresponding to the sensor observations for hospitalized older people participating in the trials; data anonymized except for gender. (ZIP) [file pone.0185670.s002.zip › S1_Dataset/d3p15F]

0	0.0023451	1.1001	-0.17333	1	-53.5	0.92959	922.75	4
0.407	0.084423	1.0082	-0.11631	1	-56	1.5923	924.75	4
0.856	0.43619	0.90487	0.10035	2	-62.5	2.0157	925.75	4
0.89899	0.43619	0.90487	0.10035	1	-49.5	1.4067	923.75	4
0.901	0.24858	1.0542	0.077541	1	-49.5	1.0661	923.75	4
0.978	0.17823	0.95081	0.0091224	2	-59.5	0.316	920.25	4
1.018	0.17823	0.95081	0.0091224	2	-59.5	0.13959	920.25	4
1.059	0.17823	0.95081	0.0091224	2	-59.5	5.8567	920.75	4
1.187	0.049247	1.0197	0.0091224	2	-60.5	5.2585	921.25	4
1.226	0.037521	1.0542	-0.047893	1	-48	1.1183	921.25	4
1.345	0.096148	1.0771	-0.070699	1	-50	4.3427	924.25	4
1.67	0.49481	0.89339	0.27139	1	-49	1.827	923.25	4
2.243	0.18995	1.146	-0.17333	2	-65.5	1.7641	922.75	4
2.449	0.18995	1.146	-0.17333	2	-66.5	0.6366	924.75	4
2.774	0.17823	0.96229	-0.12771	1	-52.5	5.3628	922.25	4
2.939	0.17823	0.96229	-0.12771	1	-52	1.0446	922.25	4
3.019	0.17823	0.96229	-0.12771	1	-54.5	0.632	925.75	4
3.424	0.27203	0.96229	-0.070699	1	-54.5	5.1296	923.75	4
6.686	0.27203	0.93932	-0.070699	1	-59.5	6.0316	921.75	4
6.726	0.27203	0.93932	-0.070699	1	-58	4.5237	922.75	4
6.962	0.27203	0.93932	-0.070699	2	-60.5	0.4694	924.75	4
8.031	0.049247	0.98526	0.14596	2	-62	4.4777	920.25	2
8.195	0.049247	0.98526	0.14596	1	-56	0.83449	920.75	2
8.354	-0.056282	1.1001	0.043332	1	-54.5	0.86517	921.25	2
8.473	-0.056282	1.1001	0.043332	1	-56.5	6.0562	921.25	2
8.519	-0.056282	1.1001	0.043332	1	-57.5	4.8857	924.25	2
8.56	-0.056282	1.1001	0.043332	2	-59.5	0.75625	924.25	2
8.962	-0.056282	1.1001	0.043332	2	-60.5	0.90658	921.75	2
9.712	0.58862	0.85894	0.031928	2	-63	0.52309	925.75	2
10.212	0.58862	0.85894	0.031928	1	-61	3.3916	920.75	2
10.462	0.58862	0.85894	0.031928	2	-58.5	1.1643	921.25	2
11.212	0.58862	0.85894	0.031928	2	-59	5.6589	923.25	2
11.462	0.58862	0.85894	0.031928	2	-58.5	0.83142	921.75	2
12.212	0.48309	0.92784	-0.059296	2	-59	5.5193	923.75	2
12.934	0.48309	0.92784	-0.059296	2	-58	1.4465	920.75	2
13.462	0.48309	0.92784	-0.059296	2	-59	4.2783	925.25	2
14.058	0.48309	0.92784	-0.059296	2	-59.5	0.11812	922.75	2
15.086	0.48309	0.92784	-0.059296	3	-64.5	4.1203	920.25	2
16.869	0.42446	0.93932	-0.047893	2	-60.5	4.7876	924.75	2
18.207	0.42446	0.93932	-0.047893	3	-65.5	0.34515	921.25	2
18.986	0.42446	0.93932	-0.047893	2	-59.5	0.62893	921.75	2
19.429	0.42446	0.93932	-0.047893	2	-61	4.6449	924.75	2
20.215	0.52999	0.89339	-0.03649	2	-57	4.5237	921.25	2
20.641	0.52999	0.89339	-0.03649	2	-59.5	4.9133	924.25	2
23.696	0.42446	0.95081	-0.093505	2	-60.5	0.12272	923.25	2
24.061	0.42446	0.95081	-0.093505	2	-60	0.41571	922.75	2
24.996	0.52999	0.92784	-0.025087	2	-60.5	6.139	923.75	2
25.523	0.52999	0.92784	-0.025087	2	-60.5	1.2993	921.25	2
25.767	0.52999	0.92784	-0.025087	1	-61	0.67035	924.25	2
26.296	0.70587	0.84746	0.020525	3	-67	2.8609	921.75	2
27.506	0.45964	0.92784	-0.059296	3	-65	3.7736	920.75	2
28.623	0.45964	0.92784	-0.059296	2	-58.5	0.57678	921.75	2
28.906	0.45964	0.92784	-0.059296	2	-59.5	4.5943	924.75	2
29.436	0.45964	0.92784	-0.059296	2	-60.5	3.7337	925.75	2
29.807	0.45964	0.92784	-0.059296	1	-64	4.3718	920.25	2
30.712	0.44791	0.93932	-0.082102	2	-58.5	5.5852	923.25	2
31.389	0.44791	0.93932	-0.082102	2	-59.5	4.4731	924.75	2
32.342	0.51826	0.92784	-0.059296	2	-58	1.2303	920.75	2
32.705	0.51826	0.92784	-0.059296	2	-58.5	0.7992	921.25	2
33.239	0.51826	0.92784	-0.059296	3	-66	4.5038	923.25	2
33.763	0.51826	0.92784	-0.059296	2	-59	5.8905	922.75	2
34.297	0.51826	0.92784	-0.059296	2	-59	5.1097	923.75	2
34.845	0.51826	0.92784	-0.059296	2	-58	1.1873	920.75	2
35.463	0.48309	0.93932	-0.082102	3	-64.5	4.7461	923.25	2
35.713	0.48309	0.93932	-0.082102	2	-58	0.37276	921.75	2
35.963	0.48309	0.93932	-0.082102	3	-69.5	0.57524	924.75	2
36.712	0.48309	0.93932	-0.082102	2	-58.5	5.0069	923.75	2
37.186	0.48309	0.93932	-0.082102	2	-57.5	1.0784	920.75	2
37.462	0.48309	0.93932	-0.082102	2	-57.5	0.71484	921.25	2
37.962	0.51826	0.91636	-0.03649	2	-58	0.28992	921.75	2
38.847	0.51826	0.91636	-0.03649	2	-58.5	6.1068	922.25	2
39.212	0.51826	0.91636	-0.03649	3	-67.5	1.1781	923.75	2
39.886	0.51826	0.91636	-0.03649	2	-58	0.71944	921.25	2
39.963	0.51826	0.91636	-0.03649	3	-67.5	0.88204	924.25	2
40.713	0.68242	0.84746	0.054735	2	-58.5	5.7294	922.75	2
40.962	0.68242	0.84746	0.054735	2	-59.5	4.3841	924.75	2
41.213	0.68242	0.84746	0.054735	1	-66	5.4564	925.75	2
41.962	0.68242	0.84746	0.054735	3	-61.5	0.51849	920.75	2
42.712	0.60034	0.88191	-0.013684	2	-58.5	5.4104	923.25	2
43.212	0.60034	0.88191	-0.013684	2	-58.5	5.8184	922.75	2
43.462	0.60034	0.88191	-0.013684	2	-58.5	6.1528	922.25	2
43.962	0.60034	0.88191	-0.013684	2	-61	0.44025	925.75	2
44.462	0.60034	0.88191	-0.013684	2	-57.5	1.0753	920.75	2
44.712	0.60034	0.88191	-0.013684	3	-68	1.0661	924.25	2
45.213	0.60034	0.88191	-0.013684	2	-58.5	5.6404	923.25	2
45.772	0.60034	0.88191	-0.013684	2	-58.5	5.9641	922.75	2
46.603	0.47136	0.92784	-0.070699	2	-57.5	1.4956	920.25	2
48.264	0.47136	0.93932	-0.070699	3	-71.5	3.7076	924.75	2
49.128	0.47136	0.93932	-0.070699	2	-58	1.4941	920.25	2
49.58	0.47136	0.93932	-0.070699	2	-58	0.7992	921.25	2
49.74	0.47136	0.93932	-0.070699	2	-60	4.0451	925.25	2
50.212	0.47136	0.93932	-0.070699	2	-58.5	0.33134	921.75	2
50.462	0.47136	0.93932	-0.070699	2	-59	5.8077	922.75	2
50.962	0.47136	0.93932	-0.070699	2	-58.5	6.2264	922.25	2
52.114	0.44791	0.95081	-0.093505	2	-58	0.75625	921.25	2
52.462	0.44791	0.95081	-0.093505	3	-65.5	1.5953	923.25	2
53.598	0.44791	0.95081	-0.093505	2	-60.5	0.57371	925.75	2
54.396	0.44791	0.95081	-0.093505	3	-62	0.45713	920.75	2
55.418	0.49481	0.92784	-0.059296	2	-58.5	5.8936	922.75	2
55.818	0.49481	0.92784	-0.059296	2	-58.5	6.2556	922.25	2
56.213	0.49481	0.92784	-0.059296	3	-67	1.2149	923.75	2
57.01	0.49481	0.92784	-0.059296	2	-58	0.7179	921.25	2
57.213	0.49481	0.92784	-0.059296	2	-60	4.0957	925.25	2
57.844	0.49481	0.92784	-0.059296	2	-58.5	5.8491	922.75	2
58.463	0.49481	0.92784	-0.059296	1	-67	5.0269	925.75	2
59.713	0.64724	0.87042	0.0091224	2	-58.5	5.4763	923.25	2
59.962	0.64724	0.87042	0.0091224	2	-58.5	0.33594	921.75	2
60.212	0.64724	0.87042	0.0091224	3	-64.5	1.9988	922.75	2
61.462	0.43619	0.95081	-0.082102	2	-58	0.74398	921.25	2
61.963	0.43619	0.95081	-0.082102	2	-59.5	4.7431	924.25	2
62.212	0.43619	0.95081	-0.082102	3	-65.5	4.8443	923.25	2
62.712	0.43619	0.95081	-0.082102	2	-58.5	5.8184	922.75	2
62.962	0.43619	0.95081	-0.082102	2	-58	6.2264	922.25	2
63.463	0.43619	0.95081	-0.082102	2	-58	5.0683	923.75	2
63.712	0.43619	0.95081	-0.082102	2	-57	1.4496	920.25	2
63.963	0.54171	0.90487	-0.059296	2	-57.5	0.66882	921.25	2
64.212	0.54171	0.90487	-0.059296	2	-58.5	4.6602	924.25	2
64.712	0.54171	0.90487	-0.059296	2	-58	5.4303	923.25	2
65.596	0.54171	0.90487	-0.059296	2	-58.5	6.1835	922.25	2
65.716	0.54171	0.90487	-0.059296	3	-66.5	1.4128	923.75	2
66.212	0.54171	0.90487	-0.059296	2	-57	4.7293	920.25	2
66.323	0.54171	0.90487	-0.059296	2	-57	1.2901	920.75	2
66.712	0.38928	0.98526	-0.070699	2	-58.5	4.832	924.25	2
66.962	0.38928	0.98526	-0.070699	2	-58	5.5085	923.25	2
67.213	0.38928	0.98526	-0.070699	2	-57.5	0.43258	921.75	2
67.462	0.38928	0.98526	-0.070699	2	-58	5.9058	922.75	2
68.462	0.45964	0.93932	-0.070699	2	-57	1.6245	920.25	2
68.548	0.45964	0.93932	-0.070699	3	-61.5	0.96181	920.25	2
68.712	0.45964	0.93932	-0.070699	2	-57	0.7946	921.25	2
68.963	0.45964	0.93932	-0.070699	3	-62	0.10738	921.25	2
69.462	0.45964	0.93932	-0.070699	3	-65	1.8285	923.25	2
69.962	0.44791	0.91636	-0.070699	3	-64.5	5.2508	922.75	2
70.464	0.44791	0.91636	-0.070699	2	-57.5	6.2724	922.25	2
70.714	0.44791	0.91636	-0.070699	3	-66.5	4.516	923.75	2
70.963	0.44791	0.91636	-0.070699	1	-63	4.3718	920.25	2
71.213	0.44791	0.91636	-0.070699	2	-57	0.81915	921.25	2
71.963	0.44791	0.95081	-0.070699	2	-58	5.4717	923.25	2
72.213	0.44791	0.95081	-0.070699	3	-62.5	5.8951	921.75	2
72.463	0.44791	0.95081	-0.070699	2	-58.5	4.47	924.75	2
72.713	0.44791	0.95081	-0.070699	2	-57.5	0.067495	922.25	2
73.213	0.44791	0.95081	-0.070699	2	-58	5.1404	923.75	2
73.463	0.44791	0.95081	-0.070699	2	-57	1.5417	920.25	2
73.562	0.44791	0.95081	-0.070699	3	-62	0.50008	920.75	2
73.713	0.44791	0.95081	-0.070699	2	-57.5	0.74091	921.25	2
74.463	0.43619	0.95081	-0.093505	2	-58	5.5147	923.25	2
74.713	0.43619	0.95081	-0.093505	2	-58	0.40804	921.75	2
74.963	0.43619	0.95081	-0.093505	2	-58	5.8982	922.75	2
75.213	0.43619	0.95081	-0.093505	2	-58	6.2218	922.25	2
75.463	0.43619	0.95081	-0.093505	1	-67	5.2508	925.75	2
75.713	0.43619	0.95081	-0.093505	2	-57	1.4987	920.25	2
75.963	0.43619	0.95081	-0.093505	2	-57	1.1505	920.75	2
76.055	0.43619	0.95081	-0.093505	2	-57	1.1628	920.75	2
76.713	0.49481	0.92784	-0.047893	3	-70.5	0.68416	925.25	2
77.213	0.61207	0.88191	-0.013684	2	-57.5	5.8077	922.75	2
77.463	0.61207	0.88191	-0.013684	2	-57.5	6.1927	922.25	2
77.963	0.61207	0.88191	-0.013684	2	-58.5	5.0913	923.75	2
78.213	0.61207	0.88191	-0.013684	3	-62.5	4.1939	920.25	2
78.713	0.61207	0.88191	-0.013684	3	-64	3.2904	921.25	2
79.213	0.61207	0.88191	-0.013684	2	-58.5	5.395	923.25	2
80.213	0.42446	0.96229	-0.10491	2	-58	6.231	922.25	2
80.845	0.42446	0.96229	-0.10491	2	-57.5	1.4573	920.25	2
81.378	0.42446	0.96229	-0.10491	2	-59.5	1.5079	924.25	2
82.463	0.41273	0.97377	-0.10491	2	-59.5	4.5007	924.75	2
83.139	0.41273	0.97377	-0.10491	2	-60.5	5.5975	923.75	2
83.508	0.41273	0.97377	-0.10491	3	-65	4.6572	920.75	2
83.594	0.41273	0.97377	-0.10491	2	-59	0.23623	921.25	2
83.712	0.41273	0.97377	-0.10491	2	-61	5.441	925.25	2
84.962	-0.38459	1.0427	0.0091224	2	-62.5	5.0851	922.25	2
85.212	-0.38459	1.0427	0.0091224	1	-58	1.1658	923.75	2
85.712	-0.13836	1.0427	-0.17333	2	-65	1.2993	920.75	4
86.213	-0.13836	1.0427	-0.17333	1	-59	1.5186	925.25	4
86.712	0.2134	0.96229	0.020525	1	-58	0.27151	921.75	4
86.962	0.2134	0.96229	0.020525	2	-58	6.162	922.75	4
87.212	0.2134	0.96229	0.020525	2	-59	2.169	924.75	4
87.58	0.23685	0.95081	0.12315	2	-61.5	0.92806	925.75	4
88.094	0.13132	0.88191	-0.17333	2	-59.5	0.1626	920.75	4
88.463	0.30721	0.95081	-0.047893	3	-68	2.3439	921.25	4
89.081	0.30721	0.95081	-0.047893	1	-57.5	0.89278	923.25	4
89.125	0.30721	0.95081	-0.047893	3	-62	4.4378	923.25	4
89.463	0.36583	0.95081	-0.059296	1	-58	0.64734	922.75	4
89.835	0.15478	1.0197	-0.11631	1	-57	1.1305	922.25	4
89.948	0.15478	1.0197	-0.11631	1	-57	4.3887	922.25	4
90.644	0.072698	0.96229	0.066138	2	-57.5	1.9696	920.25	4
90.831	0.072698	0.96229	0.066138	2	-57.5	1.8699	920.75	4
91.025	0.072698	0.96229	0.066138	2	-57	1.4051	921.25	4
91.062	0.072698	0.96229	0.066138	2	-57	1.06	921.25	4
93.484	-0.0093803	0.99674	0.077541	1	-53.5	5.0008	920.75	4
93.562	-0.0093803	0.99674	0.077541	2	-62	5.3168	920.75	4
94.019	-0.091458	1.0312	-0.0022806	1	-53	0.41571	921.25	4
96.761	-0.11491	1.0197	-0.16192	3	-59	1.2164	922.75	1
97.291	0.62379	0.85894	-0.070699	1	-58.5	1.5723	925.75	1
97.713	0.62379	0.89339	-0.13912	3	-54	0.32981	923.75	1
97.788	0.62379	0.89339	-0.13912	2	-56.5	5.2892	920.25	1
97.825	0.52999	0.89339	-0.12771	1	-59.5	0.28072	920.25	1
98.213	0.60034	0.82449	-0.093505	1	-60	5.1097	921.25	1
98.576	0.48309	0.91636	-0.16192	1	-59	1.2824	925.25	1
98.657	0.48309	0.91636	-0.16192	3	-55	4.9977	925.25	1
98.808	0.58862	0.89339	-0.047893	3	-54.5	5.9994	923.25	1
99.002	0.70587	0.84746	0.020525	1	-57	1.0523	923.25	1
99.198	0.40101	0.97377	-0.093505	3	-55	0.2393	921.75	1
99.387	0.42446	0.96229	-0.059296	3	-56	5.6604	922.75	1
99.505	0.42446	0.96229	-0.059296	1	-58	0.99709	924.75	1
99.774	0.38928	1.0082	-0.013684	3	-62	3.6923	925.75	1
100.07	0.38928	1.0082	-0.013684	1	-58.5	6.0025	923.75	1
100.36	0.15478	1.0656	-0.10491	1	-58.5	3.7429	920.25	1
101.32	0.28376	1.0542	-0.11631	2	-57.5	0.81915	923.25	1
101.46	0.37756	0.98526	-0.093505	2	-56.5	1.9328	921.75	1
101.71	0.43619	0.88191	-0.33297	1	-61.5	5.5208	924.75	1
101.98	0.58862	0.76708	-0.48121	3	-48.5	2.2979	922.25	1
102.21	0.60034	0.75559	-0.4356	2	-55.5	1.9313	925.75	1
102.3	0.63552	0.70966	-0.37858	3	-51.5	0.056757	925.75	1
102.4	0.60034	0.70966	-0.38998	3	-49.5	1.198	923.75	1
102.51	0.55344	0.72114	-0.42419	3	-49	1.2241	923.75	1
102.71	0.49481	0.76708	-0.38998	3	-47.5	3.5435	920.25	1
102.81	0.58862	0.72114	-0.40139	3	-47.5	0.22703	920.25	1
102.86	0.58862	0.68669	-0.4356	2	-53	0.86517	920.75	1
102.89	0.68242	0.65224	-0.50401	1	-64.5	3.6647	920.75	1
102.96	0.68242	0.65224	-0.50401	3	-48	2.5587	920.75	1
103.46	0.75277	0.49148	-0.4356	1	-60	1.3284	925.25	1
103.56	0.75277	0.49148	-0.4356	1	-60.5	1.3913	925.25	1
103.71	0.63552	0.69818	-0.58384	1	-61	0.18561	923.25	3
103.8	0.63552	0.69818	-0.58384	3	-48.5	0.80227	921.75	3
103.84	0.70587	0.56038	-0.40139	3	-48	0.59365	921.75	3
103.96	0.69414	0.58334	-0.49261	3	-48	0.44946	921.75	3
104.04	0.8583	0.44555	-0.64085	3	-48.5	5.8659	922.75	3
104.21	0.63552	0.42258	-0.60664	3	-51	4.5866	924.75	3
104.22	0.8114	0.53741	-0.57243	3	-50.5	4.559	924.75	3
104.3	0.8114	0.53741	-0.57243	1	-61.5	1.3315	924.75	3
104.56	0.75277	0.46851	-0.48121	3	-46.5	6.0362	922.25	3
104.61	0.75277	0.46851	-0.48121	3	-46.5	6.0178	922.25	3
104.66	0.69414	0.51445	-0.53822	3	-46.5	5.9564	922.25	3
104.78	0.70587	0.52593	-0.53822	1	-62.5	5.4579	925.75	3
104.86	0.83485	0.44555	-0.38998	3	-51.5	3.7598	925.75	3
104.96	0.82312	0.42258	-0.26455	3	-49	4.6357	923.75	3
104.97	0.82312	0.42258	-0.26455	3	-49.5	4.6173	923.75	3
105.05	0.82312	0.42258	-0.26455	3	-50	4.5329	923.75	3
105.96	1.1514	0.055119	-0.25315	3	-59	1.2548	923.25	3
106.46	1.1514	0.055119	-0.25315	3	-57.5	0.8805	922.75	3
106.71	1.1514	0.055119	-0.25315	2	-67.5	5.4456	924.75	3
107.21	1.1514	0.055119	-0.25315	3	-58	6.1298	923.75	3
107.46	1.1514	0.055119	-0.25315	3	-56.5	1.6659	920.25	3
107.71	1.1514	0.055119	-0.25315	3	-57	1.468	920.75	3
108.71	1.1514	0.055119	-0.25315	3	-60	6.2004	923.25	3
109.21	1.0107	0.02067	-0.24174	2	-64	1.3775	922.25	3
109.71	1.0107	0.02067	-0.24174	3	-58.5	5.892	923.75	3
109.96	1.0107	0.02067	-0.24174	3	-57	1.1566	920.75	3
110.46	1.0107	0.02067	-0.24174	2	-63.5	5.2646	921.25	3
110.96	1.0107	0.02067	-0.24174	3	-58.5	5.9488	923.25	3
111.21	1.0107	0.02067	-0.24174	3	-57.5	0.51695	921.75	3
111.46	1.0107	0.02067	-0.24174	3	-59	5.329	924.75	3
112.21	1.128	-0.059712	-0.16192	3	-58.5	5.7049	923.75	3
112.46	1.128	-0.059712	-0.16192	3	-57.5	0.98482	920.75	3
112.96	1.128	-0.059712	-0.16192	3	-57.5	0.70563	921.25	3
113.21	1.128	-0.059712	-0.16192	3	-58.5	5.9074	923.25	3
113.71	1.128	-0.059712	-0.16192	3	-58	0.48627	921.75	3
113.96	1.128	-0.059712	-0.16192	3	-59	5.3091	924.75	3
114.46	1.128	-0.059712	-0.16192	3	-59	5.6711	923.75	3
114.96	1.128	-0.059712	-0.16192	2	-64	5.8721	920.25	3
115.46	1.128	-0.059712	-0.16192	3	-59.5	5.395	924.25	3
116.71	1.0694	-0.025263	-0.17333	2	-64.5	1.1781	922.25	3
117.21	1.0694	-0.025263	-0.17333	2	-65	5.9089	920.25	3
117.71	1.0694	-0.025263	-0.17333	2	-64.5	1.9865	921.25	3
118.46	1.0694	-0.025263	-0.17333	2	-64	4.7415	921.75	3
119.21	1.0694	-0.025263	-0.17333	3	-58.5	6.2602	922.25	3
119.96	1.128	-0.059712	-0.13912	2	-64	5.0621	921.25	3
120.71	1.128	-0.059712	-0.13912	2	-65.5	0.27612	923.25	3
121.46	1.128	-0.059712	-0.13912	2	-64.5	1.0692	922.25	3
122.21	1.128	-0.059712	-0.13912	2	-65	5.8736	920.25	3
123.46	1.2687	-0.12861	-0.093505	3	-59.5	5.9457	922.75	3
123.96	1.2687	-0.12861	-0.093505	3	-58.5	6.1773	922.25	3
124.46	1.2687	-0.12861	-0.093505	2	-65	5.8705	920.25	3
124.96	1.2687	-0.12861	-0.093505	3	-58	0.56604	921.25	3
125.71	1.2687	-0.12861	-0.093505	2	-65.5	0.14573	923.25	3
126.21	1.2687	-0.12861	-0.093505	2	-65	1.0017	922.25	3
126.96	1.2687	-0.12861	-0.093505	3	-57.5	1.1075	920.25	3
127.96	1.0811	-0.036746	-0.15052	3	-59	5.6159	923.25	3
128.46	1.0811	-0.036746	-0.15052	3	-59	5.8399	922.75	3
129.46	1.0811	-0.036746	-0.15052	2	-64.5	5.4257	920.75	3
129.96	1.0811	-0.036746	-0.15052	2	-67	5.4886	924.25	3
131.71	1.128	-0.059712	-0.13912	3	-59.5	5.5085	923.75	3
131.96	1.128	-0.059712	-0.13912	3	-58	0.72557	920.75	3
132.46	1.128	-0.059712	-0.13912	2	-67.5	2.2856	924.25	3
133.21	1.128	-0.059712	-0.13912	3	-58.5	0.081301	921.75	3
133.71	1.128	-0.059712	-0.13912	3	-58.5	6.119	922.25	3
134.21	1.128	-0.059712	-0.13912	3	-57.5	0.98942	920.25	3
134.46	1.128	-0.059712	-0.13912	2	-64	5.3091	920.75	3
136.21	1.1163	-0.059712	-0.13912	3	-58.5	6.1467	922.25	3
136.71	1.1163	-0.059712	-0.13912	2	-65	5.6957	920.25	3
137.21	1.1163	-0.059712	-0.13912	2	-64	4.855	921.25	3
138.46	1.0928	-0.036746	-0.16192	3	-58.5	6.1298	922.25	3
139.21	1.0928	-0.036746	-0.16192	2	-64.5	5.6481	920.25	3
139.71	1.0928	-0.036746	-0.16192	2	-64.5	4.832	921.25	3
140.46	1.0928	-0.036746	-0.16192	3	-58.5	0.16567	921.75	3
140.96	1.0928	-0.036746	-0.16192	3	-59	6.1098	922.25	3
141.71	1.0928	-0.036746	-0.16192	3	-57	0.86823	920.25	3
142.71	1.0811	-0.048229	-0.16192	2	-65.5	0.03835	923.25	3
143.21	1.0811	-0.048229	-0.16192	2	-68	1.7871	924.75	3
143.96	1.0811	-0.048229	-0.16192	3	-57.5	0.86517	920.25	3
144.46	1.0811	-0.048229	-0.16192	3	-58.5	0.35588	921.25	3
145.21	1.0811	-0.048229	-0.16192	2	-65	4.513	921.75	3
145.96	1.0811	-0.048229	-0.16192	3	-59	5.8797	922.25	3
146.96	1.0811	-0.025263	-0.15052	3	-58	0.20555	921.25	3
147.46	1.0811	-0.025263	-0.15052	3	-59.5	5.5852	923.25	3
148.21	1.0811	-0.025263	-0.15052	2	-66	4.4102	922.25	3
148.96	1.0811	-0.025263	-0.15052	2	-66.5	5.4073	920.75	3
149.96	1.0811	-0.025263	-0.15052	3	-59.5	5.4886	923.25	3
150.46	1.0811	-0.025263	-0.15052	3	-60.5	4.7968	924.75	3
151.21	1.0811	-0.025263	-0.15052	3	-57.5	0.93113	920.25	3
151.46	1.0811	-0.025263	-0.15052	3	-58	0.73017	920.75	3
152.96	1.128	-0.082679	-0.13912	3	-61	4.9149	924.75	3
153.71	1.128	-0.082679	-0.13912	2	-66.5	5.6865	920.25	3
154.71	1.128	-0.082679	-0.13912	3	-59.5	5.4242	923.25	3
155.46	1.128	-0.082679	-0.13912	3	-59	6.0914	922.25	3
156.21	1.128	-0.082679	-0.13912	2	-66.5	5.9917	920.25	3
157.21	1.128	-0.082679	-0.13912	2	-66.5	0.12118	923.25	3
157.96	1.0342	-0.0022966	-0.17333	2	-66	0.97101	922.25	3
158.71	1.0342	-0.0022966	-0.17333	3	-57.5	0.49241	920.75	3
159.21	1.0342	-0.0022966	-0.17333	2	-67.5	5.5975	924.25	3
160.21	1.0342	-0.0022966	-0.17333	2	-68	5.2815	924.75	3
161.21	1.0342	-0.0022966	-0.17333	3	-57.5	0.84216	920.25	3
162.21	1.1983	-0.082679	-0.10491	2	-65	1.3407	921.75	3
163.21	1.1983	-0.082679	-0.10491	2	-67.5	5.9028	923.75	3
163.71	1.1983	-0.082679	-0.10491	2	-65.5	5.4257	920.75	3
164.71	1.1983	-0.082679	-0.10491	2	-65	4.516	921.75	3
166.21	1.2804	-0.12861	-0.070699	3	-58	0.48627	920.75	3
166.71	1.2804	-0.12861	-0.070699	2	-69.5	1.557	925.25	3
168.46	1.2804	-0.12861	-0.070699	2	-66.5	5.6328	920.25	3
170.46	1.257	-0.14009	-0.093505	2	-67.5	6.0439	923.75	3
171.71	1.257	-0.14009	-0.093505	3	-59.5	5.4027	923.25	3
172.21	1.257	-0.14009	-0.093505	3	-59	5.6052	922.75	3
173.46	1.1983	-0.11713	-0.10491	3	-58	0.51542	920.75	3
174.21	1.1983	-0.11713	-0.10491	2	-69	1.6368	925.25	3
174.96	1.1983	-0.11713	-0.10491	3	-58.5	6.0301	922.25	3
175.71	1.1983	-0.11713	-0.10491	3	-57.5	0.74091	920.25	3
175.96	1.1983	-0.11713	-0.10491	3	-58	0.13806	921.25	3
176.71	1.1983	-0.11713	-0.10491	3	-59	5.3797	923.25	3
177.96	1.1397	-0.082679	-0.13912	3	-57.5	0.90812	920.25	3
178.46	1.1397	-0.082679	-0.13912	2	-65	5.0514	921.25	3
179.46	1.1397	-0.082679	-0.13912	2	-65	1.3514	921.75	3
180.46	1.1397	-0.082679	-0.13912	3	-59.5	5.1772	923.75	3
180.71	1.1397	-0.082679	-0.13912	3	-57.5	0.43872	920.75	3
181.46	1.1397	-0.082679	-0.13912	3	-59.5	5.4579	923.25	3
182.96	1.1397	-0.082679	-0.12771	2	-66.5	5.7938	920.25	3
183.71	1.1397	-0.082679	-0.12771	2	-69	4.5759	925.25	3
184.71	1.1397	-0.082679	-0.12771	3	-58.5	5.9472	922.25	3
185.46	1.1397	-0.082679	-0.12771	2	-66	5.7202	920.25	3
185.96	1.1397	-0.082679	-0.12771	2	-67.5	5.3689	924.25	3
187.21	1.1397	-0.082679	-0.12771	3	-58.5	5.9564	922.25	3
188.46	1.128	-0.071196	-0.13912	3	-60	4.944	924.25	3
188.96	1.128	-0.071196	-0.13912	3	-58.5	6.1543	921.75	3
189.71	1.128	-0.071196	-0.13912	3	-58.5	5.9564	922.25	3
190.46	1.128	-0.071196	-0.13912	3	-57.5	0.49701	920.75	3
190.71	1.128	-0.071196	-0.13912	3	-58	0.17334	921.25	3
191.46	1.128	-0.071196	-0.13912	3	-59	5.3812	923.25	3
192.71	1.2804	-0.12861	-0.070699	3	-57.5	0.76085	920.25	3
192.96	1.2804	-0.12861	-0.070699	2	-65	5.2662	920.75	3
193.71	1.2804	-0.12861	-0.070699	2	-65	1.2747	921.75	3
194.46	1.2804	-0.12861	-0.070699	2	-65.5	0.92346	922.25	3
196.21	1.3742	-0.15158	-0.047893	2	-64.5	1.3821	921.75	3
196.96	1.3742	-0.15158	-0.047893	3	-58	5.8491	922.25	3
197.71	1.3742	-0.15158	-0.047893	3	-57	0.7133	920.25	3
197.79	1.3742	-0.15158	-0.047893	3	-57.5	0.46019	920.75	3
198.46	1.3742	-0.15158	-0.047893	2	-69	1.468	925.25	3
199.96	1.1397	-0.048229	-0.12771	2	-65.5	5.6604	920.25	3
200.96	1.1397	-0.048229	-0.12771	2	-69	4.5283	925.25	3
201.46	1.1397	-0.048229	-0.12771	3	-59.5	5.6389	922.75	3
202.21	1.1397	-0.048229	-0.12771	2	-66.5	5.7923	923.75	3
202.71	1.1397	-0.048229	-0.12771	3	-58	0.29606	921.25	3
203.96	1.1397	-0.048229	-0.12771	2	-68.5	4.8535	924.75	3
204.96	1.1397	-0.048229	-0.12771	2	-66	2.5173	920.25	3
205.96	1.1397	-0.048229	-0.12771	3	-58	6.1482	921.75	3
206.71	1.1397	-0.048229	-0.12771	3	-58	5.9166	922.25	3
207.21	1.1397	-0.048229	-0.12771	3	-57.5	0.77619	920.25	3
208.46	1.2101	-0.10565	-0.093505	2	-65	1.2977	921.75	3
209.21	1.2101	-0.10565	-0.093505	3	-58.5	5.958	922.25	3
209.71	1.2101	-0.10565	-0.093505	3	-57	0.74091	920.25	3
209.96	1.2101	-0.10565	-0.093505	3	-58	0.15953	921.25	3
210.96	1.2101	-0.10565	-0.093505	2	-65	4.5406	921.75	3
211.71	1.2101	-0.10565	-0.093505	3	-58.5	5.8491	922.25	3
213.21	1.0459	-0.01378	-0.20754	2	-66	0.041417	923.25	3
213.96	1.0459	-0.01378	-0.20754	2	-65	0.87284	922.25	3
216.21	1.2804	-0.14009	-0.082102	3	-60	4.7354	924.75	3
216.71	1.2804	-0.14009	-0.082102	3	-59.5	5.122	923.75	3
217.21	1.2804	-0.14009	-0.082102	3	-57.5	0.44332	920.75	3
218.46	1.2335	-0.10565	-0.093505	3	-59	5.6021	922.75	3
218.96	1.2335	-0.10565	-0.093505	3	-58.5	5.8751	922.25	3
219.46	1.2335	-0.10565	-0.093505	2	-65.5	5.7463	920.25	3
220.46	1.2335	-0.10565	-0.093505	3	-59.5	5.3766	923.25	3
221.21	1.2335	-0.10565	-0.093505	3	-58.5	5.9426	922.25	3
221.71	1.2335	-0.10565	-0.093505	3	-59.5	5.1235	923.75	3
221.96	1.2335	-0.10565	-0.093505	2	-65	2.1077	920.75	3
222.96	1.2335	-0.10565	-0.093505	2	-66.5	0.010738	923.25	3
224.46	1.1397	-0.071196	-0.13912	3	-58.5	0.82682	920.25	3
228.21	1.1866	0.28478	0.020525	3	-50	4.9164	922.75	3
228.46	0.96383	0.36516	-0.25315	3	-50	4.0896	924.75	3
228.55	0.8583	0.46851	-0.33297	3	-47.5	5.8	922.25	3
228.66	0.8114	0.43406	-0.447	2	-59.5	6.0792	922.25	3
228.74	0.74105	0.53741	-0.50401	3	-52.5	4.3995	925.75	3
228.96	0.68242	0.57186	-0.53822	3	-51	5.734	923.75	3
229.03	0.68242	0.57186	-0.53822	1	-68	0.23777	923.75	3
229.21	0.7176	0.61779	-0.40139	1	-65.5	6.0316	920.25	1
229.46	0.7176	0.61779	-0.40139	3	-49	1.1045	920.75	1
229.74	0.65897	0.57186	-0.48121	3	-50.5	5.1434	924.25	1
230.21	0.62379	0.61779	-0.59524	3	-50.5	5.7064	923.25	1
230.22	0.55344	0.64076	-0.56103	3	-49.5	5.731	923.25	1
230.31	0.55344	0.64076	-0.56103	3	-48.5	0.52769	921.75	1
230.46	0.60034	0.62928	-0.58384	3	-48.5	0.4648	921.75	1
230.61	0.54171	0.62928	-0.60664	3	-49.5	6.1497	922.75	1
230.71	0.51826	0.66373	-0.65225	3	-51	6.0009	922.75	1
230.8	0.51826	0.66373	-0.65225	3	-51	5.9779	922.75	1
230.96	0.52999	0.70966	-0.61804	3	-52.5	4.7814	924.75	1
231.14	0.50654	0.66373	-0.66366	3	-50	0.013806	922.25	1
231.21	0.62379	0.65224	-0.61804	3	-53	4.3182	925.75	1
231.29	0.62379	0.65224	-0.61804	3	-53	4.381	925.75	1
231.59	0.51826	0.64076	-0.62945	3	-51	5.3106	923.75	1
231.78	0.42446	0.72114	-0.8233	2	-56.5	6.0408	920.75	1
231.94	0.40101	0.80152	-0.59524	2	-60.5	0.64427	920.75	1
232.46	0.69414	0.81301	-0.28736	3	-54.5	5.6282	925.25	1
232.72	0.36583	1.0312	-0.11631	3	-53	0.42338	923.25	1
232.91	0.28376	0.98526	-0.19613	3	-53.5	0.62893	923.25	1
233.41	0.23685	0.92784	-0.35577	3	-53	1.0216	922.75	1
233.49	0.40101	0.87042	-0.31016	2	-59.5	0.39117	924.75	1
233.96	0.2134	0.98526	-0.34437	3	-55.5	0.073631	923.75	1
234.08	0.2134	0.98526	-0.34437	1	-65	0.29146	923.75	1
234.2	0.2134	0.98526	-0.34437	3	-54	5.033	920.25	1
234.39	0.10787	1.0656	-0.27595	1	-60.5	0.57524	920.75	1
234.97	0.23685	0.88191	-0.20754	2	-65	6.1835	925.25	1
235.16	0.23685	0.88191	-0.20754	3	-56.5	0.71023	923.25	1
235.35	0.36583	0.91636	-0.070699	1	-62.5	2.0279	923.25	1
235.47	0.36583	0.91636	-0.070699	3	-56	4.786	921.75	1
235.66	0.24858	0.99674	0.031928	3	-58	0.78847	922.75	1
236	0.31893	0.97377	0.10035	3	-57.5	0.35435	922.25	1
236.2	0.31893	0.97377	0.10035	3	-58.5	6.251	922.25	1
236.54	0.23685	0.84746	0.11175	3	-57	5.9043	920.25	1
236.79	0.23685	0.84746	0.11175	3	-57	5.349	920.75	1
237.07	0.36583	0.97377	-0.070699	3	-54	5.349	921.25	1
237.65	0.48309	0.93932	-0.10491	3	-57	5.0177	923.25	1
237.92	0.28376	0.88191	-0.19613	3	-56.5	0.59518	921.75	1
239.21	0.42446	0.93932	0.066138	3	-65.5	5.0407	920.75	1
239.67	0.049247	0.92784	0.020525	2	-59	5.6052	924.25	1
240.06	0.049247	0.92784	0.020525	2	-64.5	0.23163	923.25	1
248.91	0.060972	0.97377	-0.21894	2	-60.5	5.2861	921.75	4
249.91	0.40101	0.91636	0.088944	2	-61	0.73631	922.25	4
250.45	0.30721	1.0197	-0.10491	1	-58	6.0562	920.25	4
250.72	0.28376	0.91636	0.066138	2	-57	6.2433	920.75	4
250.84	0.28376	0.91636	0.066138	2	-57	6.2694	920.75	4
251.26	0.20168	1.0886	-0.013684	2	-58.5	6.231	924.25	4
251.42	0.1196	1.0312	-0.18473	2	-58	0.17027	924.25	4
251.72	0.1665	0.97377	-0.15052	1	-50	2.304	923.25	4
251.84	0.15478	1.0656	-0.10491	1	-50.5	6.0991	923.25	4
251.99	0.24858	1.0312	-0.10491	1	-50.5	3.68	923.25	4
252.14	0.2603	1.0082	-0.12771	1	-48.5	0.5415	921.75	4
252.3	0.15478	1.0082	-0.11631	1	-49.5	1.6429	922.75	4
253.15	0.1665	1.0197	-0.12771	1	-51.5	3.9009	923.75	4
253.46	0.36583	0.97377	-0.025087	1	-49	2.0295	920.25	4
253.88	0.2603	1.0656	-0.082102	1	-49.5	2.8685	921.25	4
253.92	0.2603	1.0656	-0.082102	1	-49.5	2.9422	921.25	4
254.31	0.22513	0.99674	-0.12771	1	-53	0.38043	925.25	4
254.89	0.18995	1.1116	-0.10491	1	-52.5	0.71023	921.75	4
255.2	0.24858	0.95081	-0.093505	1	-51.5	4.0344	922.75	4
263.25	0.37756	0.98526	-0.082102	1	-65.5	0.78386	920.75	4
264.65	0.55344	0.91636	-0.0022806	1	-64	1.5693	924.75	4
264.69	0.55344	0.91636	-0.0022806	1	-60	0.90812	925.75	4
265.15	0.48309	0.93932	-0.16192	2	-57.5	4.7584	920.25	4
265.34	0.48309	0.93932	-0.16192	1	-60	5.2247	920.75	4
266.04	0.33066	0.97377	-0.10491	2	-57.5	0.39423	923.25	4
268.57	0.2603	1.0427	-0.070699	1	-58	6.0377	923.25	4
268.84	0.44791	1.0771	-0.047893	2	-58.5	5.3214	921.75	4
269	0.44791	1.0771	-0.047893	1	-56	1.1244	922.75	4
269.23	0.35411	0.98526	-0.070699	1	-58	5.9334	924.75	4
269.39	0.35411	0.98526	-0.070699	1	-55	1.7518	922.25	4
269.66	0.31893	0.92784	-0.082102	2	-64	5.2278	925.75	4
270.75	0.63552	0.98526	0.066138	1	-61.5	0.69029	924.25	4
279.35	0.38928	0.85894	0.11175	2	-60	5.0913	922.75	4
284.37	-0.10318	0.91636	0.031928	2	-60.5	0.39577	925.25	1
284.75	0.0023451	1.0656	0.13456	2	-52.5	4.1003	921.75	1
285.41	0.78795	0.73263	0.020525	3	-49	3.5328	922.25	1
285.49	0.78795	0.73263	0.020525	3	-49	0.37583	922.25	1
285.64	0.63552	0.84746	-0.070699	3	-49	3.5788	922.25	1
285.76	0.64724	0.81301	-0.047893	2	-58	1.2548	925.75	1
286.04	0.51826	0.87042	-0.070699	3	-51	2.6553	923.75	1
286.15	0.52999	0.89339	0.0091224	2	-56.5	0.3114	923.75	1
286.27	0.52999	0.89339	0.0091224	3	-50.5	2.6001	923.75	1
286.7	0.43619	0.92784	0.12315	3	-53.5	0.79614	920.75	1
286.81	0.43619	0.92784	0.12315	1	-67	0.34821	920.75	1
287.09	0.43619	0.91636	0.077541	3	-54	0.37122	921.25	1
287.59	0.42446	0.96229	0.054735	3	-55.5	0.58445	925.25	1
287.71	0.42446	0.96229	0.054735	3	-54	1.6153	923.25	1
288.14	0.31893	0.99674	0.066138	3	-54.5	5.461	921.75	1
288.21	0.34238	0.98526	0.020525	3	-55.5	1.5186	922.75	1
288.38	0.34238	0.98526	0.020525	3	-54.5	1.3867	922.75	1
289.27	0.60034	0.83597	-0.013684	3	-50.5	4.1847	920.25	3
289.31	0.58862	0.77856	-0.0022806	2	-62	0.43412	920.25	3
289.46	0.58862	0.77856	-0.0022806	3	-49.5	3.7966	920.75	3
289.7	0.65897	0.70966	-0.059296	2	-58	0.84676	921.25	3
289.82	0.65897	0.70966	-0.059296	3	-49.5	6.2556	921.25	3
289.86	0.74105	0.58334	-0.17333	1	-64.5	4.9241	921.25	3
289.89	0.74105	0.58334	-0.17333	1	-61	1.9083	924.25	3
289.93	0.99901	0.53741	-0.4584	1	-64.5	0.48474	925.25	3
289.97	0.91693	0.42258	-0.24174	3	-50	5.5162	923.25	3
290.01	0.88175	0.43406	-0.37858	2	-51	0.032214	921.75	3
290.05	0.88175	0.43406	-0.37858	3	-47.5	0.17334	921.75	3
290.09	0.83485	0.5489	-0.36718	3	-47.5	0.11505	921.75	3
290.13	0.84658	0.56038	-0.20754	3	-48	6.1589	921.75	3
290.17	0.8583	0.49148	-0.33297	1	-64.5	5.5193	922.75	3
290.21	0.8583	0.49148	-0.33297	3	-47	5.148	922.75	3
290.25	0.77622	0.49148	-0.48121	3	-50	3.8119	924.75	3
290.32	0.8114	0.36516	-0.29876	2	-59.5	6.162	924.75	3
290.36	0.8114	0.36516	-0.29876	3	-50	5.2984	922.25	3
290.4	0.9052	0.23885	-0.10491	3	-53	5.4732	922.25	3
290.44	0.9052	0.23885	-0.10491	2	-67	1.0201	925.75	3
290.48	1.0107	0.22737	-0.093505	2	-65.5	0.66728	921.25	3
385.47	0.92865	0.39961	-0.27595	1	-62	4.3995	924.25	3
385.72	0.92865	0.52593	-0.34437	1	-63	5.0345	925.25	3
385.97	0.92865	0.52593	-0.34437	1	-60	0.83449	923.25	3
386.11	0.92865	0.52593	-0.34437	3	-53	0.19021	921.75	3
386.42	0.67069	0.73263	-0.28736	1	-64.5	1.129	922.75	3
386.97	0.7176	0.56038	-0.42419	2	-68	6.1068	925.75	1
387.47	0.62379	0.76708	-0.56103	2	-58.5	0.78847	920.75	1
388.22	0.57689	0.67521	-0.57243	3	-52	0.30986	923.25	1
388.3	0.57689	0.67521	-0.57243	3	-52	0.158	923.25	1
388.56	0.48309	0.80152	-0.62945	2	-59.5	5.3643	923.25	1
388.72	0.42446	0.96229	-0.4698	1	-65.5	0.48934	922.75	1
389.05	0.42446	0.96229	-0.4698	1	-65	6.2157	924.75	1
389.27	0.36583	0.97377	-0.35577	3	-51.5	0.8575	922.25	1
389.34	0.36583	0.97377	-0.35577	1	-58.5	0.21629	922.25	1
389.79	0.42446	0.95081	-0.093505	1	-58	5.9626	923.75	1
389.99	0.28376	0.99674	-0.093505	1	-58.5	6.2157	920.25	1
390.23	0.27203	0.99674	-0.16192	3	-52	0.77619	920.75	1
390.43	0.15478	1.0197	-0.27595	3	-53.5	0.31907	921.25	1
390.47	0.15478	1.0197	-0.27595	1	-57.5	5.78	921.25	1
390.7	0.13132	0.98526	-0.24174	3	-56.5	4.5789	924.25	1
391.72	0.049247	0.90487	-0.33297	3	-60	5.257	921.75	1
392.27	0.30721	1.0312	-0.013684	3	-64.5	1.4757	922.25	1
393.09	0.060972	1.0082	-0.047893	1	-57.5	0.3206	920.25	4
394.78	0.060972	1.0082	-0.047893	2	-57.5	0.33287	922.75	4
396.23	0.55344	0.93932	-0.070699	3	-60	6.1574	920.75	4
396.43	0.55344	0.93932	-0.070699	3	-61.5	5.8705	921.25	4
397.18	0.34238	0.96229	-0.16192	2	-58	0.76852	925.25	4
397.73	0.38928	0.99674	-0.025087	2	-62	0.14266	921.75	4
398.83	0.29548	1.0771	-0.013684	1	-57	1.3453	925.75	4
403.99	0.43619	0.93932	-0.082102	1	-59.5	0.38503	922.25	2
405.33	0.41273	0.79004	-0.082102	1	-58	4.5559	921.75	2
405.41	0.49481	0.69818	0.16876	2	-58	1.1674	924.75	2
405.84	0.63552	0.81301	0.031928	1	-60.5	2.2197	925.75	2
406.9	0.84658	0.68669	-0.025087	1	-58	1.8346	925.25	2
406.94	0.84658	0.68669	-0.025087	1	-57.5	0.29452	923.25	2
406.97	0.84658	0.68669	-0.025087	2	-58	1.0692	923.25	2
407.64	0.98728	0.69818	0.066138	2	-58.5	0.18561	920.25	2
407.68	0.98728	0.69818	0.066138	2	-58.5	5.9779	920.75	2
407.72	0.98728	0.69818	0.066138	1	-57	5.0437	921.25	2
407.76	0.98728	0.69818	0.066138	2	-59.5	6.0347	924.25	2
407.8	0.98728	0.69818	0.066138	2	-60.5	2.0356	925.25	2
407.97	0.98728	0.69818	0.066138	2	-59.5	0.5415	923.25	2
408.06	0.98728	0.69818	0.066138	1	-56.5	4.5206	921.75	2
408.47	0.72932	0.76708	-0.013684	2	-60.5	5.5898	924.75	2
408.72	0.72932	0.76708	-0.013684	2	-59	4.5283	922.25	2
408.81	0.72932	0.76708	-0.013684	1	-58	0.94647	925.75	2
408.97	0.72932	0.76708	-0.013684	2	-59.5	0.018408	923.75	2
409.22	0.72932	0.76708	-0.013684	1	-57	5.8613	920.25	2
409.72	0.97555	0.65224	0.10035	1	-56	4.9563	921.25	2
409.8	0.97555	0.65224	0.10035	2	-59	5.2784	921.25	2
409.97	0.97555	0.65224	0.10035	2	-61	5.1266	925.25	2
410.22	0.97555	0.65224	0.10035	2	-59.5	0.54763	923.25	2
410.47	0.97555	0.65224	0.10035	1	-56.5	1.3714	921.75	2
410.54	0.97555	0.65224	0.10035	1	-56.5	1.379	921.75	2
410.97	0.78795	0.73263	0.031928	2	-60	2.3317	924.75	2
411.22	0.78795	0.73263	0.031928	1	-57	0.87744	922.25	2
411.47	0.78795	0.73263	0.031928	2	-60	6.185	923.75	2
411.72	0.78795	0.73263	0.031928	2	-59	6.0485	920.25	2
412.22	0.77622	0.73263	-0.0022806	2	-58.5	5.3367	921.25	2
412.3	0.77622	0.73263	-0.0022806	1	-57.5	5.438	924.25	2
412.47	0.77622	0.73263	-0.0022806	1	-57.5	1.4266	925.25	2
412.72	0.77622	0.73263	-0.0022806	2	-59	0.45559	923.25	2
412.97	0.77622	0.73263	-0.0022806	2	-58.5	4.855	921.75	2
413.05	0.77622	0.73263	-0.0022806	1	-56	1.3913	921.75	2
413.47	0.82312	0.72114	0.043332	1	-57.5	4.8627	924.75	2
413.55	0.82312	0.72114	0.043332	2	-58.5	4.3995	922.25	2
413.72	0.82312	0.72114	0.043332	2	-61	1.5064	925.75	2
413.97	0.82312	0.72114	0.043332	2	-59.5	0.003068	923.75	2
414.22	0.82312	0.72114	0.043332	2	-59.5	6.1528	920.25	2
414.47	0.82312	0.72114	0.043332	1	-56.5	5.487	920.75	2
414.72	0.8583	0.64076	0.077541	1	-57.5	5.4932	924.25	2
414.97	0.8583	0.64076	0.077541	2	-61	5.4993	925.25	2
415.22	0.8583	0.64076	0.077541	2	-59.5	4.151	923.25	2
415.3	0.8583	0.64076	0.077541	1	-56.5	4.7032	921.75	2
415.47	0.8583	0.64076	0.077541	2	-59	5.1388	921.75	2
415.72	0.8583	0.64076	0.077541	2	-59	4.1924	922.75	2
415.97	0.8583	0.64076	0.077541	1	-56.5	0.91272	922.25	2
416.22	0.77622	0.73263	0.0091224	1	-57.5	5.7033	923.75	2
416.47	0.77622	0.73263	0.0091224	2	-59.5	0.003068	923.75	2
416.72	0.77622	0.73263	0.0091224	2	-59	5.6834	920.75	2
417.47	0.96383	0.65224	0.12315	2	-60.5	1.9512	925.25	2
417.97	0.94038	0.66373	0.088944	2	-58.5	4.8643	921.75	2
418.04	0.94038	0.66373	0.088944	2	-59.5	0.84216	922.75	2
418.72	1.0107	0.62928	0.12315	2	-59	6.1973	923.75	2
418.97	1.0107	0.62928	0.12315	2	-59	6.0285	920.25	2
419.22	1.0107	0.62928	0.12315	2	-58.5	5.6128	920.75	2
419.32	1.0107	0.62928	0.12315	2	-58.5	5.5975	920.75	2
419.72	0.8114	0.72114	0.043332	2	-59	5.78	924.25	2
419.97	0.8114	0.72114	0.043332	2	-60	1.827	925.25	2
419.97	0.8114	0.72114	0.043332	2	-58.5	0.34054	923.25	2
420.22	0.8114	0.72114	0.043332	1	-56.5	1.3898	921.75	2
420.72	0.8114	0.72114	0.043332	2	-59.5	2.2181	924.75	2
420.85	0.8114	0.72114	0.043332	1	-57	0.91272	922.25	2
420.97	0.8114	0.72114	0.043332	2	-58	4.3565	922.25	2
421.22	0.8114	0.72114	0.043332	1	-58	0.9434	925.75	2
421.32	0.8114	0.72114	0.043332	2	-59	0.024544	923.75	2
421.47	0.8114	0.72114	0.043332	2	-59	6.1651	920.25	2
421.72	0.8114	0.72114	0.043332	2	-58.5	5.6635	920.75	2
422.22	0.82312	0.70966	0.054735	2	-59.5	5.8445	924.25	2
422.47	0.82312	0.70966	0.054735	2	-60.5	1.8853	925.25	2
422.72	0.82312	0.70966	0.054735	1	-56	4.5038	921.75	2
422.97	0.72932	0.76708	-0.013684	2	-58.5	3.9485	922.75	2
423.07	0.72932	0.76708	-0.013684	2	-60	5.3919	924.75	2
423.22	0.72932	0.76708	-0.013684	1	-57	0.89278	922.25	2
423.47	0.72932	0.76708	-0.013684	2	-60.5	1.5846	925.75	2
423.72	0.72932	0.76708	-0.013684	2	-59.5	0.003068	923.75	2
424.22	1.0107	0.65224	0.13456	2	-58.5	5.6128	920.75	2
424.47	1.0107	0.65224	0.13456	2	-58.5	5.1664	921.25	2
424.72	1.0107	0.65224	0.13456	1	-57.5	1.2747	925.25	2
424.97	1.0107	0.65224	0.13456	2	-59.5	0.32674	923.25	2
425.05	1.0107	0.65224	0.13456	1	-56	4.4271	921.75	2
425.22	1.0107	0.65224	0.13456	1	-56.5	1.3054	921.75	2
425.47	0.75277	0.74411	-0.0022806	2	-60	2.3516	924.75	2
425.72	0.75277	0.74411	-0.0022806	1	-57	0.90045	922.25	2
425.97	0.75277	0.74411	-0.0022806	1	-58.5	0.90812	925.75	2
426.72	1.0225	0.62928	0.12315	1	-56.5	5.3919	920.75	2
426.83	1.0225	0.62928	0.12315	2	-59	5.2079	921.25	2
426.97	1.0225	0.62928	0.12315	1	-57.5	5.3229	924.25	2
427.22	1.0225	0.62928	0.12315	1	-57.5	1.3898	925.25	2
427.47	1.0225	0.62928	0.12315	2	-59.5	0.56297	923.25	2
427.57	1.0225	0.62928	0.12315	1	-56	4.5636	921.75	2
427.97	0.75277	0.75559	0.020525	2	-60.5	5.4533	924.75	2
428.22	0.75277	0.75559	0.020525	1	-57	0.86977	922.25	2
428.31	0.75277	0.75559	0.020525	1	-58	0.88511	925.75	2
428.47	0.75277	0.75559	0.020525	2	-60	6.228	923.75	2
428.72	0.75277	0.75559	0.020525	1	-57	5.8828	920.25	2
428.97	0.75277	0.75559	0.020525	2	-59	5.7095	920.75	2
429.47	0.75277	0.75559	0.0091224	2	-61.5	2.0218	925.25	2
430.22	0.68242	0.76708	-0.013684	2	-60	4.0344	922.75	2
430.72	0.70587	0.75559	-0.025087	2	-59.5	4.4424	922.25	2
430.97	0.70587	0.75559	-0.025087	1	-58	0.71484	925.75	2
431.22	0.70587	0.75559	-0.025087	1	-56.5	5.7156	920.25	2
431.47	0.79967	0.70966	0.043332	2	-58	5.7984	920.75	2
431.72	0.79967	0.70966	0.043332	2	-58	5.3521	921.25	2
431.82	0.79967	0.70966	0.043332	2	-59.5	5.9472	924.25	2
432.47	0.8114	0.72114	0.043332	2	-57.5	5.0069	921.75	2
432.54	0.8114	0.72114	0.043332	2	-58	5.0422	921.75	2
432.97	0.78795	0.73263	0.0091224	2	-59.5	5.6159	924.75	2
433.07	0.78795	0.73263	0.0091224	2	-58	4.4961	922.25	2
433.22	0.78795	0.73263	0.0091224	2	-61.5	1.5355	925.75	2
433.47	0.78795	0.73263	0.0091224	2	-60	6.2234	923.75	2
433.97	1.0107	0.62928	0.12315	2	-60	5.5852	920.75	2
434.22	1.0107	0.62928	0.12315	2	-61.5	5.9703	924.25	2
434.47	1.0107	0.62928	0.12315	1	-57	1.2333	925.25	2
434.97	0.88175	0.68669	0.077541	2	-60	4.8504	921.75	2
435.07	0.88175	0.68669	0.077541	2	-60.5	0.83449	922.75	2
435.22	0.88175	0.68669	0.077541	2	-61.5	5.3797	924.75	2
435.72	0.72932	0.76708	-0.0022806	2	-62	1.4327	925.75	2
435.97	0.72932	0.76708	-0.0022806	1	-56.5	5.7417	920.25	2
436.22	0.72932	0.76708	-0.0022806	1	-56	5.78	920.25	2
436.47	0.98728	0.62928	0.10035	1	-56	4.8397	921.25	2
436.97	1.0342	0.62928	0.14596	2	-60.5	4.9824	925.25	2
437.22	1.0342	0.62928	0.14596	2	-59	0.33594	923.25	2
437.47	1.0342	0.62928	0.14596	2	-58	4.7308	921.75	2
437.72	0.83485	0.70966	0.043332	2	-60.5	5.3244	924.75	2
437.97	0.83485	0.70966	0.043332	2	-58.5	1.2318	922.25	2
438.22	0.83485	0.70966	0.043332	2	-61.5	1.5539	925.75	2
438.47	0.83485	0.72114	0.054735	2	-59	5.9718	920.25	2
438.72	0.83485	0.72114	0.054735	1	-55.5	5.2094	920.75	2
438.97	0.83485	0.72114	0.054735	2	-58	5.0652	921.25	2
439.22	0.88175	0.67521	0.077541	2	-60.5	1.8577	925.25	2
439.97	0.72932	0.76708	-0.0022806	2	-59	0.8575	922.75	2
440.22	0.72932	0.76708	-0.0022806	2	-61	5.4533	924.75	2
440.72	1.0107	0.64076	0.12315	2	-60.5	6.1681	923.75	2
440.97	1.0107	0.64076	0.12315	2	-59.5	5.8537	920.25	2
441.47	0.99901	0.64076	0.10035	1	-56	1.6429	921.25	2
441.55	0.99901	0.64076	0.10035	2	-59.5	5.6742	924.25	2
441.72	0.99901	0.64076	0.10035	1	-58	4.516	925.25	2
441.97	0.99901	0.64076	0.10035	2	-58.5	0.41571	923.25	2
442.22	0.99901	0.64076	0.10035	2	-57.5	4.8228	921.75	2
442.47	0.78795	0.73263	0.043332	2	-59.5	2.1644	924.75	2
442.72	0.78795	0.73263	0.043332	2	-58	4.2737	922.25	2
442.97	0.78795	0.73263	0.043332	2	-60.5	1.4067	925.75	2
443.47	0.77622	0.73263	0.020525	1	-57	5.7586	920.25	2
443.56	0.77622	0.73263	0.020525	2	-58.5	5.6251	920.75	2
443.72	0.77622	0.73263	0.020525	2	-58	5.26	921.25	2
443.97	0.77622	0.73263	0.020525	2	-59.5	5.8322	924.25	2
444.22	0.77622	0.73263	0.020525	1	-58.5	4.4746	925.25	2
444.47	0.87003	0.68669	0.077541	2	-58.5	4.6802	921.75	2
444.74	0.87003	0.68669	0.077541	1	-57.5	0.32981	922.75	2
444.97	0.87003	0.68669	0.077541	1	-57.5	1.7211	924.75	2
445.22	0.87003	0.68669	0.077541	1	-57	0.84983	922.25	2
445.3	0.87003	0.68669	0.077541	2	-62	1.3683	925.75	2
445.72	0.87003	0.68669	0.077541	1	-57.5	5.7601	923.75	2
446.22	0.78795	0.72114	0.020525	2	-59	5.0851	921.25	2
446.47	0.78795	0.72114	0.020525	2	-60	2.5571	924.25	2
446.57	0.78795	0.72114	0.020525	1	-58	1.3208	925.25	2
446.97	0.75277	0.75559	0.0091224	2	-58.5	4.6403	921.75	2
447.22	0.75277	0.75559	0.0091224	2	-59	0.60899	922.75	2
447.47	0.75277	0.75559	0.0091224	2	-59.5	2.1154	924.75	2
447.72	0.75277	0.75559	0.0091224	1	-57	0.87744	922.25	2
447.8	0.75277	0.75559	0.0091224	1	-59	0.97408	925.75	2
448.22	0.83485	0.68669	0.043332	1	-56.5	5.7984	920.25	2
448.47	0.83485	0.68669	0.043332	2	-58.5	5.5852	920.75	2
448.72	0.83485	0.68669	0.043332	1	-56.5	1.7043	921.25	2
448.81	0.83485	0.68669	0.043332	1	-56.5	4.855	921.25	2
448.97	0.83485	0.68669	0.043332	2	-60	5.7432	924.25	2
449.22	0.83485	0.68669	0.043332	2	-60.5	1.7994	925.25	2
449.47	0.75277	0.75559	-0.0022806	1	-56.5	1.2977	921.75	2
449.72	0.75277	0.75559	-0.0022806	2	-59	0.77313	922.75	2
449.8	0.75277	0.75559	-0.0022806	1	-57.5	4.8965	924.75	2
449.97	0.75277	0.75559	-0.0022806	2	-59	1.2057	922.25	2
450.22	0.75277	0.75559	-0.0022806	2	-61	1.3898	925.75	2
450.47	0.75277	0.75559	-0.0022806	2	-60	6.0377	923.75	2
450.72	0.75277	0.75559	-0.0022806	1	-56.5	5.7678	920.25	2
450.97	0.7645	0.73263	0.0091224	1	-56.5	4.8458	921.25	2
451.22	0.7645	0.73263	0.0091224	1	-56	4.8719	921.25	2
451.3	0.7645	0.73263	0.0091224	2	-60.5	5.7079	924.25	2
451.47	0.7645	0.73263	0.0091224	2	-60.5	1.8423	925.25	2
451.72	0.7645	0.73263	0.0091224	2	-59	0.35435	923.25	2
451.97	0.7645	0.73263	0.0091224	1	-56.5	1.376	921.75	2
452.06	0.7645	0.73263	0.0091224	2	-58.5	0.72557	922.75	2
452.47	0.75277	0.73263	0.0091224	1	-57	0.87284	922.25	2
452.55	0.75277	0.73263	0.0091224	1	-57	0.86363	922.25	2
452.72	0.75277	0.73263	0.0091224	1	-58.5	0.8805	925.75	2
452.97	0.75277	0.73263	0.0091224	2	-59.5	6.1068	923.75	2
453.37	0.75277	0.73263	0.0091224	1	-57	5.803	920.25	2
453.48	0.75277	0.73263	0.0091224	2	-58.5	5.4257	920.75	2
453.64	0.75277	0.73263	0.0091224	2	-59	5.0897	921.25	2
453.97	0.82312	0.69818	0.054735	2	-61	2.0187	925.25	2
454.22	0.82312	0.69818	0.054735	1	-57	0.087437	923.25	2
454.31	0.82312	0.69818	0.054735	1	-57	1.4527	921.75	2
454.47	0.82312	0.69818	0.054735	1	-57.5	0.46326	922.75	2
454.72	0.82312	0.69818	0.054735	1	-57.5	4.9394	924.75	2
454.97	0.82312	0.69818	0.054735	2	-59	1.2471	922.25	2
455.47	0.78795	0.72114	0.020525	2	-59.5	6.1957	923.75	2
455.57	0.78795	0.72114	0.020525	1	-56.5	5.7724	920.25	2
455.72	0.78795	0.72114	0.020525	2	-58.5	5.5392	920.75	2
455.8	0.78795	0.72114	0.020525	2	-58.5	5.5898	920.75	2
455.97	0.78795	0.72114	0.020525	1	-56	4.9517	921.25	2
456.47	0.77622	0.74411	0.0091224	2	-59.5	0.28225	923.25	2
456.72	0.77622	0.74411	0.0091224	2	-58.5	4.6526	921.75	2
456.97	0.77622	0.74411	0.0091224	1	-57	0.36202	922.75	2
457.47	0.91693	0.65224	0.10035	2	-59	1.0569	922.25	2
457.72	0.91693	0.65224	0.10035	1	-58	0.94647	925.75	2
457.79	0.91693	0.65224	0.10035	2	-59.5	6.1375	923.75	2
457.97	0.91693	0.65224	0.10035	2	-58.5	6.0086	920.25	2
458.22	0.91693	0.65224	0.10035	1	-56.5	5.3843	920.75	2
458.31	0.91693	0.65224	0.10035	2	-58.5	2.0356	921.25	2
458.47	0.91693	0.65224	0.10035	2	-59.5	5.7923	924.25	2
458.72	0.91693	0.65224	0.10035	2	-60	1.8592	925.25	2
459.22	0.8114	0.70966	0.043332	1	-57	4.4455	921.75	2
459.3	0.8114	0.70966	0.043332	2	-58	4.6878	921.75	2
459.47	0.8114	0.70966	0.043332	1	-57.5	4.9072	924.75	2
459.72	0.8114	0.70966	0.043332	1	-57.5	4.944	924.75	2
459.97	0.8114	0.70966	0.043332	1	-57	0.93419	922.25	2
460.05	0.8114	0.70966	0.043332	2	-61	1.5693	925.75	2
460.47	0.75277	0.74411	0.0091224	2	-59	5.9534	920.25	2
460.72	0.75277	0.74411	0.0091224	1	-56.5	5.3843	920.75	2
460.97	0.75277	0.74411	0.0091224	2	-58.5	5.0928	921.25	2
461.22	0.75277	0.74411	0.0091224	2	-59.5	5.7217	924.25	2
461.47	0.75277	0.74411	0.0091224	2	-59	0.27918	923.25	2
461.55	0.75277	0.74411	0.0091224	2	-59	1.514	921.75	2
461.72	0.75277	0.74411	0.0091224	1	-57	0.31447	922.75	2
462.22	0.77622	0.74411	0.020525	2	-60	2.3148	924.75	2
462.31	0.77622	0.74411	0.020525	2	-58.5	4.4808	922.25	2
462.72	0.77622	0.74411	0.020525	1	-57.5	5.7156	923.75	2
462.8	0.77622	0.74411	0.020525	2	-59.5	6.0009	920.25	2
462.97	0.77622	0.74411	0.020525	1	-56.5	5.3106	920.75	2
463.47	1.0107	0.64076	0.12315	2	-60.5	5.7202	924.25	2
463.72	1.0107	0.64076	0.12315	1	-58	4.3519	925.25	2
463.97	1.0107	0.64076	0.12315	2	-59.5	4.648	921.75	2
464.47	0.78795	0.73263	0.020525	1	-57.5	4.8351	924.75	2
464.72	0.78795	0.73263	0.020525	2	-59.5	4.3995	922.25	2
464.97	0.78795	0.73263	0.020525	1	-58.5	0.91272	925.75	2
465.22	0.78795	0.73263	0.020525	1	-57	5.7724	920.25	2
465.47	0.78795	0.73263	0.020525	2	-59	5.5085	920.75	2
465.73	0.78795	0.73263	0.020525	2	-58.5	5.1097	921.25	2
465.97	0.75277	0.74411	-0.0022806	2	-60	5.7264	924.25	2
466.47	0.75277	0.74411	-0.0022806	1	-56.5	1.2318	921.75	2
466.72	1.0107	0.64076	0.10035	2	-59.5	0.78386	922.75	2
466.97	1.0107	0.64076	0.10035	2	-59	4.3642	922.25	2
467.22	1.0107	0.64076	0.10035	2	-61	1.4588	925.75	2
467.72	0.88175	0.68669	0.077541	1	-56.5	5.7217	920.25	2
467.81	0.88175	0.68669	0.077541	1	-56	5.2708	920.75	2
467.97	0.88175	0.68669	0.077541	2	-59	5.4364	920.75	2
468.22	0.88175	0.68669	0.077541	1	-56.5	1.6506	921.25	2
468.47	0.88175	0.68669	0.077541	2	-60.5	2.5173	924.25	2
468.72	0.88175	0.68669	0.077541	2	-60	0.2439	923.25	2
469.47	0.77622	0.73263	0.0091224	2	-59.5	4.2583	922.25	2
470.47	0.74105	0.74411	0.0091224	1	-56.5	5.2232	920.75	2
470.56	0.74105	0.74411	0.0091224	1	-56.5	4.7876	921.25	2
470.72	0.74105	0.74411	0.0091224	2	-60	2.5341	924.25	2
471.22	0.8114	0.72114	0.031928	1	-57	6.1252	923.25	2
471.47	0.8114	0.72114	0.031928	2	-59	4.7553	921.75	2
471.97	0.99901	0.62928	0.13456	1	-56	0.79614	922.25	2
472.22	0.99901	0.62928	0.13456	1	-58	0.81454	925.75	2
472.72	0.9521	0.65224	0.10035	1	-56.5	2.1353	920.75	2
472.97	0.9521	0.65224	0.10035	1	-56.5	1.7012	921.25	2
473.04	0.9521	0.65224	0.10035	2	-59	5.1051	921.25	2
473.22	0.9521	0.65224	0.10035	2	-60.5	5.7754	924.25	2
473.97	0.94038	0.65224	0.077541	2	-60	0.71484	922.75	2
474.47	0.8114	0.72114	0.043332	2	-59.5	4.2399	922.25	2
475.22	1.0107	0.61779	0.11175	2	-59.5	5.4472	920.75	2
475.72	1.0107	0.61779	0.11175	2	-60.5	5.731	924.25	2
475.97	1.0107	0.61779	0.11175	1	-58	4.4608	925.25	2
476.22	0.78795	0.73263	0.020525	1	-56.5	1.399	921.75	2
476.47	0.78795	0.73263	0.020525	2	-59.5	4.0144	922.75	2
476.72	0.78795	0.73263	0.020525	2	-61	5.3873	924.75	2
476.97	0.78795	0.73263	0.020525	2	-59.5	1.149	922.25	2
477.61	0.92865	0.66373	0.088944	1	-57	5.8123	920.25	2
477.72	0.92865	0.66373	0.088944	2	-59.5	5.4533	920.75	2
478.22	0.9521	0.65224	0.088944	1	-58	1.3714	925.25	2
478.47	0.9521	0.65224	0.088944	1	-57.5	6.2326	923.25	2
478.57	0.9521	0.65224	0.088944	2	-59	4.7983	921.75	2
478.97	0.9521	0.65224	0.088944	1	-57	0.42645	922.75	2
479.07	0.9521	0.65224	0.088944	1	-57.5	4.8934	924.75	2
479.47	0.77622	0.73263	0.0091224	1	-58.5	0.86517	925.75	2
479.72	0.77622	0.73263	0.0091224	2	-59.5	6.0838	923.75	2
479.97	0.77622	0.73263	0.0091224	2	-59.5	5.8414	920.25	2
480.05	0.77622	0.73263	0.0091224	2	-59	5.438	920.75	2
480.22	0.77622	0.73263	0.0091224	2	-59	5.0529	921.25	2
480.47	0.77622	0.73263	0.0091224	2	-60	5.7202	924.25	2
480.72	0.77622	0.73263	0.0091224	1	-58.5	4.4685	925.25	2
481.22	0.83485	0.69818	0.054735	1	-56.5	4.5191	921.75	2
481.34	0.83485	0.69818	0.054735	2	-59	3.9791	922.75	2
481.72	0.83485	0.69818	0.054735	2	-60.5	5.4027	924.75	2
481.97	0.83485	0.69818	0.054735	1	-58.5	0.89278	925.75	2
482.22	0.82312	0.69818	0.031928	1	-57.5	5.7831	920.25	2
482.47	0.82312	0.69818	0.031928	1	-56.5	5.3229	920.75	2
482.72	0.82312	0.69818	0.031928	1	-56.5	4.8627	921.25	2
482.79	0.82312	0.69818	0.031928	2	-59	1.9083	921.25	2
482.97	0.82312	0.69818	0.031928	1	-58	1.2686	925.25	2
483.47	1.0225	0.62928	0.11175	1	-56.5	1.3223	921.75	2
483.97	1.0225	0.62928	0.11175	1	-57.5	4.8781	924.75	2
484.22	1.0225	0.62928	0.11175	1	-57	0.81148	922.25	2
484.72	0.78795	0.73263	0.020525	2	-61	5.915	920.25	2
484.97	0.78795	0.73263	0.020525	2	-60.5	5.4917	920.75	2
485.22	0.78795	0.73263	0.020525	1	-57.5	5.2247	924.25	2
485.47	0.78795	0.73263	0.020525	1	-58	1.2655	925.25	2
485.72	0.78795	0.73263	0.020525	2	-61	0.30219	923.25	2
485.97	0.78795	0.73263	0.020525	2	-59.5	4.6955	921.75	2
486.47	0.7645	0.73263	0.0091224	1	-57.5	4.9195	924.75	2
486.55	0.7645	0.73263	0.0091224	1	-57	0.92039	922.25	2
486.72	0.7645	0.73263	0.0091224	1	-58.5	0.97101	925.75	2
486.97	0.7645	0.73263	0.0091224	1	-57.5	5.7601	923.75	2
487.22	0.7645	0.73263	0.0091224	1	-57.5	5.8169	920.25	2
487.3	0.7645	0.73263	0.0091224	1	-57	5.3367	920.75	2
487.47	0.7645	0.73263	0.0091224	2	-59	2.0264	921.25	2
487.97	0.78795	0.73263	0.020525	2	-60	1.8024	925.25	2
488.22	0.78795	0.73263	0.020525	1	-57.5	6.1221	923.25	2
488.47	0.78795	0.73263	0.020525	2	-58.5	4.648	921.75	2
488.55	0.78795	0.73263	0.020525	2	-59.5	0.63967	922.75	2
489.22	0.79967	0.70966	0.031928	2	-62.5	1.4557	925.75	2
489.47	0.79967	0.70966	0.031928	2	-60	5.8429	920.25	2
489.72	0.79967	0.70966	0.031928	1	-56.5	5.2968	920.75	2
489.97	0.79967	0.70966	0.031928	1	-56.5	4.8535	921.25	2
490.22	0.79967	0.70966	0.031928	2	-60.5	5.6006	924.25	2
490.47	0.79967	0.70966	0.031928	2	-60.5	1.7181	925.25	2
490.72	0.84658	0.68669	0.054735	2	-58.5	4.7431	921.75	2
490.97	0.84658	0.68669	0.054735	1	-57.5	0.39577	922.75	2
491.22	0.84658	0.68669	0.054735	2	-60	5.3643	924.75	2
491.47	0.84658	0.68669	0.054735	1	-57	0.91272	922.25	2
491.55	0.84658	0.68669	0.054735	2	-58.5	4.3688	922.25	2
492.22	0.78795	0.73263	-0.0022806	2	-59.5	5.8506	920.25	2
492.47	0.78795	0.73263	-0.0022806	2	-59	5.0084	921.25	2
492.55	0.78795	0.73263	-0.0022806	2	-60	5.6205	924.25	2
492.72	0.78795	0.73263	-0.0022806	1	-58	1.2502	925.25	2
493.22	0.78795	0.73263	-0.0022806	1	-57	6.1497	923.25	2
493.72	0.7645	0.73263	-0.0022806	2	-60	2.1614	924.75	2
494.22	1.0107	0.64076	0.12315	2	-59.5	6.1267	923.75	2
494.47	1.0107	0.64076	0.12315	2	-59	5.8844	920.25	2
494.72	1.0107	0.64076	0.12315	1	-56.5	5.3244	920.75	2
494.81	1.0107	0.64076	0.12315	1	-56.5	4.8781	921.25	2
494.97	1.0107	0.64076	0.12315	1	-56.5	4.8627	921.25	2
495.47	0.99901	0.62928	0.10035	1	-57	6.1344	923.25	2
495.55	0.99901	0.62928	0.10035	2	-59.5	0.19021	923.25	2
495.72	0.99901	0.62928	0.10035	2	-58.5	4.6326	921.75	2
495.97	0.99901	0.62928	0.10035	2	-59.5	0.65501	922.75	2
496.47	0.79967	0.72114	0.020525	1	-58.5	0.92499	925.75	2
496.97	0.79967	0.72114	0.020525	1	-57	5.8169	920.25	2
497.07	0.79967	0.72114	0.020525	1	-56.5	5.3444	920.75	2
497.22	0.79967	0.72114	0.020525	1	-56.5	5.3214	920.75	2
497.31	0.79967	0.72114	0.020525	1	-56	4.8965	921.25	2
497.72	0.77622	0.73263	0.020525	2	-59.5	5.6558	924.25	2
497.97	0.77622	0.73263	0.020525	1	-56.5	4.3565	921.75	2
498.22	0.77622	0.73263	0.020525	2	-58.5	4.7032	921.75	2
498.47	0.77622	0.73263	0.020525	2	-59	0.68722	922.75	2
498.72	0.9052	0.66373	0.066138	1	-56.5	0.81454	922.25	2
498.97	0.9052	0.66373	0.066138	2	-63	1.5769	925.75	2
499.22	0.9052	0.66373	0.066138	1	-56.5	5.7217	920.25	2
499.47	0.9052	0.66373	0.066138	1	-56.5	5.2462	920.75	2
500.22	0.83485	0.70966	0.054735	1	-58	4.332	925.25	2
500.47	0.83485	0.70966	0.054735	1	-56.5	6.0884	923.25	2
500.47	0.83485	0.70966	0.054735	2	-59	4.605	921.75	2
500.72	0.83485	0.70966	0.054735	2	-59.5	3.8058	922.75	2
500.97	0.83485	0.70966	0.054735	1	-57.5	4.8428	924.75	2
501.22	0.77622	0.72114	0.0091224	2	-61.5	1.4251	925.75	2
501.72	0.77622	0.72114	0.0091224	2	-59.5	5.8337	920.25	2
501.97	0.77622	0.72114	0.0091224	2	-59	5.415	920.75	2
502.47	0.77622	0.73263	0.020525	2	-61	5.5975	924.25	2
502.72	0.77622	0.73263	0.020525	2	-61	0.2393	923.25	2
503.47	0.75277	0.74411	-0.0022806	1	-56	0.78386	922.25	2
503.72	0.75277	0.74411	-0.0022806	1	-56	0.73938	922.25	2
503.97	0.82312	0.72114	0.020525	2	-60.5	5.9979	923.75	2
504.22	0.82312	0.72114	0.020525	1	-56.5	5.6727	920.25	2
504.47	0.82312	0.72114	0.020525	2	-59.5	5.2907	920.75	2
504.72	0.82312	0.72114	0.020525	2	-60	4.9041	921.25	2
504.97	0.82312	0.72114	0.020525	1	-57.5	1.2195	925.25	2
505.47	0.79967	0.70966	0.020525	2	-59.5	4.6142	921.75	2
505.72	0.79967	0.70966	0.020525	2	-60	3.7782	922.75	2
505.97	1.0342	0.60631	0.11175	2	-60	0.99555	922.25	2
506.22	1.0342	0.60631	0.11175	2	-63	1.3591	925.75	2
506.47	1.0342	0.60631	0.11175	2	-61	6.0899	923.75	2
506.97	0.84658	0.69818	0.054735	2	-59.5	5.0928	921.25	2
507.47	0.9521	0.65224	0.11175	2	-62.5	1.7564	925.25	2
507.72	0.9521	0.65224	0.11175	2	-61	0.18408	923.25	2
507.97	0.72932	0.75559	-0.0022806	2	-60.5	0.56604	922.75	2
508.22	0.72932	0.75559	-0.0022806	2	-61.5	2.1246	924.75	2
508.72	0.77622	0.74411	0.020525	2	-61	6.1727	923.75	2
509.47	0.7645	0.74411	0.020525	2	-60	5.418	920.75	2
509.72	0.88175	0.69818	0.066138	2	-62	1.8684	925.25	2
509.97	0.88175	0.69818	0.066138	2	-60	0.34208	923.25	2
510.22	0.88175	0.69818	0.066138	2	-59	4.6679	921.75	2
510.47	0.88175	0.69818	0.066138	2	-59	0.7179	922.75	2
510.72	0.8583	0.67521	0.054735	1	-57.5	4.7645	924.75	2
510.97	0.8583	0.67521	0.054735	2	-59	4.4378	922.25	2
511.22	0.8583	0.67521	0.054735	1	-59	0.89584	925.75	2
511.47	0.8583	0.67521	0.054735	2	-59.5	0.079767	923.75	2
511.57	0.8583	0.67521	0.054735	1	-57	5.7816	920.25	2
511.72	0.8583	0.67521	0.054735	1	-56.5	5.3367	920.75	2
511.97	0.8583	0.67521	0.054735	1	-56.5	4.9133	921.25	2
512.22	0.83485	0.68669	0.043332	2	-60	1.8469	925.25	2
512.47	0.83485	0.68669	0.043332	2	-59	0.28685	923.25	2
512.72	0.83485	0.68669	0.043332	2	-59.5	0.23317	923.25	2
512.8	0.83485	0.68669	0.043332	2	-58.5	4.7185	921.75	2
513.97	0.82312	0.72114	0.031928	2	-60	5.6128	920.75	2
514.47	0.82312	0.72114	0.031928	2	-59.5	5.1281	921.25	2
514.58	0.82312	0.72114	0.031928	2	-61	5.7125	924.25	2
514.97	0.78795	0.73263	0.031928	2	-60.5	0.20862	923.25	2
515.22	0.78795	0.73263	0.031928	2	-59.5	4.6019	921.75	2
515.72	0.82312	0.70966	0.043332	2	-60	1.1505	922.25	2
515.97	0.82312	0.70966	0.043332	2	-63.5	1.4435	925.75	2
516.47	0.75277	0.76708	0.0091224	2	-60.5	5.8015	920.25	2
516.72	0.75277	0.76708	0.0091224	2	-60	5.372	920.75	2
516.97	0.75277	0.76708	0.0091224	2	-59.5	4.9686	921.25	2
517.22	0.75277	0.76708	0.0091224	2	-62.5	1.7334	925.25	2
517.47	0.75277	0.76708	0.0091224	2	-60.5	0.26845	923.25	2
517.72	0.8583	0.68669	0.066138	2	-60.5	0.65808	922.75	2
517.97	0.8583	0.68669	0.066138	2	-62	2.1261	924.75	2
518.47	0.99901	0.65224	0.13456	2	-61.5	6.0408	923.75	2
518.72	0.99901	0.65224	0.13456	1	-55.5	5.5392	920.25	2
519.22	0.72932	0.74411	-0.025087	2	-60	5.1128	921.25	2
519.72	0.78795	0.72114	0.0091224	2	-63	1.7794	925.25	2
519.97	0.78795	0.72114	0.0091224	2	-61	0.21169	923.25	2
520.05	0.78795	0.72114	0.0091224	2	-60	4.5575	921.75	2
520.22	0.78795	0.72114	0.0091224	2	-61	3.7352	922.75	2
521.22	0.96383	0.64076	0.12315	2	-60.5	5.7984	920.25	2
522.22	1.0811	0.61779	0.14596	2	-63.5	1.6966	925.25	2
522.47	1.0811	0.61779	0.14596	2	-61	0.18868	923.25	2
523.22	0.94038	0.65224	0.11175	2	-63	1.3116	925.75	2
523.47	0.94038	0.65224	0.11175	2	-61	5.9917	923.75	2
524.22	0.97555	0.64076	0.11175	2	-59.5	4.941	921.25	2
524.47	0.9052	0.66373	0.088944	2	-62.5	1.8009	925.25	2
524.97	0.9052	0.66373	0.088944	2	-60	4.6832	921.75	2
525.22	0.87003	0.67521	0.066138	2	-60.5	0.64887	922.75	2
525.47	0.87003	0.67521	0.066138	2	-60.5	4.1786	922.25	2
525.72	0.87003	0.67521	0.066138	2	-63.5	1.3744	925.75	2
525.97	0.87003	0.67521	0.066138	2	-61.5	6.0285	923.75	2
526.47	0.9052	0.66373	0.066138	2	-60	5.0545	921.25	2
527.47	0.87003	0.69818	0.054735	2	-60	4.6019	921.75	2
527.72	0.87003	0.69818	0.054735	2	-60.5	0.62433	922.75	2
527.97	0.69414	0.75559	-0.025087	2	-60.5	1.0845	922.25	2
528.72	0.74105	0.74411	-0.013684	1	-56	5.6834	920.25	2
529.22	0.7176	0.74411	-0.025087	2	-61.5	5.6834	924.25	2
529.47	0.7176	0.74411	-0.025087	2	-63	1.7518	925.25	2
529.72	0.7176	0.74411	-0.025087	2	-61	0.21783	923.25	2
529.79	0.7176	0.74411	-0.025087	2	-60	4.6449	921.75	2
529.97	0.7176	0.74411	-0.025087	2	-60.5	0.73631	922.75	2
530.97	0.87003	0.67521	0.054735	2	-60	5.8276	920.25	2
531.47	0.72932	0.76708	-0.013684	2	-60	5.0038	921.25	2
531.72	0.72932	0.76708	-0.013684	2	-63	1.827	925.25	2
531.97	0.72932	0.76708	-0.013684	2	-61.5	0.33901	923.25	2
532.47	0.98728	0.62928	0.12315	2	-61	0.68416	922.75	2
532.57	0.98728	0.62928	0.12315	2	-62	2.1414	924.75	2
532.97	0.67069	0.76708	-0.013684	2	-63.5	1.33	925.75	2
533.72	0.77622	0.73263	0.031928	2	-60.5	5.4963	920.75	2
533.97	0.77622	0.73263	0.031928	2	-60.5	5.0944	921.25	2
534.72	0.87003	0.67521	0.066138	2	-60.5	4.5866	921.75	2
535.47	0.97555	0.62928	0.088944	1	-58	3.8748	925.75	2
535.97	1.0459	0.62928	0.12315	2	-60.5	5.4042	920.75	2
536.22	1.0459	0.62928	0.12315	1	-56	4.944	921.25	2
536.55	1.0459	0.62928	0.12315	2	-60	5.958	924.25	2
537.72	0.43619	0.95081	0.031928	1	-65	1.1213	922.25	2
542.97	0.24858	1.0427	-0.082102	3	-68.5	2.3393	920.25	4
544.47	0.36583	0.98526	-0.070699	2	-59.5	6.205	922.75	4
545.08	0.36583	0.98526	-0.070699	2	-57.5	5.441	922.25	4
545.47	0.29548	1.0427	-0.013684	2	-60.5	2.0018	923.75	4
545.72	0.1665	1.0656	-0.15052	2	-59	5.2125	920.75	4
546.47	0.47136	0.95081	0.11175	1	-57	0.56297	925.25	4
546.8	0.28376	1.0197	-0.0022806	2	-62.5	5.6987	923.25	4
547.14	0.1196	0.98526	-0.17333	1	-51	1.8945	922.75	4
547.33	0.20168	1.0427	-0.10491	2	-63	4.3872	924.75	4
548.89	0.22513	1.0427	-0.093505	1	-50	1.7242	921.25	4
549.29	0.15478	1.0312	-0.15052	1	-52.5	2.0064	924.25	4
549.72	0.10787	1.0082	-0.15052	1	-52.5	4.4485	923.25	4
549.88	0.10787	1.0082	-0.15052	1	-52.5	4.6418	923.25	4
550.23	0.20168	0.98526	-0.15052	1	-52.5	5.7233	922.75	4
551.54	0.40101	0.91636	-0.082102	1	-56.5	5.9319	920.75	4
571.53	0.44791	0.91636	-0.23034	3	-58.5	5.9288	922.75	4
571.92	0.31893	0.93932	-0.21894	3	-58.5	0.070563	922.25	4
572.57	0.1665	1.0427	-0.16192	2	-55	1.8024	920.25	4
572.92	0.096148	1.0542	-0.27595	2	-57	1.3484	920.75	4
576.22	0.096148	1.0542	-0.27595	1	-57.5	2.0218	922.75	4
581.55	0.2603	0.97377	0.11175	1	-58	6.0347	922.25	4
581.72	0.2603	0.97377	0.11175	1	-66.5	0.27918	925.75	2
582.47	0.68242	0.80152	-0.013684	1	-59.5	4.4455	920.75	2
582.72	0.68242	0.80152	-0.013684	2	-58	1.0891	921.25	2
584.47	0.68242	0.80152	-0.013684	1	-60.5	5.915	920.25	2
584.81	0.68242	0.80152	-0.013684	1	-59.5	5.3183	920.75	2
585.22	0.68242	0.80152	-0.013684	2	-63	5.4272	925.25	2
585.72	0.68242	0.80152	-0.013684	1	-58.5	4.2967	921.75	2
586.22	0.68242	0.80152	-0.013684	1	-60	1.6751	924.75	2
586.97	0.82312	0.72114	0.0091224	1	-58.5	5.4656	920.25	2
587.47	0.82312	0.72114	0.0091224	1	-58.5	1.4603	921.25	2
587.72	0.82312	0.72114	0.0091224	2	-63	5.2125	925.25	2
588.22	0.82312	0.72114	0.0091224	1	-59	1.0953	921.75	2
588.97	0.84658	0.69818	0.020525	1	-61	0.67035	925.75	2
589.47	0.84658	0.69818	0.020525	2	-61	5.8859	920.25	2
589.72	0.84658	0.69818	0.020525	2	-60.5	5.1726	921.25	2
590.22	0.84658	0.69818	0.020525	2	-62.5	2.2304	925.25	2
590.47	0.84658	0.69818	0.020525	1	-57.5	1.1505	921.75	2
590.72	0.84658	0.69818	0.020525	2	-61	4.0037	922.75	2
591.72	0.79967	0.73263	-0.0022806	1	-58.5	5.6205	923.75	2
591.97	0.79967	0.73263	-0.0022806	2	-59.5	5.8844	920.25	2
592.22	0.79967	0.73263	-0.0022806	2	-59.5	5.5545	920.75	2
592.47	0.79967	0.73263	-0.0022806	2	-61.5	5.869	924.25	2
592.97	0.79967	0.73263	-0.0022806	1	-60	6.0715	923.25	2
593.22	0.79967	0.73263	-0.0022806	1	-59	0.28685	922.75	2
593.97	0.79967	0.73263	-0.025087	2	-61	0.073631	923.75	2
594.47	0.79967	0.73263	-0.025087	2	-60	5.5315	920.75	2
594.72	0.79967	0.73263	-0.025087	2	-59.5	5.1128	921.25	2
594.97	0.79967	0.73263	-0.025087	2	-62.5	5.0483	925.25	2
595.47	0.79967	0.73263	-0.025087	1	-58	1.014	921.75	2
595.72	0.79967	0.73263	-0.025087	2	-60.5	3.6969	922.75	2
596.47	0.77622	0.73263	-0.0022806	2	-61.5	6.2632	923.75	2
596.72	0.77622	0.73263	-0.0022806	2	-61	5.9043	920.25	2
597.22	0.77622	0.73263	-0.0022806	1	-58	4.5283	921.25	2
597.47	0.77622	0.73263	-0.0022806	1	-60	1.0784	925.25	2
597.72	0.77622	0.73263	-0.0022806	2	-60.5	0.10278	923.25	2
597.97	0.77622	0.73263	-0.0022806	1	-59	0.1534	922.75	2
598.72	0.8583	0.68669	0.031928	2	-62.5	4.7001	925.75	2
599.22	0.8583	0.68669	0.031928	2	-59.5	5.757	920.25	2
599.47	0.8583	0.68669	0.031928	2	-59.5	5.3965	920.75	2
599.72	0.8583	0.68669	0.031928	2	-61.5	5.6589	924.25	2
600.22	0.8583	0.68669	0.031928	2	-61	0.11965	923.25	2
600.72	0.87003	0.67521	0.020525	2	-61.5	2.1798	924.75	2
600.97	0.87003	0.67521	0.020525	2	-60	4.3366	922.25	2
601.47	0.87003	0.67521	0.020525	1	-59	5.4763	923.75	2
601.72	0.87003	0.67521	0.020525	1	-58	4.9824	920.75	2
601.97	0.87003	0.67521	0.020525	1	-58	4.5191	921.25	2
602.72	0.84658	0.69818	0.020525	1	-58.5	5.9411	923.25	2
602.97	0.84658	0.69818	0.020525	2	-60.5	4.7308	921.75	2
603.47	0.84658	0.69818	0.020525	1	-59	0.5507	922.25	2
603.72	0.84658	0.69818	0.020525	2	-61.5	6.1789	923.75	2
604.22	0.84658	0.69818	0.020525	2	-60.5	5.3337	920.75	2
604.47	0.84658	0.69818	0.020525	1	-59.5	5.0514	924.25	2
605.47	0.82312	0.69818	-0.013684	2	-61.5	2.2273	924.75	2
605.97	0.82312	0.69818	-0.013684	1	-58.5	0.58138	922.25	2
606.22	0.82312	0.69818	-0.013684	1	-58.5	2.3363	923.75	2
606.47	0.82312	0.69818	-0.013684	2	-59	5.6435	920.25	2
606.72	0.82312	0.69818	-0.013684	2	-59	5.3137	920.75	2
606.97	0.82312	0.69818	-0.013684	2	-60.5	5.8061	924.25	2
607.22	0.82312	0.69818	-0.013684	2	-61.5	1.9942	925.25	2
607.97	0.79967	0.72114	-0.025087	1	-58.5	0.10431	922.75	2
608.22	0.79967	0.72114	-0.025087	1	-59	0.49394	922.25	2
608.72	0.79967	0.72114	-0.025087	1	-58.5	5.4104	923.75	2
608.97	0.79967	0.72114	-0.025087	1	-58	5.4165	920.25	2
609.22	0.79967	0.72114	-0.025087	1	-58	5.0606	920.75	2
609.47	0.79967	0.72114	-0.025087	1	-59	5.1818	924.25	2
609.72	0.79967	0.72114	-0.025087	1	-59.5	1.1397	925.25	2
609.97	0.79967	0.72114	-0.025087	1	-58	1.014	921.75	2
610.47	0.8114	0.70966	-0.013684	1	-59	1.4481	924.75	2
610.72	0.8114	0.70966	-0.013684	2	-60	4.0773	922.25	2
611.22	0.8114	0.70966	-0.013684	2	-61	6.1283	923.75	2
611.47	0.8114	0.70966	-0.013684	1	-58	5.0959	920.75	2
611.72	0.8114	0.70966	-0.013684	2	-60	5.0422	921.25	2
612.22	0.8114	0.70966	-0.013684	2	-61.5	1.7641	925.25	2
612.47	0.8114	0.70966	-0.013684	2	-59.5	4.4915	921.75	2
612.97	0.79967	0.70966	-0.013684	1	-58.5	0.52462	922.25	2
613.47	0.79967	0.70966	-0.013684	1	-60.5	0.73017	925.75	2
613.72	0.79967	0.70966	-0.013684	1	-58.5	5.5223	920.25	2
613.97	0.79967	0.70966	-0.013684	2	-60	5.372	920.75	2
614.22	0.79967	0.70966	-0.013684	2	-61	5.6236	924.25	2
614.72	0.79967	0.70966	-0.013684	1	-58.5	5.935	923.25	2
615.22	0.8114	0.72114	-0.0022806	2	-60.5	0.57217	922.75	2
615.72	0.8114	0.72114	-0.0022806	2	-63	1.5294	925.75	2
616.22	0.8114	0.72114	-0.0022806	2	-59.5	5.6665	920.25	2
616.47	0.8114	0.72114	-0.0022806	2	-59.5	5.2508	920.75	2
616.72	0.8114	0.72114	-0.0022806	2	-62	5.5898	924.25	2
617.72	0.79967	0.70966	-0.013684	2	-61	3.8871	922.75	2
617.97	0.79967	0.70966	-0.013684	2	-61	4.1433	922.25	2
618.72	0.79967	0.70966	-0.013684	2	-60.5	5.6159	920.25	2
618.97	0.79967	0.70966	-0.013684	2	-60.5	4.9548	921.25	2
619.72	0.79967	0.70966	-0.013684	2	-62	0.25924	923.25	2
620.47	0.8114	0.70966	-0.013684	2	-60	3.9561	922.25	2
620.97	0.8114	0.70966	-0.013684	2	-60.5	5.9196	923.75	2
621.22	0.8114	0.70966	-0.013684	2	-59	5.2907	920.75	2
621.47	0.8114	0.70966	-0.013684	1	-59	4.6679	921.25	2
621.97	0.8114	0.70966	-0.013684	1	-60	1.129	925.25	2
622.22	0.8114	0.70966	-0.013684	2	-60	4.4501	921.75	2
622.72	0.8114	0.70966	-0.013684	1	-59.5	1.5094	924.75	2
623.72	0.94038	0.65224	0.054735	1	-59	5.0437	920.75	2
624.22	0.94038	0.65224	0.054735	1	-59.5	1.9589	924.25	2
624.72	0.94038	0.65224	0.054735	1	-59.5	0.92806	921.75	2
624.97	0.94038	0.65224	0.054735	2	-60.5	3.6524	922.75	2
625.22	0.94038	0.65224	0.054735	2	-60	4.2016	922.25	2
625.97	0.89348	0.65224	0.031928	1	-58	5.4855	920.25	2
626.22	0.89348	0.65224	0.031928	2	-59	5.2171	920.75	2
626.47	0.89348	0.65224	0.031928	1	-58.5	5.0606	924.25	2
626.97	0.89348	0.65224	0.031928	1	-58.5	5.9856	923.25	2
627.22	0.89348	0.65224	0.031928	2	-60	4.5621	921.75	2
627.47	0.89348	0.65224	0.031928	2	-60.5	0.69489	922.75	2
627.72	0.89348	0.65224	0.031928	1	-58	0.61513	922.25	2
628.47	0.8583	0.67521	-0.0022806	2	-60	5.1266	920.75	2
628.72	0.8583	0.67521	-0.0022806	1	-58	4.5789	921.25	2
629.22	0.8583	0.67521	-0.0022806	1	-59.5	1.1796	925.25	2
629.47	0.8583	0.67521	-0.0022806	2	-61	4.5513	921.75	2
630.22	0.79967	0.69818	-0.0022806	1	-58.5	0.41571	922.25	2
630.72	0.79967	0.69818	-0.0022806	2	-62	5.9963	923.75	2
630.97	0.79967	0.69818	-0.0022806	2	-60.5	5.6282	920.25	2
631.22	0.79967	0.69818	-0.0022806	1	-58.5	1.4757	921.25	2
631.72	0.79967	0.69818	-0.0022806	1	-59	1.1106	925.25	2
631.97	0.79967	0.69818	-0.0022806	1	-58	0.96641	921.75	2
632.47	0.8583	0.67521	0.020525	1	-58	0.55837	922.25	2
632.72	0.8583	0.67521	0.020525	1	-59.5	0.72557	925.75	2
633.22	0.8583	0.67521	0.020525	1	-58	5.5515	920.25	2
633.47	0.8583	0.67521	0.020525	1	-58	5.0882	920.75	2
633.72	0.8583	0.67521	0.020525	1	-58	4.605	921.25	2
633.97	0.8583	0.67521	0.020525	1	-58.5	1.9037	924.25	2
634.22	0.8583	0.67521	0.020525	1	-58.5	5.8844	923.25	2
634.47	0.8583	0.67521	0.020525	1	-58.5	4.1556	921.75	2
634.72	0.8583	0.67521	0.020525	2	-62.5	2.2105	924.75	2
635.72	0.83485	0.68669	0.0091224	2	-61	5.2662	920.75	2
636.22	0.83485	0.68669	0.0091224	1	-59.5	5.079	924.25	2
636.72	0.83485	0.68669	0.0091224	2	-62	0.36202	923.25	2
636.97	0.83485	0.68669	0.0091224	1	-58.5	0.033748	922.75	2
637.47	0.83485	0.68669	0.0091224	1	-58.5	0.46173	922.25	2
637.97	0.83485	0.68669	0.0091224	2	-62.5	6.251	923.75	2
638.22	0.83485	0.68669	0.0091224	1	-58.5	5.0253	920.75	2
638.97	0.88175	0.67521	0.0091224	1	-58.5	5.9365	923.25	2
639.22	0.88175	0.67521	0.0091224	1	-58	4.2	921.75	2
639.47	0.88175	0.67521	0.0091224	2	-60.5	3.7813	922.75	2
639.97	0.88175	0.67521	0.0091224	2	-60	4.2461	922.25	2
640.47	0.88175	0.67521	0.0091224	1	-58.5	5.5116	920.25	2
640.72	0.88175	0.67521	0.0091224	2	-59.5	5.2063	920.75	2
641.47	0.83485	0.69818	-0.0022806	1	-58.5	6.047	923.25	2
641.72	0.83485	0.69818	-0.0022806	2	-61.5	0.69336	922.75	2
642.22	0.83485	0.69818	-0.0022806	2	-60.5	4.1203	922.25	2
642.97	0.83485	0.69818	-0.0022806	1	-59	2.1967	920.25	2
643.22	0.83485	0.69818	-0.0022806	2	-60	5.2539	920.75	2
643.72	0.83485	0.69818	-0.0022806	2	-62	2.6507	924.25	2
644.47	0.84658	0.69818	0.0091224	2	-60.5	3.6923	922.75	2
644.72	0.84658	0.69818	0.0091224	1	-58.5	0.48781	922.25	2
645.22	0.84658	0.69818	0.0091224	2	-61	5.9687	923.75	2
645.47	0.84658	0.69818	0.0091224	1	-58	5.0821	920.75	2
645.72	0.84658	0.69818	0.0091224	2	-59	4.9548	921.25	2
645.97	0.84658	0.69818	0.0091224	1	-58.5	1.9788	924.25	2
646.72	0.83485	0.70966	-0.0022806	1	-58.5	0.99095	921.75	2
646.97	0.83485	0.70966	-0.0022806	1	-59	1.4956	924.75	2
647.22	0.83485	0.70966	-0.0022806	2	-60	0.88817	922.25	2
647.72	0.83485	0.70966	-0.0022806	1	-59.5	5.4886	923.75	2
647.97	0.83485	0.70966	-0.0022806	1	-58.5	4.941	920.75	2
648.72	0.83485	0.69818	-0.0022806	2	-61.5	0.2393	923.25	2
649.22	0.83485	0.69818	-0.0022806	1	-59	0.13806	922.75	2
649.72	0.83485	0.69818	-0.0022806	2	-60.5	4.1387	922.25	2
649.97	0.83485	0.69818	-0.0022806	2	-61.5	5.958	923.75	2
650.47	0.83485	0.69818	-0.0022806	2	-59.5	5.2339	920.75	2
650.72	0.83485	0.69818	-0.0022806	1	-58.5	1.5417	921.25	2
651.22	0.83485	0.69818	-0.0022806	2	-62	1.8377	925.25	2
651.72	0.82312	0.69818	-0.013684	1	-58.5	0.20095	922.75	2
651.97	0.82312	0.69818	-0.013684	2	-60	0.92192	922.25	2
652.47	0.82312	0.69818	-0.013684	2	-61	6.0623	923.75	2
652.72	0.82312	0.69818	-0.013684	2	-60	5.4303	920.75	2
653.47	0.83485	0.70966	-0.013684	2	-62	0.20555	923.25	2
653.97	0.83485	0.70966	-0.013684	1	-59	0.087437	922.75	2
654.47	0.83485	0.70966	-0.013684	1	-59.5	4.6188	924.75	2
654.72	0.83485	0.70966	-0.013684	1	-59	5.5239	923.75	2
655.22	0.83485	0.70966	-0.013684	1	-58.5	5.5346	920.25	2
655.47	0.83485	0.70966	-0.013684	2	-60.5	5.2585	921.25	2
656.22	0.82312	0.69818	0.0091224	1	-58.5	1.1566	921.75	2
656.47	0.82312	0.69818	0.0091224	2	-61	3.7629	922.75	2
656.97	0.82312	0.69818	0.0091224	2	-61	4.0804	922.25	2
657.47	0.82312	0.69818	0.0091224	2	-60.5	5.5868	920.25	2
657.97	0.82312	0.69818	0.0091224	2	-60	4.941	921.25	2
658.72	1.0107	0.61779	0.066138	1	-58.5	4.3013	921.75	2
658.97	1.0107	0.61779	0.066138	1	-61	4.8121	924.75	2
659.72	1.0107	0.61779	0.066138	2	-62.5	6.1973	923.75	2
660.22	1.0107	0.61779	0.066138	2	-60	5.2984	920.75	2
660.47	1.0107	0.61779	0.066138	2	-59.5	4.8719	921.25	2
660.97	1.0107	0.61779	0.066138	1	-59	5.9657	923.25	2
661.47	0.82312	0.69818	-0.013684	1	-59	1.6552	924.75	2
661.72	0.82312	0.69818	-0.013684	2	-60	4.266	922.25	2
662.22	0.82312	0.69818	-0.013684	2	-61	6.0516	923.75	2
662.72	0.82312	0.69818	-0.013684	2	-59	5.2447	920.75	2
662.97	0.82312	0.69818	-0.013684	2	-59.5	4.8397	921.25	2
663.72	0.87003	0.68669	-0.0022806	2	-60	4.5314	921.75	2
663.97	0.87003	0.68669	-0.0022806	2	-62.5	2.2181	924.75	2
664.47	0.87003	0.68669	-0.0022806	2	-63	1.3775	925.75	2
665.22	1.0225	0.61779	0.077541	2	-59.5	4.832	921.25	2
665.47	1.0225	0.61779	0.077541	2	-61	2.4083	924.25	2
665.72	1.0225	0.61779	0.077541	1	-59	5.9779	923.25	2
665.97	1.0225	0.61779	0.077541	2	-59.5	4.536	921.75	2
666.47	1.0225	0.61779	0.077541	2	-61.5	2.1537	924.75	2
667.22	0.84658	0.69818	-0.0022806	1	-58.5	5.4855	920.25	2
667.47	0.84658	0.69818	-0.0022806	2	-59.5	5.2125	920.75	2
667.97	0.84658	0.69818	-0.0022806	1	-59	1.9466	924.25	2
668.22	0.84658	0.69818	-0.0022806	1	-59.5	1.149	925.25	2
668.47	0.84658	0.69818	-0.0022806	1	-58.5	4.2583	921.75	2
668.72	0.84658	0.69818	-0.0022806	2	-60.5	3.8043	922.75	2
668.97	0.84658	0.69818	-0.0022806	2	-60.5	4.2	922.25	2
669.47	0.84658	0.69818	-0.0022806	1	-59	5.5423	923.75	2
669.72	0.84658	0.69818	-0.0022806	1	-58.5	5.4732	920.25	2
670.47	0.8583	0.69818	-0.0022806	2	-61.5	2.4789	924.25	2
670.72	0.8583	0.69818	-0.0022806	2	-61	0.20095	923.25	2
670.97	0.8583	0.69818	-0.0022806	2	-61	0.60899	922.75	2
671.47	0.8583	0.69818	-0.0022806	1	-58.5	0.6366	922.25	2
671.97	0.8583	0.69818	-0.0022806	1	-59	5.5423	923.75	2
672.22	0.8583	0.69818	-0.0022806	1	-58.5	5.4502	920.25	2
672.72	0.89348	0.67521	0.020525	1	-59	2.0018	924.25	2
673.22	0.89348	0.67521	0.020525	1	-58.5	6.0516	923.25	2
673.47	0.89348	0.67521	0.020525	2	-60	4.5206	921.75	2
673.72	0.89348	0.67521	0.020525	1	-59.5	1.6291	924.75	2
674.47	0.89348	0.67521	0.020525	2	-61.5	5.9703	923.75	2
674.72	0.89348	0.67521	0.020525	2	-60.5	5.2907	920.75	2
675.72	0.82312	0.69818	-0.0022806	2	-61	4.6035	921.75	2
676.22	0.82312	0.69818	-0.0022806	2	-62	2.3455	924.75	2
676.72	0.82312	0.69818	-0.0022806	1	-59	2.3899	923.75	2
676.97	0.82312	0.69818	-0.0022806	1	-58.5	5.5469	920.25	2
677.22	0.82312	0.69818	-0.0022806	1	-58	4.7492	921.25	2
677.47	0.82312	0.69818	-0.0022806	2	-61	2.4636	924.25	2
678.22	0.82312	0.72114	-0.013684	2	-59	4.3903	921.75	2
678.47	0.82312	0.72114	-0.013684	1	-58.5	0.16107	922.75	2
678.72	0.82312	0.72114	-0.013684	2	-59.5	0.93113	922.25	2
679.22	0.82312	0.72114	-0.013684	2	-61	6.0285	923.75	2
679.47	0.82312	0.72114	-0.013684	1	-58.5	5.3797	920.25	2
679.72	0.82312	0.72114	-0.013684	1	-58	4.5268	921.25	2
679.97	0.82312	0.72114	-0.013684	2	-61	2.3792	924.25	2
680.47	0.82312	0.72114	-0.013684	1	-59	5.9196	923.25	2
680.72	0.82312	0.72114	-0.013684	1	-59	0.11505	922.75	2
681.72	0.8583	0.68669	0.0091224	1	-60	5.4073	923.75	2
681.97	0.8583	0.68669	0.0091224	1	-58.5	4.9686	920.75	2
682.22	0.8583	0.68669	0.0091224	2	-59	4.8919	921.25	2
682.72	0.8583	0.68669	0.0091224	1	-59	6.0086	923.25	2
683.22	0.8583	0.68669	0.0091224	2	-61	0.52155	922.75	2
684.72	0.88175	0.66373	-0.0022806	2	-60.5	4.8428	921.25	2
685.22	0.88175	0.66373	-0.0022806	1	-59	5.961	923.25	2
685.47	0.88175	0.66373	-0.0022806	2	-60	4.5084	921.75	2
685.72	0.88175	0.66373	-0.0022806	2	-60.5	3.8718	922.75	2
686.22	0.88175	0.66373	-0.0022806	2	-60.5	4.2415	922.25	2
686.72	0.78795	0.74411	-0.013684	2	-60	5.7018	920.25	2
686.97	0.78795	0.74411	-0.013684	2	-60	5.4042	920.75	2
687.22	0.78795	0.74411	-0.013684	2	-61.5	5.8491	924.25	2
687.72	0.78795	0.74411	-0.013684	2	-62.5	4.967	925.25	2
687.97	0.78795	0.74411	-0.013684	1	-57.5	0.87284	921.75	2
688.07	0.78795	0.74411	-0.013684	1	-57.5	6.2203	922.75	2
688.22	0.78795	0.74411	-0.013684	1	-57.5	6.228	922.75	2
688.72	0.96383	0.65224	0.077541	2	-63.5	1.5539	925.75	2
689.22	0.96383	0.65224	0.077541	2	-60	5.8383	920.25	2
689.47	0.96383	0.65224	0.077541	2	-60	5.3321	920.75	2
689.72	0.96383	0.65224	0.077541	2	-60	4.9241	921.25	2
689.97	0.96383	0.65224	0.077541	1	-58.5	0.95874	925.25	2
690.22	0.96383	0.65224	0.077541	1	-57.5	5.7846	923.25	2
690.97	0.7645	0.73263	-0.025087	2	-60.5	4.2046	922.25	2
691.22	0.7645	0.73263	-0.025087	1	-59.5	0.55223	925.75	2
691.47	0.7645	0.73263	-0.025087	1	-57.5	5.2708	920.25	2
691.72	0.7645	0.73263	-0.025087	1	-57	4.8627	920.75	2
691.97	0.7645	0.73263	-0.025087	2	-60	4.9179	921.25	2
692.22	0.7645	0.73263	-0.025087	1	-57.5	5.013	924.25	2
692.72	0.83485	0.68669	-0.0022806	2	-60	4.5467	921.75	2
692.97	0.83485	0.68669	-0.0022806	1	-57.5	6.2617	922.75	2
693.22	0.83485	0.68669	-0.0022806	1	-58	4.536	924.75	2
693.47	0.83485	0.68669	-0.0022806	2	-60	4.0773	922.25	2
693.72	0.83485	0.68669	-0.0022806	2	-61	5.9856	923.75	2
693.97	0.83485	0.68669	-0.0022806	1	-57	5.4963	920.25	2
694.22	0.83485	0.68669	-0.0022806	2	-59	5.326	920.75	2
694.72	0.84658	0.68669	0.0091224	2	-61.5	5.6021	924.25	2
695.22	0.84658	0.68669	0.0091224	1	-58.5	5.9917	923.25	2
695.31	0.84658	0.68669	0.0091224	2	-59.5	4.4225	921.75	2
695.72	0.84658	0.68669	0.0091224	1	-59	1.6567	924.75	2
695.97	0.84658	0.68669	0.0091224	1	-58.5	0.75318	922.25	2
696.22	0.84658	0.68669	0.0091224	2	-61	6.0117	923.75	2
696.97	0.79967	0.70966	-0.013684	2	-59	4.7799	921.25	2
697.47	0.79967	0.70966	-0.013684	1	-59.5	1.1397	925.25	2
697.72	0.79967	0.70966	-0.013684	1	-58.5	1.0569	921.75	2
697.97	0.79967	0.70966	-0.013684	1	-58.5	0.17027	922.75	2
698.22	0.79967	0.70966	-0.013684	1	-58.5	0.63967	922.25	2
698.97	0.8114	0.69818	-0.013684	2	-59.5	5.122	920.75	2
699.47	0.8114	0.69818	-0.013684	2	-61.5	5.4963	924.25	2
699.97	0.8114	0.69818	-0.013684	2	-61	0.13806	923.25	2
700.22	0.8114	0.69818	-0.013684	1	-59.5	0.33287	922.75	2
700.72	0.8114	0.69818	-0.013684	2	-57.5	4.8934	922.25	2
700.97	0.8114	0.69818	-0.013684	2	-59	5.6236	925.75	2
701.49	0.49481	0.92784	-0.093505	2	-57	0.47247	920.25	2
701.58	0.49481	0.92784	-0.093505	3	-63	0.21936	920.75	2
701.97	0.49481	0.92784	-0.093505	2	-58	0.62586	924.25	2
702.22	0.49481	0.92784	-0.093505	2	-58.5	0.082835	925.25	2
703.05	0.44791	0.96229	-0.093505	2	-61.5	1.5739	924.75	2
707.22	0.22513	1.0197	-0.15052	1	-54.5	1.4849	921.75	4
707.47	0.22513	1.0197	-0.15052	2	-58.5	5.6757	922.75	4
707.97	0.49481	0.90487	0.054735	2	-60.5	6.0025	922.25	4
708.47	0.49481	0.90487	0.054735	1	-57.5	1.4005	923.75	4
708.56	0.49481	0.90487	0.054735	1	-58	5.1465	920.25	4
708.72	0.49481	0.90487	0.054735	1	-57	5.1051	920.75	4
708.97	0.49481	0.90487	0.054735	1	-56.5	5.1465	920.75	4
709.29	0.51826	0.92784	-0.047893	2	-57.5	0.17334	924.25	4
709.59	0.48309	0.96229	-0.059296	2	-59	4.3918	925.25	4
709.88	0.29548	0.90487	-0.070699	2	-57.5	1.468	921.75	4
710.05	0.29548	0.90487	-0.070699	2	-58.5	0.83449	922.75	4
710.22	0.084423	0.98526	-0.17333	2	-58	0.18868	924.75	4
711.33	0.22513	0.99674	-0.025087	1	-55	0.22856	920.25	4
712.2	0.34238	0.97377	0.0091224	1	-68.5	5.78	925.25	4
716.12	0.20168	0.99674	-0.23034	2	-54	5.6803	920.25	4
716.31	0.50654	0.85894	-0.20754	3	-59	0.69029	921.25	4
716.55	0.41273	0.92784	-0.17333	3	-60	1.4358	924.25	1
716.76	0.41273	0.92784	-0.17333	3	-59	1.0094	924.25	1
717.08	0.35411	0.93932	-0.15052	3	-55	1.3744	923.25	1
717.32	0.35411	0.93932	-0.15052	2	-57.5	4.8934	923.25	1
718.07	0.7176	0.92784	0.11175	3	-56.5	0.21322	924.75	1
718.67	0.47136	0.92784	-0.11631	3	-57.5	1.1075	923.75	1
719.03	0.2603	1.0542	-0.29876	3	-57	5.8982	920.75	1
719.35	0.27203	1.0082	-0.15052	3	-58.5	0.52769	924.25	1
719.79	0.48309	0.91636	-0.0022806	3	-53.5	1.3284	923.25	1
720.06	0.40101	0.95081	-0.17333	2	-57	4.8259	921.75	1
720.14	0.41273	0.85894	-0.16192	1	-60	4.6771	921.75	1
720.18	0.41273	0.85894	-0.16192	1	-62.5	0.092039	922.75	1
720.42	0.56517	0.76708	-0.31016	3	-50.5	1.2824	924.75	1
720.46	0.56517	0.76708	-0.31016	3	-48.5	2.6185	922.25	1
720.49	0.56517	0.76708	-0.31016	3	-48.5	2.5802	922.25	1
720.57	0.57689	0.82449	-0.28736	3	-49	2.3194	922.25	1
720.61	0.61207	0.81301	-0.31016	3	-52.5	0.49548	925.75	1
720.65	1.128	0.49148	-0.12771	1	-68	1.8822	923.75	1
720.73	0.98728	0.38813	-0.34437	3	-48.5	1.491	920.25	1
720.77	0.98728	0.38813	-0.34437	3	-48.5	1.4021	920.25	1
720.97	0.92865	0.30775	-0.17333	2	-58.5	1.1305	920.25	1
721.06	0.92865	0.30775	-0.17333	2	-59.5	0.27305	920.75	1
721.06	0.92865	0.30775	-0.17333	3	-49.5	0.25464	920.75	3
721.22	0.89348	0.23885	-0.21894	2	-61	5.5039	921.25	3
721.47	0.98728	0.14698	-0.11631	2	-67.5	2.1368	925.25	3
721.97	0.98728	0.14698	-0.11631	2	-67.5	0.57064	923.25	3
927.91	0.87003	0.51445	-0.36718	2	-60	4.8474	922.25	1
928.03	0.70587	0.65224	-0.4584	2	-65	5.0606	920.75	1
928.48	0.56517	0.65224	-0.61804	2	-60	0.46019	923.25	1
928.6	0.52999	0.70966	-0.59524	3	-55	1.1305	921.75	1
928.92	0.54171	0.67521	-0.57243	3	-55.5	0.58138	922.75	1
929.17	0.62379	0.67521	-0.56103	2	-59	5.7233	924.75	1
929.33	0.62379	0.67521	-0.56103	2	-59.5	5.7938	924.75	1
929.53	0.56517	0.69818	-0.60664	2	-58.5	4.7691	922.25	1
929.61	0.63552	0.57186	-0.62945	3	-56	6.0592	923.75	1
929.69	0.43619	0.85894	-0.48121	3	-51.5	1.4573	920.75	1
929.73	0.43619	0.85894	-0.48121	2	-57	0.49548	920.75	1
929.93	0.60034	0.82449	-0.34437	3	-52	1.5064	921.25	1
930.46	0.36583	0.98526	-0.18473	1	-64.5	5.5776	923.25	1
930.63	0.29548	0.96229	-0.25315	3	-53	0.23777	923.25	1
930.75	0.36583	0.99674	-0.23034	3	-51.5	1.1674	921.75	1
930.83	0.36583	0.99674	-0.23034	1	-60.5	0.90045	921.75	1
931.03	0.33066	0.93932	-0.17333	3	-52.5	0.7225	922.75	1
931.48	0.34238	0.93932	-0.070699	3	-56.5	4.8535	925.75	1
931.68	0.35411	0.97377	-0.0022806	3	-53	5.5285	923.75	4
932.01	0.2134	0.97377	-0.16192	3	-50.5	1.4987	920.25	4
932.09	0.2134	0.97377	-0.16192	1	-64.5	0.71023	920.25	4
932.29	0.17823	0.95081	-0.20754	3	-51.5	0.97715	920.75	4
932.38	0.17823	0.95081	-0.20754	3	-52	0.98482	920.75	4
932.54	0.17823	0.95081	-0.20754	3	-52.5	0.54303	921.25	4
932.87	0.10787	1.0197	-0.33297	1	-59.5	4.651	924.25	4
933	0.10787	1.0197	-0.33297	3	-59	1.7104	925.25	4
933.45	0.38928	1.0312	-0.10491	1	-66.5	0.88511	921.75	4
934.32	0.2603	1.0886	-0.15052	1	-64	0.18101	922.25	4
934.81	0.54171	0.62928	0.054735	2	-58	5.2585	923.75	4
940.56	0.36583	0.89339	-0.013684	2	-59.5	6.1819	922.25	4
941.05	0.36583	0.89339	-0.013684	2	-59	5.6711	923.75	4
943.54	0.24858	0.91636	-0.059296	2	-63	5.0836	924.75	4
943.83	0.24858	0.91636	-0.059296	2	-60	3.9837	922.25	4
947.41	0.24858	1.0427	-0.025087	2	-59.5	5.981	923.75	4
947.45	0.24858	1.0427	-0.025087	2	-60	5.3981	923.75	4
947.57	0.24858	1.0082	-0.13912	1	-55	5.6788	920.75	4
947.61	0.48309	0.93932	-0.082102	2	-59	1.0446	921.25	4
947.65	0.2603	0.99674	-0.20754	1	-56	0.27612	924.25	4
948.71	0.22513	1.0197	-0.18473	1	-51	1.5846	922.75	4
949	0.24858	0.99674	-0.11631	1	-48.5	5.0054	922.25	4
949.04	0.2134	0.98526	-0.19613	1	-48	5.8046	922.25	4
949.08	0.24858	0.97377	-0.18473	1	-47.5	0.067495	922.25	4
949.12	0.24858	0.97377	-0.18473	1	-47.5	0.25924	922.25	4
