# Supplementary material for: A battery-less and wireless wearable sensor system for identifying bed and chair exits in a pilot trial in hospitalized older people
Source: PLoS One. 2017 Oct 9;12(10):e0185670. doi: 10.1371/journal.pone.0185670 (PMC5633180; doi:10.1371/journal.pone.0185670)
Supplement: S1 Dataset — Data corresponding to the sensor observations for hospitalized older people participating in the trials; data anonymized except for gender. (ZIP) [file pone.0185670.s002.zip › S1_Dataset/d3p16M]

0	0.55344	0.82449	-0.25315	2	-58	5.6711	924.75	1
0.499	0.58862	0.90487	-0.082102	3	-65	1.7012	922.75	1
0.75401	0.58862	0.90487	-0.082102	2	-57	0.72404	920.75	1
1.038	0.58862	0.90487	-0.082102	1	-62	4.9594	924.25	1
5.584	0.56517	0.91636	-0.16192	2	-60	6.1144	922.25	1
6.677	0.65897	0.81301	0.10035	2	-60	5.938	921.75	3
6.802	0.94038	0.46851	0.35121	1	-67.5	5.6681	921.25	3
7.75	1.2335	-0.01378	0.27139	2	-65	1.1873	922.75	3
8.999	1.2335	-0.01378	0.27139	2	-67	0.73324	921.75	3
9.749	1.2804	-0.10565	-0.070699	3	-58.5	0.41571	924.75	3
9.999	1.2804	-0.10565	-0.070699	2	-60	1.1459	920.25	3
10.249	1.2804	-0.10565	-0.070699	2	-63.5	5.2508	922.75	3
10.5	1.2804	-0.10565	-0.070699	2	-60.5	0.6228	920.75	3
12.999	1.0342	0.032153	-0.19613	2	-59.5	0.4786	920.75	3
73.25	1.0694	0.02067	-0.15052	2	-59	0.87284	920.25	3
73.5	1.0694	0.02067	-0.15052	2	-60.5	4.9609	922.75	3
73.75	1.0694	0.02067	-0.15052	3	-58	5.3613	920.75	3
74	1.0694	0.02067	-0.15052	3	-58.5	0.30986	924.25	3
74.25	1.0694	0.02067	-0.15052	3	-58	0.59979	923.75	3
75	1.2335	-0.048229	-0.070699	2	-60	0.010738	921.25	3
75.5	1.2335	-0.048229	-0.070699	2	-65	0.30066	924.75	3
76	1.2335	-0.048229	-0.070699	3	-57.5	1.1934	922.75	3
77	1.0694	0.032153	-0.13912	2	-67.5	5.8184	925.75	3
78	1.0107	0.066602	-0.17333	2	-59	0.93726	920.25	3
78.501	1.0107	0.066602	-0.17333	2	-61	4.9808	922.75	3
78.75	1.0107	0.066602	-0.17333	2	-59.5	0.4648	920.75	3
79.251	1.0928	0.02067	-0.13912	2	-66.5	5.7693	925.75	3
79.751	1.0928	0.02067	-0.13912	2	-65.5	6.0899	925.25	3
82.25	1.0225	0.066602	-0.15052	2	-66	6.2586	925.25	3
82.75	1.0225	0.066602	-0.15052	3	-58	1.0416	923.25	3
83	1.0225	0.066602	-0.15052	3	-57.5	5.7217	920.25	3
83.25	1.0225	0.066602	-0.15052	3	-58	4.4301	922.75	3
83.499	1.0225	0.066602	-0.15052	2	-61	5.4027	922.25	3
84	1.0107	0.066602	-0.16192	3	-58	0.26998	924.25	3
84.005	1.0107	0.066602	-0.16192	2	-62	4.154	923.75	3
84.499	1.0107	0.066602	-0.16192	2	-59.5	5.7754	921.75	3
85.499	1.0811	0.0091865	-0.12771	2	-59	0.85136	920.25	3
86.249	1.0107	0.078086	-0.18473	2	-59	0.40037	920.75	3
86.75	1.0928	0.02067	-0.11631	2	-66	5.7033	925.75	3
86.999	1.0928	0.02067	-0.11631	2	-60	5.7478	921.75	3
88.887	1.128	0.45703	-0.013684	2	-66.5	5.1803	923.75	3
89.908	1.128	0.45703	-0.013684	1	-66	5.3337	921.25	3
98.525	0.084423	0.85894	0.020525	1	-60.5	0.27918	924.25	4
100.38	0.037521	0.99674	-0.070699	2	-57	0.73324	920.25	4
100.71	0.037521	0.92784	-0.13912	1	-64	6.0362	922.25	4
103.75	0.74105	0.76708	0.031928	1	-67	6.2571	925.75	2
104	0.74105	0.76708	0.031928	1	-67	0.37276	925.25	2
104.5	0.74105	0.76708	0.031928	1	-65	5.0391	923.25	2
105.25	0.78795	0.75559	0.077541	1	-65	5.7969	922.25	2
105.5	0.78795	0.75559	0.077541	1	-66	4.1157	920.75	2
106.36	0.78795	0.75559	0.077541	1	-65	6.1911	921.75	2
106.76	0.78795	0.75559	0.077541	1	-65.5	0.30219	921.25	2
108.13	0.67069	0.81301	0.031928	1	-66	3.8043	920.75	2
109.57	0.7645	0.76708	0.088944	1	-65.5	0.076699	924.75	2
111	0.91693	0.72114	0.12315	1	-65	0.89431	923.75	2
112.25	0.64724	0.83597	0.020525	1	-65.5	0.91272	920.25	2
112.8	0.64724	0.83597	0.020525	1	-64	5.2355	922.25	2
113.95	0.7176	0.81301	0.054735	1	-66.5	5.757	925.25	2
116.33	0.68242	0.81301	0.031928	2	-57.5	5.2401	925.25	2
116.75	0.68242	0.81301	0.031928	1	-65	1.2502	923.25	2
117.5	0.68242	0.81301	0.031928	1	-64	4.7461	922.75	2
118.84	0.62379	0.84746	-0.013684	2	-57.5	5.1757	925.25	2
121.02	0.68242	0.83597	0.020525	1	-64.5	5.5239	921.75	2
121.98	0.68242	0.83597	0.020525	1	-66	5.9442	924.75	2
122.41	0.68242	0.83597	0.020525	1	-64.5	5.1465	922.25	2
123.53	0.67069	0.82449	-0.0022806	1	-64.5	5.5193	921.75	2
127.9	0.68242	0.81301	0.043332	1	-66	0.47247	923.75	2
129.36	0.84658	0.74411	0.088944	1	-66	3.6954	920.25	2
131.25	0.61207	0.84746	-0.0022806	1	-65	5.8276	921.25	2
132.44	0.62379	0.84746	-0.025087	1	-65.5	0.044485	920.75	2
133.3	0.62379	0.84746	-0.025087	1	-65	5.3337	921.75	2
134.83	0.65897	0.82449	-0.025087	1	-67	0.18868	920.75	2
135.76	0.65897	0.82449	-0.025087	1	-66	2.2596	921.75	2
136.69	0.65897	0.82449	-0.025087	1	-66.5	0.39884	920.25	2
138.14	0.69414	0.79004	0.031928	1	-65.5	5.4717	921.75	2
139	0.69414	0.79004	0.031928	1	-67	5.8675	924.75	2
141.17	0.7176	0.80152	0.031928	1	-64	1.2287	923.25	2
142.25	0.65897	0.84746	-0.070699	2	-58	5.7049	924.25	2
142.75	0.65897	0.84746	-0.070699	2	-60	1.5232	925.75	2
144	0.70587	0.81301	-0.013684	1	-64.5	1.2839	922.75	2
148	0.65897	0.82449	-0.013684	1	-64.5	5.7217	921.25	2
148.5	0.65897	0.82449	-0.013684	1	-66	5.6834	924.75	2
149.5	0.87003	0.74411	0.054735	1	-66	6.0638	924.25	2
150	0.87003	0.74411	0.054735	2	-58.5	4.7876	925.75	2
150.5	0.87003	0.74411	0.054735	1	-67.5	5.5116	925.25	2
151.25	0.68242	0.84746	-0.013684	1	-64.5	0.34821	920.25	2
151.5	0.68242	0.84746	-0.013684	1	-64	1.5999	922.25	2
152.25	0.63552	0.85894	-0.059296	1	-66	0.23777	923.75	2
152.75	0.63552	0.85894	-0.059296	1	-64	2.0371	921.75	2
154.5	0.63552	0.84746	-0.059296	1	-65	0.24544	923.75	2
155.25	0.63552	0.85894	-0.070699	1	-66.5	5.2155	925.25	2
155.5	0.63552	0.85894	-0.070699	1	-64	2.4513	921.25	2
156	0.63552	0.85894	-0.070699	1	-64.5	0.28685	920.25	2
156.5	0.62379	0.85894	-0.082102	1	-65	6.251	920.75	2
157.5	0.89348	0.75559	0.077541	1	-64	2.0371	921.75	2
158	0.89348	0.75559	0.077541	1	-64	5.6052	921.25	2
158.75	0.64724	0.84746	-0.070699	1	-65	1.106	922.75	2
159.5	0.7176	0.81301	-0.013684	1	-66	0.38656	923.75	2
159.75	0.7176	0.81301	-0.013684	1	-64.5	5.2508	921.75	2
161	0.68242	0.82449	-0.059296	1	-65.5	0.26231	920.25	2
161.25	0.68242	0.82449	-0.059296	1	-65	1.1029	922.75	2
161.75	0.61207	0.85894	-0.082102	1	-66.5	6.0101	924.25	2
162	0.61207	0.85894	-0.082102	2	-58.5	4.5038	925.75	2
162.5	0.61207	0.85894	-0.082102	1	-64.5	5.145	921.75	2
163.25	0.55344	0.87042	-0.10491	1	-66	0.29452	920.25	2
163.75	0.87003	0.75559	0.043332	1	-65	4.6986	922.25	2
164	0.87003	0.75559	0.043332	1	-66.5	6.0239	924.25	2
164.5	0.87003	0.75559	0.043332	1	-66	0.16414	923.75	2
165.25	0.74105	0.79004	-0.025087	1	-65	5.5239	921.25	2
165.5	0.74105	0.79004	-0.025087	2	-57	5.2355	924.75	2
166	0.8114	0.76708	-0.0022806	1	-65	1.1428	922.75	2
166.25	0.8114	0.76708	-0.0022806	1	-65	6.0608	920.75	2
166.75	0.8114	0.76708	-0.0022806	1	-66	0.18254	923.75	2
167.5	0.8583	0.74411	0.031928	2	-57.5	4.8627	925.25	2
167.75	0.8583	0.74411	0.031928	1	-65	5.5315	921.25	2
168.25	0.8583	0.74411	0.031928	1	-65.5	0.14113	920.25	2
168.75	0.88175	0.75559	0.054735	1	-65	6.0347	920.75	2
169.5	0.9052	0.73263	0.043332	1	-65	5.1373	921.75	2
171	0.63552	0.84746	-0.082102	1	-65	1.0477	922.75	2
171.25	0.63552	0.84746	-0.082102	1	-65	5.9718	920.75	2
171.5	0.63552	0.84746	-0.082102	1	-66	5.9426	924.25	2
171.75	0.63552	0.84746	-0.082102	1	-67.5	4.783	925.75	2
172.75	0.65897	0.84746	-0.093505	1	-65.5	0.70256	923.25	2
173.75	0.68242	0.83597	-0.059296	1	-65	6.0408	920.75	2
174.89	0.9052	0.73263	0.031928	1	-64.5	5.5269	921.25	2
175.5	0.9052	0.73263	0.031928	1	-66.5	5.6773	924.75	2
176.5	0.64724	0.84746	-0.093505	1	-66	0.11965	923.75	2
177.5	0.67069	0.83597	-0.059296	1	-64.5	5.4533	921.25	2
177.75	0.67069	0.83597	-0.059296	2	-57	5.079	924.75	2
178	0.67069	0.83597	-0.059296	1	-65	0.029146	920.25	2
178.5	0.9052	0.74411	0.020525	1	-64.5	5.915	920.75	2
179	0.9052	0.74411	0.020525	1	-66	0.041417	923.75	2
179.25	0.9052	0.74411	0.020525	1	-64.5	4.9732	921.75	2
180	0.87003	0.74411	-0.013684	1	-65	0.26998	923.25	2
181.84	0.87003	0.74411	-0.013684	2	-58	6.0562	921.75	4
182.25	-0.068007	1.0427	-0.047893	3	-66.5	6.2755	921.25	4
182.32	-0.068007	1.0427	-0.047893	2	-59	5.5699	923.25	4
182.84	-0.068007	1.0427	-0.047893	3	-61.5	1.7549	920.25	4
184.25	0.37756	0.88191	0.14596	2	-61.5	0.80687	921.75	4
186.92	-0.091458	1.0082	-0.35577	2	-62	1.4266	921.75	4
189.85	0.13132	1.0312	-0.16192	2	-69.5	6.0025	921.75	4
190.52	-0.021106	1.1116	-0.059296	1	-58.5	4.2982	924.75	4
191.43	0.15478	1.0312	-0.18473	1	-56.5	1.1029	924.25	4
214.6	0.17823	1.0312	-0.13912	1	-54.5	1.5693	921.25	4
215.09	0.1665	0.85894	-0.10491	2	-56	5.0944	920.25	4
236.25	0.84658	0.70966	0.22578	2	-57.5	5.8583	924.75	2
236.5	0.84658	0.70966	0.22578	1	-63.5	4.8458	922.75	2
237	0.89348	0.69818	0.25999	1	-64.5	0.35895	920.75	2
237.5	0.89348	0.69818	0.25999	1	-67	5.4057	925.75	2
239	0.65897	0.80152	0.11175	1	-65	0.74398	920.25	2
239.5	0.67069	0.79004	0.13456	1	-64.5	0.27458	920.75	2
240	0.67069	0.79004	0.13456	2	-58.5	5.1664	925.75	2
240.75	0.65897	0.81301	0.12315	1	-64.5	6.1927	921.25	2
241.25	0.65897	0.81301	0.12315	1	-65	0.78386	920.25	2
241.75	0.92865	0.66373	0.25999	1	-63.5	5.1496	922.25	2
243.11	0.65897	0.80152	0.13456	2	-58	5.3244	925.25	2
244.25	0.63552	0.80152	0.13456	1	-66.5	0.4694	920.75	2
244.75	0.63552	0.80152	0.13456	1	-66.5	0.76546	923.75	2
245.25	0.63552	0.80152	0.13456	1	-68	5.7294	925.25	2
246.25	0.68242	0.77856	0.16876	1	-65.5	0.77619	920.25	2
246.75	0.68242	0.77856	0.16876	1	-64	0.22856	920.75	2
248.25	0.92865	0.67521	0.25999	1	-67	6.1037	924.75	2
248.75	0.92865	0.67521	0.25999	1	-65.5	1.6352	922.75	2
249.59	0.92865	0.67521	0.25999	1	-66	0.68262	923.75	2
250.5	0.68242	0.79004	0.13456	1	-64.5	5.9518	921.25	2
251	0.68242	0.79004	0.13456	1	-65	0.52922	920.25	2
251.25	0.68242	0.79004	0.13456	1	-64.5	4.5636	922.75	2
252.08	0.91693	0.67521	0.23718	1	-66	0.69029	923.75	2
253.25	0.79967	0.72114	0.22578	1	-66.5	5.8936	924.75	2
254.25	0.51826	0.91636	0.11175	1	-66.5	0.42031	924.25	2
257	0.51826	0.91636	0.11175	2	-59	6.1773	923.75	2
257.5	0.51826	0.91636	0.11175	1	-67.5	5.7171	925.25	2
258	0.51826	0.91636	0.11175	2	-59	0.30373	923.25	2
258.25	0.51826	0.91636	0.11175	2	-57	5.5699	920.25	2
259	0.60034	0.87042	0.15736	1	-66.5	6.2034	924.25	2
259.75	0.60034	0.87042	0.15736	1	-62.5	5.438	921.75	2
260	0.60034	0.87042	0.15736	1	-61.5	5.9089	921.25	2
264.03	0.68242	0.80152	0.077541	2	-58	5.7187	924.25	2
264.47	0.68242	0.80152	0.077541	1	-67	1.6782	925.75	2
265.57	0.70587	0.79004	0.077541	2	-58.5	5.418	924.75	2
266.13	0.70587	0.79004	0.077541	1	-63.5	4.6725	922.25	2
266.69	0.70587	0.79004	0.077541	2	-58.5	5.6527	924.25	2
267.86	0.72932	0.77856	0.10035	2	-58	5.4502	924.75	2
268.42	0.72932	0.77856	0.10035	1	-62.5	4.8965	922.25	2
268.83	0.72932	0.77856	0.10035	2	-58	5.6297	924.25	2
271.7	0.91693	0.72114	0.16876	1	-63	0.34515	923.75	2
272.34	0.91693	0.72114	0.16876	1	-66	5.2033	925.25	2
273.59	0.77622	0.75559	0.11175	1	-63	4.8397	922.25	2
274.31	0.77622	0.75559	0.11175	1	-66.5	4.8259	925.75	2
275.03	0.77622	0.75559	0.11175	1	-64	5.5898	921.25	2
275.93	0.69414	0.80152	0.088944	2	-57.5	0.8805	922.75	2
276.25	0.69414	0.80152	0.088944	2	-58	5.7647	924.25	2
276.5	0.69414	0.80152	0.088944	1	-69.5	4.6771	925.75	2
277	0.69414	0.80152	0.088944	1	-69	5.0575	925.25	2
278	0.83485	0.75559	0.16876	1	-64.5	4.3688	922.75	2
278.25	0.83485	0.75559	0.16876	1	-65	1.6552	922.25	2
278.92	0.83485	0.75559	0.16876	1	-66	0.22703	923.75	2
280.25	0.70587	0.79004	0.054735	1	-64	0.053689	920.25	2
281	0.62379	0.83597	0.043332	2	-58	5.4334	924.25	2
281.25	0.62379	0.83597	0.043332	1	-65	0.39423	923.75	2
282	0.62379	0.83597	0.043332	2	-58.5	4.9716	921.25	2
284.09	0.014071	1.0771	-0.23034	2	-58.5	5.2631	921.75	2
286.01	0.20168	1.0427	-0.18473	3	-60	4.3458	923.75	4
287.45	0.20168	1.0427	-0.18473	3	-69.5	5.7785	923.25	4
288.75	0.20168	1.0427	-0.18473	3	-64.5	5.8997	921.75	1
289.45	0.83485	0.56038	-0.19613	3	-54	0.83449	921.25	1
289.63	0.83485	0.56038	-0.19613	3	-57	5.7386	923.25	1
290.12	0.9521	0.70966	0.066138	1	-59.5	5.5116	920.25	1
290.62	0.74105	0.60631	0.066138	3	-59.5	5.5315	920.75	1
292.13	1.2335	0.1355	-0.13912	3	-57.5	4.6526	923.25	3
292.41	1.2335	0.1355	-0.13912	3	-58	0.40804	920.25	3
294	1.1045	0.078086	-0.23034	2	-69	5.7356	925.25	3
294.75	1.0928	0.032153	-0.25315	2	-62	6.205	920.25	3
295.25	1.0928	0.032153	-0.25315	2	-64.5	4.516	922.25	3
297.75	1.0928	0.032153	-0.25315	3	-57.5	6.2387	920.75	3
298.25	1.0928	0.032153	-0.25315	2	-67.5	5.9641	923.75	3
299.25	1.3039	-0.094162	-0.10491	2	-62	1.5693	921.25	3
299.5	1.3039	-0.094162	-0.10491	2	-67.5	5.2539	924.75	3
299.75	1.3039	-0.094162	-0.10491	2	-59.5	5.8521	920.25	3
300.25	1.128	0.032153	-0.20754	3	-54.5	5.8077	920.75	3
300.75	1.2687	-0.059712	-0.13912	2	-65.5	5.8598	923.75	3
301.5	0.96383	0.10105	-0.25315	2	-61.5	1.6935	921.25	3
302	1.1045	0.032153	-0.20754	2	-60.5	5.6006	920.25	3
302.25	1.1045	0.032153	-0.20754	2	-64.5	0.35895	922.75	3
303	1.0576	0.066602	-0.20754	2	-67	5.4502	924.25	3
303.5	1.0576	0.066602	-0.20754	2	-63.5	1.2042	921.75	3
304.25	1.2687	-0.059712	-0.11631	2	-69	2.1644	924.75	3
305	1.2687	-0.036746	-0.13912	2	-65	0.67342	922.25	3
305.25	1.2687	-0.036746	-0.13912	2	-68	5.4104	924.25	3
306	1.1045	0.0091865	-0.21894	3	-58	0.20095	925.25	3
306.5	1.1045	0.0091865	-0.21894	2	-62.5	1.4021	921.25	3
307	1.1632	-0.025263	-0.16192	2	-61.5	2.4436	920.25	3
307.5	1.1632	-0.025263	-0.16192	2	-64.5	0.75318	922.25	3
307.75	1.1632	-0.025263	-0.16192	2	-62	1.9052	920.75	3
308	1.1632	-0.025263	-0.16192	2	-67.5	5.7217	923.75	3
308.75	1.0928	0.032153	-0.20754	2	-63	1.3131	921.25	3
309	1.0928	0.032153	-0.20754	2	-66.5	5.9442	923.25	3
309.75	0.99901	0.089569	-0.26455	2	-65.5	0.29452	922.75	3
310	0.99901	0.089569	-0.26455	2	-62.5	5.1112	920.75	3
310.5	0.99901	0.089569	-0.26455	2	-67.5	5.7908	923.75	3
311.25	1.0342	0.055119	-0.24174	2	-63	1.3254	921.25	3
312	1.0694	0.032153	-0.21894	2	-66	0.11505	922.75	3
312.75	1.128	-0.01378	-0.16192	3	-57.5	0.88511	924.25	3
313.25	1.128	-0.01378	-0.16192	2	-64	0.89584	921.75	3
314.25	1.1632	-0.048229	-0.27595	2	-61.5	1.7948	920.25	3
315.5	0.98728	0.055119	-0.35577	2	-67	5.2355	923.75	3
316.25	1.0694	0.02067	-0.27595	2	-64.5	1.3131	921.25	3
316.5	1.0694	0.02067	-0.27595	2	-69	4.7615	924.75	3
317	1.0694	0.02067	-0.27595	2	-66	0.30219	922.25	3
317.5	1.0694	0.02067	-0.27595	2	-62	1.4987	920.75	3
318	1.0928	-0.0022966	-0.20754	2	-64	0.6412	921.75	3
318.5	1.0928	-0.0022966	-0.20754	2	-63	1.0907	921.25	3
319	1.0928	-0.0022966	-0.20754	2	-69	4.6848	924.75	3
321	1.0811	0.28478	-0.082102	2	-58.5	0.67188	921.25	3
402.74	-0.15009	0.81301	-0.15052	1	-68.5	1.7794	924.25	2
405	-0.15009	0.81301	-0.15052	1	-62.5	0.73938	920.75	2
406	-0.15009	0.81301	-0.15052	2	-58.5	1.3361	921.75	2
406.5	-0.15009	0.81301	-0.15052	2	-60	0.099709	923.25	2
407	-0.15009	0.81301	-0.15052	1	-63.5	1.8929	922.75	2
408.25	0.77622	0.81301	-0.059296	1	-63	5.8521	921.75	2
408.75	0.77622	0.81301	-0.059296	2	-59.5	0.041417	923.25	2
409.25	0.77622	0.81301	-0.059296	1	-64	0.80687	920.25	2
410.25	0.77622	0.81301	-0.059296	1	-66.5	0.68569	924.25	2
412.25	0.61207	0.88191	-0.11631	2	-60	0.79614	922.25	2
413.75	0.61207	0.88191	-0.11631	1	-64.5	0.056757	921.25	2
414.5	0.61207	0.88191	-0.11631	2	-60	0.44792	922.75	2
414.75	0.61207	0.88191	-0.11631	1	-64.5	0.53996	920.75	2
416.25	0.61207	0.88191	-0.11631	2	-61.5	6.1098	923.25	2
416.75	0.61207	0.88191	-0.11631	1	-62	0.78386	920.25	2
417.5	0.63552	0.85894	-0.11631	1	-63.5	0.72557	923.75	2
418.5	0.63552	0.85894	-0.11631	2	-58.5	1.2579	921.25	2
419	0.63552	0.85894	-0.11631	1	-62	0.62893	920.25	2
419.25	0.63552	0.85894	-0.11631	2	-59.5	0.010738	922.75	2
419.5	0.63552	0.85894	-0.11631	2	-59	0.4019	922.25	2
419.75	0.63552	0.85894	-0.11631	2	-60.5	5.2109	924.25	2
421.5	0.57689	0.88191	-0.15052	1	-62	0.64427	920.25	2
421.75	0.57689	0.88191	-0.15052	2	-59.5	0.12425	922.75	2
422	0.57689	0.88191	-0.15052	2	-59	0.45866	922.25	2
422.25	0.57689	0.88191	-0.15052	2	-60.5	5.2508	924.25	2
423	0.57689	0.88191	-0.15052	1	-61.5	5.5776	921.75	2
424	0.88175	0.75559	-0.013684	2	-59.5	0.36509	922.75	2
424.25	0.88175	0.75559	-0.013684	1	-62	5.2554	922.25	2
424.75	0.88175	0.75559	-0.013684	1	-64	0.30526	924.25	2
425.25	0.88175	0.75559	-0.013684	2	-58	0.83449	921.75	2
426	0.57689	0.89339	-0.15052	2	-60	5.9442	923.25	2
426.5	0.57689	0.89339	-0.15052	1	-62.5	1.557	922.75	2
426.75	0.57689	0.89339	-0.15052	2	-59	0.65194	922.25	2
427	0.57689	0.89339	-0.15052	2	-60.5	5.4272	924.25	2
428.25	0.63552	0.87042	-0.13912	2	-59.5	5.9135	923.25	2
429	0.63552	0.87042	-0.13912	2	-59.5	6.2786	922.75	2
429.25	0.63552	0.87042	-0.13912	1	-61.5	1.9405	922.25	2
430.25	0.78795	0.80152	-0.082102	1	-61.5	5.5193	921.75	2
430.75	0.78795	0.80152	-0.082102	2	-59.5	5.961	923.25	2
431.75	0.64724	0.84746	-0.12771	1	-61	1.8653	922.25	2
432	0.64724	0.84746	-0.12771	2	-60.5	5.2171	924.25	2
432.5	0.64724	0.84746	-0.12771	1	-62	5.507	921.75	2
433.25	0.64724	0.84746	-0.12771	2	-60	6.0485	923.25	2
434	0.68242	0.83597	-0.10491	1	-62	1.8699	922.25	2
435	0.56517	0.90487	-0.13912	1	-64.5	1.8193	921.75	2
436.25	0.67069	0.84746	-0.093505	1	-63.5	1.2164	922.75	2
436.75	0.67069	0.84746	-0.093505	1	-62.5	5.958	920.75	2
437.5	0.67069	0.84746	-0.093505	2	-59	0.47247	921.75	2
438	0.67069	0.84746	-0.093505	2	-60	5.731	923.25	2
438.75	0.63552	0.84746	-0.13912	2	-59	0.57064	922.25	2
439.25	0.63552	0.84746	-0.13912	2	-60.5	5.5469	924.25	2
440	0.63552	0.84746	-0.13912	2	-58.5	0.7179	921.75	2
440.25	0.63552	0.84746	-0.13912	2	-58	1.0216	921.25	2
440.75	0.63552	0.84746	-0.13912	2	-61.5	1.5693	924.75	2
441.25	0.58862	0.88191	-0.15052	1	-61	1.6506	922.25	2
441.5	0.58862	0.88191	-0.15052	1	-61	6.116	920.75	2
442	0.58862	0.88191	-0.15052	2	-60.5	5.2247	923.75	2
442.5	0.58862	0.88191	-0.15052	1	-61	5.1849	921.75	2
443	0.58862	0.88191	-0.15052	2	-61	1.468	924.75	2
443.75	0.58862	0.89339	-0.17333	1	-61.5	4.7645	922.25	2
444.25	0.58862	0.89339	-0.17333	2	-60.5	5.0974	923.75	2
444.75	0.58862	0.89339	-0.17333	1	-61	1.8623	921.75	2
445.25	0.58862	0.89339	-0.17333	2	-59.5	5.6358	923.25	2
446.5	0.67069	0.84746	-0.13912	2	-60.5	4.8259	924.25	2
447.25	0.67069	0.84746	-0.13912	2	-59.5	0.53076	921.75	2
447.75	0.67069	0.84746	-0.13912	1	-61.5	5.7862	921.25	2
448.25	0.67069	0.84746	-0.13912	2	-58	1.6475	920.25	2
448.5	0.67069	0.84746	-0.13912	2	-59.5	0.16107	922.25	2
449.75	0.63552	0.85894	-0.13912	1	-62	5.2002	921.75	2
450.25	0.63552	0.85894	-0.13912	2	-58	0.7946	921.25	2
450.75	0.63552	0.85894	-0.13912	1	-61.5	0.25771	920.25	2
451	0.63552	0.85894	-0.13912	2	-59.5	0.13959	922.25	2
452.25	0.64724	0.83597	-0.12771	2	-58.5	0.35742	921.75	2
452.5	0.64724	0.83597	-0.12771	1	-61	5.5837	921.25	2
453	0.64724	0.83597	-0.12771	1	-61	0.12579	920.25	2
453.5	0.64724	0.83597	-0.12771	2	-60	5.777	922.75	2
453.75	0.64724	0.83597	-0.12771	1	-62.5	5.9442	920.75	2
454.5	0.64724	0.83597	-0.12771	2	-59.5	0.25464	921.75	2
455.5	0.57689	0.92784	-0.082102	1	-62	0.60132	920.25	2
456	0.57689	0.92784	-0.082102	1	-66.5	2.278	922.25	2
460.75	0.17823	1.0886	-0.082102	2	-57.5	0.99402	920.25	4
494.49	0.20168	1.0886	-0.13912	2	-60.5	4.5697	922.25	4
497.17	0.38928	0.97377	0.066138	2	-56	5.8598	920.25	4
497.81	0.22513	1.0197	-0.070699	3	-67	2.5019	921.75	4
497.89	0.22513	1.0197	-0.070699	3	-68.5	2.4835	921.75	4
499.95	0.15478	1.0427	-0.19613	2	-52.5	0.88204	920.75	4
500.53	0.29548	0.97377	-0.13912	3	-69	4.9578	923.75	4
503.1	0.57689	0.73263	-0.38998	2	-58	1.4742	922.75	1
503.71	0.94038	0.64076	-0.070699	3	-61	1.9175	923.75	1
504.71	0.94038	0.64076	-0.070699	1	-68	4.5697	922.75	1
506.51	0.77622	0.85894	-0.20754	3	-58.5	2.1875	924.75	3
506.78	0.30721	1.0312	-0.41279	2	-59	5.4855	922.75	3
507.51	0.52999	1.0197	-0.27595	3	-58	5.1588	924.25	3
507.77	0.52999	1.0197	-0.27595	2	-59.5	5.2324	923.75	3
508.26	0.91693	0.36516	0.22578	3	-58.5	1.1873	925.25	3
508.51	1.1397	-0.048229	0.066138	2	-62.5	0.4019	921.25	3
513.04	1.1397	-0.048229	0.066138	3	-56.5	4.7998	921.75	3
557.56	0.97555	0.14698	-0.025087	3	-57.5	0.62433	923.25	3
563.15	1.1045	0.089569	0.043332	3	-57	1.264	922.25	3
563.42	0.98728	0.1355	-0.025087	3	-57	5.2616	920.75	3
565.9	1.0576	0.10105	0.020525	3	-58.5	0.12425	924.25	3
571.51	0.98728	0.1355	-0.013684	3	-59	5.8905	925.25	3
574.76	0.98728	0.1355	-0.013684	3	-59	6.0884	924.75	3
580.51	1.0342	0.12402	0.020525	2	-63.5	0.38196	924.25	3
588.76	1.1045	0.10105	0.020525	2	-60.5	5.6404	921.25	3
589.58	1.0811	0.10105	-0.0022806	3	-55.5	5.3198	920.25	3
647.26	0.49481	0.91636	-0.20754	1	-68	5.4027	925.25	2
647.51	0.49481	0.91636	-0.20754	2	-58.5	1.3913	924.75	2
648.26	0.42446	0.96229	-0.23034	1	-67.5	4.7032	922.25	2
648.51	0.42446	0.96229	-0.23034	2	-58	5.0453	924.25	2
651.01	0.49481	0.91636	-0.19613	1	-66	5.9166	920.75	2
652.01	0.49481	0.91636	-0.19613	1	-68.5	5.1941	925.25	2
652.26	0.49481	0.91636	-0.19613	2	-58	5.7156	923.25	2
653.26	0.42446	0.96229	-0.24174	1	-66.5	1.3422	922.25	2
653.51	0.42446	0.96229	-0.24174	3	-70	6.0684	920.75	2
654.01	0.42446	0.96229	-0.24174	1	-68.5	1.491	925.75	2
656.01	0.45964	0.91636	-0.19613	1	-68	5.8475	924.25	2
656.51	0.45964	0.91636	-0.19613	1	-69.5	1.4527	925.75	2
657.26	0.44791	0.93932	-0.21894	2	-58.5	4.7201	924.75	2
659.76	0.47136	0.93932	-0.19613	1	-67.5	0.41264	923.25	2
660.51	0.65897	0.84746	-0.11631	1	-68	4.648	922.25	2
661.01	0.65897	0.84746	-0.11631	1	-67.5	6.274	923.75	2
661.76	0.65897	0.84746	-0.11631	1	-68	4.9394	925.25	2
663.26	0.43619	0.93932	-0.23034	1	-68	5.8767	924.25	2
664.51	0.49481	0.93932	-0.19613	1	-67	0.48934	923.25	2
665.01	0.49481	0.93932	-0.19613	3	-69	0.24237	920.25	2
666.01	0.47136	0.92784	-0.19613	1	-67.5	6.2617	923.75	2
670.01	0.44791	0.95081	-0.20754	2	-58	6.027	922.75	2
670.76	0.67069	0.83597	-0.10491	2	-58	5.1971	923.75	2
671.51	0.67069	0.83597	-0.10491	1	-69	4.9271	925.25	2
672.76	0.47136	0.92784	-0.17333	1	-68	1.3898	922.25	2
673.01	0.47136	0.92784	-0.17333	2	-58	4.8382	924.25	2
673.76	0.48309	0.91636	-0.18473	1	-69	1.7917	925.25	2
674.26	0.48309	0.91636	-0.18473	1	-68.5	0.40804	923.25	2
678.01	0.42446	0.95081	-0.21894	1	-68	0.010738	923.75	2
679.26	0.50654	0.91636	-0.17333	1	-68.5	5.3398	924.75	2
680.51	0.64724	0.83597	-0.12771	2	-58	5.122	923.75	2
681.76	0.52999	0.88191	-0.16192	2	-58.5	1.4143	924.75	2
682.01	0.52999	0.88191	-0.16192	3	-68	0.29452	920.25	2
682.51	0.52999	0.88191	-0.16192	3	-69.5	6.1574	920.75	2
683.51	0.48309	0.92784	-0.19613	2	-59	0.94953	925.25	2
685.01	0.54171	0.88191	-0.16192	3	-68.5	6.1988	920.75	2
686.76	0.52999	0.90487	-0.15052	2	-59	4.4271	924.75	2
687.51	0.52999	0.89339	-0.16192	3	-68.5	0.033748	920.75	2
689.26	0.47136	0.91636	-0.19613	2	-58.5	1.3054	924.75	2
689.26	0.47136	0.91636	-0.19613	3	-68	0.27918	920.25	2
690.26	0.43619	0.93932	-0.19613	1	-69	5.8199	924.25	2
690.76	0.43619	0.93932	-0.19613	2	-59	0.99402	925.25	2
691.76	0.67069	0.84746	-0.10491	3	-68.5	0.21936	920.25	2
692.76	0.64724	0.84746	-0.11631	1	-68.5	6.1973	923.75	2
693.26	0.64724	0.84746	-0.11631	2	-59	1.0431	925.25	2
693.76	0.64724	0.84746	-0.11631	1	-69	0.35435	923.25	2
695.26	0.41273	0.96229	-0.21894	2	-57.5	5.1158	923.75	2
697.1	0.64724	0.83597	-0.20754	1	-64	5.2815	922.25	2
698.03	0.64724	0.83597	-0.20754	1	-66	2.1414	921.75	2
698.51	0.61207	0.87042	-0.17333	1	-67	0.74091	923.25	2
699.26	0.61207	0.87042	-0.17333	1	-67	1.149	922.75	2
700.26	0.48309	0.92784	-0.23034	2	-58.5	0.88204	925.75	2
701.76	0.48309	0.92784	-0.24174	1	-67.5	4.3105	922.75	2
703.01	0.49481	0.91636	-0.21894	2	-57.5	0.73324	921.75	2
704.76	0.54171	0.90487	-0.18473	1	-69	6.0055	924.25	2
705.76	0.58862	0.87042	-0.17333	2	-58	5.8659	923.25	2
707.76	0.68242	0.83597	-0.13912	2	-58	1.1459	925.25	2
708.51	0.40101	0.95081	-0.27595	1	-67.5	5.5668	924.75	2
709.76	0.44791	0.93932	-0.24174	2	-58.5	0.81301	925.75	2
710.26	0.44791	0.93932	-0.24174	1	-67.5	5.033	925.25	2
710.76	0.44791	0.93932	-0.24174	1	-64.5	5.6006	921.25	2
713.82	0.56517	0.95081	-0.18473	2	-58.5	0.14573	922.75	4
716.26	0.060972	1.0312	-0.025087	1	-56	1.8684	922.75	4
716.34	0.060972	1.0312	-0.025087	2	-60.5	2.2197	922.75	4
718.67	0.10787	0.88191	-0.047893	2	-60.5	2.0908	923.25	4
720.34	0.18995	1.0886	0.020525	1	-56	4.8903	921.25	4
720.76	0.18995	1.0886	0.020525	1	-58.5	5.1925	923.25	4
