# Supplementary material for: A battery-less and wireless wearable sensor system for identifying bed and chair exits in a pilot trial in hospitalized older people
Source: PLoS One. 2017 Oct 9;12(10):e0185670. doi: 10.1371/journal.pone.0185670 (PMC5633180; doi:10.1371/journal.pone.0185670)
Supplement: S1 Dataset — Data corresponding to the sensor observations for hospitalized older people participating in the trials; data anonymized except for gender. (ZIP) [file pone.0185670.s002.zip › S1_Dataset/d3p17F]

0	0.29548	0.93932	-0.12771	1	-58.5	0.92346	921.75	4
1.753	0.45964	0.98526	-0.013684	2	-59	6.0101	922.25	4
2	0.45964	0.98526	-0.013684	3	-59	5.5684	920.25	4
2.26	0.45964	0.98526	-0.013684	3	-55.5	0.0061359	920.75	4
3.148	0.43619	1.0197	-0.13912	3	-61.5	5.981	923.75	4
4.623	0.24858	1.0771	-0.0022806	3	-57.5	5.2017	920.75	4
5.002	0.36583	0.84746	-0.10491	1	-62	4.809	921.75	1
86.95	0.31893	0.96229	-0.047893	3	-55	1.4972	920.75	2
87.096	0.31893	0.96229	-0.047893	2	-54.5	5.7095	921.75	2
87.614	0.41273	0.90487	0.12315	3	-60.5	2.1338	923.75	2
88.276	0.27203	0.97377	0.0091224	3	-62	1.491	923.25	2
91.965	0.24858	1.0197	-0.13912	2	-53.5	5.122	922.25	2
92.266	0.45964	0.98526	0.10035	2	-56.5	0.26691	925.25	2
92.667	0.51826	0.88191	0.066138	2	-54	6.231	920.75	2
92.961	0.28376	1.4675	0.0091224	2	-54	5.438	921.75	2
93.033	0.28376	1.4675	0.0091224	3	-64.5	4.1663	921.75	2
93.364	0.37756	0.87042	0.031928	3	-67	0.56911	922.75	2
93.406	0.37756	0.87042	0.031928	3	-65.5	0.62893	923.25	2
95.104	0.60034	0.87042	0.0091224	1	-58.5	0.061359	923.25	2
95.731	0.60034	0.87042	0.0091224	2	-66	0.14113	921.25	2
98.313	0.88175	0.67521	0.15736	1	-59	0.4648	922.25	2
98.349	0.88175	0.67521	0.15736	2	-63	6.0485	920.25	2
98.572	0.88175	0.67521	0.15736	1	-60.5	1.8423	924.25	2
98.608	0.88175	0.67521	0.15736	2	-63	0.98175	922.75	2
98.644	0.88175	0.67521	0.15736	2	-62.5	5.7877	924.75	2
99.013	0.78795	0.79004	0.11175	2	-64	5.5591	923.25	2
99.275	0.78795	0.79004	0.11175	2	-62	4.2675	920.25	2
99.311	0.78795	0.79004	0.11175	1	-60	2.0249	922.75	2
99.347	0.78795	0.79004	0.11175	2	-63	3.6923	921.25	2
121.39	0.57689	1.0197	0.054735	2	-67.5	0.53229	920.25	4
121.5	0.57689	1.0197	0.054735	1	-55	0.23623	920.75	4
121.8	0.43619	0.85894	0.031928	1	-53.5	6.0945	921.75	4
139.57	0.49481	0.92784	-0.013684	1	-58	2.2151	923.25	4
139.72	0.49481	0.92784	-0.013684	1	-58	0.072097	923.25	4
140	0.47136	0.87042	0.12315	2	-57.5	0.41724	921.25	4
140.5	0.56517	0.87042	0.066138	1	-54.5	6.1635	925.25	4
140.85	0.42446	0.92784	0.0091224	1	-51.5	4.6372	920.25	4
140.93	0.42446	0.92784	0.0091224	1	-51.5	4.7492	920.25	4
141.04	0.40101	0.88191	-0.20754	1	-51.5	4.5513	920.75	4
141.11	0.40101	0.88191	-0.20754	1	-51.5	4.605	920.75	4
141.19	0.40101	0.88191	-0.20754	1	-51	4.605	920.75	4
141.48	0.54171	0.99674	-0.15052	2	-58	0.58905	921.75	4
141.59	0.38928	0.95081	-0.093505	2	-61	1.9236	924.25	4
141.63	0.38928	0.95081	-0.093505	2	-64.5	2.3945	924.25	4
141.67	0.38928	0.95081	-0.093505	2	-67.5	0.25617	923.75	4
141.75	0.31893	0.93932	0.031928	2	-65.5	1.2441	922.75	4
144.04	0.40101	0.97377	-0.0022806	1	-56	5.7754	924.25	4
144.67	0.37756	0.97377	-0.025087	1	-57.5	5.5699	923.25	4
146.3	0.10787	1.0082	0.077541	1	-59	6.047	924.25	4
219.25	0.28376	0.95081	0.22578	2	-61	1.0017	924.25	4
219.33	0.28376	0.95081	0.22578	2	-62	0.27612	923.75	4
219.67	0.28376	0.95081	0.22578	2	-59.5	4.4577	922.75	4
219.82	0.28376	0.95081	0.22578	1	-53.5	6.1727	923.25	4
220.13	0.45964	1.0082	-0.013684	1	-55.5	1.1704	925.75	4
220.58	0.34238	1.1575	0.054735	2	-67	0.13959	922.25	4
221.01	0.34238	1.1575	0.054735	2	-67.5	0.7087	920.25	4
223.08	0.096148	1.0656	-0.082102	2	-59.5	6.231	922.25	4
292.4	1.1514	0.22737	0.16876	3	-58.5	1.2333	925.25	3
292.85	0.98728	0.28478	0.077541	3	-56	0.5507	920.75	3
294.44	1.0342	0.2733	0.11175	3	-58.5	0.87284	925.75	3
300.93	1.0928	0.26182	0.14596	3	-58	1.4696	924.75	3
302.21	0.94038	0.31923	0.077541	1	-66.5	1.0953	920.75	3
302.55	1.2452	0.19292	0.16876	1	-67.5	0.13039	921.75	3
307.81	0.91693	0.28478	0.031928	1	-67.5	1.0799	920.75	1
309.47	0.9521	0.29627	0.031928	3	-55	0.27151	921.25	4
309.74	0.96383	0.29627	0.043332	1	-68.5	6.0485	922.25	4
310.12	0.96383	0.29627	0.043332	3	-57.5	1.2425	925.25	4
310.99	0.92865	0.28478	0.043332	3	-55.5	0.044485	921.75	4
312.64	0.9521	0.30775	0.054735	3	-55.5	5.9426	922.25	4
312.91	1.2335	0.19292	0.16876	3	-57.5	1.287	925.25	4
313.44	0.94038	0.30775	0.031928	3	-55.5	0.68262	920.75	4
313.85	0.91693	0.31923	0.043332	1	-67.5	0.13652	921.75	4
315.78	1.2804	0.16995	0.18017	1	-66.5	0.61973	921.25	4
316.81	1.0459	0.29627	0.077541	1	-66	1.1213	920.75	4
319.64	0.94038	0.30775	0.043332	3	-55.5	0.71484	920.75	4
319.75	0.94038	0.30775	0.043332	1	-65.5	1.0677	920.75	4
319.94	0.94038	0.30775	0.043332	1	-67	0.18101	921.75	4
320.81	0.98728	0.29627	0.054735	3	-56.5	5.78	922.75	4
321.91	1.2101	0.19292	0.15736	3	-56	0.44332	921.25	4
331.25	0.56517	0.87042	0.18017	2	-56.5	0.59518	923.75	4
331.63	0.58862	0.73263	0.13456	2	-54.5	4.5114	923.25	4
332.05	0.62379	0.97377	-0.0022806	3	-70	4.401	924.75	4
332.65	0.69414	0.81301	0.23718	2	-53	0.95874	920.25	4
332.92	0.31893	0.97377	0.0091224	2	-53.5	0.5553	920.75	4
333.19	0.31893	0.90487	-0.20754	2	-55	5.711	921.75	4
333.47	0.42446	1.1345	-0.047893	2	-55	4.9885	924.25	4
333.9	0.43619	0.98526	0.13456	2	-62.5	1.0477	925.75	4
338.73	0.61207	1.1231	0.11175	2	-60	5.7678	925.25	4
341.21	0.10787	0.82449	-0.013684	2	-56.5	6.1098	922.25	3
446.2	0.44791	0.89339	-0.025087	2	-56	4.042	922.75	2
447.49	0.67069	0.92784	-0.013684	3	-62.5	1.3468	922.25	2
448.35	0.58862	0.91636	0.12315	3	-60.5	0.3252	920.75	2
448.86	0.51826	0.91636	0.054735	2	-56.5	0.17794	921.75	2
449.25	0.51826	0.91636	0.054735	2	-59.5	1.6812	923.75	2
452.29	0.27203	0.89339	0.14596	2	-66.5	2.3347	920.75	2
