# Supplementary material for: A battery-less and wireless wearable sensor system for identifying bed and chair exits in a pilot trial in hospitalized older people
Source: PLoS One. 2017 Oct 9;12(10):e0185670. doi: 10.1371/journal.pone.0185670 (PMC5633180; doi:10.1371/journal.pone.0185670)
Supplement: S1 Dataset — Data corresponding to the sensor observations for hospitalized older people participating in the trials; data anonymized except for gender. (ZIP) [file pone.0185670.s002.zip › S1_Dataset/d3p18F]

0	0.025796	1.0197	-0.15052	3	-68	5.8261	920.25	4
0.60899	-0.22044	1.2953	-0.03649	2	-61	1.2226	923.25	4
1.25	-0.079733	1.2264	-0.093505	1	-67	0.082835	920.75	1
2.641	-0.079733	1.2264	-0.093505	3	-59.5	5.0514	925.25	3
2.891	-0.079733	1.2264	-0.093505	3	-58.5	5.9672	925.25	3
3.393	0.65897	0.83597	0.36262	3	-55.5	0.12272	921.25	3
3.968	0.50654	0.76708	0.32841	3	-52.5	2.2856	922.25	3
4.143	0.56517	0.81301	0.13456	3	-50.5	1.4496	923.75	3
4.391	0.7645	0.52593	0.19157	2	-60	2.6691	921.75	3
4.481	0.88175	0.39961	0.031928	2	-60.5	1.1658	922.75	3
4.642	0.88175	0.39961	0.031928	2	-58	0.50621	920.25	3
8.141	0.9052	0.30775	0.0091224	2	-57	1.623	921.25	3
8.391	0.9052	0.30775	0.0091224	2	-57	4.8044	920.75	3
8.397	0.9052	0.30775	0.0091224	2	-57	4.8075	920.75	3
8.641	0.9052	0.30775	0.0091224	2	-58	4.6372	924.75	3
8.646	0.9052	0.30775	0.0091224	2	-58	1.5309	924.75	3
8.891	0.88175	0.29627	-0.070699	2	-57	0.3206	922.25	3
8.897	0.88175	0.29627	-0.070699	2	-57	5.4349	923.75	3
9.142	0.88175	0.29627	-0.070699	2	-57	5.4686	923.75	3
10.892	1.1983	0.18143	0.054735	3	-54	5.8521	924.75	3
11.392	1.1163	0.23885	0.020525	2	-57.5	5.4318	923.75	3
11.642	1.1163	0.23885	0.020525	2	-57.5	5.4073	923.75	3
11.647	1.1045	0.25033	0.020525	2	-57	0.75165	921.75	3
11.893	1.1045	0.25033	0.020525	2	-58	6.2663	922.75	3
12.143	0.9521	0.30775	-0.047893	2	-57	5.306	920.25	3
12.149	0.9521	0.30775	-0.047893	2	-58.5	1.0462	925.75	3
12.642	0.96383	0.30775	-0.03649	2	-57	6.1083	923.25	3
12.892	0.96383	0.30775	-0.03649	2	-57.5	5.1879	924.25	3
13.392	0.9052	0.30775	-0.070699	2	-57	4.6602	920.75	3
13.892	0.97555	0.29627	-0.047893	2	-57.5	5.4334	923.75	3
13.897	0.97555	0.29627	-0.047893	2	-57	0.7133	921.75	3
14.142	0.97555	0.29627	-0.047893	2	-57	3.8549	921.75	3
14.147	0.97555	0.29627	-0.047893	2	-57.5	6.1681	922.75	3
14.392	0.89348	0.31923	-0.070699	2	-56.5	5.0284	920.25	3
14.892	0.96383	0.31923	-0.047893	2	-58.5	4.3059	925.25	3
15.142	0.98728	0.30775	-0.03649	2	-57.5	5.145	924.25	3
15.643	1.2218	0.16995	0.077541	3	-52.5	2.0126	921.25	3
15.651	0.97555	0.29627	-0.025087	2	-56.5	5.0054	920.75	3
16.143	1.1866	0.19292	0.054735	2	-57.5	0.36509	922.25	3
16.642	0.94038	0.30775	-0.070699	2	-57	0.74091	921.75	3
16.647	0.94038	0.30775	-0.070699	2	-57	6.2172	922.75	3
16.892	0.94038	0.30775	-0.070699	2	-57.5	6.1743	922.75	3
17.143	0.89348	0.31923	-0.059296	2	-59	0.83755	925.75	3
17.148	0.89348	0.31923	-0.059296	2	-59	0.81454	925.75	3
17.393	0.89348	0.31923	-0.059296	2	-58.5	1.1888	925.25	3
17.642	0.92865	0.30775	-0.059296	2	-57.5	5.7402	923.25	3
17.892	1.2218	0.18143	0.077541	2	-57	4.223	921.25	3
18.142	1.2452	0.19292	0.088944	2	-56.5	4.6909	920.75	3
18.147	1.2452	0.19292	0.088944	2	-58	4.7201	924.75	3
18.392	1.2218	0.18143	0.10035	2	-57	0.41111	922.25	3
18.642	1.0459	0.28478	-0.0022806	2	-57.5	5.5944	923.75	3
18.892	1.0459	0.28478	-0.0022806	2	-57	1.017	921.75	3
19.142	0.97555	0.29627	-0.03649	2	-57.5	0.11351	922.75	3
19.147	0.97555	0.29627	-0.03649	2	-57.5	6.2586	922.75	3
19.392	1.1514	0.2044	0.043332	2	-59.5	0.8575	925.75	3
19.892	1.2101	0.19292	0.054735	2	-57.5	5.7892	923.25	3
19.897	1.2101	0.19292	0.054735	2	-57.5	5.7877	923.25	3
20.392	1.1866	0.21588	0.031928	2	-57	4.2123	921.25	3
20.642	0.91693	0.30775	-0.059296	2	-56.5	4.6173	920.75	3
20.648	0.91693	0.30775	-0.059296	2	-57	4.5897	920.75	3
21.142	1.128	0.23885	0.020525	2	-57.5	5.3444	923.75	3
21.393	1.128	0.23885	0.020525	2	-57	0.64887	921.75	3
21.642	0.92865	0.31923	-0.059296	2	-57.5	6.1543	922.75	3
21.892	0.98728	0.30775	-0.013684	2	-57	5.145	920.25	3
21.898	0.98728	0.30775	-0.013684	2	-58.5	0.92499	925.75	3
22.393	0.92865	0.29627	-0.047893	2	-58	5.8659	923.25	3
22.642	1.2335	0.16995	0.077541	2	-56.5	1.1582	921.25	3
22.892	1.2335	0.16995	0.077541	2	-57	4.2706	921.25	3
22.898	1.2335	0.16995	0.077541	2	-56.5	4.6418	920.75	3
23.142	0.9052	0.29627	-0.059296	2	-58.5	1.5463	924.75	3
23.393	0.9052	0.29627	-0.059296	3	-52.5	1.04	922.25	3
24.142	1.1514	0.22737	0.043332	3	-53	5.3521	920.25	3
24.392	1.1514	0.22737	0.043332	2	-59	0.77313	925.75	3
25.142	1.1983	0.2044	0.066138	2	-57.5	4.9931	924.25	3
25.392	0.9052	0.30775	-0.059296	2	-56.5	1.5463	920.75	3
25.892	0.9052	0.30775	-0.03649	2	-57.5	0.3114	922.25	3
26.131	1.0107	0.28478	-0.03649	2	-57.5	5.4027	923.75	3
26.392	1.0694	0.25033	0.0091224	2	-57.5	6.1298	922.75	3
26.4	1.0694	0.25033	0.0091224	2	-57.5	6.1451	922.75	3
26.642	1.0459	0.28478	-0.013684	2	-56.5	1.8454	920.25	3
26.892	1.0459	0.28478	-0.013684	2	-59	0.77159	925.75	3
27.392	0.96383	0.31923	-0.047893	2	-58	5.6972	923.25	3
27.891	1.0107	0.30775	-0.03649	2	-57	4.539	920.75	3
28.893	1.1514	0.22737	0.043332	2	-58	0.088971	922.75	3
29.391	0.96383	0.31923	-0.03649	2	-59	0.80994	925.75	3
29.397	0.96383	0.31923	-0.03649	2	-58.5	1.1766	925.25	3
30.392	0.98728	0.30775	-0.047893	2	-57	4.5513	920.75	3
30.642	0.9052	0.30775	-0.059296	2	-57.5	0.20555	922.25	3
31.142	0.92865	0.30775	-0.059296	2	-57.5	0.61052	921.75	3
31.642	0.94038	0.30775	-0.03649	2	-59	0.86056	925.75	3
31.892	0.94038	0.30775	-0.03649	2	-58	4.4025	925.25	3
31.898	0.94038	0.30775	-0.03649	2	-58.5	1.2026	925.25	3
32.142	0.9521	0.31923	-0.047893	2	-58	5.757	923.25	3
32.392	0.9521	0.31923	-0.047893	2	-57.5	5.0192	924.25	3
32.892	1.2101	0.19292	0.077541	2	-57	4.5697	920.75	3
33.142	1.2335	0.18143	0.088944	2	-57	0.2301	922.25	3
33.392	1.0811	0.26182	0.020525	3	-52.5	1.2563	921.75	3
33.642	1.1163	0.23885	0.020525	2	-57	0.632	921.75	3
33.892	1.1163	0.23885	0.020525	2	-57.5	6.0669	922.75	3
34.142	0.98728	0.30775	-0.03649	2	-56.5	2.0724	920.25	3
34.392	0.98728	0.30775	-0.025087	2	-58.5	1.2502	925.25	3
34.642	1.0225	0.29627	-0.0022806	2	-57.5	5.7954	923.25	3
35.642	0.9052	0.30775	-0.059296	3	-53.5	0.026078	923.75	3
35.647	0.9052	0.30775	-0.059296	2	-57.5	5.3413	923.75	3
36.392	1.2687	0.15847	0.10035	2	-56	4.9977	920.25	3
36.397	1.2687	0.15847	0.10035	2	-59.5	0.76085	925.75	3
36.892	0.9521	0.29627	-0.03649	2	-57	5.9472	923.25	3
37.142	0.9521	0.29627	-0.03649	2	-57	5.8077	923.25	3
37.148	0.9521	0.29627	-0.03649	2	-57.5	5.0361	924.25	3
37.392	1.1163	0.23885	0.031928	2	-56.5	1.0999	921.25	3
37.892	0.94038	0.30775	-0.047893	2	-57.5	0.25157	922.25	3
38.142	0.94038	0.30775	-0.047893	2	-57	0.26231	922.25	3
38.148	0.94038	0.30775	-0.047893	2	-57.5	5.3459	923.75	3
38.642	0.92865	0.30775	-0.047893	2	-57.5	6.0945	922.75	3
38.892	1.0694	0.2733	0.0091224	2	-56.5	4.9241	920.25	3
39.642	0.9521	0.30775	-0.03649	2	-57.5	5.0606	924.25	3
39.892	0.89348	0.30775	-0.03649	2	-56.5	1.1428	921.25	3
40.142	1.0342	0.29627	-0.0022806	2	-57	4.6065	920.75	3
40.642	1.1045	0.25033	0.0091224	2	-57.5	5.3674	923.75	3
40.892	1.0107	0.29627	-0.013684	2	-57	0.64887	921.75	3
41.392	1.0225	0.28478	-0.013684	2	-59	0.75318	925.75	3
41.892	0.98728	0.30775	-0.047893	2	-57	5.7018	923.25	3
42.142	0.98728	0.30775	-0.047893	2	-58	4.9532	924.25	3
42.148	0.98728	0.30775	-0.047893	2	-58	1.7963	924.25	3
42.392	0.91693	0.30775	-0.047893	2	-57	4.1816	921.25	3
42.398	0.91693	0.30775	-0.047893	2	-56.5	4.5789	920.75	3
42.642	0.91693	0.30775	-0.047893	2	-56.5	1.4496	920.75	3
43.142	0.9052	0.30775	-0.047893	2	-58	2.255	923.75	3
43.393	1.0694	0.26182	0.020525	2	-56.5	0.67495	921.75	3
43.398	1.0694	0.26182	0.020525	2	-57.5	6.1252	922.75	3
43.642	0.9052	0.30775	-0.070699	2	-56.5	4.941	920.25	3
44.142	1.3156	0.16995	0.11175	2	-58.5	1.1137	925.25	3
44.392	0.94038	0.31923	-0.047893	2	-57.5	5.6635	923.25	3
44.642	1.257	0.19292	0.054735	2	-57	0.99862	921.25	3
45.142	0.84658	0.30775	-0.047893	2	-60	4.7308	924.75	3
45.643	1.1866	0.2044	-0.025087	2	-57.5	2.324	923.75	3
45.892	1.1632	0.19292	-0.03649	2	-56.5	6.1712	922.75	3
46.142	1.1514	0.21588	-0.013684	2	-59	0.91579	925.75	3
46.642	1.1632	0.23885	-0.025087	2	-58.5	1.1505	925.25	3
47.143	1.1983	0.18143	-0.025087	2	-56.5	4.0681	921.25	3
48.893	0.96383	0.30775	-0.10491	2	-58.5	0.71023	925.75	3
48.898	0.96383	0.30775	-0.10491	2	-58	1.1259	925.25	3
49.143	0.96383	0.30775	-0.10491	2	-58	5.9074	923.25	3
49.17	0.96383	0.30775	-0.10491	2	-58	6.0531	923.25	3
50.392	1.1397	0.23885	-0.059296	2	-58	5.1925	923.75	3
50.398	1.1397	0.23885	-0.059296	2	-57.5	5.2401	923.75	3
50.642	1.1397	0.23885	-0.059296	2	-57.5	3.6463	921.75	3
50.647	0.91693	0.31923	-0.10491	2	-57.5	5.9795	922.75	3
51.142	1.0576	0.26182	-0.047893	2	-57	4.8351	920.25	3
51.392	1.0342	0.29627	-0.082102	2	-59	1.017	925.25	3
51.642	0.89348	0.30775	-0.10491	3	-54	6.0669	924.25	3
51.892	0.89348	0.30775	-0.10491	2	-58	4.8704	924.25	3
51.897	0.89348	0.30775	-0.10491	2	-58	1.6966	924.25	3
52.142	1.1397	0.22737	-0.013684	2	-56.5	1.2839	920.75	3
52.392	1.0928	0.26182	-0.03649	2	-58.5	1.3484	924.75	3
52.642	0.98728	0.31923	-0.093505	2	-57.5	0.036816	922.25	3
52.892	0.98728	0.31923	-0.093505	2	-58	2.0785	923.75	3
53.142	0.97555	0.31923	-0.070699	2	-57	0.77619	921.75	3
53.392	1.128	0.2044	0.0091224	2	-57	5.1895	920.25	3
53.892	0.98728	0.30775	-0.093505	2	-59	1.0738	925.25	3
55.643	0.94038	0.30775	-0.10491	2	-57	0.41878	921.75	3
55.649	0.94038	0.30775	-0.10491	2	-57.5	5.8997	922.75	3
56.143	1.128	0.25033	-0.025087	2	-59	0.67188	925.75	3
56.642	0.91693	0.29627	-0.11631	2	-58	4.9716	924.25	3
57.142	1.0459	0.28478	-0.059296	2	-58	4.4961	924.75	3
57.393	1.0459	0.28478	-0.059296	2	-58.5	4.5053	924.75	3
57.642	0.96383	0.31923	-0.10491	2	-57.5	5.1956	923.75	3
57.892	1.1866	0.2044	-0.013684	2	-57.5	0.43105	921.75	3
58.142	1.0459	0.28478	-0.070699	2	-57.5	5.9043	922.75	3
58.148	1.0459	0.28478	-0.070699	3	-52.5	2.1568	920.25	3
58.393	1.0225	0.28478	-0.070699	2	-60	0.56297	925.75	3
58.642	1.2452	0.19292	0.020525	2	-59	0.95874	925.25	3
58.893	1.2452	0.19292	0.020525	2	-57.5	5.5208	923.25	3
59.642	1.2335	0.19292	0.043332	2	-57	4.4869	920.75	3
59.648	1.2335	0.19292	0.043332	2	-58	4.5636	924.75	3
60.143	1.0225	0.30775	-0.059296	2	-57.5	5.2738	923.75	3
60.392	0.96383	0.31923	-0.082102	2	-57	0.49548	921.75	3
60.642	0.98728	0.29627	-0.082102	2	-57.5	5.9733	922.75	3
61.892	1.0928	0.23885	-0.013684	2	-57	1.1566	920.75	3
62.392	1.0811	0.25033	-0.047893	2	-57.5	5.099	923.75	3
62.642	1.0811	0.25033	-0.047893	2	-57.5	5.1618	923.75	3
62.893	0.89348	0.31923	-0.10491	2	-57	0.56144	921.75	3
62.899	0.89348	0.31923	-0.10491	2	-57.5	5.9687	922.75	3
62.983	0.89348	0.31923	-0.10491	2	-57.5	5.9503	922.75	3
63.392	1.0459	0.28478	-0.059296	2	-60	0.59672	925.75	3
63.642	1.0576	0.26182	-0.047893	2	-58.5	5.5745	923.25	3
63.892	1.0576	0.26182	-0.047893	2	-57.5	4.6848	924.25	3
65.893	1.0225	0.28478	-0.047893	2	-60.5	4.1617	925.75	3
65.898	1.0225	0.28478	-0.047893	2	-60	4.4762	925.25	3
66.142	1.0225	0.28478	-0.047893	2	-58	5.9672	923.25	3
67.143	0.99901	0.37665	-0.082102	2	-57	0.83755	922.25	3
67.393	0.99901	0.37665	-0.082102	2	-58.5	5.7264	923.75	3
67.399	0.99901	0.37665	-0.082102	2	-58.5	5.5868	923.75	3
67.642	1.1749	0.21588	0.031928	2	-58.5	0.081301	922.75	3
67.892	1.1749	0.21588	0.031928	2	-58	0.14573	922.75	3
68.892	1.0342	0.26182	-0.025087	2	-57.5	2.0479	924.25	3
70.892	1.1045	0.26182	-0.025087	2	-57.5	1.2011	925.25	3
71.142	1.1866	0.19292	0.031928	3	-53	6.07	924.25	3
71.642	1.0107	0.29627	-0.13912	3	-52	1.9589	920.75	3
71.892	1.0107	0.29627	-0.13912	3	-53.5	5.8215	924.75	3
73.143	1.2452	0.15847	-0.0022806	2	-59	0.77159	925.75	3
73.893	1.0225	0.28478	-0.070699	3	-53.5	6.0669	924.25	3
74.393	0.91693	0.31923	-0.11631	2	-57.5	4.5943	924.75	3
74.398	0.91693	0.31923	-0.11631	2	-57.5	4.5943	924.75	3
75.144	0.9052	0.28478	-0.082102	3	-52.5	0.75165	922.75	3
75.643	0.97555	0.31923	-0.082102	2	-58.5	1.1091	925.25	3
76.643	0.94038	0.30775	-0.10491	2	-57.5	4.5866	924.75	3
76.893	0.99901	0.29627	-0.070699	3	-52.5	0.89278	922.25	3
77.893	0.92865	0.30775	-0.093505	2	-58.5	0.83755	925.75	3
78.143	0.92865	0.30775	-0.093505	2	-59	0.7808	925.75	3
78.642	0.98728	0.31923	-0.082102	2	-57.5	4.99	924.25	3
79.393	0.9521	0.33072	-0.082102	3	-53	6.2632	923.75	3
80.393	1.1749	0.21588	0.0091224	2	-58	0.81608	925.75	3
83.143	1.0107	0.29627	-0.059296	2	-58	1.0584	925.25	3
84.894	1.0107	0.30775	-0.059296	3	-52.5	5.3014	920.25	3
85.643	0.96383	0.33072	-0.070699	2	-58.5	1.0508	925.25	3
86.393	1.1163	0.23885	-0.013684	2	-57.5	1.3959	924.75	3
86.893	1.2921	0.16995	-0.025087	3	-53.5	0.059825	923.75	3
87.643	1.2335	0.15847	-0.13912	2	-57.5	4.9087	925.75	3
92.893	0.0023451	0.99674	-0.16192	1	-59	2.304	925.25	4
93.044	0.0023451	0.99674	-0.16192	2	-57.5	1.1275	923.25	4
93.641	0.084423	1.0427	-0.013684	1	-62.5	2.1721	921.25	4
113.8	0.060972	0.95081	0.043332	2	-65	4.8274	924.75	4
114.09	0.060972	0.95081	0.043332	2	-58.5	5.9948	923.75	4
114.1	0.060972	0.95081	0.043332	1	-58	0.54456	921.75	1
115.18	-0.079733	0.99674	0.10035	2	-58.5	0.14266	921.25	1
115.4	-0.079733	0.99674	0.10035	3	-66.5	5.8828	920.75	1
115.64	-0.079733	0.99674	0.10035	2	-56	4.4577	924.75	1
115.68	-0.079733	0.99674	0.10035	3	-63	6.0086	924.75	1
116.64	0.67069	0.75559	0.22578	3	-49.5	1.5417	922.75	3
116.64	0.67069	0.75559	0.22578	3	-48.5	2.959	920.25	3
116.89	0.7176	0.5489	-0.070699	3	-48.5	2.054	920.25	3
117.64	1.0225	0.15847	-0.18473	3	-52	0.21016	924.25	3
117.65	0.99901	0.26182	-0.16192	3	-50	1.7334	921.25	3
118.39	1.0811	0.18143	-0.19613	3	-51	1.1198	922.25	3
118.64	0.96383	0.23885	-0.25315	3	-51.5	0.079767	923.75	3
118.65	0.99901	0.21588	-0.0022806	3	-50.5	1.445	921.75	3
119.14	0.97555	0.21588	-0.15052	3	-51	5.573	920.25	3
119.39	0.94038	0.23885	-0.10491	2	-57.5	4.6372	925.75	3
119.64	0.9521	0.25033	-0.13912	3	-52	5.5699	925.25	3
119.65	0.9521	0.25033	-0.13912	3	-51.5	5.6113	925.25	3
119.72	0.96383	0.23885	-0.12771	3	-51	0.56757	923.25	3
119.89	1.1632	0.12402	-0.03649	3	-51.5	6.254	924.25	3
120.14	1.2101	0.1355	-0.0022806	3	-50	1.942	921.25	3
120.15	0.92865	0.23885	-0.12771	3	-50	1.9957	921.25	3
120.89	0.9521	0.23885	-0.15052	3	-50.5	1.1996	922.25	3
121.14	0.92865	0.25033	-0.15052	3	-50.5	1.468	921.75	3
121.39	1.0459	0.22737	-0.082102	3	-50.5	0.81608	922.75	3
121.4	1.0342	0.23885	-0.093505	3	-50.5	0.80381	922.75	3
121.64	1.128	0.18143	-0.070699	3	-50.5	2.393	920.25	3
121.89	1.339	0.10105	0.020525	2	-57.5	4.6204	925.75	3
121.9	1.339	0.10105	0.020525	2	-57.5	1.468	925.75	3
122.14	1.2101	0.12402	-0.013684	3	-52	5.53	925.25	3
122.15	1.0811	0.2044	-0.070699	3	-51	0.41878	923.25	3
122.39	0.9521	0.25033	-0.13912	3	-51.5	6.0945	924.25	3
122.64	1.0576	0.21588	-0.093505	3	-50	1.6812	921.25	3
122.89	0.94038	0.25033	-0.15052	3	-50	2.1	920.75	3
122.9	0.92865	0.26182	-0.11631	3	-51.5	5.8521	924.75	3
123.14	0.98728	0.23885	-0.12771	3	-50	1.2471	922.25	3
123.39	1.0342	0.21588	-0.11631	3	-50	1.2977	922.25	3
123.4	0.91693	0.22737	-0.15052	3	-51	0.34361	923.75	3
123.64	0.97555	0.22737	-0.15052	3	-49.5	1.6352	921.75	3
123.65	0.92865	0.25033	-0.16192	3	-50	1.6429	921.75	3
123.74	0.92865	0.25033	-0.16192	3	-50	1.0017	922.75	3
123.89	0.92865	0.25033	-0.16192	3	-50.5	0.96794	922.75	3
123.9	0.91693	0.25033	-0.16192	3	-50.5	5.6512	920.25	3
124.14	0.9052	0.25033	-0.16192	3	-50.5	2.4375	920.25	3
124.15	0.9052	0.25033	-0.16192	2	-57.5	1.4205	925.75	3
124.39	1.0107	0.25033	-0.12771	2	-57	4.9011	925.25	3
124.4	1.0107	0.25033	-0.12771	2	-57	1.7457	925.25	3
124.64	0.91693	0.26182	-0.12771	3	-50.5	0.34054	923.25	3
124.89	1.3156	0.11254	-0.0022806	2	-56.5	5.6021	924.25	3
125.14	0.91693	0.25033	-0.15052	3	-50	1.534	921.25	3
125.39	0.92865	0.25033	-0.15052	3	-50	1.8438	920.75	3
125.4	0.92865	0.25033	-0.15052	3	-51.5	5.7325	924.75	3
125.64	0.9052	0.25033	-0.17333	3	-50	0.91732	922.25	3
125.65	0.97555	0.26182	-0.13912	3	-50	1.1106	922.25	3
125.73	0.97555	0.26182	-0.13912	3	-51	0.17027	923.75	3
125.89	1.0342	0.22737	-0.10491	3	-51	0.16107	923.75	3
126.14	1.2452	0.1355	-0.0022806	3	-50	1.5002	921.75	3
126.15	0.91693	0.23885	-0.13912	3	-50	1.5217	921.75	3
126.21	0.91693	0.23885	-0.13912	3	-50	0.90198	922.75	3
126.39	1.0694	0.2044	-0.082102	3	-50.5	2.5802	920.25	3
126.64	0.92865	0.23885	-0.13912	3	-52	5.4257	925.75	3
126.65	0.99901	0.2733	-0.12771	2	-57.5	4.5912	925.75	3
127.14	0.9052	0.23885	-0.16192	3	-51	0.33594	923.25	3
127.64	0.9521	0.25033	-0.15052	3	-49.5	1.5386	921.25	3
127.89	1.0811	0.21588	-0.10491	2	-56.5	5.2155	924.75	3
127.9	1.128	0.16995	-0.059296	2	-57	2.0448	924.75	3
128.14	1.128	0.16995	-0.059296	3	-50	0.90198	922.25	3
128.39	0.94038	0.25033	-0.15052	3	-51	6.2479	923.75	3
128.64	0.92865	0.26182	-0.13912	3	-50	1.2011	921.75	3
128.65	0.97555	0.25033	-0.12771	3	-50.5	0.76392	922.75	3
128.89	1.1045	0.2044	-0.059296	3	-50.5	2.4222	920.25	3
129.14	1.1749	0.15847	-0.03649	3	-52	5.5868	925.25	3
129.39	1.1749	0.15847	-0.03649	2	-57.5	1.8899	925.25	3
129.4	1.1749	0.15847	-0.03649	3	-51.5	5.622	925.25	3
129.48	0.9052	0.22737	-0.13912	3	-50.5	0.55377	923.25	3
129.64	1.0576	0.21588	-0.093505	3	-51	6.1927	924.25	3
130.14	1.0225	0.21588	-0.10491	3	-50	1.8914	920.75	3
130.39	0.9521	0.23885	-0.15052	3	-50	0.90658	922.25	3
130.64	0.89348	0.25033	-0.16192	3	-50.5	0.89738	922.25	3
130.89	0.94038	0.25033	-0.15052	3	-50	1.1735	921.75	3
131.14	0.91693	0.25033	-0.17333	3	-50.5	0.5461	922.75	3
131.39	1.1866	0.15847	-0.03649	3	-50	2.0985	920.25	3
131.4	0.99901	0.25033	-0.13912	3	-52	5.171	925.75	3
131.89	1.2101	0.14698	-0.03649	3	-51	0.38196	923.25	3
131.9	1.1632	0.18143	-0.013684	3	-51	0.3973	923.25	3
132.14	1.0225	0.25033	-0.10491	3	-51	6.0746	924.25	3
132.15	1.0225	0.25033	-0.10491	3	-51.5	6.0822	924.25	3
132.39	0.92865	0.25033	-0.13912	3	-50	1.7687	921.25	3
132.64	1.0928	0.19292	-0.070699	3	-50	2.1246	920.75	3
132.65	1.0928	0.19292	-0.070699	3	-51.5	5.8659	924.75	3
132.89	1.0342	0.22737	-0.093505	3	-50	0.94493	922.25	3
133.14	0.92865	0.26182	-0.15052	3	-51	6.2786	923.75	3
133.39	1.2804	0.11254	0.0091224	3	-50	1.2241	921.75	3
133.4	0.9052	0.25033	-0.16192	3	-50	1.1888	921.75	3
133.64	0.9521	0.23885	-0.15052	3	-50.5	0.56911	922.75	3
133.65	0.91693	0.25033	-0.15052	3	-50	2.1154	920.25	3
133.89	1.0576	0.21588	-0.11631	2	-57.5	1.3146	925.75	3
134.14	1.0576	0.21588	-0.11631	2	-57	1.6628	925.25	3
134.15	1.0576	0.21588	-0.11631	2	-57	4.7937	925.25	3
134.39	1.0576	0.21588	-0.11631	3	-51	0.21783	923.25	3
134.4	1.1045	0.2044	-0.082102	3	-51	0.21629	923.25	3
134.64	0.97555	0.26182	-0.13912	3	-51	5.9242	924.25	3
134.89	0.97555	0.2733	-0.15052	3	-50	1.4343	921.25	3
135.39	0.92865	0.23885	-0.12771	3	-50	1.0799	922.25	3
135.4	0.9052	0.23885	-0.13912	3	-50	1.0907	922.25	3
135.64	0.94038	0.23885	-0.12771	3	-51	0.13192	923.75	3
135.89	0.9052	0.23885	-0.15052	3	-50.5	1.3883	921.75	3
135.9	1.1749	0.1355	-0.047893	3	-50.5	0.60899	922.75	3
136.39	0.99901	0.25033	-0.12771	2	-57.5	4.4501	925.75	3
136.89	1.0225	0.2733	-0.12771	3	-51	0.24237	923.25	3
137.14	1.1163	0.16995	-0.059296	3	-50	1.4358	921.25	3
137.89	0.92865	0.25033	-0.16192	3	-50.5	0.80381	922.25	3
137.9	0.9521	0.26182	-0.12771	3	-51	6.1697	923.75	3
138.14	0.9521	0.26182	-0.12771	3	-51	0.013806	923.75	3
138.15	1.0928	0.2044	-0.082102	3	-50	1.3591	921.75	3
138.39	0.98728	0.25033	-0.12771	3	-50.5	0.73631	922.75	3
138.89	1.0694	0.2044	-0.070699	2	-57.5	1.4251	925.75	3
139.14	0.9052	0.25033	-0.16192	3	-51	0.26998	923.25	3
139.89	0.92865	0.26182	-0.13912	3	-52	5.6328	924.75	3
140.39	1.0342	0.23885	-0.11631	3	-51.5	6.1758	923.75	3
140.64	1.0928	0.2044	-0.082102	3	-50	1.3223	921.75	3
140.89	0.91693	0.25033	-0.12771	3	-50.5	0.74551	922.75	3
140.9	0.91693	0.25033	-0.12771	3	-50.5	2.4053	920.25	3
141.14	0.94038	0.22737	-0.15052	3	-52.5	5.2339	925.75	3
141.39	1.0107	0.23885	-0.10491	2	-57	4.8658	925.25	3
141.64	1.0225	0.26182	-0.11631	3	-51	0.26538	923.25	3
142.64	1.0694	0.22737	-0.093505	3	-50.5	0.84522	922.25	3
142.89	0.9521	0.26182	-0.15052	3	-51.5	6.1835	923.75	3
142.9	1.128	0.2044	-0.070699	3	-50	1.1336	921.75	3
143.14	1.128	0.2044	-0.070699	3	-50.5	1.1213	921.75	3
143.64	0.96383	0.23885	-0.12771	2	-58	1.4404	925.75	3
143.89	0.96383	0.23885	-0.12771	3	-52	5.5085	925.25	3
144.14	1.1749	0.14698	-0.013684	3	-50.5	0.4832	923.25	3
144.15	0.9052	0.25033	-0.15052	3	-51	0.48781	923.25	3
144.23	0.9052	0.25033	-0.15052	3	-51	6.1574	924.25	3
144.39	0.9052	0.25033	-0.15052	3	-51.5	6.1129	924.25	3
144.89	0.91693	0.26182	-0.15052	3	-50	1.8362	920.75	3
144.9	1.1866	0.15847	-0.013684	2	-57	5.2263	924.75	3
145.14	1.1866	0.15847	-0.013684	3	-50.5	0.88204	922.25	3
145.15	0.97555	0.26182	-0.15052	3	-50.5	0.85136	922.25	3
145.22	0.97555	0.26182	-0.15052	3	-51	6.2433	923.75	3
145.39	1.2101	0.15847	-0.03649	3	-50	1.1658	921.75	3
145.89	1.0928	0.19292	-0.093505	3	-50.5	0.52309	922.75	3
145.9	1.0928	0.19292	-0.093505	3	-50	2.0985	920.25	3
146.39	1.0576	0.23885	-0.10491	3	-51.5	5.3904	925.25	3
146.4	0.99901	0.25033	-0.12771	3	-51	0.2393	923.25	3
146.64	0.94038	0.23885	-0.13912	3	-51.5	6.0408	924.25	3
147.14	0.97555	0.25033	-0.11631	3	-50	2.077	920.75	3
147.39	0.92865	0.25033	-0.13912	2	-57	2.0908	924.75	3
147.64	0.92865	0.25033	-0.13912	3	-50.5	0.91272	922.25	3
147.64	1.1749	0.15847	-0.03649	3	-50.5	0.88817	922.25	3
147.74	1.1749	0.15847	-0.03649	3	-51	6.2817	923.75	3
147.77	1.1749	0.15847	-0.03649	3	-51.5	6.2433	923.75	3
147.89	0.9521	0.26182	-0.15052	3	-50	1.1766	921.75	3
148.14	1.1749	0.16995	-0.047893	3	-50	1.1735	921.75	3
148.89	0.98728	0.26182	-0.12771	2	-57.5	1.6276	925.25	3
148.9	0.98728	0.26182	-0.12771	3	-51	0.20249	923.25	3
149.14	1.0928	0.21588	-0.093505	3	-51	0.21476	923.25	3
149.15	0.94038	0.25033	-0.13912	3	-51.5	5.9258	924.25	3
149.39	0.94038	0.25033	-0.13912	3	-50	1.6981	921.25	3
150.14	0.91693	0.23885	-0.12771	3	-50	1.0032	922.25	3
150.15	0.91693	0.26182	-0.12771	3	-51	0.069029	923.75	3
150.26	0.91693	0.26182	-0.12771	3	-51	0.076699	923.75	3
150.33	0.91693	0.26182	-0.12771	3	-51	0.056757	923.75	3
150.44	0.92865	0.26182	-0.15052	3	-50	1.2686	921.75	3
150.56	0.89348	0.26182	-0.16192	3	-50	1.2487	921.75	3
151.08	0.89348	0.2733	-0.13912	3	-50	2.1353	920.25	3
151.22	1.0107	0.25033	-0.13912	2	-58	1.3238	925.75	3
151.74	1.1983	0.16995	-0.03649	3	-51.5	5.9212	924.25	3
151.89	0.89348	0.23885	-0.17333	3	-51.5	5.9242	924.25	3
152	0.9052	0.25033	-0.17333	3	-50	1.468	921.25	3
152.19	0.94038	0.23885	-0.15052	3	-49.5	1.7978	920.75	3
152.37	0.9052	0.23885	-0.16192	3	-50	2.008	920.75	3
153.12	0.9521	0.26182	-0.11631	3	-50	1.4343	921.75	3
153.42	0.89348	0.26182	-0.15052	3	-50.5	0.62126	922.75	3
153.53	0.92865	0.26182	-0.15052	3	-50	2.1644	920.25	3
153.9	1.0225	0.26182	-0.11631	3	-52	5.2079	925.75	3
153.98	1.0225	0.26182	-0.11631	2	-58	1.3192	925.75	3
154.24	1.0107	0.26182	-0.13912	3	-51	0.22856	923.25	3
154.35	0.91693	0.25033	-0.17333	3	-51	0.25157	923.25	3
154.65	0.99901	0.26182	-0.13912	3	-51.5	5.9288	924.25	3
154.72	0.99901	0.26182	-0.13912	3	-50	1.465	921.25	3
154.83	0.9521	0.23885	-0.16192	3	-49.5	1.445	921.25	3
154.95	0.9052	0.26182	-0.16192	3	-50	1.7625	920.75	3
155.09	0.94038	0.2733	-0.15052	3	-50	1.7395	920.75	3
155.32	0.9052	0.26182	-0.17333	3	-51.5	5.6282	924.75	3
155.43	0.92865	0.26182	-0.15052	3	-50	0.81148	922.25	3
155.62	0.9521	0.23885	-0.13912	3	-50	0.98635	922.25	3
155.95	0.94038	0.22737	-0.13912	3	-50	1.3913	921.75	3
156.07	0.9052	0.23885	-0.15052	3	-50	1.399	921.75	3
156.29	0.9521	0.23885	-0.13912	3	-50	0.77313	922.75	3
156.55	0.94038	0.25033	-0.12771	3	-50.5	2.4053	920.25	3
156.77	1.0342	0.23885	-0.11631	3	-52	5.2278	925.75	3
157.03	0.9521	0.2733	-0.13912	2	-57.5	4.8504	925.25	3
157.15	0.94038	0.26182	-0.13912	3	-51	0.27918	923.25	3
157.78	0.9521	0.25033	-0.15052	3	-50	1.7595	920.75	3
158.08	0.98728	0.25033	-0.16192	3	-51.5	5.6573	924.75	3
158.15	0.98728	0.25033	-0.16192	2	-57	5.1465	924.75	3
158.27	0.96383	0.26182	-0.13912	3	-50.5	0.82835	922.25	3
158.45	0.92865	0.26182	-0.15052	3	-51	6.2126	923.75	3
158.93	0.92865	0.25033	-0.13912	3	-50.5	0.65501	922.75	3
159.16	0.94038	0.23885	-0.11631	3	-50.5	2.3424	920.25	3
159.2	0.94038	0.23885	-0.11631	3	-52	5.2355	925.75	3
159.36	0.96383	0.23885	-0.12771	2	-57.5	1.4419	925.75	3
159.8	0.98728	0.26182	-0.11631	3	-51.5	6.0009	924.25	3
159.95	0.97555	0.2733	-0.13912	3	-51.5	6.0117	924.25	3
160.06	0.9052	0.26182	-0.16192	3	-50	1.5156	921.25	3
160.17	0.94038	0.26182	-0.15052	3	-50	1.511	921.25	3
160.43	0.94038	0.25033	-0.13912	3	-50	1.7932	920.75	3
161.32	0.98728	0.25033	-0.11631	3	-50	1.1121	921.75	3
161.66	0.97555	0.26182	-0.12771	3	-50	2.0325	920.25	3
161.8	0.91693	0.26182	-0.15052	2	-57.5	1.2502	925.75	3
161.92	0.91693	0.2733	-0.13912	2	-57.5	1.2563	925.75	3
162.18	0.96383	0.25033	-0.15052	2	-57	1.6199	925.25	3
162.29	0.91693	0.23885	-0.16192	3	-50.5	0.316	923.25	3
162.47	0.9521	0.21588	-0.13912	3	-51.5	6.004	924.25	3
162.62	0.91693	0.25033	-0.15052	3	-51	6.0224	924.25	3
162.77	0.9521	0.22737	-0.15052	3	-50	1.6736	921.25	3
162.88	0.89348	0.21588	-0.15052	3	-50	1.7058	921.25	3
163.07	0.94038	0.21588	-0.12771	3	-50	2.0509	920.75	3
163.44	0.92865	0.23885	-0.12771	3	-50	0.89738	922.25	3
163.55	0.96383	0.25033	-0.13912	3	-50	0.89278	922.25	3
163.66	1.0928	0.2044	-0.093505	3	-50	0.8805	922.25	3
163.89	0.92865	0.26182	-0.15052	3	-51.5	6.2126	923.75	3
164.18	0.98728	0.26182	-0.13912	3	-50.5	0.52922	922.75	3
164.29	0.92865	0.25033	-0.15052	3	-50.5	0.52616	922.75	3
164.41	0.9052	0.25033	-0.17333	3	-50.5	0.53536	922.75	3
164.48	0.9052	0.25033	-0.17333	3	-50	2.0862	920.25	3
164.59	0.9052	0.25033	-0.16192	3	-50	2.0801	920.25	3
164.71	0.9052	0.25033	-0.17333	3	-52	5.1511	925.75	3
164.81	0.9052	0.25033	-0.17333	3	-52	5.1358	925.75	3
165.07	0.94038	0.25033	-0.15052	2	-57	4.7523	925.25	3
165.26	0.98728	0.2733	-0.13912	3	-51	0.17027	923.25	3
165.59	0.97555	0.25033	-0.13912	3	-49.5	1.4036	921.25	3
165.78	0.92865	0.23885	-0.13912	3	-50	1.9021	920.75	3
165.96	0.91693	0.25033	-0.13912	3	-51.5	5.7033	924.75	3
166.22	0.91693	0.23885	-0.16192	3	-50	0.99862	922.25	3
166.26	0.91693	0.23885	-0.16192	3	-50	1.0063	922.25	3
166.38	0.92865	0.23885	-0.15052	3	-50	1.0216	922.25	3
166.48	0.92865	0.23885	-0.12771	3	-50	1.0308	922.25	3
166.56	0.92865	0.23885	-0.12771	3	-51	0.055223	923.75	3
166.97	0.97555	0.23885	-0.12771	3	-50	1.1781	921.75	3
167.23	0.9052	0.26182	-0.15052	3	-50	2.1138	920.25	3
167.45	0.97555	0.26182	-0.12771	3	-52	5.1588	925.75	3
167.56	1.1983	0.15847	-0.025087	3	-52	5.1511	925.75	3
167.79	0.97555	0.26182	-0.19613	3	-50.5	0.16567	923.25	3
167.79	0.9052	0.23885	-0.23034	3	-50.5	0.15033	923.25	3
167.8	1.0576	0.22737	-0.19613	3	-51	5.8322	924.25	3
167.81	0.9521	0.25033	-0.21894	3	-49.5	1.6368	920.75	3
167.81	0.9521	0.23885	-0.21894	3	-49.5	1.6306	920.75	3
167.82	1.0107	0.26182	-0.20754	3	-51.5	5.5776	924.75	3
167.82	1.0107	0.26182	-0.20754	2	-57	4.9778	924.75	3
167.86	1.0107	0.26182	-0.20754	2	-57	1.8929	924.75	3
167.9	1.0107	0.26182	-0.20754	3	-49.5	0.81608	922.25	3
168.01	0.89348	0.23885	-0.18473	3	-49.5	0.83142	922.25	3
168.12	0.9052	0.25033	-0.21894	3	-50.5	6.205	923.75	3
168.23	0.91693	0.23885	-0.20754	3	-50	6.205	923.75	3
168.31	0.91693	0.23885	-0.20754	3	-50	6.2111	923.75	3
168.53	0.9052	0.21588	-0.21894	3	-49	1.2349	921.75	3
168.64	0.9052	0.23885	-0.20754	3	-49.5	0.62433	922.75	3
168.75	0.89348	0.22737	-0.20754	3	-49.5	0.61513	922.75	3
168.92	0.89348	0.22737	-0.20754	3	-49	2.1905	920.25	3
169.14	0.94038	0.23885	-0.19613	3	-49	2.1092	920.25	3
169.4	1.0107	0.25033	-0.20754	2	-57.5	1.5616	925.25	3
169.74	0.89348	0.25033	-0.21894	3	-50.5	0.21169	923.25	3
170.22	0.9052	0.22737	-0.21894	3	-49	1.4696	921.25	3
170.37	0.89348	0.23885	-0.21894	3	-49	1.7656	920.75	3
170.48	0.92865	0.23885	-0.21894	3	-49	1.7411	920.75	3
170.74	0.97555	0.23885	-0.21894	3	-49.5	0.78693	922.25	3
170.93	0.94038	0.23885	-0.18473	3	-50.5	6.1697	923.75	3
171.16	0.9052	0.21588	-0.19613	3	-49	1.1612	921.75	3
171.26	0.91693	0.22737	-0.20754	3	-49	1.1735	921.75	3
171.45	0.9521	0.21588	-0.18473	3	-49.5	0.59672	922.75	3
171.56	0.9052	0.22737	-0.20754	3	-49.5	0.62126	922.75	3
171.71	0.92865	0.22737	-0.18473	3	-49.5	0.75318	922.75	3
171.86	0.94038	0.21588	-0.16192	3	-49.5	2.4252	920.25	3
172.27	0.94038	0.23885	-0.20754	2	-57.5	1.6137	925.25	3
172.46	1.0459	0.25033	-0.17333	3	-50.5	0.26231	923.25	3
172.57	0.94038	0.25033	-0.19613	3	-50.5	0.24697	923.25	3
172.64	0.94038	0.25033	-0.19613	3	-50.5	0.24697	923.25	3
172.8	0.92865	0.25033	-0.19613	3	-51	5.9396	924.25	3
172.91	0.92865	0.25033	-0.19613	2	-57	5.4855	924.25	3
173.02	0.92865	0.26182	-0.19613	3	-49	1.4373	921.25	3
173.13	0.9052	0.23885	-0.19613	3	-49	1.7656	920.75	3
173.24	0.9521	0.25033	-0.18473	3	-49	1.7441	920.75	3
173.43	0.91693	0.23885	-0.19613	3	-51	5.6404	924.75	3
173.44	0.91693	0.23885	-0.19613	2	-57	5.0606	924.75	3
173.44	0.91693	0.26182	-0.19613	3	-49.5	0.82221	922.25	3
173.45	0.89348	0.23885	-0.19613	3	-49.5	0.77619	922.25	3
173.45	0.91693	0.23885	-0.21894	3	-50	6.1574	923.75	3
173.45	0.97555	0.23885	-0.19613	3	-50.5	6.139	923.75	3
173.47	0.91693	0.23885	-0.20754	3	-50	0.47247	922.75	3
173.47	0.91693	0.23885	-0.20754	3	-50	0.46019	922.75	3
173.47	0.91693	0.23885	-0.20754	3	-50	0.46786	922.75	3
173.47	1.0694	0.18143	-0.12771	3	-49	2.1154	920.25	3
173.47	0.9521	0.21588	-0.16192	3	-52	5.2033	925.75	3
173.47	0.9521	0.21588	-0.16192	3	-52	5.2324	925.75	3
173.48	0.97555	0.22737	-0.17333	3	-51	5.5315	925.25	3
173.48	0.97555	0.22737	-0.17333	3	-51.5	5.5545	925.25	3
173.48	0.9052	0.23885	-0.19613	3	-50	0.43718	923.25	3
173.48	0.91693	0.21588	-0.18473	3	-50.5	0.30986	923.25	3
173.64	0.96383	0.25033	-0.19613	2	-57	5.5591	924.25	3
173.65	0.96383	0.25033	-0.19613	3	-49.5	1.488	921.25	3
173.89	0.98728	0.25033	-0.17333	3	-49.5	1.4465	921.25	3
174.14	1.2101	0.12402	-0.093505	2	-57	5.0944	924.75	3
174.39	1.2101	0.12402	-0.093505	3	-50	0.7992	922.25	3
174.4	1.0694	0.21588	-0.15052	3	-50	0.80074	922.25	3
174.64	0.92865	0.25033	-0.20754	3	-50	1.0953	921.75	3
174.65	0.96383	0.26182	-0.18473	3	-49.5	1.0922	921.75	3
175.14	0.94038	0.25033	-0.19613	3	-49.5	2.011	920.25	3
175.15	0.97555	0.26182	-0.18473	3	-49.5	1.9911	920.25	3
175.64	1.257	0.11254	-0.047893	2	-57	1.5953	925.25	3
175.89	1.0576	0.21588	-0.12771	3	-50.5	0.35895	923.25	3
175.9	0.91693	0.23885	-0.17333	3	-51	6.047	924.25	3
176.39	0.91693	0.23885	-0.19613	3	-49.5	1.8362	920.75	3
176.4	0.9052	0.23885	-0.18473	2	-57	2.0295	924.75	3
176.64	0.9052	0.23885	-0.18473	2	-57	5.145	924.75	3
176.65	0.9052	0.23885	-0.18473	3	-50	0.83449	922.25	3
177.14	0.91693	0.25033	-0.18473	3	-50	1.0799	921.75	3
177.39	1.0459	0.21588	-0.13912	3	-51	0.4648	922.75	3
177.4	0.96383	0.26182	-0.18473	3	-50	2.0034	920.25	3
177.64	1.1983	0.1355	-0.082102	3	-50	2.0034	920.25	3
177.65	1.1983	0.1355	-0.082102	2	-58	4.3949	925.75	3
177.89	0.91693	0.26182	-0.17333	2	-58	1.5999	925.25	3
178.14	0.91693	0.26182	-0.17333	2	-57.5	4.7569	925.25	3
178.15	0.91693	0.26182	-0.17333	3	-51	0.19175	923.25	3
178.39	0.96383	0.26182	-0.16192	3	-51.5	5.9058	924.25	3
178.84	0.9052	0.26182	-0.21894	3	-49.5	1.6966	920.75	3
179.02	0.92865	0.26182	-0.19613	3	-51.5	5.6174	924.75	3
179.09	0.92865	0.26182	-0.19613	3	-51.5	5.6251	924.75	3
179.17	0.92865	0.26182	-0.19613	2	-57	5.0008	924.75	3
179.25	0.9052	0.2733	-0.19613	3	-50	0.78847	922.25	3
186.12	0.037521	0.96229	-0.13912	1	-52	0.35742	920.75	4
186.2	0.037521	0.96229	-0.13912	2	-61	4.3442	920.75	4
186.61	-0.091458	1.0771	0.0091224	2	-60.5	1.5432	922.25	4
186.88	-0.091458	1.0771	0.0091224	1	-57	4.2583	923.75	4
189.77	0.51826	1.0082	0.020525	2	-63	0.010738	920.25	2
194.64	0.51826	1.0082	0.020525	2	-61.5	3.4545	920.25	2
196.64	0.51826	1.0082	0.020525	3	-63.5	6.1589	921.75	2
199.14	0.51826	1.0082	0.020525	2	-62.5	2.0003	921.75	2
201.64	0.51826	1.0082	0.020525	3	-64	6.1927	921.75	2
204.39	0.51826	1.0082	0.020525	2	-61	0.18868	920.25	2
211.64	0.51826	1.0082	0.020525	2	-61	0.30986	920.25	2
213.89	0.65897	0.84746	0.077541	2	-62.5	1.1674	922.75	2
215.39	0.65897	0.84746	0.077541	3	-66.5	0.55223	920.75	2
216.14	0.65897	0.84746	0.077541	2	-62	1.2057	922.75	2
217.64	0.65897	0.84746	0.077541	2	-61	5.5515	921.25	2
218.64	0.65897	0.84746	0.077541	2	-61	2.0172	921.75	2
220.14	0.65897	0.84746	0.077541	1	-60.5	0.14419	921.25	2
222.64	0.68242	0.81301	0.088944	2	-60.5	5.9887	920.75	2
223.89	0.68242	0.81301	0.088944	1	-60.5	0.97868	920.25	2
225.89	0.68242	0.81301	0.088944	2	-61	2.0647	921.75	2
228.39	0.68242	0.81301	0.088944	2	-62	1.2118	922.75	2
229.89	0.68242	0.81301	0.088944	3	-65.5	0.80074	920.75	2
232.39	0.68242	0.81301	0.088944	2	-61.5	5.8767	920.75	2
233.64	0.68242	0.81301	0.088944	2	-61	0.03835	920.25	2
235.64	0.68242	0.81301	0.088944	2	-61.5	1.9727	921.75	2
237.39	0.68242	0.81301	0.088944	2	-61	5.7478	920.75	2
240.89	0.70587	0.82449	0.10035	1	-61	0.92039	920.25	2
243.39	0.70587	0.82449	0.10035	3	-65.5	1.1658	920.25	2
245.64	0.70587	0.82449	0.10035	3	-66	5.441	922.75	2
247.89	0.70587	0.82449	0.10035	2	-62	5.0514	921.75	2
250.14	0.70587	0.82449	0.10035	2	-61.5	1.9712	921.75	2
378.9	0.56517	0.85894	0.24859	1	-58.5	4.5437	922.25	2
379.64	0.56517	0.85894	0.24859	1	-59	6.1114	920.25	2
380.9	0.56517	0.85894	0.24859	1	-60	5.6113	920.75	2
383.4	0.56517	0.85894	0.24859	1	-60	5.6619	920.75	2
413.9	0.060972	0.95081	-0.21894	2	-56	0.13346	920.25	4
416.16	-0.0093803	1.0771	-0.059296	1	-63	0.43872	920.25	1
417.78	0.7645	0.82449	-0.013684	2	-59	2.0877	924.75	3
417.89	0.52999	0.73263	-0.082102	3	-50.5	2.2181	922.25	3
417.96	0.52999	0.73263	-0.082102	3	-50.5	2.0847	922.25	3
419.31	0.9052	0.42258	-0.18473	3	-50.5	0.84522	923.25	3
419.5	1.0225	0.23885	-0.082102	3	-53	0.0076699	924.25	3
419.65	0.89348	0.29627	-0.0022806	3	-51.5	1.8561	921.25	3
419.9	1.1866	0.21588	-0.093505	3	-50.5	2.1046	920.75	3
419.9	0.94038	0.23885	-0.15052	3	-52.5	5.8583	924.75	3
420.23	0.96383	0.2733	-0.20754	3	-52	5.8705	924.75	3
420.34	0.84658	0.2733	-0.082102	3	-51	1.0815	922.25	3
420.41	0.84658	0.2733	-0.082102	3	-51	1.0615	922.25	3
420.76	1.0342	0.23885	-0.082102	3	-51	1.3867	921.75	3
421.02	1.1632	0.16995	-0.03649	3	-51	0.80227	922.75	3
421.28	1.0928	0.22737	-0.10491	3	-50.5	2.5019	920.25	3
421.35	1.0928	0.22737	-0.10491	3	-50.5	2.5065	920.25	3
421.47	0.94038	0.2733	-0.13912	3	-52.5	5.3965	925.75	3
421.66	0.97555	0.26182	-0.13912	2	-58.5	1.1106	925.75	3
422.14	0.8583	0.25033	-0.13912	3	-51.5	0.061359	924.25	3
422.29	0.9052	0.2733	-0.12771	3	-51.5	0.033748	924.25	3
422.36	0.9052	0.2733	-0.12771	3	-51.5	0.010738	924.25	3
422.48	0.9052	0.28478	-0.16192	3	-50	1.8945	921.25	3
422.59	0.9521	0.28478	-0.15052	3	-50	1.8776	921.25	3
422.66	0.9521	0.28478	-0.15052	3	-50.5	2.1875	920.75	3
422.85	0.97555	0.28478	-0.11631	3	-50.5	2.169	920.75	3
423	0.9052	0.2733	-0.16192	3	-52	5.8751	924.75	3
423.19	0.97555	0.29627	-0.13912	3	-50.5	1.1229	922.25	3
423.34	0.92865	0.26182	-0.15052	3	-50.5	1.1029	922.25	3
423.64	0.9052	0.28478	-0.16192	3	-50.5	1.3944	921.75	3
424.05	0.94038	0.28478	-0.12771	3	-50.5	2.3547	920.25	3
424.2	0.92865	0.2733	-0.16192	3	-50.5	2.3378	920.25	3
424.35	0.99901	0.28478	-0.13912	2	-58.5	0.88971	925.75	3
424.46	0.94038	0.28478	-0.17333	3	-52.5	5.2401	925.75	3
424.54	0.94038	0.28478	-0.17333	3	-52.5	5.4809	925.25	3
424.61	0.94038	0.28478	-0.17333	2	-58	1.2241	925.25	3
425.06	0.91693	0.29627	-0.12771	3	-52	6.0439	924.25	3
425.44	0.92865	0.26182	-0.15052	3	-50.5	2.0003	920.75	3
426.22	0.92865	0.26182	-0.12771	3	-50.5	1.4067	921.75	3
426.56	0.91693	0.26182	-0.13912	3	-51	2.4897	920.25	3
426.64	0.91693	0.26182	-0.13912	3	-51	2.4943	920.25	3
426.82	1.1632	0.18143	-0.025087	3	-52.5	5.395	925.75	3
426.9	1.1632	0.18143	-0.025087	3	-52.5	5.4104	925.75	3
427.05	1.1632	0.16995	-0.03649	3	-52.5	5.4288	925.75	3
427.13	1.1632	0.16995	-0.03649	3	-52	5.6803	925.25	3
427.2	1.1632	0.16995	-0.03649	3	-52	5.6681	925.25	3
427.31	1.1983	0.15847	-0.013684	3	-52	5.6512	925.25	3
427.39	1.1983	0.15847	-0.013684	2	-57.5	1.4051	925.25	3
427.51	0.9052	0.28478	-0.16192	3	-51.5	0.49701	923.25	3
427.88	1.0225	0.2733	-0.12771	3	-50	1.7242	921.25	3
428.59	0.9521	0.2733	-0.16192	3	-51.5	0.064427	923.75	3
428.67	0.9521	0.2733	-0.16192	3	-51.5	0.056757	923.75	3
428.74	0.9521	0.2733	-0.16192	3	-51.5	0.056757	923.75	3
429.11	0.89348	0.2733	-0.16192	3	-51	0.64427	922.75	3
429.34	0.89348	0.28478	-0.16192	3	-50.5	2.2795	920.25	3
429.46	1.0459	0.26182	-0.11631	3	-50.5	2.281	920.25	3
429.57	0.9052	0.28478	-0.15052	3	-52.5	5.214	925.75	3
430.09	0.9052	0.2733	-0.15052	3	-51	0.4065	923.25	3
430.2	0.92865	0.28478	-0.16192	3	-51	0.42798	923.25	3
430.5	0.9521	0.26182	-0.12771	3	-50.5	1.8024	921.25	3
430.8	0.96383	0.2733	-0.12771	3	-50	2.1046	920.75	3
431.18	1.1749	0.2044	-0.03649	3	-50.5	1.0615	922.25	3
431.25	1.1749	0.2044	-0.03649	3	-50.5	1.0446	922.25	3
431.36	0.9052	0.28478	-0.16192	3	-50.5	1.0446	922.25	3
431.48	0.92865	0.29627	-0.15052	3	-51.5	0.076699	923.75	3
431.78	0.96383	0.28478	-0.13912	3	-50.5	1.333	921.75	3
431.89	1.0107	0.2733	-0.12771	3	-50.5	1.3254	921.75	3
431.97	1.0107	0.2733	-0.12771	3	-51	0.56144	922.75	3
432.08	0.9052	0.28478	-0.16192	3	-51	0.64427	922.75	3
432.27	0.96383	0.28478	-0.15052	3	-50.5	2.2918	920.25	3
432.34	0.96383	0.28478	-0.15052	3	-51	2.281	920.25	3
432.49	0.96383	0.29627	-0.13912	3	-53	5.2171	925.75	3
432.76	1.2218	0.16995	-0.013684	2	-58	1.2042	925.25	3
432.87	0.92865	0.29627	-0.15052	3	-51.5	0.31293	923.25	3
433.21	0.9052	0.2733	-0.15052	3	-52	6.0439	924.25	3
433.32	0.92865	0.28478	-0.13912	3	-50.5	1.7211	921.25	3
433.51	0.91693	0.26182	-0.15052	3	-50.5	1.7549	921.25	3
433.59	0.91693	0.26182	-0.15052	3	-50.5	2.0908	920.75	3
433.97	1.0107	0.23885	-0.10491	2	-57.5	1.7242	924.75	3
434.23	0.9052	0.28478	-0.15052	3	-51.5	0.15033	923.75	3
434.34	0.91693	0.28478	-0.13912	3	-51.5	0.12732	923.75	3
434.41	0.91693	0.28478	-0.13912	3	-52	0.11965	923.75	3
434.94	0.92865	0.28478	-0.15052	3	-51	2.2918	920.25	3
435.02	0.92865	0.28478	-0.15052	3	-51	2.301	920.25	3
435.17	0.89348	0.2733	-0.17333	3	-53	5.257	925.75	3
435.44	0.96383	0.29627	-0.13912	3	-52.5	5.4932	925.25	3
435.96	0.98728	0.30775	-0.16192	3	-52	5.9166	924.25	3
436.04	0.98728	0.30775	-0.16192	3	-50.5	1.5892	921.25	3
436.15	0.88175	0.28478	-0.17333	3	-50.5	1.5769	921.25	3
436.41	0.96383	0.30775	-0.11631	3	-50.5	1.9804	920.75	3
436.64	0.98728	0.29627	-0.11631	3	-52	5.7616	924.75	3
436.79	0.91693	0.29627	-0.15052	3	-50.5	1.0646	922.25	3
436.9	0.91693	0.28478	-0.13912	3	-50.5	1.0953	922.25	3
437.13	0.99901	0.26182	-0.13912	3	-51.5	0.16567	923.75	3
437.43	0.9052	0.26182	-0.13912	3	-50	1.4404	921.75	3
437.51	0.9052	0.26182	-0.13912	3	-51	0.78847	922.75	3
438.04	0.9521	0.28478	-0.15052	2	-58.5	0.86517	925.75	3
438.15	0.91693	0.29627	-0.15052	2	-58.5	0.82682	925.75	3
438.26	0.91693	0.29627	-0.15052	2	-58	1.1812	925.25	3
438.37	0.91693	0.28478	-0.16192	3	-51.5	0.2347	923.25	3
438.45	0.91693	0.28478	-0.16192	3	-51.5	0.24237	923.25	3
438.94	0.98728	0.28478	-0.11631	3	-50.5	1.4327	921.25	3
439.16	0.9052	0.28478	-0.17333	3	-51	1.8438	920.75	3
439.28	0.96383	0.29627	-0.15052	3	-52.5	5.6742	924.75	3
439.46	1.1514	0.22737	-0.082102	3	-51	0.84983	922.25	3
439.58	0.8583	0.28478	-0.17333	3	-51	0.78693	922.25	3
439.76	0.92865	0.28478	-0.13912	3	-52	6.2387	923.75	3
439.84	0.92865	0.28478	-0.13912	3	-52	6.2387	923.75	3
439.92	0.92865	0.28478	-0.13912	3	-52	6.139	923.75	3
440.03	0.94038	0.28478	-0.13912	3	-52	6.1957	923.75	3
440.29	0.9521	0.28478	-0.13912	3	-51	0.47707	922.75	3
440.36	0.9521	0.28478	-0.13912	3	-51	0.48014	922.75	3
440.97	0.94038	0.28478	-0.12771	2	-58.5	1.2594	925.25	3
441.12	0.92865	0.2733	-0.13912	3	-52.5	5.507	925.25	3
441.19	0.92865	0.2733	-0.13912	3	-51.5	0.42184	923.25	3
441.31	0.96383	0.26182	-0.15052	3	-51	0.42951	923.25	3
441.46	0.9521	0.2733	-0.12771	3	-51	0.42491	923.25	3
441.54	0.9521	0.2733	-0.12771	3	-51.5	6.0868	924.25	3
441.72	0.89348	0.28478	-0.13912	3	-50	1.6582	921.25	3
441.84	0.9521	0.28478	-0.15052	3	-50.5	1.603	921.25	3
442.02	1.0225	0.29627	-0.12771	3	-50.5	1.7702	920.75	3
442.25	0.94038	0.28478	-0.15052	3	-52.5	5.6527	924.75	3
442.37	0.97555	0.28478	-0.13912	3	-52	5.6711	924.75	3
442.52	0.96383	0.29627	-0.13912	3	-51	0.91272	922.25	3
442.64	0.91693	0.28478	-0.16192	3	-51	0.79153	922.25	3
443.31	1.0107	0.28478	-0.13912	3	-51	0.44485	922.75	3
443.54	0.91693	0.28478	-0.13912	3	-51	2.1737	920.25	3
443.62	1.0459	0.26182	-0.10491	3	-53	5.1204	925.75	3
443.69	1.0459	0.26182	-0.10491	3	-53	5.1618	925.75	3
444.03	0.94038	0.29627	-0.15052	3	-51.5	0.15647	923.25	3
444.56	0.97555	0.28478	-0.11631	3	-50.5	1.6091	921.25	3
444.64	0.97555	0.28478	-0.11631	3	-50.5	1.6352	921.25	3
444.75	0.91693	0.28478	-0.15052	3	-50.5	1.6429	921.25	3
444.86	0.91693	0.2733	-0.12771	3	-50.5	1.9804	920.75	3
445.54	0.9052	0.29627	-0.15052	3	-51.5	0.061359	923.75	3
445.61	0.9052	0.29627	-0.15052	3	-52	0.053689	923.75	3
445.68	0.9052	0.29627	-0.15052	3	-51.5	0.047553	923.75	3
445.95	0.91693	0.29627	-0.13912	3	-51	0.64274	922.75	3
446.21	1.0225	0.26182	-0.093505	3	-50.5	2.0908	920.25	3
446.33	0.87003	0.28478	-0.15052	3	-50.5	2.054	920.25	3
446.4	0.87003	0.28478	-0.15052	3	-51	2.1982	920.25	3
446.63	0.98728	0.28478	-0.12771	3	-53	5.1634	925.75	3
446.7	0.98728	0.28478	-0.12771	3	-53	5.415	925.25	3
446.86	0.99901	0.28478	-0.13912	3	-53	5.4196	925.25	3
446.93	0.99901	0.28478	-0.13912	3	-53	5.3904	925.25	3
447.08	0.88175	0.28478	-0.15052	3	-51.5	0.25924	923.25	3
447.31	0.92865	0.29627	-0.15052	3	-52	5.9411	924.25	3
447.46	0.97555	0.29627	-0.15052	3	-50.5	1.534	921.25	3
447.57	0.92865	0.29627	-0.13912	3	-50.5	1.5263	921.25	3
447.69	0.89348	0.29627	-0.17333	3	-50.5	1.5202	921.25	3
447.77	0.89348	0.29627	-0.17333	3	-50.5	1.8009	920.75	3
447.88	0.9052	0.29627	-0.15052	3	-50.5	1.761	920.75	3
448.21	0.89348	0.28478	-0.18473	3	-51	0.81148	922.25	3
448.33	0.9052	0.2733	-0.17333	3	-51	0.89278	922.25	3
448.48	0.91693	0.28478	-0.16192	3	-51	0.90812	922.25	3
449.01	0.9521	0.2733	-0.12771	3	-51	0.69336	922.75	3
449.16	0.92865	0.2733	-0.13912	3	-51	0.7133	922.75	3
449.23	0.92865	0.2733	-0.13912	3	-50.5	2.347	920.25	3
449.34	0.91693	0.28478	-0.13912	3	-50.5	2.3577	920.25	3
449.5	0.9052	0.2733	-0.15052	3	-52.5	5.2631	925.75	3
449.72	0.96383	0.28478	-0.13912	2	-58.5	0.8621	925.75	3
450.14	0.89348	0.30775	-0.16192	3	-52	5.9979	924.25	3
450.17	0.89348	0.30775	-0.16192	3	-52	5.8982	924.25	3
450.48	1.0107	0.29627	-0.13912	3	-50.5	1.4143	921.25	3
450.74	0.92865	0.29627	-0.16192	3	-50.5	1.6935	920.75	3
450.97	0.98728	0.28478	-0.16192	2	-57.5	1.465	924.75	3
451.09	0.96383	0.29627	-0.15052	3	-51	0.87744	922.25	3
451.23	0.91693	0.28478	-0.15052	3	-51	0.75012	922.25	3
451.69	0.9521	0.29627	-0.12771	3	-50.5	1.2471	921.75	3
451.91	0.9052	0.28478	-0.13912	3	-51	0.62433	922.75	3
452.03	1.0342	0.2733	-0.093505	3	-50.5	2.3025	920.25	3
452.33	1.0107	0.28478	-0.11631	3	-53	5.2554	925.75	3
452.67	0.94038	0.28478	-0.12771	2	-58	1.2793	925.25	3
452.78	0.94038	0.28478	-0.13912	3	-51.5	0.32827	923.25	3
452.86	0.94038	0.28478	-0.13912	3	-51.5	0.33594	923.25	3
453.09	0.98728	0.28478	-0.15052	3	-52	5.9779	924.25	3
453.16	0.98728	0.28478	-0.15052	3	-52	5.9825	924.25	3
453.46	0.9052	0.29627	-0.15052	3	-50.5	1.8392	920.75	3
453.8	0.89348	0.29627	-0.17333	3	-52.5	5.6082	924.75	3
453.95	0.9521	0.29627	-0.13912	3	-51	0.74551	922.25	3
454.07	0.9521	0.29627	-0.13912	3	-51	0.74091	922.25	3
454.18	1.128	0.23885	-0.082102	3	-52	6.1405	923.75	3
454.26	1.128	0.23885	-0.082102	3	-52	6.1114	923.75	3
454.33	1.128	0.23885	-0.082102	3	-52	6.1037	923.75	3
454.44	1.0811	0.25033	-0.093505	3	-50.5	1.0324	921.75	3
454.52	1.0811	0.25033	-0.093505	3	-50.5	1.0232	921.75	3
454.63	0.89348	0.29627	-0.16192	3	-50.5	1.0308	921.75	3
454.83	0.9052	0.29627	-0.13912	3	-51	0.37889	922.75	3
454.94	0.9521	0.28478	-0.16192	3	-50.5	1.9451	920.25	3
454.97	0.9521	0.28478	-0.16192	3	-50	1.9558	920.25	3
455.31	0.98728	0.29627	-0.13912	2	-58	1.2303	925.25	3
455.58	0.88175	0.2733	-0.15052	3	-51	0.36355	923.25	3
455.88	0.9521	0.26182	-0.16192	3	-50.5	1.6429	921.25	3
455.92	0.9521	0.28478	-0.17333	3	-50.5	1.8484	920.75	3
455.96	0.91693	0.28478	-0.16192	3	-50	1.715	920.75	3
456.15	0.9052	0.29627	-0.18473	3	-50.5	0.74551	922.25	3
456.19	0.88175	0.28478	-0.18473	3	-50.5	0.72864	922.25	3
456.41	0.98728	0.29627	-0.16192	3	-50	1.0247	921.75	3
456.45	0.91693	0.30775	-0.18473	3	-50.5	0.40497	922.75	3
456.6	0.9521	0.29627	-0.17333	3	-50.5	0.4065	922.75	3
456.71	1.0928	0.23885	-0.10491	3	-50	1.9528	920.25	3
456.94	0.9521	0.29627	-0.15052	3	-52	5.4303	925.25	3
457.28	0.94038	0.26182	-0.13912	3	-51	0.32827	923.25	3
457.36	0.94038	0.26182	-0.13912	3	-51	0.34668	923.25	3
457.44	0.94038	0.26182	-0.13912	2	-57.5	1.9942	924.25	3
457.55	0.9052	0.2733	-0.17333	3	-51.5	6.0608	924.25	3
457.63	0.89348	0.26182	-0.17333	3	-50	1.6628	921.25	3
457.67	0.89348	0.26182	-0.17333	3	-50	1.6352	921.25	3
457.74	0.94038	0.2733	-0.16192	3	-50	1.6306	921.25	3
457.85	0.91693	0.28478	-0.16192	3	-50	1.8914	920.75	3
458.16	0.89348	0.2733	-0.17333	3	-52	5.6558	924.75	3
458.27	0.98728	0.29627	-0.16192	3	-52	5.6558	924.75	3
458.35	0.98728	0.29627	-0.16192	3	-50.5	0.79153	922.25	3
458.46	0.89348	0.29627	-0.17333	3	-50.5	0.77926	922.25	3
458.8	0.94038	0.28478	-0.18473	3	-50	1.0554	921.75	3
458.91	0.96383	0.28478	-0.17333	3	-50	1.0646	921.75	3
458.99	0.96383	0.28478	-0.17333	3	-51	0.45866	922.75	3
459.22	0.9052	0.28478	-0.19613	3	-50	1.9758	920.25	3
459.25	0.91693	0.28478	-0.19613	3	-49.5	1.9635	920.25	3
459.52	1.2335	0.18143	-0.03649	2	-58	1.0462	925.25	3
459.64	0.96383	0.30775	-0.17333	2	-58	1.0492	925.25	3
459.87	0.89348	0.29627	-0.16192	3	-51.5	0.064427	923.25	3
459.94	0.89348	0.29627	-0.16192	3	-51.5	0.095107	923.25	3
460.05	0.9052	0.2733	-0.19613	3	-51.5	5.9012	924.25	3
460.13	0.9052	0.2733	-0.19613	3	-51.5	5.8982	924.25	3
460.47	0.9521	0.25033	-0.15052	3	-50	1.9451	920.75	3
460.58	1.0576	0.25033	-0.12771	3	-50	1.965	920.75	3
460.74	0.92865	0.26182	-0.15052	2	-57.5	1.6429	924.75	3
460.85	0.92865	0.26182	-0.13912	3	-52	5.8	924.75	3
461.15	0.9052	0.28478	-0.17333	3	-50.5	0.98788	922.25	3
461.45	1.0576	0.26182	-0.11631	3	-50.5	1.1505	921.75	3
461.75	0.94038	0.2733	-0.15052	3	-51	0.47247	922.75	3
462.02	0.96383	0.29627	-0.15052	3	-50	2.0126	920.25	3
462.17	0.9052	0.28478	-0.17333	2	-59	0.72097	925.75	3
462.28	0.92865	0.29627	-0.17333	3	-53	5.1342	925.75	3
462.36	0.92865	0.29627	-0.17333	3	-52.5	5.3689	925.25	3
462.44	0.92865	0.29627	-0.17333	2	-58.5	1.0615	925.25	3
462.66	0.97555	0.29627	-0.17333	3	-51.5	0.12732	923.25	3
462.74	0.97555	0.29627	-0.17333	3	-51.5	0.12885	923.25	3
463.05	1.1749	0.2044	-0.047893	3	-52	5.8414	924.25	3
463.12	1.1749	0.2044	-0.047893	3	-50	1.3269	921.25	3
463.24	0.9052	0.29627	-0.18473	3	-50.5	1.333	921.25	3
463.35	1.0342	0.28478	-0.13912	3	-50	1.6322	920.75	3
463.46	0.9052	0.28478	-0.18473	3	-50	1.6352	920.75	3
464.41	0.9521	0.26182	-0.13912	3	-51	0.66728	922.75	3
464.6	0.96383	0.26182	-0.13912	3	-50.5	2.3347	920.25	3
464.68	0.96383	0.26182	-0.13912	3	-50.5	2.3393	920.25	3
464.75	0.96383	0.26182	-0.13912	3	-50.5	2.347	920.25	3
464.98	0.92865	0.29627	-0.13912	3	-52.5	5.2355	925.75	3
465.06	0.92865	0.29627	-0.13912	3	-52.5	5.26	925.75	3
465.33	0.89348	0.29627	-0.17333	3	-52.5	5.4334	925.25	3
465.67	0.94038	0.30775	-0.15052	3	-52	5.8936	924.25	3
465.74	0.94038	0.30775	-0.15052	3	-52	5.8905	924.25	3
465.82	0.94038	0.30775	-0.15052	3	-50	1.3867	921.25	3
465.93	0.89348	0.30775	-0.17333	3	-50.5	1.3837	921.25	3
466.05	0.91693	0.30775	-0.16192	3	-50	1.3683	921.25	3
466.4	0.91693	0.29627	-0.16192	3	-52.5	5.6021	924.75	3
466.51	0.91693	0.29627	-0.16192	3	-52.5	5.5944	924.75	3
466.63	0.92865	0.30775	-0.16192	3	-51	0.71484	922.25	3
467.05	1.0107	0.30775	-0.17333	3	-50.5	1.0094	921.75	3
467.12	1.0107	0.30775	-0.17333	3	-50.5	1.014	921.75	3
467.2	1.0107	0.30775	-0.17333	3	-50.5	1.0002	921.75	3
467.31	0.9052	0.29627	-0.17333	3	-51.5	0.37583	922.75	3
467.39	0.9052	0.29627	-0.17333	3	-51.5	0.3835	922.75	3
467.5	0.9052	0.29627	-0.17333	3	-51	0.37122	922.75	3
467.69	1.0107	0.28478	-0.11631	3	-50.5	1.9896	920.25	3
467.84	0.9052	0.28478	-0.18473	3	-52.5	5.1511	925.75	3
467.99	0.98728	0.28478	-0.16192	3	-52.5	5.1741	925.75	3
468.45	0.96383	0.2733	-0.13912	3	-52	5.9764	924.25	3
468.71	0.9521	0.28478	-0.15052	3	-50	1.603	921.25	3
468.82	0.91693	0.28478	-0.16192	3	-50	1.4373	921.25	3
468.94	0.9052	0.28478	-0.15052	3	-50	1.422	921.25	3
469.13	0.9052	0.28478	-0.15052	3	-50	1.9037	920.75	3
469.51	0.89348	0.28478	-0.17333	3	-50.5	0.74091	922.25	3
469.58	0.89348	0.28478	-0.17333	3	-50.5	0.74551	922.25	3
469.69	0.94038	0.28478	-0.17333	3	-52	6.1497	923.75	3
469.77	0.94038	0.28478	-0.17333	3	-52	6.1421	923.75	3
469.96	0.9052	0.29627	-0.19613	3	-50.5	1.0416	921.75	3
470.03	0.9052	0.29627	-0.19613	3	-50.5	1.0416	921.75	3
470.15	0.92865	0.30775	-0.15052	3	-51	0.41417	922.75	3
470.34	0.92865	0.29627	-0.17333	3	-51	0.40037	922.75	3
470.45	0.9052	0.28478	-0.18473	3	-50	1.9512	920.25	3
470.79	1.0459	0.26182	-0.10491	3	-53	5.0974	925.75	3
471.14	0.89348	0.29627	-0.19613	3	-51.5	0.069029	923.25	3
471.25	0.9521	0.30775	-0.16192	3	-51.5	0.064427	923.25	3
471.33	0.9521	0.30775	-0.16192	3	-51.5	0.069029	923.25	3
471.4	0.9521	0.30775	-0.16192	3	-52	5.8046	924.25	3
471.59	0.92865	0.29627	-0.16192	3	-52	5.8905	924.25	3
471.79	0.91693	0.2733	-0.16192	3	-50	1.4251	921.25	3
471.97	0.92865	0.2733	-0.15052	3	-50	1.942	920.75	3
472.27	0.91693	0.2733	-0.15052	3	-52	5.7494	924.75	3
472.35	0.91693	0.2733	-0.15052	2	-57.5	1.6199	924.75	3
472.47	0.89348	0.26182	-0.15052	3	-50.5	1.0032	922.25	3
472.58	0.9052	0.28478	-0.16192	3	-51.5	0.041417	923.75	3
472.7	0.89348	0.28478	-0.16192	3	-51.5	0.010738	923.75	3
472.77	0.89348	0.28478	-0.16192	3	-52	6.2817	923.75	3
473.19	0.97555	0.29627	-0.15052	3	-51	0.45713	922.75	3
473.41	0.91693	0.29627	-0.16192	3	-50	1.9926	920.25	3
473.49	0.91693	0.29627	-0.16192	3	-50	1.9942	920.25	3
473.64	0.89348	0.29627	-0.17333	3	-53	5.1143	925.75	3
473.98	0.94038	0.29627	-0.17333	2	-58.5	1.0523	925.25	3
474.1	0.96383	0.30775	-0.16192	3	-51.5	0.11045	923.25	3
474.33	0.99901	0.28478	-0.15052	3	-52	5.8353	924.25	3
474.48	0.96383	0.29627	-0.16192	3	-50.5	1.3146	921.25	3
474.6	0.9052	0.29627	-0.17333	3	-50.5	1.2993	921.25	3
474.71	0.91693	0.30775	-0.16192	3	-50.5	1.3023	921.25	3
474.9	0.91693	0.28478	-0.17333	3	-50	1.6306	920.75	3
475.28	0.9052	0.29627	-0.15052	3	-50.5	0.81608	922.25	3
475.36	0.9052	0.29627	-0.15052	3	-50.5	0.93266	922.25	3
475.47	0.94038	0.28478	-0.13912	3	-51.5	6.2817	923.75	3
475.89	0.9052	0.26182	-0.15052	3	-50.5	1.2701	921.75	3
476.12	0.96383	0.2733	-0.15052	3	-51	0.6274	922.75	3
476.35	0.92865	0.28478	-0.15052	3	-50	2.0341	920.25	3
477.3	0.9052	0.29627	-0.16192	3	-50	1.3254	921.25	3
477.41	0.9052	0.29627	-0.17333	3	-50.5	1.3254	921.25	3
477.6	0.92865	0.28478	-0.17333	3	-50	1.623	920.75	3
478.06	1.0811	0.2733	-0.093505	3	-51	0.68722	922.25	3
478.14	1.0811	0.2733	-0.093505	3	-51	0.67495	922.25	3
478.25	0.9521	0.30775	-0.15052	3	-52	6.0654	923.75	3
478.33	0.9521	0.30775	-0.15052	3	-52	6.0577	923.75	3
478.6	1.0576	0.26182	-0.10491	3	-50.5	1.2088	921.75	3
478.71	1.1045	0.23885	-0.11631	3	-50.5	1.2088	921.75	3
478.79	1.1045	0.23885	-0.11631	3	-51	0.5461	922.75	3
478.87	1.1045	0.23885	-0.11631	3	-51	0.53383	922.75	3
479.25	0.92865	0.26182	-0.15052	3	-50	2.1092	920.25	3
479.52	0.98728	0.28478	-0.12771	2	-58.5	0.78693	925.75	3
479.71	0.91693	0.28478	-0.18473	2	-58	1.1321	925.25	3
479.82	0.9052	0.28478	-0.17333	3	-51.5	0.14573	923.25	3
479.94	0.92865	0.28478	-0.17333	3	-51.5	0.12272	923.25	3
480.51	0.87003	0.28478	-0.17333	3	-50	1.6475	920.75	3
481.05	0.9052	0.28478	-0.17333	3	-51	0.67802	922.25	3
481.13	0.9052	0.28478	-0.17333	3	-52	6.07	923.75	3
481.21	0.9052	0.28478	-0.17333	3	-52	6.0776	923.75	3
481.48	0.94038	0.29627	-0.15052	3	-50.5	0.96641	921.75	3
481.6	1.1397	0.26182	-0.093505	3	-50.5	0.98328	921.75	3
481.67	1.1397	0.26182	-0.093505	3	-51.5	0.37122	922.75	3
481.79	0.9521	0.30775	-0.17333	3	-51	0.37276	922.75	3
481.94	0.9052	0.28478	-0.16192	3	-51	0.38656	922.75	3
482.4	0.92865	0.28478	-0.15052	2	-58.5	0.81454	925.75	3
482.78	0.91693	0.2733	-0.13912	3	-51.5	0.31293	923.25	3
482.94	0.9052	0.2733	-0.17333	3	-52	5.9795	924.25	3
483.36	0.94038	0.29627	-0.13912	3	-50	1.6904	920.75	3
483.74	0.89348	0.29627	-0.16192	3	-52.5	5.5944	924.75	3
483.82	0.89348	0.29627	-0.16192	3	-51	0.7133	922.25	3
483.93	0.88175	0.29627	-0.17333	3	-51	0.69796	922.25	3
484.09	0.94038	0.29627	-0.16192	3	-51	0.70563	922.25	3
484.2	0.91693	0.29627	-0.16192	3	-52	6.0884	923.75	3
484.27	0.91693	0.29627	-0.16192	3	-52	6.0914	923.75	3
484.39	0.91693	0.30775	-0.16192	3	-52	6.0838	923.75	3
484.47	0.91693	0.30775	-0.16192	3	-50.5	0.99095	921.75	3
484.59	0.87003	0.29627	-0.18473	3	-50.5	0.97868	921.75	3
484.66	0.87003	0.29627	-0.18473	3	-50.5	0.99402	921.75	3
484.85	0.9052	0.30775	-0.17333	3	-51.5	0.36202	922.75	3
484.97	0.91693	0.29627	-0.17333	3	-50.5	1.9343	920.25	3
485.12	0.9521	0.28478	-0.17333	3	-50	1.9175	920.25	3
485.34	1.0225	0.28478	-0.15052	2	-59	0.63353	925.75	3
485.46	0.91693	0.30775	-0.16192	2	-58.5	0.99402	925.25	3
485.65	1.0225	0.29627	-0.13912	3	-51.5	0.033748	923.25	3
485.81	0.9521	0.30775	-0.15052	3	-51.5	0.047553	923.25	3
485.92	0.97555	0.28478	-0.15052	3	-52	5.7969	924.25	3
486.08	0.91693	0.28478	-0.16192	3	-50.5	1.5263	921.25	3
486.19	0.9052	0.28478	-0.16192	3	-50	1.4067	921.25	3
486.31	0.92865	0.28478	-0.15052	3	-50	1.7334	920.75	3
486.46	0.9052	0.26182	-0.17333	3	-50.5	1.8623	920.75	3
486.88	0.98728	0.28478	-0.12771	3	-51	0.82682	922.25	3
486.95	0.98728	0.28478	-0.12771	3	-51	0.79614	922.25	3
487.03	0.98728	0.28478	-0.12771	3	-51	0.79153	922.25	3
487.45	0.94038	0.29627	-0.15052	3	-50.5	1.0385	921.75	3
487.79	0.91693	0.28478	-0.17333	3	-50	1.9635	920.25	3
487.9	0.9521	0.28478	-0.17333	3	-50	1.9574	920.25	3
488.21	1.0225	0.2733	-0.13912	3	-53	5.0775	925.75	3
488.55	0.94038	0.29627	-0.17333	3	-51.5	0.056757	923.25	3
488.94	0.97555	0.30775	-0.16192	3	-52	5.7739	924.25	3
489.01	0.97555	0.30775	-0.16192	3	-50	1.2824	921.25	3
489.12	0.9521	0.30775	-0.16192	3	-50.5	1.2824	921.25	3
489.2	0.9521	0.30775	-0.16192	3	-50.5	1.2931	921.25	3
489.43	0.94038	0.28478	-0.16192	3	-50	1.6076	920.75	3
489.58	0.91693	0.29627	-0.16192	3	-52	5.5208	924.75	3
489.66	0.91693	0.29627	-0.16192	3	-52.5	5.5009	924.75	3
489.81	0.97555	0.29627	-0.17333	3	-51	0.65961	922.25	3
490.23	0.9052	0.30775	-0.16192	3	-50.5	0.94493	921.75	3
490.38	0.91693	0.29627	-0.16192	3	-50.5	0.93573	921.75	3
490.69	0.96383	0.29627	-0.13912	3	-51	0.29759	922.75	3
491.15	1.0107	0.28478	-0.13912	2	-58.5	0.68416	925.75	3
491.26	0.97555	0.28478	-0.13912	2	-58	1.0677	925.25	3
492.94	1.1163	0.23885	-0.059296	3	-50.5	1.1628	921.75	3
493.02	1.1163	0.23885	-0.059296	3	-50.5	1.1505	921.75	3
493.13	0.88175	0.30775	-0.17333	3	-51.5	0.50315	922.75	3
493.28	0.9052	0.29627	-0.17333	3	-51.5	0.48474	922.75	3
493.4	0.89348	0.29627	-0.16192	3	-51	2.1169	920.25	3
493.48	0.89348	0.29627	-0.16192	3	-51	2.1	920.25	3
493.63	0.87003	0.29627	-0.17333	3	-53	5.102	925.75	3
493.71	0.87003	0.29627	-0.17333	3	-53	5.0913	925.75	3
493.91	0.9521	0.30775	-0.15052	3	-51.5	0.1534	923.25	3
494.11	1.0694	0.26182	-0.093505	3	-52.5	5.8353	924.25	3
494.22	0.89348	0.29627	-0.17333	3	-50.5	1.4128	921.25	3
494.31	0.89348	0.30775	-0.16192	3	-50.5	1.4327	921.25	3
494.39	0.92865	0.29627	-0.16192	3	-50	1.6045	920.75	3
494.62	0.92865	0.28478	-0.13912	3	-52.5	5.6343	924.75	3
494.7	1.0107	0.2733	-0.12771	3	-51	0.88204	922.25	3
495.08	0.87003	0.28478	-0.16192	3	-50.5	1.2977	921.75	3
495.2	0.91693	0.26182	-0.15052	3	-50	1.2977	921.75	3
495.31	0.91693	0.2733	-0.15052	3	-51	0.63967	922.75	3
495.54	0.91693	0.2733	-0.15052	3	-51	0.63507	922.75	3
495.74	0.88175	0.29627	-0.16192	3	-50.5	2.2212	920.25	3
495.81	0.88175	0.29627	-0.16192	3	-52.5	5.1757	925.75	3
496.08	1.1749	0.2044	-0.03649	3	-52.5	5.3843	925.25	3
496.58	0.92865	0.29627	-0.16192	3	-52	5.8751	924.25	3
496.84	0.9521	0.29627	-0.16192	3	-50.5	1.2717	921.25	3
496.92	0.9521	0.29627	-0.16192	3	-50	1.2824	921.25	3
497.38	0.9052	0.28478	-0.17333	2	-57.5	1.3484	924.75	3
497.53	0.88175	0.28478	-0.17333	3	-51	0.76085	922.25	3
497.61	0.88175	0.28478	-0.17333	3	-52	6.0562	923.75	3
497.69	0.88175	0.28478	-0.17333	3	-52	6.0884	923.75	3
497.96	0.98728	0.29627	-0.13912	3	-50.5	0.93113	921.75	3
498.07	0.89348	0.28478	-0.17333	3	-50.5	0.92806	921.75	3
498.22	0.9521	0.30775	-0.15052	3	-51	0.316	922.75	3
498.34	0.9052	0.29627	-0.16192	3	-51	0.30833	922.75	3
498.42	0.9052	0.29627	-0.16192	3	-51	0.29606	922.75	3
498.49	0.9052	0.29627	-0.16192	3	-50.5	2.031	920.25	3
498.61	0.9052	0.30775	-0.17333	3	-50.5	2.0203	920.25	3
498.76	0.9052	0.30775	-0.17333	3	-53	5.0115	925.75	3
498.92	0.91693	0.29627	-0.18473	3	-52.5	5.0529	925.75	3
499.19	0.92865	0.29627	-0.12771	3	-52	5.2984	925.25	3
499.3	0.9052	0.29627	-0.15052	3	-51	0.081301	923.25	3
499.53	0.92865	0.28478	-0.15052	3	-52	5.8782	924.25	3
499.87	0.96383	0.26182	-0.11631	3	-50	1.5493	921.25	3
500.37	0.91693	0.28478	-0.15052	3	-52	5.5699	924.75	3
500.44	0.91693	0.28478	-0.15052	3	-51	0.82988	922.25	3
500.56	0.91693	0.29627	-0.15052	3	-51	0.70256	922.25	3
500.64	0.91693	0.29627	-0.15052	3	-51	0.81608	922.25	3
500.87	0.89348	0.29627	-0.16192	3	-52	6.1543	923.75	3
500.98	0.91693	0.30775	-0.16192	3	-50.5	1.0891	921.75	3
501.18	0.9052	0.29627	-0.18473	3	-51	0.33594	922.75	3
501.37	0.9052	0.29627	-0.15052	3	-50.5	2.0816	920.25	3
501.67	0.99901	0.29627	-0.12771	3	-52.5	5.2477	925.25	3
501.75	0.99901	0.29627	-0.12771	3	-52.5	5.2585	925.25	3
501.83	0.99901	0.29627	-0.12771	3	-52.5	5.2477	925.25	3
501.94	1.0576	0.28478	-0.11631	3	-52.5	5.2355	925.25	3
502.02	1.0576	0.28478	-0.11631	3	-51.5	0.013806	923.25	3
502.48	0.92865	0.30775	-0.15052	3	-52	5.734	924.25	3
502.75	0.99901	0.29627	-0.13912	3	-50	1.715	920.75	3
502.98	0.91693	0.29627	-0.15052	3	-52.5	5.4702	924.75	3
503.17	0.97555	0.30775	-0.13912	3	-52	5.5346	924.75	3
503.39	0.9052	0.2733	-0.17333	3	-50.5	0.72097	922.25	3
503.55	0.99901	0.2733	-0.13912	3	-51.5	6.1436	923.75	3
503.97	0.92865	0.2733	-0.13912	3	-51	0.60439	922.75	3
504.16	0.92865	0.26182	-0.12771	3	-50.5	2.2534	920.25	3
504.47	1.128	0.22737	-0.070699	3	-52.5	5.1342	925.75	3
504.54	1.128	0.22737	-0.070699	2	-58.5	0.72557	925.75	3
504.78	0.92865	0.29627	-0.13912	3	-51.5	0.18101	923.25	3
504.9	0.9052	0.30775	-0.15052	3	-51.5	0.18101	923.25	3
505.13	1.1983	0.18143	-0.013684	3	-52	5.8644	924.25	3
505.28	0.91693	0.30775	-0.15052	3	-50	1.2778	921.25	3
505.39	0.92865	0.30775	-0.15052	3	-50	1.6045	920.75	3
505.51	0.89348	0.30775	-0.17333	3	-50	1.5969	920.75	3
505.63	0.91693	0.30775	-0.16192	3	-50	1.5693	920.75	3
505.64	0.9052	0.29627	-0.18473	3	-52	5.5085	924.75	3
505.64	0.9052	0.30775	-0.16192	3	-51	0.64734	922.25	3
505.65	0.89348	0.28478	-0.17333	3	-51	0.78693	922.25	3
505.66	0.9521	0.28478	-0.15052	3	-51.5	6.1298	923.75	3
505.67	0.96383	0.30775	-0.15052	3	-52	6.0562	923.75	3
505.67	0.89348	0.29627	-0.17333	3	-50.5	0.94186	921.75	3
505.68	0.9521	0.31923	-0.15052	2	-56.5	5.892	922.75	3
505.69	0.9521	0.31923	-0.15052	3	-51	0.32827	922.75	3
505.7	0.92865	0.28478	-0.16192	3	-50.5	2.0847	920.25	3
505.71	0.92865	0.28478	-0.17333	3	-50.5	2.1123	920.25	3
505.72	0.91693	0.2733	-0.17333	3	-52.5	5.0836	925.75	3
506	1.1749	0.2044	-0.047893	3	-51	0.25771	923.25	3
506.04	1.1749	0.2044	-0.047893	3	-51.5	5.9442	924.25	3
506.09	0.92865	0.26182	-0.15052	3	-51.5	5.9135	924.25	3
506.16	0.92865	0.26182	-0.15052	3	-51.5	5.9411	924.25	3
506.31	0.92865	0.2733	-0.15052	3	-50	1.5064	921.25	3
506.43	0.9052	0.26182	-0.17333	3	-50	1.5401	921.25	3
506.54	0.96383	0.28478	-0.15052	3	-50	1.8285	920.75	3
506.7	0.96383	0.29627	-0.15052	3	-52	5.5868	924.75	3
506.85	0.89348	0.28478	-0.17333	3	-52.5	5.6052	924.75	3
507.01	0.99901	0.28478	-0.12771	3	-51	0.78386	922.25	3
507.7	0.92865	0.28478	-0.13912	3	-51	0.3206	922.75	3
507.93	0.91693	0.28478	-0.16192	3	-50.5	2.0586	920.25	3
508.04	0.98728	0.29627	-0.13912	3	-50.5	2.0295	920.25	3
508.12	0.98728	0.29627	-0.13912	3	-50.5	2.0387	920.25	3
508.23	0.9052	0.29627	-0.17333	3	-53	5.0069	925.75	3
508.39	1.0225	0.2733	-0.12771	3	-53	5.013	925.75	3
508.46	1.0225	0.2733	-0.12771	2	-59	0.59518	925.75	3
508.96	0.9521	0.28478	-0.15052	3	-52	5.8399	924.25	3
509.08	0.91693	0.28478	-0.15052	3	-50.5	1.4987	921.25	3
509.23	0.9521	0.2733	-0.13912	3	-50.5	1.5033	921.25	3
509.61	1.0576	0.23885	-0.093505	3	-52	5.6635	924.75	3
509.69	1.0576	0.23885	-0.093505	3	-52	5.6803	924.75	3
509.76	1.0576	0.23885	-0.093505	2	-58	1.5662	924.75	3
509.88	0.9052	0.2733	-0.13912	3	-50.5	0.93573	922.25	3
510.03	0.92865	0.2733	-0.12771	3	-50.5	0.94647	922.25	3
510.22	0.99901	0.30775	-0.12771	3	-51.5	6.2264	923.75	3
510.3	0.99901	0.30775	-0.12771	3	-52	6.2203	923.75	3
510.42	0.9052	0.30775	-0.15052	3	-50.5	1.1597	921.75	3
510.6	0.94038	0.30775	-0.12771	3	-50.5	1.1428	921.75	3
510.92	1.0459	0.28478	-0.10491	3	-50	1.9129	920.25	3
511.6	0.89348	0.29627	-0.15052	3	-51.5	0.11505	923.25	3
511.72	0.92865	0.29627	-0.15052	3	-51.5	0.03068	923.25	3
512.25	0.97555	0.30775	-0.13912	3	-50	1.5417	920.75	3
512.45	0.9052	0.28478	-0.18473	3	-52.5	5.4732	924.75	3
512.52	0.9052	0.28478	-0.18473	3	-52.5	5.4686	924.75	3
512.83	0.98728	0.29627	-0.15052	3	-51	0.76852	922.25	3
512.91	0.98728	0.29627	-0.15052	3	-51.5	6.0163	923.75	3
513.1	0.97555	0.29627	-0.13912	3	-51.5	6.1543	923.75	3
513.17	0.97555	0.29627	-0.13912	3	-50.5	1.1551	921.75	3
513.44	0.96383	0.2733	-0.12771	3	-51	0.5415	922.75	3
513.56	1.1163	0.22737	-0.070699	3	-51	0.56144	922.75	3
513.64	1.1163	0.22737	-0.070699	3	-51	0.50008	922.75	3
513.75	0.92865	0.2733	-0.13912	3	-50.5	2.235	920.25	3
513.98	0.91693	0.28478	-0.13912	3	-52.5	5.1005	925.75	3
514.21	0.92865	0.28478	-0.13912	3	-52.5	5.3797	925.25	3
514.4	0.9052	0.28478	-0.15052	3	-52.5	5.3244	925.25	3
514.52	0.97555	0.28478	-0.15052	3	-51.5	0.18101	923.25	3
514.76	0.9052	0.28478	-0.18473	3	-52	5.8675	924.25	3
514.91	0.91693	0.29627	-0.15052	3	-50	1.2747	921.25	3
515.03	0.9052	0.30775	-0.16192	3	-50	1.2717	921.25	3
515.21	0.92865	0.29627	-0.15052	3	-50	1.5846	920.75	3
515.52	0.92865	0.30775	-0.15052	3	-52.5	5.4963	924.75	3
515.6	0.92865	0.30775	-0.15052	2	-58	1.3085	924.75	3
515.72	0.91693	0.29627	-0.16192	3	-51	0.61666	922.25	3
515.91	0.9052	0.28478	-0.16192	3	-52	5.9948	923.75	3
515.99	0.9052	0.28478	-0.16192	3	-52	5.9994	923.75	3
516.19	1.128	0.23885	-0.082102	3	-50.5	1.0968	921.75	3
516.26	1.128	0.23885	-0.082102	3	-50.5	0.97868	921.75	3
516.3	0.9052	0.29627	-0.15052	3	-51	0.45252	922.75	3
516.42	0.9052	0.29627	-0.15052	3	-51	0.49548	922.75	3
516.5	0.9052	0.29627	-0.15052	3	-50.5	2.1614	920.25	3
516.81	0.88175	0.2733	-0.13912	3	-53	5.1496	925.75	3
517.12	0.98728	0.2733	-0.11631	3	-51.5	0.29452	923.25	3
517.19	0.98728	0.2733	-0.11631	3	-51.5	0.26845	923.25	3
517.39	0.91693	0.28478	-0.15052	3	-52	5.9365	924.25	3
517.66	0.9052	0.30775	-0.15052	3	-50.5	1.4757	921.25	3
517.77	0.91693	0.29627	-0.16192	3	-50.5	1.4726	921.25	3
517.93	0.9052	0.29627	-0.17333	3	-50.5	1.7717	920.75	3
518.01	0.91693	0.28478	-0.18473	3	-50	1.6076	920.75	1
518.28	1.0225	0.29627	-0.12771	3	-52.5	5.5315	924.75	1
518.36	0.88175	0.30775	-0.16192	3	-50.5	0.65194	922.25	1
518.48	0.89348	0.29627	-0.17333	3	-51	0.78386	922.25	1
518.83	0.92865	0.28478	-0.16192	3	-50.5	0.93573	921.75	1
518.98	0.9521	0.26182	-0.17333	3	-51.5	0.31293	922.75	1
519.06	0.9521	0.26182	-0.17333	3	-51	0.3114	922.75	1
519.14	0.9521	0.26182	-0.17333	3	-51	0.316	922.75	1
519.25	0.9052	0.29627	-0.17333	3	-51.5	0.39884	922.75	1
519.33	0.9052	0.29627	-0.17333	3	-50	1.8899	920.25	1
519.56	0.9521	0.29627	-0.13912	3	-53	5.0269	925.75	1
519.68	0.9521	0.29627	-0.13912	3	-53	5.0038	925.75	1
519.88	1.0459	0.29627	-0.10491	3	-52.5	5.2861	925.25	1
519.95	1.0459	0.29627	-0.10491	3	-52.5	5.2938	925.25	1
520.47	0.91693	0.26182	-0.13912	3	-50.5	1.4926	921.25	4
520.54	0.91693	0.26182	-0.13912	3	-50.5	1.5033	921.25	4
520.66	0.94038	0.26182	-0.12771	3	-50	1.5616	921.25	4
520.77	0.9521	0.2733	-0.12771	3	-50.5	1.8147	920.75	4
521.16	0.9521	0.29627	-0.12771	3	-51	0.82221	922.25	4
521.28	0.9052	0.30775	-0.16192	3	-51	0.82375	922.25	4
521.36	0.9052	0.30775	-0.16192	3	-52	6.185	923.75	4
521.43	0.9052	0.30775	-0.16192	3	-52	6.1681	923.75	4
521.86	0.92865	0.29627	-0.15052	3	-51	0.48014	922.75	4
522.18	0.91693	0.28478	-0.15052	3	-53	5.0974	925.75	4
522.33	0.99901	0.28478	-0.13912	3	-53	5.0775	925.75	4
522.41	0.99901	0.28478	-0.13912	3	-53	5.2938	925.25	4
522.49	0.99901	0.28478	-0.13912	3	-52.5	5.2554	925.25	4
522.79	0.91693	0.30775	-0.16192	3	-51.5	0.14113	923.25	4
522.87	0.91693	0.30775	-0.16192	3	-51.5	0.11351	923.25	4
523.37	0.92865	0.29627	-0.15052	3	-50	1.2318	921.25	4
523.48	0.9521	0.30775	-0.15052	3	-50	1.5432	920.75	4
523.68	0.94038	0.30775	-0.15052	3	-52.5	5.5285	924.75	4
523.86	0.9521	0.29627	-0.17333	3	-52	5.5561	924.75	4
523.98	0.88175	0.28478	-0.16192	3	-50.5	0.63507	922.25	4
524.25	0.91693	0.28478	-0.12771	3	-51.5	6.162	923.75	4
524.29	0.91693	0.28478	-0.12771	3	-50	1.1704	921.75	4
524.32	0.9052	0.23885	-0.19613	3	-50	1.1735	921.75	4
524.36	1.0928	0.23885	-0.13912	3	-50.5	0.53076	922.75	4
524.4	0.91693	0.22737	-0.26455	3	-50.5	0.51542	922.75	4
524.44	1.0811	0.18143	-0.16192	3	-49.5	2.1583	920.25	4
524.56	0.9521	0.23885	-0.23034	3	-52.5	5.0805	925.75	4
524.91	0.9521	0.2733	-0.24174	3	-51.5	0.003068	923.25	4
524.94	0.9521	0.2733	-0.23034	3	-52	5.7386	924.25	4
524.98	0.9521	0.2733	-0.23034	2	-58	1.5693	924.25	4
525.02	0.9521	0.2733	-0.23034	3	-51.5	5.7371	924.25	4
525.06	0.92865	0.28478	-0.23034	3	-50	1.2425	921.25	4
525.1	1.0694	0.25033	-0.18473	3	-49.5	1.5417	920.75	4
525.14	0.88175	0.28478	-0.24174	3	-49.5	1.5432	920.75	4
525.22	0.94038	0.2733	-0.21894	3	-52	5.5009	924.75	4
525.22	1.0928	0.22737	-0.16192	3	-51.5	6.0362	923.75	4
525.26	0.97555	0.26182	-0.21894	3	-52	6.1298	923.75	4
525.29	0.92865	0.2733	-0.13912	3	-51.5	0.95874	921.75	4
529.53	0.34238	0.96229	0.12315	2	-63	1.0155	925.75	4
