# Supplementary material for: A battery-less and wireless wearable sensor system for identifying bed and chair exits in a pilot trial in hospitalized older people
Source: PLoS One. 2017 Oct 9;12(10):e0185670. doi: 10.1371/journal.pone.0185670 (PMC5633180; doi:10.1371/journal.pone.0185670)
Supplement: S1 Dataset — Data corresponding to the sensor observations for hospitalized older people participating in the trials; data anonymized except for gender. (ZIP) [file pone.0185670.s002.zip › S1_Dataset/d3p19F]

0	0.34238	1.169	0.020525	3	-67	1.5739	923.75	4
3.117	0.52999	0.46851	0.47665	3	-55.5	1.6122	921.25	1
3.312	0.87003	0.2733	0.37402	3	-54	1.6582	920.75	1
3.503	0.89348	0.089569	0.3056	3	-55.5	0.89278	922.25	1
4.035	0.94038	0.26182	0.10035	3	-50	2.9698	920.25	3
4.187	0.97555	0.14698	-0.03649	3	-50	6.1651	920.25	3
4.383	1.0811	0.055119	-0.025087	3	-54	1.896	921.75	3
6.318	1.0107	-0.094162	-0.12771	3	-55	2.3853	920.25	3
6.554	0.94038	-0.071196	-0.13912	3	-55	2.3899	920.25	3
7.029	0.9521	-0.082679	-0.11631	3	-60	0.46786	923.75	3
7.529	0.9521	-0.082679	-0.11631	2	-71	0.20862	922.75	3
8.033	1.0342	-0.071196	-0.093505	2	-68	4.8919	920.75	3
8.223	0.98728	-0.059712	-0.10491	3	-55.5	2.1031	920.75	3
8.378	0.98728	-0.059712	-0.10491	2	-70	3.6954	922.25	3
9.037	1.1866	-0.16306	-0.025087	3	-55	5.5039	920.25	3
9.616	1.0107	-0.048229	-0.10491	3	-58.5	0.71023	923.25	3
10.534	0.96383	-0.059712	-0.11631	3	-55.5	2.0724	920.75	3
11.445	0.97555	-0.036746	-0.11631	2	-70	4.0727	921.75	3
12.029	1.0576	-0.071196	-0.082102	3	-58.5	0.66268	923.25	3
13.029	0.9521	-0.059712	-0.11631	2	-68	4.832	920.75	3
13.819	0.97555	-0.036746	-0.11631	3	-55	5.4809	920.25	3
14.53	1.0459	-0.071196	-0.10491	3	-60	0.13806	924.25	3
15.279	1.0107	-0.048229	-0.10491	3	-55.5	1.8147	921.25	3
15.946	1.128	-0.12861	-0.059296	3	-62.5	5.8936	925.25	3
17.412	0.99901	-0.048229	-0.093505	3	-60	0.096641	924.25	3
17.958	0.96383	-0.048229	-0.10491	2	-68.5	4.5283	921.25	3
18.153	0.96383	-0.071196	-0.10491	2	-68.5	4.967	920.75	3
18.265	0.96383	-0.071196	-0.10491	2	-70	0.62126	922.25	3
18.808	1.0107	-0.025263	-0.11631	3	-53	2.7382	920.25	3
18.89	1.0107	-0.025263	-0.11631	2	-66	5.6282	920.25	3
20.281	0.97555	-0.025263	-0.13912	2	-66	5.1342	920.75	3
21.222	0.97555	-0.025263	-0.13912	2	-67.5	5.4073	920.25	3
22.2	1.0811	-0.071196	-0.093505	3	-60	0.10738	924.25	3
22.39	1.0811	-0.071196	-0.093505	3	-57.5	0.89891	922.75	3
22.82	0.96383	-0.036746	-0.12771	3	-55	5.1741	920.75	3
23.016	0.97555	-0.048229	-0.12771	3	-57	1.1888	922.25	3
23.838	1.0694	-0.082679	-0.082102	2	-68	5.3306	920.25	3
25.041	0.98728	-0.036746	-0.11631	3	-58	0.8667	922.75	3
25.705	0.96383	-0.048229	-0.12771	3	-57	1.1888	922.25	3
27.156	1.2452	-0.16306	-0.0022806	3	-58.5	0.61973	923.25	3
27.851	0.98728	-0.025263	-0.11631	3	-55.5	1.7303	921.25	3
28.009	0.98728	-0.025263	-0.11631	3	-55.5	1.7135	921.25	3
28.358	1.1163	-0.10565	-0.070699	3	-57	1.1413	922.25	3
28.706	0.96383	-0.036746	-0.12771	3	-62.5	5.8199	925.25	3
29.371	1.0576	-0.059712	-0.093505	3	-56.5	1.4603	921.75	3
29.485	1.0576	-0.059712	-0.093505	3	-61.5	6.0991	924.75	3
31.235	1.1749	-0.12861	-0.047893	3	-61.5	2.6967	925.25	3
31.74	1.1045	-0.10565	-0.070699	3	-55	5.4855	920.25	3
31.855	1.1045	-0.10565	-0.070699	3	-55	5.4855	920.25	3
32.963	1.1045	-0.094162	-0.059296	3	-55.5	1.6935	921.25	3
33.008	0.96383	-0.036746	-0.11631	3	-55	2.0049	920.75	3
33.233	1.1866	-0.14009	-0.03649	3	-55	5.4763	920.25	3
33.279	1.1866	-0.14009	-0.03649	3	-55	2.3409	920.25	3
33.657	1.0576	-0.048229	-0.10491	3	-61.5	6.0086	924.75	3
34.173	1.0107	-0.036746	-0.093505	3	-58.5	0.56911	923.25	3
34.912	0.98728	-0.059712	-0.13912	3	-55	2.0018	920.75	3
35.108	0.99901	-0.059712	-0.15052	3	-55	2.0095	920.75	3
35.924	1.0694	-0.082679	-0.082102	2	-68	5.1327	920.25	3
36.703	1.1045	-0.082679	-0.059296	3	-59	0.32827	923.75	3
37.639	0.99901	-0.048229	-0.12771	2	-68.5	1.5999	920.75	3
38.537	1.0342	-0.059712	-0.093505	3	-55	5.441	920.25	3
38.81	1.1514	-0.10565	-0.047893	2	-69.5	0.76085	921.75	3
39.274	1.257	-0.17454	-0.0022806	3	-58.5	0.57217	923.25	3
39.978	1.1749	-0.11713	-0.03649	2	-69	4.3243	921.25	3
40.093	1.1749	-0.11713	-0.03649	3	-55.5	1.6966	921.25	3
40.179	0.9521	-0.036746	-0.12771	2	-68	4.7507	920.75	3
40.259	0.9521	-0.036746	-0.12771	3	-57	1.1321	922.25	3
40.964	1.0811	-0.071196	-0.082102	2	-67.5	5.1112	920.25	3
42.014	0.99901	-0.036746	-0.11631	3	-60	6.2709	924.25	3
42.376	1.0811	-0.071196	-0.070699	3	-56	1.6276	921.25	3
42.654	0.97555	-0.059712	-0.13912	2	-70	0.31447	922.25	3
43.206	1.2687	-0.17454	0.0091224	2	-67.5	5.0713	920.25	3
43.717	1.1983	-0.15158	-0.013684	3	-58.5	0.51542	923.25	3
44.153	1.1632	-0.12861	-0.03649	2	-70.5	6.1405	922.75	3
44.446	0.97555	-0.036746	-0.12771	2	-68.5	1.1183	921.25	3
44.796	0.99901	-0.059712	-0.11631	3	-57	1.0063	922.25	3
45.464	1.0576	-0.071196	-0.093505	2	-67.5	5.0207	920.25	3
46.928	1.1045	-0.082679	-0.070699	3	-56	1.5969	921.25	3
47.049	1.1045	-0.082679	-0.070699	2	-68.5	1.1305	921.25	3
47.513	0.98728	-0.036746	-0.12771	3	-57	1.0216	922.25	3
48.217	0.98728	-0.036746	-0.13912	2	-67.5	5.0606	920.25	3
48.916	1.1397	-0.11713	-0.047893	3	-58.5	0.46786	923.25	3
49.621	0.96383	-0.059712	-0.12771	3	-55.5	1.6091	921.25	3
49.895	0.98728	-0.048229	-0.11631	3	-55	1.9006	920.75	3
50.675	0.98728	-0.036746	-0.11631	3	-55	5.3521	920.25	3
50.91	0.9521	-0.048229	-0.12771	3	-56.5	1.3269	921.75	3
51.025	0.9521	-0.048229	-0.12771	3	-56.5	1.3192	921.75	3
51.14	0.9521	-0.048229	-0.12771	2	-69	0.7133	921.75	3
52.503	0.9521	-0.059712	-0.13912	3	-55	1.9129	920.75	3
52.897	1.128	-0.10565	-0.059296	3	-61.5	5.7494	925.25	3
54.847	1.1983	-0.12861	-0.025087	2	-68.5	1.0922	921.25	3
55.045	1.2921	-0.18603	-0.0022806	2	-68	4.6449	920.75	3
55.324	0.98728	-0.048229	-0.12771	3	-57	1.0554	922.25	3
55.439	0.98728	-0.048229	-0.12771	2	-70	0.35435	922.25	3
55.949	0.9521	-0.025263	-0.12771	2	-68	5.0805	920.25	3
56.3	1.0225	-0.048229	-0.11631	3	-60.5	6.0055	924.75	3
57.245	1.0694	-0.071196	-0.070699	3	-58	0.76852	922.75	3
57.596	0.9521	-0.036746	-0.12771	3	-55.5	1.6122	921.25	3
57.749	0.96383	-0.036746	-0.11631	2	-68.5	4.6602	920.75	3
58.652	0.99901	-0.036746	-0.11631	2	-68	5.1143	920.25	3
62.211	1.0107	-0.048229	-0.11631	3	-58	0.78386	922.75	3
62.443	0.98728	-0.048229	-0.12771	2	-69	1.1858	921.25	3
62.528	0.98728	-0.048229	-0.12771	3	-55.5	1.6352	921.25	3
62.88	1.0342	-0.036746	-0.12771	3	-57	1.0707	922.25	3
63	1.0342	-0.036746	-0.12771	3	-57	1.0815	922.25	3
65.441	1.1045	0.11254	-0.013684	3	-57	5.7049	923.75	3
65.562	0.8583	0.45703	-0.093505	3	-55	4.8581	923.25	3
104.13	0.82312	0.68669	-0.11631	2	-64	5.7279	921.75	2
109.17	0.91693	0.65224	-0.070699	2	-62.5	0.49394	920.75	2
115.57	0.82312	0.68669	-0.13912	2	-61.5	0.32981	920.75	2
118.28	0.82312	0.68669	-0.13912	3	-62	4.9916	921.25	2
121.44	0.8114	0.69818	-0.13912	2	-66.5	2.1292	922.25	2
137.75	0.084423	0.98526	0.020525	2	-55	1.1612	920.25	4
138.24	0.37756	0.80152	0.043332	2	-57.5	0.91885	921.75	4
139.33	0.42446	0.83597	-0.070699	1	-58.5	6.0991	922.75	4
141.39	0.38928	0.98526	-0.16192	1	-62.5	0.60132	923.75	4
152.03	0.24858	0.92784	-0.24174	2	-55	4.7661	925.25	4
153.42	0.43619	0.98526	-0.20754	3	-61.5	4.3151	923.25	4
155.5	0.10787	0.98526	-0.013684	2	-59	5.0437	921.75	2
156.28	0.10787	0.98526	-0.013684	3	-69	4.6342	921.25	2
156.92	0.10787	0.98526	-0.013684	1	-61.5	0.096641	922.25	2
173.2	1.0928	0.60631	-0.0022806	3	-62	1.6352	922.25	2
179.13	0.7645	0.72114	-0.15052	3	-61	5.8153	920.75	2
181.94	0.7645	0.72114	-0.15052	2	-68.5	0.74858	921.25	2
205.59	0.75277	0.72114	-0.16192	3	-60.5	5.1971	921.25	2
214.91	0.92865	0.64076	-0.059296	3	-60.5	5.4318	920.75	2
226.73	0.83485	0.66373	-0.10491	3	-61	5.5315	920.75	2
235.96	0.83485	0.66373	-0.10491	3	-60.5	5.372	920.75	2
259.45	0.82312	0.68669	-0.12771	3	-61	4.8351	921.25	2
262.6	0.82312	0.70966	-0.11631	2	-66.5	0.45559	920.75	2
263.88	0.82312	0.70966	-0.11631	2	-68.5	5.6082	921.75	2
271.87	0.8114	0.68669	-0.12771	3	-60	5.2861	920.75	4
275.02	0.8114	0.68669	-0.12771	3	-61.5	2.1292	920.75	4
288.52	0.13132	0.93932	-0.059296	2	-62.5	5.0115	920.75	4
289.42	0.13132	0.93932	-0.059296	2	-58	5.9825	920.25	4
289.69	0.13132	0.93932	-0.059296	2	-57	6.1467	921.75	4
290.86	0.45964	0.90487	-0.047893	2	-56	1.9436	921.25	4
293.64	0.61207	0.87042	-0.025087	1	-71	2.2611	920.75	4
296.72	0.42446	0.93932	-0.093505	2	-59.5	5.2278	925.75	4
297.23	0.42446	0.93932	-0.093505	3	-66	5.9948	921.75	4
298.01	0.48309	0.91636	-0.047893	2	-57.5	0.78847	923.25	4
298.28	0.48309	0.91636	-0.047893	2	-59	0.5553	924.25	4
298.44	0.50654	0.93932	-0.013684	3	-67	1.017	921.25	4
298.48	0.49481	0.91636	-0.082102	2	-58.5	5.9841	925.75	4
298.51	0.49481	0.91636	-0.082102	3	-60	2.2933	920.25	4
298.55	0.49481	0.91636	-0.082102	2	-54.5	0.52002	921.75	4
299.45	0.44791	0.98526	-0.070699	2	-55	0.29452	923.25	4
299.65	0.42446	0.89339	-0.093505	2	-55.5	1.8669	921.25	4
299.69	0.42446	0.89339	-0.093505	2	-56	1.8346	921.25	4
300.04	0.48309	0.97377	-0.082102	3	-65	5.2677	920.75	4
300.55	0.68242	0.85894	0.13456	3	-63	3.6217	920.25	4
300.67	0.68242	0.85894	0.13456	3	-70.5	0.26998	924.75	4
301.97	0.51826	0.91636	0.031928	3	-55	0.74398	921.25	4
311.55	0.34238	0.95081	-0.15052	3	-60	0.19328	924.25	4
312.34	0.44791	0.95081	-0.16192	3	-58	1.2977	922.25	4
312.54	0.44791	0.95081	-0.16192	3	-61	6.1037	925.25	4
313.57	0.44791	0.95081	-0.16192	3	-58.5	5.889	924.75	4
315.07	0.34238	0.97377	-0.23034	3	-53.5	5.8537	922.25	4
315.26	0.54171	0.90487	-0.10491	3	-56	4.3764	925.25	4
315.57	0.33066	0.95081	-0.18473	3	-56	0.58598	925.75	4
315.73	0.24858	0.98526	-0.26455	3	-50	0.013806	920.25	4
315.85	0.2134	0.97377	-0.26455	3	-50	6.1375	920.25	4
316.16	0.1196	1.0542	-0.25315	3	-54	5.0667	921.75	4
316.29	0.1196	1.0542	-0.25315	3	-58.5	0.48474	924.75	1
316.49	0.1196	1.0542	-0.25315	3	-64.5	0.71484	923.75	1
317.66	0.049247	0.95081	0.25999	3	-61.5	0.39117	920.75	1
320.3	-0.032831	1.0312	-0.047893	3	-57	4.9103	922.25	3
320.55	0.20168	0.97377	-0.16192	3	-59	1.4067	925.75	3
320.86	0.17823	0.97377	-0.20754	3	-55	0.98175	920.25	3
322.55	0.1665	0.96229	-0.082102	2	-55	0.91579	921.25	3
322.75	0.1665	0.96229	-0.082102	2	-56	1.0753	921.25	3
323.07	0.20168	1.0082	-0.0022806	1	-68.5	0.67802	920.75	3
323.27	0.20168	1.0082	-0.0022806	2	-61	1.5969	925.25	3
326.82	0.55344	0.87042	-0.0022806	2	-68	0.90198	920.25	3
342.9	1.0694	0.2733	0.43103	3	-57	5.9703	921.25	3
343.25	0.77622	0.48	0.45384	2	-67	5.938	920.75	3
343.69	1.0342	0.35368	0.2942	3	-58.5	4.5697	925.75	3
343.8	1.0342	0.35368	0.2942	3	-50	4.605	920.25	3
343.93	0.96383	0.25033	-0.059296	3	-50	4.6526	920.25	3
344	0.96383	0.25033	-0.059296	3	-50	4.6909	920.25	3
344.16	0.96383	0.19292	-0.070699	2	-66	4.4577	924.75	3
344.24	0.99901	0.19292	-0.24174	2	-63	5.4104	923.25	3
344.28	0.99901	0.19292	-0.24174	2	-64.5	4.671	924.25	3
344.31	0.99901	0.19292	-0.24174	3	-52.5	2.0463	922.75	3
344.35	0.96383	0.066602	-0.12771	3	-50.5	6.1344	921.25	3
344.39	0.92865	0.12402	-0.21894	3	-50	3.4192	920.75	3
344.43	1.0459	0.032153	-0.21894	2	-60	1.0492	920.75	3
344.52	0.99901	-0.01378	-0.12771	3	-56.5	0.95567	925.25	3
344.63	0.99901	-0.01378	-0.12771	3	-56.5	0.88204	925.25	3
344.71	0.99901	0.15847	-0.082102	3	-57	0.56297	925.75	3
344.87	0.92865	0.11254	-0.082102	3	-51	3.7813	920.25	3
344.95	0.92865	0.11254	-0.082102	3	-51	3.7659	920.25	3
345.03	0.92865	0.11254	-0.082102	2	-59	4.9302	920.25	3
345.15	0.9521	0.1355	-0.093505	3	-52.5	5.8905	921.75	3
345.34	0.91693	0.12402	-0.12771	3	-56	1.1459	924.75	3
346.33	1.257	0.0091865	0.043332	3	-53	2.0018	922.75	3
347.31	1.0342	0.11254	-0.093505	2	-68	1.0569	925.25	3
347.62	1.0342	0.12402	-0.093505	3	-51	3.5818	920.25	3
347.9	0.91693	0.11254	-0.13912	3	-52	2.5096	921.75	3
347.98	0.91693	0.11254	-0.13912	2	-60.5	0.48781	921.75	3
348.41	1.1632	0.055119	-0.059296	3	-55	1.4803	923.75	3
348.77	1.2218	0.0091865	0.0091224	2	-65.5	5.102	924.25	3
349.12	1.0576	0.10105	-0.070699	3	-54	1.9359	922.75	3
349.24	1.0576	0.10105	-0.070699	3	-52.5	5.9503	921.25	3
349.43	0.97555	0.12402	-0.10491	2	-59	0.98942	921.25	3
349.52	0.97555	0.12402	-0.10491	3	-52	6.2632	920.75	3
349.75	0.9521	0.12402	-0.12771	2	-60	0.21936	922.25	3
350.26	1.1045	0.078086	-0.070699	3	-57.5	0.45252	925.75	3
350.54	0.99901	0.12402	-0.10491	3	-52	0.35435	920.25	3
350.66	0.99901	0.12402	-0.10491	2	-59	0.59212	921.75	3
350.78	0.92865	0.1355	-0.11631	2	-59	0.59672	921.75	3
351.4	0.9521	0.12402	-0.13912	3	-54.5	1.7871	923.25	3
351.64	0.99901	0.12402	-0.11631	2	-63	1.8024	924.25	3
351.84	0.98728	0.12402	-0.12771	2	-60	6.0454	922.75	3
351.96	0.98728	0.12402	-0.12771	2	-59.5	6.0377	922.75	3
352.2	1.0694	0.089569	-0.11631	2	-57.5	1.4527	920.75	3
352.27	0.9521	0.12402	-0.15052	2	-57.5	1.4834	920.75	3
352.31	0.9521	0.12402	-0.15052	3	-54	5.5346	922.25	3
352.43	0.94038	0.1355	-0.13912	3	-54.5	5.5346	922.25	3
352.79	1.2218	0.043636	-0.047893	3	-52	0.4065	920.25	3
352.94	0.94038	0.16995	-0.12771	3	-52	2.3547	921.75	3
353.1	0.92865	0.11254	-0.16192	3	-54.5	0.80687	924.75	3
353.22	1.1163	0.032153	-0.03649	3	-53	1.3975	923.75	3
353.73	0.98728	0.089569	-0.059296	3	-57	1.3361	924.25	3
353.85	1.2452	-0.048229	-0.013684	3	-59.5	1.4834	925.75	3
354.12	0.96383	-0.10565	-0.059296	3	-61.5	5.3705	924.75	3
354.88	1.0811	-0.025263	-0.070699	3	-51.5	6.2372	921.75	3
354.99	1.0811	-0.0022966	-0.093505	2	-67.5	5.4104	923.25	3
355.89	0.9052	0.11254	-0.12771	2	-60	0.2255	922.25	3
357.75	1.0694	0.066602	-0.12771	3	-54.5	2.0525	922.75	3
358.18	0.94038	0.12402	-0.15052	2	-60	0.92652	921.25	3
358.61	1.0928	0.089569	-0.093505	2	-62	0.081301	922.25	3
359.16	1.0459	0.1355	-0.13912	3	-53	0.35435	920.25	3
359.24	1.0459	0.1355	-0.13912	3	-52.5	0.38196	920.25	3
359.52	0.92865	0.10105	-0.15052	2	-63	0.64734	921.75	3
360.03	1.1163	0.043636	-0.070699	3	-55	5.0253	923.25	3
360.3	0.97555	0.12402	-0.15052	2	-65	5.2048	924.25	3
362.75	1.1397	0.032153	-0.059296	3	-52	6.1543	920.75	3
362.82	1.1397	0.032153	-0.059296	2	-58.5	4.2277	920.75	3
362.86	1.1397	0.032153	-0.059296	2	-60.5	6.1451	922.25	3
362.91	1.0459	0.10105	-0.12771	3	-58	0.63967	925.25	3
364.13	1.0928	0.11254	0.054735	2	-61	3.7276	922.75	3
364.68	1.1397	0.032153	0.043332	3	-52.5	0.38963	920.75	3
364.76	1.1397	0.032153	0.043332	2	-59.5	5.26	920.75	3
364.96	0.96383	0.10105	-0.070699	2	-61	0.81148	922.25	3
366.02	1.0342	0.089569	-0.093505	2	-64.5	5.8828	923.75	3
366.38	1.0811	0.10105	-0.093505	2	-59.5	5.9979	922.75	3
366.89	0.99901	0.12402	-0.15052	3	-53	6.2433	920.75	3
367.01	0.94038	0.10105	-0.17333	3	-55	5.4502	922.25	3
369.18	1.0694	0.10105	-0.11631	2	-61	0.70256	921.25	3
369.31	1.0694	0.10105	-0.11631	2	-59.5	4.2967	920.75	3
369.5	1.0107	0.12402	-0.15052	3	-55	2.281	922.25	3
369.7	0.9521	0.11254	-0.16192	2	-67.5	4.2277	925.25	3
370.13	0.9521	0.12402	-0.15052	3	-53.5	0.45866	920.25	3
370.33	1.0342	0.12402	-0.11631	3	-55	5.7923	921.75	3
370.57	1.0342	0.11254	-0.12771	3	-58	4.2629	924.75	3
371.27	0.99901	0.12402	-0.13912	2	-65.5	4.8627	924.25	3
371.43	0.99901	0.12402	-0.13912	3	-57.5	1.2318	924.25	3
371.55	0.99901	0.12402	-0.13912	3	-56	1.9236	922.75	3
371.79	0.99901	0.14698	-0.13912	2	-60.5	0.72711	921.25	3
372.07	0.92865	0.12402	-0.15052	2	-60	4.2982	920.75	3
372.15	0.92865	0.12402	-0.15052	3	-54	6.2387	920.75	3
372.39	0.96383	0.1355	-0.16192	2	-62	6.2817	922.25	3
372.59	0.96383	0.1355	-0.16192	3	-59.5	0.85289	925.25	3
373.02	1.0459	0.11254	-0.11631	2	-59.5	4.763	920.25	3
373.14	0.9521	0.12402	-0.17333	3	-53.5	0.43105	920.25	3
373.81	0.99901	0.14698	-0.13912	3	-57	1.4803	923.75	3
373.93	0.99901	0.14698	-0.13912	3	-56.5	1.7089	923.25	3
374.05	0.99901	0.14698	-0.13912	3	-56.5	1.7043	923.25	3
374.29	1.0342	0.1355	-0.12771	3	-57.5	1.221	924.25	3
374.6	0.9521	0.12402	-0.13912	2	-63	5.8184	922.75	3
374.88	0.96383	0.1355	-0.15052	2	-60	1.0983	920.75	3
375	0.96383	0.1355	-0.15052	2	-60	1.1198	920.75	3
375.2	0.96383	0.1355	-0.15052	3	-55	2.212	922.25	3
375.48	1.1397	0.066602	-0.070699	3	-59.5	0.77313	925.25	3
375.72	1.1397	0.066602	-0.070699	3	-60	3.7199	925.75	3
375.88	1.1397	0.066602	-0.070699	3	-53.5	0.36509	920.25	3
376.95	1.0928	0.089569	-0.093505	2	-64	5.4533	923.25	3
377.7	1.1749	0.043636	-0.059296	3	-54	6.2356	920.75	3
377.86	0.99901	0.12402	-0.13912	3	-54	6.2586	920.75	3
378.49	1.1397	0.055119	-0.082102	3	-60	3.7583	925.75	3
378.93	1.0225	0.1355	-0.13912	3	-54.5	5.6757	921.75	3
379.21	1.0928	0.055119	-0.093505	3	-58.5	1.1045	924.75	3
379.48	1.0342	0.089569	-0.11631	2	-63.5	5.7448	922.75	3
379.56	1.0342	0.089569	-0.11631	3	-54.5	6.0761	921.25	3
379.64	1.257	-0.036746	-0.025087	2	-60	4.2016	920.75	3
379.71	1.257	-0.036746	-0.025087	2	-61.5	0.96181	920.75	3
379.8	0.96383	0.10105	-0.16192	2	-67	0.89584	925.25	3
380.23	0.92865	0.11254	-0.15052	2	-59	1.468	920.25	3
380.43	0.9521	0.10105	-0.15052	2	-59.5	6.2188	921.75	3
380.58	1.1749	0.032153	-0.03649	2	-62.5	5.1925	923.25	3
380.59	0.96383	0.078086	-0.17333	2	-61.5	6.1006	922.25	3
380.59	0.96383	0.078086	-0.17333	3	-59.5	0.70103	925.25	3
380.6	0.98728	0.10105	-0.13912	2	-59	4.628	920.25	3
380.64	0.96383	0.12402	-0.13912	3	-56	1.9282	922.75	3
380.65	0.97555	0.10105	-0.13912	2	-61.5	1.0477	921.25	3
380.66	0.97555	0.10105	-0.13912	2	-63	1.0293	921.25	3
380.83	0.92865	0.078086	-0.16192	2	-68.5	0.80381	920.25	3
381.11	0.92865	0.11254	-0.19613	3	-53.5	0.13806	920.75	3
381.6	1.0107	0.12402	-0.15052	3	-52.5	0.31293	920.25	3
381.72	0.94038	0.12402	-0.17333	3	-53.5	2.4636	921.75	3
382.2	1.1163	0.032153	-0.093505	3	-54.5	1.5815	923.25	1
382.44	1.0694	0.066602	-0.12771	3	-56	1.152	924.25	1
382.56	0.99901	0.089569	-0.15052	3	-54.5	1.9896	922.75	1
382.68	0.99901	0.089569	-0.15052	2	-63	5.9749	922.75	1
382.8	1.0928	-0.0022966	-0.082102	2	-59.5	4.3136	920.75	1
382.92	0.92865	0.066602	-0.18473	2	-60	4.5084	920.75	1
383.12	0.94038	0.078086	-0.15052	3	-53	2.2841	922.25	1
383.63	1.2452	-0.01378	-0.03649	3	-51.5	0.46633	920.25	1
383.75	0.92865	0.10105	-0.16192	2	-59.5	4.7124	920.25	1
384.11	1.0576	0.078086	-0.13912	3	-57	0.97408	924.75	1
384.63	0.98728	0.078086	-0.16192	2	-64	5.5499	923.25	1
384.83	0.9521	0.089569	-0.16192	2	-66	4.8888	924.25	1
384.95	0.9521	0.089569	-0.16192	3	-56	1.3484	924.25	1
385.38	0.94038	0.089569	-0.18473	3	-53	6.0868	921.25	1
385.74	0.97555	0.10105	-0.18473	2	-63	6.1543	922.25	1
385.94	0.94038	0.12402	-0.17333	3	-58	0.41264	925.25	1
386.18	0.9521	0.10105	-0.16192	3	-56.5	5.757	920.25	1
386.25	0.9521	0.10105	-0.16192	2	-65.5	4.9164	920.75	1
386.29	0.9521	0.10105	-0.16192	2	-67	5.9733	922.25	1
386.33	1.3625	-0.036746	-0.03649	3	-51	6.0715	920.25	1
387.08	1.0107	0.12402	-0.093505	3	-58	0.7946	924.75	1
387.45	1.0928	0.11254	0.020525	3	-58.5	5.4809	923.25	1
387.69	1.0928	0.11254	0.020525	3	-58.5	5.9273	923.25	1
387.85	1.0928	0.11254	0.020525	3	-57.5	0.31753	922.75	1
388.7	1.1514	0.31923	0.020525	3	-61	6.1635	925.25	1
389.22	0.99901	0.45703	-0.013684	2	-66	5.3935	920.25	1
391.01	0.91693	0.65224	-0.03649	3	-57	0.65961	920.75	1
391.29	0.78795	0.69818	-0.13912	2	-59.5	5.9933	922.25	1
391.57	0.78795	0.69818	-0.13912	2	-64	0.63967	925.25	1
392.49	0.87003	0.67521	-0.082102	3	-56.5	1.5432	923.75	1
392.6	0.87003	0.67521	-0.082102	3	-56.5	4.7876	923.75	1
393.29	0.87003	0.67521	-0.070699	3	-56	5.2155	922.75	1
393.41	0.87003	0.67521	-0.070699	3	-55.5	5.191	922.75	1
393.76	0.99901	0.56038	-0.025087	2	-58.5	0.37276	920.75	1
393.96	0.84658	0.68669	-0.082102	3	-55.5	5.5714	922.25	1
394.08	0.84658	0.68669	-0.082102	2	-59.5	5.3751	922.25	1
394.56	0.78795	0.69818	-0.11631	3	-55	0.66268	920.25	1
394.81	0.92865	0.62928	-0.025087	2	-58.5	0.78693	920.25	1
395.32	0.8114	0.66373	-0.093505	3	-58	1.6782	924.75	1
395.84	1.0694	0.52593	0.054735	3	-56	5.6404	924.25	1
395.96	1.0694	0.52593	0.054735	2	-61	1.623	924.25	1
396.24	1.0225	0.5489	0.031928	2	-58.5	5.9242	922.75	1
396.36	0.72932	0.65224	-0.093505	2	-58	0.86517	921.25	1
396.64	0.8114	0.62928	-0.093505	2	-57.5	1.1382	920.75	1
396.79	0.8114	0.61779	-0.11631	3	-52.5	0.58291	922.25	1
396.88	0.8114	0.61779	-0.11631	2	-58.5	5.9641	922.25	1
397.16	0.78795	0.65224	-0.082102	3	-56	4.8474	925.75	1
397.39	0.79967	0.64076	-0.13912	3	-52	1.9681	920.25	1
397.63	0.78795	0.64076	-0.10491	2	-57.5	0.39117	921.75	1
397.75	0.77622	0.64076	-0.082102	3	-52	0.93113	921.75	1
398.19	0.77622	0.64076	-0.11631	2	-63	4.829	923.75	1
398.39	0.82312	0.59483	-0.12771	2	-61.5	5.1296	923.25	1
398.58	0.7645	0.62928	-0.10491	2	-63	1.1873	924.25	1
398.71	0.77622	0.62928	-0.12771	3	-51.5	0.069029	922.75	1
399.31	0.89348	0.60631	-0.047893	2	-61	2.347	922.25	1
400.31	0.78795	0.60631	-0.082102	3	-54.5	5.0652	924.75	1
400.51	0.99901	0.53741	-0.03649	3	-54	5.0223	924.75	1
400.71	1.0811	0.49148	0.054735	3	-52.5	5.4303	923.75	1
400.83	0.82312	0.57186	-0.082102	3	-51.5	5.6358	923.25	1
401.26	0.8114	0.50296	-0.10491	2	-62	0.098175	924.25	1
401.38	0.8583	0.43406	-0.10491	2	-59	1.0017	922.75	1
401.5	0.88175	0.43406	-0.12771	3	-50.5	5.1112	922.75	1
401.63	0.89348	0.37665	-0.10491	2	-59	4.8428	921.25	1
402.3	1.0459	0.2044	-0.047893	3	-59	4.3872	925.25	1
402.5	1.0459	0.2044	-0.047893	2	-69	4.2277	925.75	1
402.86	0.97555	0.078086	-0.17333	2	-62.5	0.24237	921.75	1
403.22	1.0342	0.055119	-0.16192	2	-65	5.0192	923.25	1
403.78	1.0342	0.043636	-0.17333	3	-53.5	2.5694	921.25	1
403.86	1.0342	0.043636	-0.17333	3	-53.5	5.6895	921.25	1
404.06	1.3039	-0.071196	-0.025087	3	-53	6.07	920.75	1
404.22	1.0107	0.066602	-0.15052	3	-53	6.0285	920.75	1
404.3	1.0107	0.066602	-0.15052	3	-54	1.9466	922.25	1
404.46	1.0694	0.02067	-0.11631	3	-54	1.9328	922.25	1
404.7	0.97555	0.055119	-0.16192	2	-69	4.085	925.25	1
405.06	1.0576	0.02067	-0.11631	3	-51.5	0.25157	920.25	1
405.26	0.91693	0.032153	-0.17333	3	-51.5	3.4469	920.25	1
405.38	1.1632	-0.036746	-0.059296	2	-62.5	0.40957	921.75	1
405.45	1.1632	-0.036746	-0.059296	2	-63.5	0.41264	921.75	1
406.65	0.9052	0.42258	-0.15052	2	-63	0.48781	922.25	1
407.37	0.91693	0.52593	-0.059296	3	-58	1.468	923.75	1
407.4	1.1749	0.45703	0.043332	2	-68.5	6.274	924.25	1
407.43	1.0107	0.49148	-0.025087	3	-57.5	6.208	921.25	1
407.49	1.0107	0.49148	-0.025087	3	-57.5	0.32214	920.75	1
407.61	1.0107	0.49148	-0.025087	3	-57.5	0.3252	920.75	1
408.27	1.0694	0.46851	0.020525	3	-57.5	0.632	920.25	1
408.95	0.91693	0.42258	0.066138	3	-55	0.010738	921.25	1
408.97	0.9052	0.57186	-0.070699	3	-53	0.1534	920.75	1
408.98	0.89348	0.5489	-0.047893	2	-60	4.9241	922.25	1
409.01	0.89348	0.56038	-0.082102	3	-57.5	0.69796	925.25	1
409.03	0.89348	0.56038	-0.082102	2	-68	5.3244	925.75	1
409.05	0.96383	0.51445	-0.013684	3	-54.5	0.77619	920.25	1
409.21	0.8583	0.53741	-0.070699	2	-60.5	5.0606	921.75	1
409.33	0.8583	0.53741	-0.070699	2	-60.5	1.781	921.75	1
409.5	1.2804	0.30775	0.020525	3	-53	4.5667	923.75	1
409.71	1.0928	0.29627	0.043332	2	-66.5	5.6696	923.25	1
410.44	1.1045	-0.01378	-0.10491	3	-58.5	0.69796	925.25	3
410.68	0.9521	0.078086	-0.10491	2	-58.5	0.48781	921.75	3
411.57	1.0107	0.11254	-0.12771	3	-55.5	1.7165	922.75	3
411.99	1.0459	0.10105	-0.11631	3	-53.5	5.9426	920.75	3
412.07	0.98728	0.10105	-0.15052	3	-53.5	2.7949	920.75	3
412.15	0.98728	0.10105	-0.15052	3	-55	1.9405	922.25	3
412.33	1.1163	0.055119	-0.070699	2	-60.5	6.0945	922.25	3
412.85	1.1749	0.043636	-0.047893	3	-53	6.2387	920.25	3
413.38	1.0928	0.078086	-0.082102	2	-65.5	1.1934	924.75	3
413.98	1.0811	0.078086	-0.093505	3	-57.5	1.0876	924.25	3
414.26	1.0107	0.12402	-0.12771	2	-62	5.7463	922.75	3
414.56	0.97555	0.12402	-0.12771	2	-59.5	0.63507	921.25	3
414.85	1.0459	0.10105	-0.10491	3	-53.5	5.958	920.75	3
415.01	1.1632	0.032153	-0.070699	3	-55	1.9512	922.25	3
415.25	1.128	0.066602	-0.070699	3	-59	0.474	925.25	3
415.49	1.128	0.066602	-0.070699	2	-68	0.51542	925.75	3
415.77	1.0459	0.11254	-0.11631	2	-58	1.4251	920.25	3
415.9	0.98728	0.11254	-0.13912	3	-54.5	5.4272	921.75	3
416.01	0.98728	0.11254	-0.13912	2	-60	0.26691	921.75	3
416.93	1.0342	0.11254	-0.12771	3	-57.5	1.2287	924.25	3
417.14	0.98728	0.14698	-0.13912	3	-55.5	1.9083	922.75	3
417.26	0.98728	0.14698	-0.13912	2	-60	0.632	921.25	3
417.46	1.0811	0.089569	-0.082102	3	-54	6.1528	920.75	3
417.74	1.0811	0.11254	-0.093505	3	-55	5.3168	922.25	3
417.86	1.0811	0.11254	-0.093505	3	-55	2.1875	922.25	3
418.06	1.1397	0.078086	-0.059296	3	-59	0.74858	925.25	3
418.46	1.1397	0.078086	-0.059296	3	-59.5	0.51235	925.75	3
418.62	0.92865	0.14698	-0.15052	2	-58	1.3238	920.25	3
419.22	1.1163	0.078086	-0.082102	2	-63.5	4.8934	923.75	3
420.31	1.0459	0.10105	-0.12771	3	-54	6.1911	920.75	3
420.51	0.9521	0.12402	-0.13912	2	-59	0.99095	920.75	3
421.12	1.2335	-0.01378	-0.03649	3	-59.5	0.44946	925.75	3
421.8	1.3508	-0.01378	0.043332	2	-66.5	4.2905	924.75	3
422.16	0.99901	0.14698	-0.12771	2	-63.5	5.2585	923.25	3
422.29	0.99901	0.14698	-0.12771	3	-56	1.5647	923.25	3
422.57	1.1397	0.066602	-0.059296	2	-62.5	5.6389	922.75	3
422.77	1.1514	0.055119	-0.047893	3	-54	5.8644	921.25	3
422.97	1.0107	0.10105	-0.13912	3	-54	5.889	921.25	3
423.05	1.0107	0.10105	-0.13912	3	-54	6.2157	920.75	3
423.37	0.96383	0.11254	-0.13912	3	-55	2.1859	922.25	3
423.57	1.0459	0.11254	-0.11631	2	-67.5	0.92039	925.25	3
424.02	1.2687	0.02067	-0.0022806	3	-53.5	0.16567	920.25	3
424.18	0.97555	0.12402	-0.13912	3	-53.5	0.158	920.25	3
424.26	0.97555	0.12402	-0.13912	3	-54.5	5.4932	921.75	3
424.46	0.96383	0.12402	-0.12771	3	-54.5	5.5085	921.75	3
424.54	0.96383	0.12402	-0.12771	3	-58	0.85903	924.75	3
424.7	0.96383	0.12402	-0.12771	2	-66.5	1.1551	924.75	3
425.38	1.3859	-0.048229	0.031928	2	-62.5	5.6205	922.75	3
425.74	1.0107	0.11254	-0.12771	3	-54	5.8322	921.25	3
425.95	1.0928	0.078086	-0.10491	3	-54	6.1727	920.75	3
426.15	0.94038	0.11254	-0.13912	3	-55	2.1737	922.25	3
427	0.99901	0.12402	-0.13912	3	-53.5	0.10891	920.25	3
427.19	1.128	0.055119	-0.070699	3	-54.5	5.441	921.75	3
427.32	1.128	0.055119	-0.070699	3	-58	0.80687	924.75	3
427.83	1.1045	0.089569	-0.070699	3	-56.5	1.5463	923.25	3
428.36	1.0107	0.11254	-0.12771	3	-55.5	1.8454	922.75	3
428.81	0.99901	0.12402	-0.12771	2	-59	1.0017	920.75	3
428.97	1.0928	0.089569	-0.093505	3	-54	6.1144	920.75	3
429.04	1.0928	0.089569	-0.093505	3	-55	2.0862	922.25	3
429.41	0.97555	0.12402	-0.13912	2	-68	0.84216	925.25	3
429.77	1.1983	0.032153	-0.025087	3	-53.5	0.10278	920.25	3
430.17	1.0107	0.12402	-0.12771	3	-55	2.2841	921.75	3
430.41	1.0107	0.12402	-0.12771	2	-66.5	1.1382	924.75	3
430.85	0.99901	0.11254	-0.12771	3	-56	1.5969	923.25	3
430.98	0.99901	0.11254	-0.12771	2	-65.5	4.6786	924.25	3
431.42	1.0342	0.10105	-0.11631	2	-60	0.59672	921.25	3
431.7	1.0342	0.11254	-0.12771	3	-54	6.1068	920.75	3
431.9	1.0459	0.11254	-0.11631	2	-61.5	6.0285	922.25	3
432.02	1.0459	0.11254	-0.11631	2	-61.5	6.027	922.25	3
432.86	0.9521	0.10105	-0.13912	2	-60.5	0.099709	921.75	3
433.14	1.0225	0.12402	-0.093505	3	-56.5	1.2947	923.75	3
433.31	1.0225	0.12402	-0.093505	3	-57	1.2977	923.75	3
433.54	1.1866	0.02067	-0.03649	2	-63	5.2984	923.25	3
433.91	0.99901	0.11254	-0.12771	2	-62	5.6911	922.75	3
434.11	0.97555	0.11254	-0.12771	3	-54.5	5.8307	921.25	3
434.23	0.97555	0.11254	-0.12771	3	-54	5.8215	921.25	3
435.24	1.3039	-0.01378	-0.0022806	2	-58	1.3023	920.25	3
436.48	1.1045	0.066602	-0.059296	2	-65	1.4726	924.25	3
436.72	1.0225	0.11254	-0.11631	3	-55.5	1.8101	922.75	3
436.88	0.9521	0.12402	-0.12771	3	-54.5	5.7754	921.25	3
437.01	0.9521	0.12402	-0.12771	3	-54	5.7754	921.25	3
437.21	0.96383	0.12402	-0.12771	2	-59	0.92346	920.75	3
437.41	1.1983	0.055119	-0.03649	2	-61	5.961	922.25	3
437.86	1.2101	0.032153	-0.013684	3	-59.5	0.27918	925.75	3
438.06	0.96383	0.1355	-0.12771	2	-58.5	1.2533	920.25	3
438.26	1.0576	0.11254	-0.10491	2	-60.5	0.046019	921.75	3
438.46	1.0928	0.089569	-0.070699	3	-58	0.77313	924.75	3
439.39	1.1749	0.032153	-0.03649	3	-56	1.7135	922.75	3
439.51	1.1749	0.032153	-0.03649	2	-62	5.5162	922.75	3
439.63	1.1749	0.032153	-0.03649	3	-54.5	5.6619	921.25	3
439.83	0.99901	0.12402	-0.11631	3	-54.5	5.6696	921.25	3
440.11	1.0107	0.11254	-0.11631	3	-54	5.9779	920.75	3
440.32	1.2921	0.0091865	-0.0022806	2	-61	5.8982	922.25	3
440.57	1.2921	0.0091865	-0.0022806	3	-59	0.48781	925.25	3
441.05	1.0694	0.10105	-0.093505	3	-53.5	0.013806	920.25	3
441.25	1.1749	0.032153	-0.059296	2	-60.5	0.039884	921.75	3
442.14	1.1397	0.02067	-0.047893	3	-57.5	1.0753	924.25	3
442.46	0.99901	0.12402	-0.11631	3	-55.5	1.7687	922.75	3
442.66	1.0811	0.10105	-0.082102	2	-60	0.51082	921.25	3
442.78	1.0811	0.10105	-0.082102	3	-54	6.0101	920.75	3
442.99	0.98728	0.11254	-0.12771	3	-54	5.9963	920.75	3
443.31	0.96383	0.11254	-0.13912	3	-59	0.49548	925.25	3
443.79	1.1045	0.078086	-0.082102	2	-58.5	1.2977	920.25	3
444.08	0.9521	0.11254	-0.12771	3	-54.5	5.461	921.75	3
444.61	0.98728	0.12402	-0.12771	2	-64.5	4.9302	923.75	3
445.47	1.0459	0.11254	-0.11631	3	-54.5	5.6926	921.25	3
445.67	0.96383	0.11254	-0.11631	2	-59	0.89431	920.75	3
446.04	1.1514	0.055119	-0.070699	2	-67.5	0.78386	925.25	3
446.56	1.0107	0.10105	-0.11631	2	-58.5	4.4577	920.25	3
446.73	0.98728	0.11254	-0.13912	3	-54.5	5.4809	921.75	3
446.85	0.98728	0.11254	-0.13912	3	-58	0.85136	924.75	3
447.18	1.128	0.043636	-0.047893	3	-56.5	1.3698	923.75	3
447.46	0.98728	0.12402	-0.12771	3	-56	1.6245	923.25	3
447.59	0.98728	0.12402	-0.12771	2	-63	5.3429	923.25	3
447.88	1.0576	0.14698	-0.12771	3	-55.5	1.5969	922.75	3
448.03	1.2101	0.055119	-0.03649	2	-69	0.84676	925.25	3
448.11	1.3039	0.0091865	-0.025087	2	-58.5	1.2717	920.25	3
448.16	1.3039	0.0091865	-0.025087	2	-68	1.0324	924.75	3
448.2	1.1163	0.055119	-0.025087	2	-64.5	5.4073	922.75	3
448.24	1.1163	0.055119	-0.025087	2	-62.5	0.38963	921.25	3
448.49	0.9052	0.078086	-0.16192	2	-69	0.78386	925.25	3
449.06	0.99901	0.14698	-0.13912	3	-54	0.2485	920.25	3
449.26	1.1866	0.043636	-0.059296	3	-55	2.4406	921.75	3
449.55	0.96383	0.12402	-0.13912	2	-65.5	4.4577	924.75	3
449.84	1.1397	0.032153	-0.059296	2	-64	5.1695	923.75	3
450.13	1.2101	0.02067	-0.070699	3	-57.5	1.2057	924.25	3
450.33	1.2101	0.02067	-0.070699	3	-56	1.8577	922.75	3
450.42	1.2101	0.02067	-0.070699	3	-56.5	1.8408	922.75	3
450.63	0.97555	0.12402	-0.15052	3	-55	5.7877	921.25	3
450.75	0.97555	0.12402	-0.15052	3	-55	5.7785	921.25	3
450.96	0.96383	0.15847	-0.15052	3	-54.5	6.0822	920.75	3
451.16	1.0811	0.11254	-0.093505	3	-54.5	6.0792	920.75	3
451.29	1.0811	0.11254	-0.093505	3	-56	2.0755	922.25	3
451.65	1.0928	0.089569	-0.082102	3	-60.5	0.33748	925.75	3
452.01	0.94038	0.14698	-0.15052	2	-58.5	1.1965	920.25	3
452.22	1.1045	0.089569	-0.082102	3	-55.5	2.2734	921.75	3
452.83	0.99901	0.1355	-0.13912	2	-64	4.7538	923.75	3
453.11	1.1514	0.066602	-0.059296	2	-64.5	4.49	924.25	3
453.63	1.128	0.078086	-0.082102	2	-60	0.52769	921.25	3
453.83	1.0694	0.089569	-0.11631	2	-59.5	0.93573	920.75	3
454.04	1.0576	0.10105	-0.10491	2	-61	6.0255	922.25	3
454.44	1.0459	0.10105	-0.11631	3	-54	0.046019	920.25	3
454.61	1.0694	0.10105	-0.093505	3	-54.5	0.003068	920.25	3
454.81	1.0107	0.1355	-0.15052	3	-55.5	2.2503	921.75	3
455.13	0.96383	0.14698	-0.13912	3	-58.5	0.76546	924.75	3
455.46	1.0342	0.1355	-0.13912	2	-63	5.1772	923.25	3
455.78	1.0225	0.1355	-0.11631	3	-58	0.99862	924.25	3
456.11	1.1983	0.043636	-0.059296	2	-62	5.5315	922.75	3
456.31	0.98728	0.1355	-0.15052	3	-55	5.7402	921.25	3
456.43	0.98728	0.1355	-0.15052	3	-54.5	6.07	920.75	3
456.87	0.97555	0.11254	-0.15052	3	-59.5	0.61052	925.25	3
457.28	0.97555	0.11254	-0.15052	3	-60	0.33748	925.75	3
457.64	0.94038	0.12402	-0.16192	3	-54.5	6.2586	920.25	3
457.89	1.0928	0.10105	-0.10491	2	-60.5	0.010738	921.75	3
459.14	0.99901	0.1355	-0.13912	3	-55	5.6941	921.25	3
459.34	0.92865	0.12402	-0.15052	3	-54.5	6.047	920.75	3
459.54	0.96383	0.12402	-0.15052	3	-56	2.0755	922.25	3
459.66	0.96383	0.12402	-0.15052	2	-61.5	5.9917	922.25	3
460.11	1.0694	0.10105	-0.10491	3	-54.5	0.003068	920.25	3
460.36	0.9521	0.14698	-0.15052	3	-54	0.0092039	920.25	3
460.44	0.9521	0.14698	-0.15052	2	-60.5	0.021476	921.75	3
460.76	0.96383	0.1355	-0.13912	3	-59	0.73324	924.75	3
460.93	0.96383	0.1355	-0.13912	2	-64.5	4.7922	923.75	3
461.21	1.0459	0.12402	-0.11631	2	-63	5.1281	923.25	3
461.57	1.0342	0.1355	-0.11631	3	-56.5	1.6782	922.75	3
462.09	0.96383	0.12402	-0.15052	3	-54.5	5.9856	920.75	3
462.22	0.96383	0.12402	-0.15052	2	-59	0.84983	920.75	3
462.83	1.0928	0.078086	-0.093505	2	-68.5	0.44179	925.75	3
462.94	1.0928	0.078086	-0.093505	3	-54.5	0.0061359	920.25	3
463.31	1.1045	0.11254	-0.10491	3	-55.5	2.2457	921.75	3
463.96	0.99901	0.14698	-0.13912	3	-57	1.4557	923.25	3
464.36	0.99901	0.14698	-0.13912	2	-62	5.4932	922.75	3
464.57	1.2218	0.032153	-0.047893	3	-56.5	1.6705	922.75	3
464.69	1.2218	0.032153	-0.047893	3	-55	2.4375	921.25	3
465.05	1.0107	0.12402	-0.15052	3	-54.5	5.912	920.75	3
465.3	1.0928	0.089569	-0.11631	3	-56	1.9911	922.25	3
465.59	1.0459	0.10105	-0.11631	3	-59.5	0.56911	925.25	3
465.99	0.9521	0.14698	-0.16192	3	-54.5	0.084369	920.25	3
466.23	1.0576	0.10105	-0.12771	3	-55.5	2.3163	921.75	3
466.8	1.0576	0.11254	-0.10491	2	-63	5.1496	923.25	3
467.16	0.99901	0.1355	-0.15052	3	-58.5	0.96027	924.25	3
467.45	1.1749	0.043636	-0.059296	3	-55	2.4666	921.25	3
467.65	1.0811	0.10105	-0.10491	2	-59.5	0.33287	921.25	3
467.77	1.0811	0.10105	-0.10491	3	-55	5.869	920.75	3
467.98	0.96383	0.12402	-0.15052	2	-61.5	5.8	922.25	3
468.1	0.96383	0.12402	-0.15052	3	-56	1.9052	922.25	3
468.22	0.96383	0.12402	-0.15052	2	-61	5.8567	922.25	3
468.67	1.0694	0.10105	-0.10491	2	-58.5	1.2164	920.25	3
468.83	0.97555	0.1355	-0.13912	3	-54.5	0.010738	920.25	3
468.91	0.97555	0.1355	-0.13912	2	-60.5	0.049087	921.75	3
470.01	1.1514	0.055119	-0.070699	3	-56.5	1.7763	922.75	3
470.21	0.96383	0.1355	-0.15052	2	-60	0.42491	921.25	3
470.42	1.0459	0.11254	-0.12771	3	-54.5	5.9319	920.75	3
470.54	1.0459	0.11254	-0.12771	2	-59	0.80994	920.75	3
470.82	1.0694	0.12402	-0.11631	3	-59.5	0.54456	925.25	3
471.35	1.0811	0.11254	-0.10491	3	-54.5	6.208	920.25	3
471.64	0.9521	0.14698	-0.15052	3	-55.5	2.1921	921.75	3
472.08	0.9521	0.14698	-0.15052	3	-57.5	1.2072	923.75	3
472.37	1.0225	0.14698	-0.13912	3	-57	1.4373	923.25	3
473.14	0.98728	0.1355	-0.13912	2	-60	0.34361	921.25	3
474.24	0.99901	0.14698	-0.13912	3	-54.5	6.0776	920.25	3
474.44	1.0107	0.1355	-0.15052	2	-60.5	6.1927	921.75	3
474.72	1.0928	0.10105	-0.093505	2	-66	0.99862	924.75	3
474.93	1.0928	0.10105	-0.093505	3	-57.5	1.2487	923.75	3
475.53	1.1983	0.02067	-0.059296	2	-62.5	5.4886	922.75	3
475.73	1.1514	0.055119	-0.070699	3	-55	5.6635	921.25	3
476.02	1.0811	0.10105	-0.11631	2	-59	0.69029	920.75	3
476.96	0.96383	0.12402	-0.15052	2	-59	1.0078	920.25	3
477.16	1.1163	0.089569	-0.082102	3	-55.5	2.1414	921.75	3
477.52	1.2687	0.0091865	-0.0022806	3	-58	1.1812	923.75	3
477.89	1.128	0.066602	-0.082102	2	-63	5.0836	923.25	3
478.75	0.94038	0.12402	-0.15052	3	-55	5.8997	920.75	3
478.95	0.9521	0.1355	-0.13912	3	-56	1.9282	922.25	3
479.07	0.9521	0.1355	-0.13912	2	-61.5	5.8	922.25	3
479.85	1.1397	0.066602	-0.093505	2	-59	1.0569	920.25	3
480.63	1.0928	0.10105	-0.093505	2	-63.5	5.102	923.25	3
480.79	1.0928	0.10105	-0.093505	3	-58	1.0109	924.25	3
481.28	1.1983	0.02067	-0.059296	3	-55	5.823	921.25	3
481.4	1.1983	0.02067	-0.059296	3	-55	2.6891	921.25	3
481.6	0.9521	0.11254	-0.15052	2	-60	0.91579	920.75	3
481.76	1.0928	0.089569	-0.082102	3	-56	2.0095	922.25	3
482.01	0.99901	0.1355	-0.13912	3	-56	1.9742	922.25	3
482.21	0.99901	0.1355	-0.13912	3	-59.5	0.50161	925.25	3
482.54	0.99901	0.1355	-0.13912	3	-60.5	0.2485	925.75	3
483.76	1.1045	0.066602	-0.093505	2	-65.5	1.2487	924.25	3
483.97	1.1045	0.066602	-0.093505	2	-62	5.441	922.75	3
484.25	1.2101	0.043636	-0.047893	2	-60	0.3835	921.25	3
484.45	1.0928	0.078086	-0.10491	3	-54.5	6.0792	920.75	3
484.82	1.0811	0.078086	-0.10491	3	-59.5	0.52769	925.25	3
485.35	1.1983	0.043636	-0.059296	3	-54.5	6.2157	920.25	3
485.56	0.99901	0.14698	-0.13912	2	-59	1.0876	920.25	3
486.08	1.1514	0.066602	-0.059296	2	-64.5	4.7109	923.75	3
486.46	1.1749	0.055119	-0.059296	3	-58	0.92806	924.25	3
487.07	1.0694	0.10105	-0.11631	2	-59	0.3973	921.25	3
487.27	1.2218	0.02067	-0.059296	3	-55	6.1052	920.75	3
488.12	1.2452	0.0091865	-0.03649	2	-58.5	1.1934	920.25	3
488.41	0.9521	0.1355	-0.12771	3	-55	2.1614	921.75	3
488.65	0.9521	0.1355	-0.12771	3	-59	0.7225	924.75	3
488.9	1.0107	0.1355	-0.13912	3	-57.5	1.1888	923.75	3
489.27	1.0107	0.1355	-0.13912	2	-63.5	1.3837	924.25	3
489.47	1.0107	0.1355	-0.13912	2	-61	5.5745	922.75	3
489.84	0.99901	0.11254	-0.15052	2	-59	0.85903	920.75	3
490.04	1.0694	0.078086	-0.10491	3	-54.5	6.0822	920.75	3
490.29	1.1632	0.043636	-0.070699	3	-56	5.2048	922.25	3
490.46	1.1632	0.043636	-0.070699	2	-66.5	0.69796	925.25	3
490.82	1.0811	0.10105	-0.093505	2	-58.5	1.1689	920.25	3
491.03	1.1983	0.055119	-0.047893	3	-55.5	2.2319	921.75	3
491.56	1.3273	-0.0022966	-0.0022806	3	-58	1.2057	923.75	3
492.58	1.0928	0.078086	-0.10491	2	-59	0.88971	920.75	3
493.6	1.128	0.066602	-0.093505	3	-55.5	5.3014	921.75	3
493.97	1.0459	0.1355	-0.12771	2	-64.5	1.0094	924.75	3
494.67	1.1397	0.078086	-0.082102	3	-58.5	1.0554	924.25	3
494.95	0.99901	0.12402	-0.13912	3	-57	1.7365	922.75	3
495.32	0.97555	0.12402	-0.15052	3	-55	5.8813	920.75	3
495.52	1.128	0.078086	-0.093505	2	-60.5	5.9012	922.25	3
495.65	1.128	0.078086	-0.093505	3	-56	1.9159	922.25	3
496.26	0.96383	0.12402	-0.16192	3	-54.5	6.2142	920.25	3
496.38	0.96383	0.12402	-0.16192	2	-58.5	1.2226	920.25	3
496.55	0.97555	0.12402	-0.16192	3	-55.5	5.415	921.75	3
496.88	1.0342	0.10105	-0.12771	3	-59.5	0.76085	924.75	3
497.08	1.0342	0.10105	-0.12771	3	-57.5	1.2226	923.75	3
497.36	1.1397	0.043636	-0.059296	3	-57.5	1.4327	923.25	3
497.78	0.9521	0.078086	-0.13912	3	-55.5	2.3317	921.25	3
498.02	0.96383	0.10105	-0.13912	2	-59	0.69029	920.75	3
498.3	1.1983	-0.025263	-0.03649	3	-54.5	6.208	920.25	3
498.43	1.0928	0.02067	-0.070699	2	-59.5	0.10278	921.75	3
498.72	1.2804	-0.059712	0.0091224	3	-57.5	1.1198	923.75	3
499	1.2101	-0.01378	-0.03649	3	-57	1.33	923.25	3
499.37	1.2101	-0.01378	-0.013684	2	-61.5	5.4963	922.75	3
499.49	1.2101	-0.01378	-0.013684	3	-56.5	1.5892	922.75	3
499.7	1.0459	0.066602	-0.11631	2	-59.5	0.37276	921.25	3
499.82	1.0459	0.066602	-0.11631	3	-54.5	5.7984	920.75	3
500.19	1.1163	0.078086	-0.093505	3	-56	1.8377	922.25	3
500.64	1.3156	-0.01378	0.0091224	3	-60.5	0.29146	925.75	3
501.34	0.98728	0.14698	-0.15052	3	-59	0.89738	924.75	3
502.28	1.0694	0.078086	-0.10491	2	-59.5	0.40804	921.25	3
502.4	1.0694	0.078086	-0.10491	3	-55	5.9534	920.75	3
502.61	0.96383	0.14698	-0.15052	3	-56.5	5.1572	922.25	3
502.73	0.96383	0.14698	-0.15052	3	-56.5	1.9865	922.25	3
502.85	0.96383	0.14698	-0.15052	3	-56.5	1.9543	922.25	3
503.55	1.1163	0.066602	-0.070699	3	-55	6.2586	920.25	3
503.75	0.99901	0.1355	-0.11631	3	-56	2.258	921.75	3
503.88	0.99901	0.1355	-0.11631	2	-60.5	6.254	921.75	3
504.61	1.0928	0.10105	-0.10491	3	-59	0.97101	924.25	3
505.36	1.0225	0.11254	-0.13912	3	-55	5.9503	920.75	3
505.84	1.0576	0.10105	-0.12771	3	-60.5	0.43258	925.25	3
506.34	1.2101	0.02067	-0.03649	2	-58.5	1.1428	920.25	3
506.62	1.0928	0.078086	-0.082102	2	-60.5	6.1451	921.75	3
507.57	1.0928	0.089569	-0.093505	3	-58	1.4143	922.75	3
507.77	1.0928	0.089569	-0.093505	2	-59.5	0.18868	921.25	3
507.98	1.1632	0.032153	-0.059296	3	-56	5.4886	921.25	3
508.1	1.1632	0.032153	-0.059296	2	-59	0.73631	920.75	3
508.3	1.0928	0.089569	-0.11631	3	-57	1.804	922.25	3
509.09	1.2218	0.0091865	-0.03649	3	-55.5	6.0239	920.25	3
509.21	1.2218	0.0091865	-0.03649	3	-55.5	6.0439	920.25	3
509.41	1.2335	0.032153	-0.025087	3	-56.5	2.1108	921.75	3
509.66	1.2335	0.032153	-0.025087	3	-60	0.69336	924.75	3
509.9	1.2335	0.032153	-0.025087	3	-59	1.1919	923.75	3
510.6	1.128	0.078086	-0.082102	2	-62.5	5.3413	922.75	3
510.73	1.128	0.078086	-0.082102	3	-56.5	2.4252	921.25	3
510.85	1.128	0.078086	-0.082102	2	-60.5	0.17641	921.25	3
511.05	0.96383	0.078086	-0.13912	2	-59.5	0.69183	920.75	3
511.18	0.96383	0.078086	-0.13912	3	-57	1.9436	922.25	3
511.96	1.1045	0.078086	-0.082102	3	-55.5	2.9161	920.25	3
512.41	1.2101	0.043636	-0.059296	2	-66.5	4.0497	924.75	3
512.92	1.0225	0.1355	-0.11631	2	-63	1.9067	923.25	3
513.37	1.1397	0.066602	-0.093505	2	-60	0.36662	921.25	3
513.75	1.1163	0.066602	-0.070699	3	-57	2.0371	922.25	3
514	1.1163	0.066602	-0.070699	3	-60.5	0.48474	925.25	3
514.71	1.0225	0.14698	-0.12771	2	-66	0.90045	924.75	3
515.08	1.0225	0.14698	-0.12771	2	-63.5	4.6526	923.75	3
516.28	1.0225	0.12402	-0.15052	2	-61.5	5.645	922.25	3
516.93	1.1397	0.066602	-0.059296	3	-55	5.9196	920.25	3
517.18	1.1514	0.055119	-0.059296	2	-60.5	6.0531	921.75	3
517.59	0.99901	0.12402	-0.12771	3	-59	1.063	923.75	3
518	1.1397	0.055119	-0.070699	3	-58.5	1.2732	923.25	3
518.29	1.1397	0.055119	-0.070699	3	-60	0.82221	924.25	3
518.49	1.1397	0.055119	-0.070699	3	-57.5	1.5693	922.75	3
518.7	0.96383	0.1355	-0.12771	3	-56	5.4855	921.25	3
518.82	0.96383	0.1355	-0.12771	2	-60	0.18101	921.25	3
519.03	1.0928	0.089569	-0.093505	3	-55.5	5.7586	920.75	3
519.19	1.0928	0.089569	-0.093505	3	-57	1.8669	922.25	3
519.93	1.0928	0.078086	-0.082102	3	-55.5	6.1052	920.25	3
520.05	1.0928	0.078086	-0.082102	3	-55	6.1175	920.25	3
521.82	1.1397	0.055119	-0.070699	2	-59.5	0.53996	920.75	3
523.34	1.0576	0.12402	-0.11631	3	-58.5	1.3315	923.75	3
523.47	1.0576	0.12402	-0.11631	2	-63.5	4.763	923.75	3
524.04	1.1983	0.032153	-0.025087	3	-57.5	1.7288	922.75	3
524.29	1.1045	0.089569	-0.070699	3	-56	2.4559	921.25	3
524.41	1.1045	0.089569	-0.070699	2	-59.5	0.36509	921.25	3
524.62	1.0225	0.12402	-0.13912	2	-59	0.82528	920.75	3
524.83	1.0576	0.12402	-0.093505	3	-57	5.0437	922.25	3
525.57	1.0342	0.12402	-0.12771	3	-56	6.1881	920.25	3
525.6	1.1397	0.043636	-0.059296	2	-60	6.0945	921.75	3
525.62	1.1397	0.043636	-0.059296	3	-60.5	3.7506	924.75	3
525.65	1.1397	0.043636	-0.059296	2	-63.5	4.5989	923.75	3
525.69	1.0342	0.10105	-0.11631	3	-58	1.557	922.75	3
525.74	1.0811	0.089569	-0.093505	3	-56	5.6957	920.75	3
525.93	1.0225	0.078086	-0.13912	3	-57	1.7748	922.25	3
526.48	1.2452	-0.0022966	-0.0022806	3	-55.5	6.0454	920.25	3
526.85	1.128	0.043636	-0.082102	2	-60.5	6.0239	921.75	3
527.14	1.128	0.043636	-0.082102	3	-59	1.0339	923.75	3
527.34	1.128	0.043636	-0.082102	2	-62	4.9824	923.25	3
527.67	0.98728	0.11254	-0.10491	3	-59.5	0.95107	924.25	3
528.08	1.0225	0.12402	-0.11631	3	-56	2.4436	921.25	3
528.2	1.0225	0.12402	-0.11631	2	-59.5	0.14266	921.25	3
528.41	0.96383	0.10105	-0.11631	3	-55.5	5.8215	920.75	3
528.62	0.98728	0.11254	-0.12771	3	-57	1.8454	922.25	3
529.62	1.0107	0.11254	-0.13912	3	-56.5	2.1951	921.75	3
529.78	1.0107	0.11254	-0.13912	3	-60.5	0.67495	924.75	3
530.24	1.0576	0.10105	-0.082102	3	-59	1.0615	923.75	3
530.53	1.0576	0.10105	-0.082102	2	-63.5	4.9041	923.25	3
531.07	1.0342	0.12402	-0.10491	3	-56	2.324	921.25	3
531.19	1.0342	0.12402	-0.10491	2	-59.5	0.19328	921.25	3
531.56	1.1749	0.043636	-0.03649	3	-57	1.83	922.25	3
532.18	1.128	0.066602	-0.070699	3	-55	6.2663	920.25	3
532.31	1.128	0.066602	-0.070699	3	-55	0.021476	920.25	3
533.35	1.2921	0.0091865	-0.013684	2	-62.5	4.9456	923.25	3
533.56	1.2921	0.0091865	-0.013684	2	-65	4.243	924.25	3
533.85	1.0459	0.1355	-0.11631	3	-56	5.6006	921.25	3
533.97	1.0459	0.1355	-0.11631	2	-59.5	0.28992	921.25	3
534.09	1.0459	0.1355	-0.11631	2	-59.5	0.29452	921.25	3
534.47	1.1749	0.055119	-0.059296	3	-57	1.9083	922.25	3
535.25	0.98728	0.14698	-0.13912	3	-55.5	6.2034	920.25	3
535.54	0.98728	0.1355	-0.12771	3	-61	0.73784	924.75	3
536.04	1.1632	0.043636	-0.047893	3	-58	1.5309	923.25	3
536.2	1.1632	0.043636	-0.047893	3	-58.5	1.4956	923.25	3
537.07	0.99901	0.1355	-0.13912	2	-59	0.65808	920.75	3
537.32	1.1045	0.089569	-0.10491	3	-57	1.8423	922.25	3
537.48	1.1045	0.089569	-0.10491	2	-61	5.6282	922.25	3
538.1	1.1045	0.078086	-0.093505	2	-58	1.083	920.25	3
538.47	1.0811	0.078086	-0.10491	2	-66.5	0.84216	924.75	3
539.22	1.1514	0.066602	-0.059296	3	-59.5	1.0646	924.25	3
539.59	1.2335	0.032153	-0.025087	3	-56	2.6001	921.25	3
540.01	1.2101	0.032153	-0.047893	3	-56	6.0899	920.75	3
540.3	1.1163	0.089569	-0.059296	3	-57.5	5.1296	922.25	3
541.26	0.99901	0.10105	-0.15052	3	-56.5	1.9957	921.75	3
542.08	1.0459	0.089569	-0.11631	3	-59.5	0.98482	924.25	3
542.5	1.2218	0.0091865	-0.025087	3	-56	5.6435	921.25	3
542.63	1.2218	0.0091865	-0.025087	2	-60	0.2393	921.25	3
543.17	1.1397	0.055119	-0.070699	2	-61	5.6865	922.25	3
543.91	1.0107	0.1355	-0.13912	3	-59	0.89278	924.75	3
544.37	1.1163	0.089569	-0.059296	3	-59	0.84522	924.25	3
544.78	1.1163	0.089569	-0.059296	3	-57.5	1.5432	922.75	3
544.9	1.1163	0.089569	-0.059296	3	-56	5.438	921.25	3
545.28	1.0342	0.14698	-0.12771	3	-55.5	2.5878	920.75	3
545.62	1.2218	0.043636	-0.013684	3	-56.5	1.7917	922.25	3
546.2	1.1045	0.089569	-0.093505	2	-59	1.0247	920.25	3
546.28	1.1045	0.089569	-0.093505	3	-55	5.915	920.25	3
546.61	0.98728	0.15847	-0.13912	3	-60.5	0.40957	924.75	3
546.91	0.98728	0.15847	-0.13912	3	-58	0.9388	923.75	3
547.29	1.0811	0.11254	-0.070699	2	-67	4.1632	924.25	3
547.68	1.0576	0.11254	-0.11631	2	-59.5	0.35435	921.25	3
548.07	1.2218	0.032153	-0.047893	3	-61	0.46326	925.25	3
548.24	1.2218	0.032153	-0.047893	2	-68.5	0.12732	925.75	3
548.49	1.2218	0.032153	-0.047893	3	-55	6.1114	920.25	3
548.65	0.96383	0.11254	-0.12771	3	-55.5	6.1605	920.25	3
549.46	1.0576	0.11254	-0.10491	2	-62	5.0376	923.25	3
549.62	1.0576	0.11254	-0.10491	3	-59	1.0324	924.25	3
550.45	1.1749	0.055119	-0.03649	3	-55.5	5.938	920.75	3
551.25	1.2452	0.032153	-0.013684	3	-55.5	6.1052	920.25	3
551.37	1.2452	0.032153	-0.013684	3	-55	6.1083	920.25	3
551.54	1.0459	0.11254	-0.10491	3	-56.5	2.1997	921.75	3
551.95	0.99901	0.1355	-0.13912	3	-60.5	3.8043	924.75	3
552.49	1.0576	0.14698	-0.12771	2	-62.5	4.9364	923.25	3
552.74	1.0576	0.14698	-0.12771	3	-59.5	1.017	924.25	3
554.9	1.0459	0.11254	-0.10491	2	-64.5	4.6878	923.75	3
555.07	1.0459	0.11254	-0.10491	3	-58.5	1.4189	923.25	3
555.24	1.0459	0.11254	-0.10491	3	-60.5	4.0405	924.25	3
555.53	1.0459	0.11254	-0.10491	2	-61.5	5.3597	922.75	3
555.82	1.1749	0.032153	-0.025087	2	-60	0.33594	921.25	3
555.95	1.1749	0.032153	-0.025087	3	-56.5	5.823	920.75	3
556.03	1.1749	0.032153	-0.025087	3	-56	5.8874	920.75	3
556.44	1.1632	0.055119	-0.047893	3	-61.5	0.39884	925.25	3
556.9	1.1632	0.055119	-0.047893	2	-68.5	0.12272	925.75	3
557.2	1.0928	0.078086	-0.093505	3	-57	2.0755	921.75	3
557.74	1.1983	0.02067	-0.025087	3	-59.5	1.0063	923.75	3
557.94	1.1983	0.02067	-0.025087	3	-59	1.2977	923.25	3
558.87	1.0928	0.066602	-0.070699	3	-56.5	5.7785	920.75	3
559.76	1.2452	0.0091865	-0.013684	2	-58.5	1.0247	920.25	3
559.84	1.2452	0.0091865	-0.013684	3	-55.5	6.0516	920.25	3
560.54	1.0811	0.089569	-0.093505	3	-59	1.356	923.25	3
560.84	1.0811	0.089569	-0.093505	3	-58	4.7262	922.75	3
561.28	1.0459	0.10105	-0.093505	3	-56.5	5.4963	921.25	3
561.4	1.0459	0.10105	-0.093505	3	-56.5	5.5208	921.25	3
561.53	1.0459	0.10105	-0.093505	2	-59.5	0.18715	921.25	3
562.57	0.97555	0.12402	-0.11631	3	-55.5	6.0638	920.25	3
563.94	1.2218	0.032153	-0.0022806	2	-61.5	5.3091	922.75	3
564.24	0.99901	0.12402	-0.13912	3	-56.5	2.3639	921.25	3
564.53	1.0811	0.089569	-0.082102	3	-57.5	5.033	922.25	3
565.57	1.128	0.078086	-0.082102	3	-56.5	2.166	921.75	3
565.69	1.128	0.078086	-0.082102	2	-60	6.162	921.75	3
566.24	1.0694	0.10105	-0.10491	3	-58.5	1.4143	923.25	3
566.94	1.1866	0.032153	-0.03649	3	-56.5	5.5776	921.25	3
567.07	1.1866	0.032153	-0.03649	2	-60	0.29606	921.25	3
567.28	1.0342	0.10105	-0.093505	3	-56.5	2.7596	920.75	3
567.69	1.0225	0.10105	-0.11631	3	-62.5	0.41878	925.25	3
568.44	1.0694	0.10105	-0.093505	2	-61	6.1283	921.75	3
569.27	1.1632	0.0091865	-0.047893	3	-60	0.84062	924.25	3
569.52	1.1632	0.0091865	-0.047893	3	-58.5	4.7385	922.75	3
569.76	1.2452	-0.071196	-0.025087	3	-55.5	6.1574	920.25	3
569.81	1.2452	-0.071196	-0.025087	3	-55.5	6.2418	920.25	3
570.54	1.1163	0.055119	-0.059296	2	-61.5	5.0407	923.25	3
571.08	1.2452	-0.01378	-0.013684	3	-56	2.5326	921.25	3
571.2	1.2452	-0.01378	-0.013684	2	-59.5	0.36662	921.25	3
571.5	0.97555	0.066602	-0.11631	3	-55.5	5.981	920.75	3
571.92	1.1163	0.0091865	-0.082102	3	-61	0.45406	925.25	3
572.41	1.0342	0.089569	-0.10491	2	-58	1.1183	920.25	3
573.37	1.4211	-0.094162	0.020525	3	-57.5	1.5386	922.75	3
573.67	1.2452	-0.048229	-0.025087	3	-56	5.4763	921.25	3
574.05	1.1514	0.02067	-0.047893	2	-59	0.57064	920.75	3
574.17	1.1514	0.02067	-0.047893	3	-56.5	1.8346	922.25	3
574.29	1.1514	0.02067	-0.047893	3	-57	1.8469	922.25	3
575.42	1.1866	0.032153	-0.059296	2	-65.5	0.85136	924.75	3
575.67	1.1866	0.032153	-0.059296	3	-59	1.1305	923.75	3
576.17	1.1866	0.043636	-0.025087	3	-58	1.5846	922.75	3
576.46	1.1397	0.055119	-0.059296	3	-56.5	2.3363	921.25	3
576.59	1.1397	0.055119	-0.059296	2	-59.5	0.19635	921.25	3
576.88	1.0694	0.11254	-0.10491	3	-57	1.8392	922.25	3
577.3	1.0107	0.12402	-0.11631	3	-61	0.41571	925.25	3
577.71	1.1163	0.043636	-0.059296	3	-55	6.2034	920.25	3
578.18	1.1045	0.089569	-0.093505	3	-58	1.1858	923.75	3
579.39	0.98728	0.12402	-0.12771	3	-56	6.0715	920.75	3
579.6	0.98728	0.12402	-0.13912	2	-60	0.61973	920.75	3
579.73	0.98728	0.12402	-0.13912	3	-57.5	2.0402	922.25	3
580.52	1.1632	0.055119	-0.047893	3	-55.5	6.254	920.25	3
580.82	1.1632	0.055119	-0.070699	2	-61.5	6.0761	921.75	3
581.28	1.0225	0.10105	-0.093505	3	-57.5	1.0569	923.25	3
581.49	1.0225	0.10105	-0.093505	2	-67	4.0175	924.25	3
581.87	1.0107	0.1355	-0.10491	3	-56.5	5.3873	921.25	3
581.99	1.0107	0.1355	-0.10491	3	-57	2.2964	921.25	3
582.28	1.0107	0.1355	-0.12771	2	-61	0.8575	920.75	3
582.41	1.0107	0.1355	-0.12771	3	-57	1.8454	922.25	3
583.17	1.3742	-0.036746	0.031928	3	-55.5	5.9963	920.25	3
583.25	1.3742	-0.036746	0.031928	3	-55.5	5.9841	920.25	3
584.1	1.2921	-0.0022966	-0.025087	3	-58	1.5386	923.25	3
585.1	1.0225	0.11254	-0.15052	3	-55	5.958	920.75	3
585.77	1.1514	0.055119	-0.047893	2	-58.5	0.97715	920.25	3
586.02	1.1163	0.066602	-0.070699	3	-56.5	5.2784	921.75	3
586.4	1.0811	0.078086	-0.093505	3	-59	1.0646	923.75	3
587.04	0.97555	0.11254	-0.13912	3	-55.5	2.347	921.25	3
587.08	1.1045	0.055119	-0.070699	2	-60.5	5.7616	922.25	3
587.1	1.1045	0.078086	-0.082102	2	-60.5	5.8567	922.25	3
587.14	1.1045	0.078086	-0.082102	3	-55	6.2402	920.25	3
587.39	0.98728	0.10105	-0.12771	2	-66	0.82682	924.75	3
587.42	0.98728	0.10105	-0.12771	2	-64	1.5953	923.75	3
587.43	0.98728	0.10105	-0.12771	3	-58.5	4.6372	923.25	3
587.66	1.0694	0.078086	-0.070699	2	-65	1.3284	924.25	3
587.73	1.1749	0.043636	-0.047893	3	-56	5.8936	920.75	3
587.76	1.0928	0.078086	-0.082102	3	-57	2.0417	922.25	3
587.94	0.96383	0.12402	-0.12771	2	-58.5	1.1612	920.25	3
588.12	0.98728	0.12402	-0.13912	2	-60.5	0.016874	921.75	3
588.75	1.0459	0.1355	-0.11631	3	-58.5	1.5094	923.25	3
588.77	1.0459	0.1355	-0.11631	2	-64.5	4.4961	924.25	3
588.92	1.0225	0.1355	-0.13912	2	-60.5	0.43718	921.25	3
589.1	1.0694	0.089569	-0.093505	2	-60	0.75625	920.75	3
589.65	0.96383	0.10105	-0.15052	3	-55	6.1098	920.25	3
590.18	1.2452	-0.0022966	-0.025087	2	-64	4.7615	923.75	3
590.39	1.2452	-0.0022966	-0.025087	2	-64	4.7431	923.75	3
590.59	1.2452	-0.0022966	-0.025087	3	-58.5	1.3453	923.25	3
591.05	1.0107	0.11254	-0.12771	3	-57.5	1.6122	922.75	3
591.17	1.0107	0.11254	-0.12771	3	-56	2.3669	921.25	3
591.3	1.0107	0.11254	-0.12771	2	-60	0.29452	921.25	3
591.5	1.0811	0.078086	-0.093505	3	-55.5	5.7938	920.75	3
591.71	1.0107	0.11254	-0.15052	2	-61	5.7877	922.25	3
591.83	1.0107	0.11254	-0.15052	2	-61	5.7846	922.25	3
592.45	0.97555	0.11254	-0.13912	2	-58.5	1.0692	920.25	3
592.58	0.97555	0.11254	-0.13912	3	-56.5	2.1031	921.75	3
593.28	1.1163	0.055119	-0.047893	3	-58	1.2793	923.75	3
594.31	1.0811	0.078086	-0.10491	3	-55.5	5.7325	920.75	3
595.27	0.96383	0.1355	-0.13912	3	-55	6.1574	920.25	3
595.47	0.98728	0.12402	-0.12771	2	-60.5	0.0092039	921.75	3
596.18	1.1397	0.078086	-0.059296	3	-58	1.3913	923.25	3
596.64	1.0811	0.078086	-0.093505	3	-56.5	1.6306	922.75	3
596.85	1.2687	0.02067	-0.03649	3	-54.5	2.2887	921.25	3
596.98	1.2687	0.02067	-0.03649	3	-55	2.2964	921.25	3
597.14	0.96383	0.12402	-0.12771	3	-54.5	5.7217	920.75	3
597.44	1.3625	-0.0022966	0.043332	3	-60.5	0.33748	925.25	3
597.99	1.2335	0.032153	-0.013684	3	-54.5	6.0163	920.25	3
598.28	1.0928	0.10105	-0.082102	3	-58.5	1.1397	923.75	3
598.3	1.0928	0.10105	-0.082102	2	-64	4.7078	923.75	3
598.33	1.0928	0.10105	-0.082102	3	-58	1.3514	923.25	3
598.43	1.1163	0.055119	-0.070699	2	-60	0.25157	921.25	3
598.64	1.2218	0.02067	-0.025087	2	-59	0.64427	920.75	3
598.97	0.98728	0.11254	-0.13912	3	-56.5	1.8116	922.25	3
599.2	1.1045	0.10105	-0.11631	3	-55	6.2709	920.25	3
599.24	1.0225	0.10105	-0.13912	3	-58.5	0.9434	923.75	3
599.32	1.0459	0.12402	-0.093505	3	-57	1.557	922.75	3
599.38	1.0459	0.12402	-0.093505	3	-57	1.5769	922.75	3
599.44	1.0342	0.12402	-0.10491	2	-59.5	0.34361	921.25	3
599.5	1.1397	0.055119	-0.047893	2	-59	0.84062	920.75	3
600.2	0.9521	0.14698	-0.12771	3	-55	6.0991	920.25	3
600.66	0.96383	0.12402	-0.093505	3	-60	0.59672	924.75	3
600.76	1.1749	0.032153	-0.047893	2	-63	4.9824	923.25	3
600.82	1.0576	0.089569	-0.082102	2	-60	0.28992	921.25	3
601.2	1.0694	0.078086	-0.11631	2	-61	5.7171	922.25	3
601.49	1.0694	0.078086	-0.11631	2	-67	0.53843	925.25	3
601.87	1.3508	-0.01378	0.031928	3	-55	6.0838	920.25	3
601.99	1.3508	-0.01378	0.031928	2	-60	6.1727	921.75	3
602.7	1.0576	0.11254	-0.11631	3	-58	1.3606	923.25	3
603.48	1.0459	0.089569	-0.11631	3	-55.5	5.4932	921.25	3
603.69	1.0928	0.043636	-0.070699	3	-55	2.5372	920.75	3
603.81	1.0928	0.043636	-0.070699	3	-55	5.7601	920.75	3
604.93	1.0459	0.055119	-0.11631	2	-60	6.1804	921.75	3
606.38	1.1632	0.043636	-0.059296	2	-59.5	0.18868	921.25	3
606.59	1.0107	0.12402	-0.13912	3	-55	5.7432	920.75	3
606.8	1.1632	0.043636	-0.059296	2	-60.5	5.6865	922.25	3
607.42	1.3508	-0.025263	0.0091224	2	-58	1.149	920.25	3
607.5	0.99901	0.1355	-0.12771	3	-56	1.9819	921.75	3
607.58	0.99901	0.1355	-0.12771	3	-56	1.9696	921.75	3
608.04	1.257	0.032153	-0.047893	2	-64	4.6602	923.75	3
608.41	0.99901	0.078086	-0.11631	3	-59	0.7808	924.25	3
609.11	1.1163	0.078086	-0.12771	3	-55	2.7136	920.75	3
609.24	1.1163	0.078086	-0.12771	3	-55	2.709	920.75	3
609.44	0.9521	0.055119	-0.12771	3	-56.5	1.8423	922.25	3
609.81	1.1045	0.032153	-0.10491	2	-67.5	0.57831	925.25	3
610.06	1.0107	0.066602	-0.13912	3	-54.5	6.1681	920.25	3
610.57	1.0107	0.10105	-0.16192	2	-66	3.9868	924.75	3
611.1	1.1514	0.02067	-0.093505	2	-65	1.198	924.25	3
611.31	1.1514	0.02067	-0.093505	3	-59	0.84522	924.25	3
611.61	1.1514	0.02067	-0.082102	2	-59.5	0.37429	921.25	3
612.06	0.96383	0.11254	-0.17333	3	-56	2.0049	922.25	3
612.19	0.96383	0.11254	-0.17333	3	-56	1.9727	922.25	3
612.31	0.96383	0.11254	-0.17333	3	-56	2.0739	922.25	3
613.12	1.1397	0.066602	-0.093505	2	-60	0.056757	921.75	3
614.04	1.0928	-0.01378	-0.11631	3	-59	1.0017	924.25	3
614.41	1.1397	0.0091865	-0.093505	3	-56.5	1.6828	922.75	3
614.57	1.1397	0.0091865	-0.093505	2	-59	0.36662	921.25	3
614.78	0.97555	0.055119	-0.16192	3	-54.5	5.9856	920.75	3
615.07	1.1749	-0.10565	-0.21894	2	-60	6.1896	922.25	3
615.19	1.0811	0.032153	-0.12771	2	-62	1.58	920.25	3
615.36	1.1397	0.032153	-0.093505	3	-57.5	1.3131	924.75	3
615.44	1.1397	0.032153	-0.093505	2	-66	4.2905	924.75	3
615.48	1.1397	0.032153	-0.093505	2	-63	5.3244	923.25	3
615.52	1.0928	0.10105	-0.12771	2	-58.5	0.98482	920.75	3
616.07	1.257	-0.0022966	-0.013684	3	-54	6.208	920.25	3
616.19	1.257	-0.0022966	-0.013684	2	-58.5	1.2732	920.25	3
616.91	1.3156	-0.048229	0.031928	3	-57.5	1.2962	923.25	3
617.26	1.0811	0.089569	-0.093505	3	-57	1.4864	922.75	3
617.64	0.97555	0.1355	-0.15052	3	-55.5	2.2596	921.25	3
617.73	0.97555	0.1355	-0.15052	3	-55	5.7003	920.75	3
617.94	0.94038	0.12402	-0.16192	3	-56.5	1.7656	922.25	3
618.03	0.94038	0.12402	-0.16192	3	-56.5	1.85	922.25	3
618.29	0.99901	0.12402	-0.13912	3	-60.5	3.6018	925.25	3
618.75	1.0107	0.10105	-0.11631	3	-54.5	6.1022	920.25	3
618.93	1.1045	0.078086	-0.10491	3	-56	2.1445	921.75	3
619.05	1.1045	0.078086	-0.10491	2	-60.5	6.1375	921.75	3
619.52	1.3859	-0.036746	0.020525	3	-58.5	1.1827	923.75	1
619.94	1.2335	0.02067	-0.03649	2	-65	4.4041	924.25	1
620.04	1.0107	0.12402	-0.12771	3	-55.5	2.3669	921.25	1
620.31	1.0928	0.11254	-0.093505	2	-59	0.67649	920.75	1
620.56	1.1045	0.089569	-0.093505	3	-56.5	4.9808	922.25	1
621.31	1.0576	0.11254	-0.10491	2	-58.5	1.0324	920.25	1
621.52	1.1983	0.043636	-0.047893	3	-56	5.1465	921.75	1
621.98	1.0576	0.11254	-0.11631	2	-63.5	4.6725	923.75	1
622.77	1.1397	0.066602	-0.070699	3	-56	2.347	921.25	1
623.1	1.0459	0.12402	-0.11631	3	-55.5	5.6972	920.75	1
623.32	0.99901	0.1355	-0.12771	3	-57	1.7717	922.25	1
623.49	0.99901	0.1355	-0.12771	2	-67.5	3.6954	925.25	1
623.89	0.99901	0.1355	-0.12771	3	-55	5.9856	920.25	4
624.09	0.97555	0.1355	-0.13912	3	-55	5.9657	920.25	4
624.94	1.0576	0.11254	-0.10491	2	-63	5.0468	923.25	4
625.39	1.0928	0.055119	-0.093505	3	-57.5	1.4603	922.75	4
625.6	0.97555	0.10105	-0.13912	2	-59.5	0.22396	921.25	4
625.81	1.1514	0.032153	-0.070699	3	-55	5.6404	920.75	4
626.68	0.96383	0.12402	-0.13912	2	-58	1.0094	920.25	4
626.89	1.0107	0.12402	-0.13912	3	-56	2.0785	921.75	4
627.43	1.0576	0.089569	-0.11631	3	-58.5	1.1321	923.75	4
627.8	1.0107	0.1355	-0.13912	3	-59.5	0.85443	924.25	4
628.26	0.99901	0.12402	-0.13912	3	-55.5	2.327	921.25	4
628.55	1.0576	0.12402	-0.11631	3	-55	2.6415	920.75	4
629.51	1.0576	0.12402	-0.10491	2	-59	1.0845	920.25	4
630.21	1.1983	0.043636	-0.047893	3	-58.5	1.1106	923.75	4
631.41	1.0225	0.089569	-0.11631	3	-56	2.2918	920.75	4
631.91	1.1397	0.032153	-0.059296	3	-62	0.12118	925.25	4
632.49	0.98728	0.078086	-0.10491	2	-60	4.8014	920.25	4
632.62	0.98728	0.078086	-0.10491	3	-55.5	5.3843	921.75	4
632.74	1.2335	-0.0022966	-0.013684	3	-55.5	2.3393	921.75	4
633.57	0.8114	0.56038	-0.0022806	3	-55.5	5.2094	922.75	4
633.83	0.83485	0.65224	0.077541	2	-60.5	0.38196	921.25	4
634.07	0.74105	0.65224	0.16876	3	-58	6.1865	920.75	4
634.16	0.74105	0.65224	0.16876	2	-62	0.474	922.25	4
637.21	-0.068007	0.99674	0.088944	2	-60	4.5191	923.75	4
637.5	-0.068007	0.99674	0.088944	2	-58	1.1934	923.25	4
638.55	0.29548	0.99674	-0.21894	2	-57.5	2.3194	921.25	4
643.27	0.37756	0.85894	-0.19613	3	-68.5	2.1967	920.75	4
644.33	0.17823	0.77856	-0.025087	2	-57.5	0.056757	920.25	4
648.32	0.17823	0.77856	-0.025087	3	-61	6.0331	922.75	1
648.49	0.17823	0.77856	-0.025087	3	-59	4.6648	921.25	1
702.95	0.025796	0.51445	0.83014	3	-57.5	0.58138	921.75	3
703.21	0.025796	0.51445	0.83014	3	-61	1.6444	924.75	3
703.47	0.025796	0.51445	0.83014	3	-59	5.2431	923.75	3
703.81	0.025796	0.51445	0.83014	3	-60.5	5.1465	924.25	3
705.56	0.13132	0.42258	0.93277	3	-60.5	4.1862	920.25	3
707.78	0.072698	0.46851	0.87575	3	-61	3.048	922.25	3
708.55	0.072698	0.46851	0.87575	3	-60.5	0.20862	921.75	3
710.08	0.096148	0.46851	0.87575	3	-60.5	0.50928	921.25	3
710.34	0.096148	0.46851	0.87575	3	-60.5	0.79153	920.75	3
711.58	0.084423	0.48	0.85295	3	-61.5	0.15647	921.75	3
712.55	0.084423	0.48	0.85295	3	-60.5	0.49241	921.25	3
727.24	0.24858	0.39961	0.94417	3	-58.5	5.4456	923.75	3
727.63	0.22513	0.4111	0.92136	3	-58	6.1942	922.75	3
727.75	0.22513	0.4111	0.92136	3	-58.5	6.1697	922.75	3
728.01	0.22513	0.4111	0.92136	3	-57	4.0957	921.25	3
728.27	0.096148	0.48	0.84154	3	-56.5	4.4424	920.75	3
728.48	0.096148	0.48	0.84154	3	-58	0.2485	922.25	3
728.82	0.20168	0.42258	0.93277	3	-56.5	4.4654	920.25	3
729.21	0.18995	0.4111	0.94417	3	-59	5.3873	923.75	3
729.29	0.18995	0.4111	0.94417	3	-59.5	5.1174	924.25	3
729.33	0.084423	0.46851	0.86435	3	-57	0.9388	921.25	3
729.55	0.084423	0.46851	0.86435	3	-57	1.2164	920.75	3
729.68	0.084423	0.46851	0.86435	3	-57.5	1.2241	920.75	3
729.98	0.084423	0.49148	0.88716	3	-61	4.6035	925.25	3
731.08	0.072698	0.46851	0.84154	3	-58.5	5.4564	923.75	3
731.26	0.072698	0.46851	0.84154	3	-58	5.7601	923.25	3
731.81	0.1196	0.46851	0.84154	3	-58.5	6.1451	922.75	3
732.12	0.096148	0.48	0.85295	3	-57	0.79614	921.25	3
732.5	0.049247	0.48	0.83014	3	-57.5	0.16567	922.25	3
733.18	0.15478	0.42258	0.92136	3	-56.5	4.6019	920.25	3
733.56	0.15478	0.44555	0.88716	3	-60	4.9839	924.75	3
734.59	0.24858	0.38813	0.94417	3	-58.5	6.1052	922.75	3
736.64	0.072698	0.49148	0.84154	3	-59	5.5269	923.75	3
738.09	0.037521	0.45703	0.86435	3	-58	0.27305	922.25	3
739.42	0.18995	0.39961	0.94417	3	-59	5.8951	923.25	3
739.93	0.33066	0.3422	0.98978	3	-58	6.1727	922.75	3
740.18	0.33066	0.3422	0.98978	3	-57	0.8805	921.25	3
741.64	0.18995	0.4111	0.92136	3	-58.5	5.8307	923.25	3
742.2	0.1665	0.42258	0.89856	3	-58	6.1789	922.75	3
743.61	0.096148	0.46851	0.85295	3	-57.5	0.57371	921.75	3
743.69	0.096148	0.46851	0.85295	3	-60.5	2.1491	924.25	3
745.44	0.24858	0.39961	0.94417	3	-58	6.1589	922.75	3
745.65	0.24858	0.39961	0.94417	3	-57	0.90505	921.25	3
746.72	0.10787	0.49148	0.84154	3	-57.5	0.46173	921.75	3
747.36	0.15478	0.46851	0.86435	3	-58	5.7693	923.25	3
747.88	0.38928	0.35368	0.98978	3	-58	6.1727	922.75	3
748.68	0.29548	0.38813	0.95557	3	-56.5	4.7385	920.25	3
749.16	0.31893	0.37665	0.95557	3	-60.5	5.0238	924.75	3
749.46	0.29548	0.37665	0.94417	3	-58.5	6.1451	923.25	3
749.63	0.29548	0.37665	0.94417	3	-59.5	5.4579	924.25	3
750.82	0.28376	0.38813	0.94417	3	-57.5	0.60132	921.75	3
751.12	0.17823	0.46851	0.87575	3	-59	5.9089	923.25	3
751.3	0.17823	0.46851	0.87575	3	-59.5	2.7489	923.25	3
751.77	0.10787	0.49148	0.84154	3	-57.5	0.88204	921.25	3
752.02	0.10787	0.49148	0.84154	3	-57	1.2195	920.75	3
753.09	0.13132	0.46851	0.85295	3	-59.5	5.6052	923.75	3
753.56	0.17823	0.44555	0.88716	3	-58.5	6.1804	922.75	3
754.33	0.10787	0.48	0.85295	3	-58.5	0.26691	922.25	3
755.44	0.33066	0.36516	0.98978	3	-59.5	5.9426	923.25	3
756.64	0.1196	0.45703	0.85295	3	-58.5	0.30833	922.25	3
757.66	0.15478	0.46851	0.87575	3	-58.5	0.74858	921.75	3
757.92	0.15478	0.46851	0.87575	3	-62	5.3643	924.75	3
758.39	0.15478	0.44555	0.86435	3	-57.5	5.6819	923.75	3
760.62	0.24858	0.39961	0.90996	3	-62.5	2.0831	924.75	3
762.46	0.31893	0.37665	0.95557	3	-60.5	0.42031	922.25	3
763.49	0.2134	0.43406	0.88716	3	-60.5	5.912	923.75	3
764.01	0.2134	0.43406	0.88716	3	-60	5.6389	924.25	3
764.78	0.35411	0.3422	0.96698	3	-57.5	4.6756	920.75	3
765.94	0.42446	0.35368	1.024	3	-59	0.77619	921.75	3
766.33	0.42446	0.35368	1.024	3	-63.5	2.0264	924.75	3
766.84	0.42446	0.35368	1.024	3	-60	6.1052	923.25	3
767.53	0.29548	0.37665	0.93277	3	-58.5	1.0922	921.25	3
767.64	0.29548	0.37665	0.93277	3	-58.5	4.539	920.75	3
768.29	0.29548	0.38813	0.95557	3	-58	4.8857	920.25	3
768.91	0.2603	0.37665	0.94417	3	-61.5	6.1098	923.25	3
769.56	0.2603	0.37665	0.94417	3	-58.5	1.1582	921.25	3
771.17	0.27203	0.42258	0.95557	3	-58.5	0.80227	921.75	3
775.08	0.42446	0.31923	1.0012	3	-58.5	4.5544	920.75	3
776.81	0.34238	0.36516	0.95557	3	-60.5	0.15033	922.75	3
777.42	0.44791	0.33072	0.98978	3	-59.5	0.5461	922.25	3
778.34	0.2134	0.44555	0.86435	3	-59	0.90812	921.75	1
780.14	0.15478	0.46851	0.84154	3	-56	0.84676	922.25	4
783.48	0.65897	0.74411	0.39683	2	-61.5	5.6174	920.25	2
788.22	0.64724	0.82449	-0.20754	2	-57	4.9962	922.75	2
789.27	0.27203	0.95081	-0.21894	2	-57.5	0.21936	922.25	2
790.27	-0.032831	1.0082	-0.15052	2	-57.5	4.6633	921.75	2
791.62	0.28376	0.80152	0.031928	3	-67.5	6.2556	922.25	2
