# Supplementary material for: A battery-less and wireless wearable sensor system for identifying bed and chair exits in a pilot trial in hospitalized older people
Source: PLoS One. 2017 Oct 9;12(10):e0185670. doi: 10.1371/journal.pone.0185670 (PMC5633180; doi:10.1371/journal.pone.0185670)
Supplement: S1 Dataset — Data corresponding to the sensor observations for hospitalized older people participating in the trials; data anonymized except for gender. (ZIP) [file pone.0185670.s002.zip › S1_Dataset/d3p20F]

0	0.31893	0.83597	-0.16192	1	-58	1.2241	925.25	4
1.317	0.31893	0.83597	-0.16192	2	-61	0.59058	920.75	4
3.145	-0.044557	0.97377	-0.12771	1	-59	5.9196	921.25	4
3.461	0.27203	1.2953	-0.34437	1	-60.5	5.5116	920.25	4
3.694	0.27203	1.2953	-0.34437	2	-58.5	0.43258	922.25	2
3.879	0.27203	1.2953	-0.34437	2	-58.5	0.26998	922.25	2
4.168	0.48309	0.84746	-0.24174	2	-59.5	5.5668	923.75	2
4.535	0.48309	0.84746	-0.24174	2	-59.5	4.9379	924.25	2
5.552	0.35411	0.97377	-0.20754	2	-60.5	1.2287	921.25	2
5.693	0.35411	0.97377	-0.20754	2	-58	5.2616	920.25	2
7.293	0.35411	0.97377	-0.20754	2	-60	4.3642	925.25	2
7.943	0.42446	0.96229	-0.21894	3	-67.5	6.2464	922.75	2
8.194	0.42446	0.96229	-0.21894	3	-65.5	4.5743	920.25	2
8.444	0.37756	0.97377	-0.20754	3	-67	3.4469	922.25	2
8.943	0.37756	0.97377	-0.20754	2	-57.5	1.8132	923.75	2
9.443	0.51826	0.91636	-0.15052	2	-59.5	4.1448	925.25	2
9.943	0.51826	0.91636	-0.15052	2	-59	1.2471	924.75	2
10.443	0.38928	0.96229	-0.21894	3	-68	0.072097	922.75	2
10.52	0.38928	0.96229	-0.21894	3	-66	4.5866	920.25	2
10.693	0.38928	0.96229	-0.21894	3	-66	4.312	920.75	2
10.943	0.38928	0.96229	-0.21894	3	-67.5	0.33748	922.25	2
11.443	0.60034	0.89339	-0.11631	2	-60.5	0.65194	925.75	2
11.944	0.60034	0.89339	-0.11631	2	-59.5	0.97408	925.25	2
12.444	0.60034	0.89339	-0.11631	2	-59	1.2149	924.75	2
12.694	0.60034	0.89339	-0.11631	1	-60.5	5.5668	921.25	2
13.694	0.37756	0.97377	-0.19613	3	-67.5	3.7751	921.75	2
13.943	0.37756	0.97377	-0.19613	2	-60	0.67955	925.75	2
14.193	0.37756	0.97377	-0.19613	2	-58.5	1.5539	924.25	2
15.194	0.61207	0.87042	-0.093505	3	-68	0.018408	922.75	2
16.444	0.44791	0.95081	-0.17333	3	-68	2.6783	923.75	2
16.694	0.44791	0.95081	-0.17333	3	-68.5	1.8101	925.25	2
17.694	0.49481	0.92784	-0.15052	1	-60.5	0.084369	920.25	2
18.444	0.44791	0.95081	-0.16192	3	-67.5	0.65808	921.75	2
19.047	0.44791	0.95081	-0.16192	3	-68.5	1.491	925.75	2
19.557	0.44791	0.95081	-0.16192	2	-59.5	0.95414	925.25	2
19.944	0.52999	0.92784	-0.13912	3	-67.5	6.2663	922.75	2
20.193	0.52999	0.92784	-0.13912	3	-66	1.4573	920.25	2
20.694	0.44791	0.95081	-0.17333	3	-67.5	0.31293	922.25	2
20.943	0.44791	0.95081	-0.17333	3	-67	3.7306	921.75	2
21.521	0.44791	0.95081	-0.17333	2	-60	0.62433	925.75	2
22.398	0.58862	0.87042	-0.10491	3	-67.5	0.80381	921.25	2
22.694	0.48309	0.93932	-0.16192	3	-66.5	1.3837	920.25	2
23.884	0.65897	0.84746	-0.070699	2	-60	0.58905	925.75	2
24.431	0.65897	0.84746	-0.070699	1	-61.5	1.0048	923.25	2
24.694	0.65897	0.84746	-0.070699	1	-61.5	5.6941	921.25	2
24.943	0.65897	0.84746	-0.070699	3	-68	6.2157	922.75	2
25.693	0.37756	0.97377	-0.18473	3	-68	0.21629	922.25	2
26.701	0.54171	0.90487	-0.12771	2	-59.5	0.88817	925.25	2
27.098	0.54171	0.90487	-0.12771	2	-58.5	1.2318	924.75	2
27.544	0.42446	0.97377	-0.18473	3	-68	6.2356	922.75	2
27.943	0.57689	0.88191	-0.082102	3	-66	4.1341	920.75	2
28.366	0.57689	0.88191	-0.082102	3	-68	0.35742	921.75	2
28.722	0.57689	0.88191	-0.082102	3	-68	5.6236	923.75	2
29.193	0.42446	0.96229	-0.15052	3	-68	2.5173	925.25	2
29.499	0.40101	0.96229	-0.17333	3	-68.5	2.663	924.75	2
30.194	0.47136	0.93932	-0.16192	3	-67	4.7262	920.25	2
30.289	0.47136	0.93932	-0.16192	3	-66.5	4.3841	920.75	2
30.444	0.47136	0.93932	-0.16192	3	-68.5	3.6018	922.25	2
31.194	0.52999	0.91636	-0.10491	2	-58	1.761	924.25	2
31.444	0.52999	0.91636	-0.10491	2	-58.5	1.1229	925.25	2
32.443	0.45964	0.96229	-0.16192	3	-67	4.6434	920.25	2
32.694	0.38928	0.96229	-0.18473	3	-67.5	4.3182	920.75	2
33.443	0.44791	0.95081	-0.18473	2	-59.5	0.89278	925.75	2
33.693	0.44791	0.95081	-0.18473	2	-58	1.761	924.25	2
33.944	0.44791	0.95081	-0.18473	3	-68.5	3.1063	923.25	2
34.444	0.44791	0.95081	-0.18473	3	-68.5	2.2534	924.75	2
34.54	0.44791	0.95081	-0.18473	3	-67.5	4.1157	921.25	2
36.443	0.45964	0.95081	-0.16192	2	-59	1.1152	925.25	2
36.694	0.45964	0.95081	-0.16192	2	-58.5	1.399	924.75	2
37.445	0.67069	0.85894	-0.059296	3	-67	4.6204	920.25	2
38.194	0.54171	0.91636	-0.12771	3	-68.5	2.8501	923.75	2
38.944	0.49481	0.92784	-0.12771	3	-68	6.1681	923.25	2
39.195	0.49481	0.92784	-0.12771	3	-68	2.1706	924.75	2
39.445	0.49481	0.92784	-0.12771	3	-67.5	0.9388	921.25	2
39.694	0.49481	0.92784	-0.12771	3	-67	4.648	920.25	2
41.194	0.61207	0.89339	-0.093505	2	-59	1.1183	925.25	2
41.693	0.61207	0.89339	-0.093505	3	-68.5	2.2335	924.75	2
41.943	0.61207	0.89339	-0.093505	3	-67.5	4.1233	921.25	2
43.944	0.51826	0.92784	-0.11631	2	-58.5	1.422	924.75	2
44.443	0.47136	0.93932	-0.15052	3	-67.5	3.384	922.75	2
44.944	0.68242	0.82449	-0.047893	3	-67.5	0.49548	922.25	2
45.693	0.43619	0.96229	-0.15052	2	-59.5	0.81915	925.75	2
46.195	0.43619	0.96229	-0.15052	3	-68.5	1.9896	925.25	2
46.443	0.43619	0.96229	-0.15052	2	-58.5	1.5232	924.75	2
46.943	0.56517	0.90487	-0.082102	3	-68	0.056757	922.75	2
47.443	0.35411	0.97377	-0.17333	3	-69	0.31293	922.25	2
47.693	0.35411	0.97377	-0.17333	3	-68	0.68262	921.75	2
48.444	0.70587	0.83597	-0.047893	2	-58.5	1.3177	925.25	2
48.944	0.70587	0.83597	-0.047893	2	-58.5	1.4987	924.75	2
49.036	0.70587	0.83597	-0.047893	3	-67.5	4.1847	921.25	2
49.194	0.70587	0.83597	-0.047893	3	-68.5	0.18868	922.75	2
49.694	0.41273	0.97377	-0.18473	3	-67	4.4148	920.75	2
50.194	0.37756	0.96229	-0.16192	3	-68	5.9856	923.75	2
50.694	0.37756	0.96229	-0.16192	2	-57.5	4.9778	924.25	2
50.944	0.37756	0.96229	-0.16192	2	-58.5	1.1888	925.25	2
51.443	0.68242	0.84746	-0.047893	2	-58	4.5743	924.75	2
51.943	0.41273	0.96229	-0.18473	3	-67	1.5186	920.25	2
52.193	0.41273	0.96229	-0.18473	1	-61	5.9365	920.75	2
52.944	0.42446	0.95081	-0.18473	2	-60	0.84216	925.75	2
53.444	0.42446	0.95081	-0.18473	3	-68	1.9297	925.25	2
53.694	0.42446	0.95081	-0.18473	2	-58.5	1.3959	924.75	2
54.194	0.40101	0.96229	-0.17333	3	-68.5	0.19788	922.75	2
54.445	0.40101	0.96229	-0.17333	3	-66.5	4.6449	920.25	2
54.943	0.43619	0.96229	-0.18473	3	-67.5	0.44792	922.25	2
55.444	0.45964	0.95081	-0.16192	3	-67.5	2.5065	924.25	2
56.194	0.45964	0.95081	-0.16192	2	-58.5	1.4419	924.75	2
57.194	0.37756	0.96229	-0.19613	3	-67	3.4959	922.25	2
57.943	0.64724	0.85894	-0.03649	2	-59.5	0.91579	925.75	2
58.193	0.64724	0.85894	-0.03649	3	-68	1.8224	925.25	2
58.694	0.64724	0.85894	-0.03649	3	-68	2.0739	924.75	2
59.194	0.63552	0.85894	-0.059296	3	-66	4.6372	920.25	2
59.783	0.70587	0.87042	-0.093505	3	-66.5	3.7537	922.25	2
59.98	0.51826	0.92784	-0.19613	2	-54	0.82682	921.75	2
60.179	0.48309	0.91636	-0.15052	3	-67	3.364	923.75	2
60.612	0.44791	0.97377	-0.10491	2	-56.5	5.418	924.25	2
61.694	0.60034	0.88191	0.088944	3	-66.5	4.358	920.25	2
62.694	0.40101	0.97377	-0.013684	3	-64	5.3106	924.25	2
63.694	0.35411	0.90487	-0.11631	3	-66	4.1893	921.25	2
64.147	0.7176	0.82449	-0.047893	2	-54.5	0.079767	922.75	2
64.308	0.45964	0.95081	-0.059296	2	-52.5	5.4226	920.25	2
64.384	0.45964	0.95081	-0.059296	1	-57.5	4.5007	920.25	2
64.508	0.33066	0.92784	-0.10491	2	-52	5.2125	920.75	2
64.7	0.34238	0.97377	-0.10491	1	-57.5	5.9365	922.25	2
65.214	0.49481	0.93932	-0.12771	1	-58.5	4.6142	923.75	2
65.694	0.48309	0.95081	-0.093505	3	-67	0.17641	923.25	2
66.043	0.48309	0.95081	-0.093505	1	-59.5	5.961	921.25	2
66.443	0.58862	0.90487	-0.03649	3	-66.5	3.6217	922.75	2
66.694	0.37756	0.96229	-0.13912	3	-66	1.5309	920.75	2
67.443	0.44791	0.96229	-0.12771	3	-67	6.0945	923.75	2
67.847	0.44791	0.96229	-0.12771	3	-67	2.6737	924.25	2
68.194	0.44791	0.96229	-0.12771	3	-67	3.2198	923.25	2
68.694	0.70587	0.84746	0.0091224	3	-65.5	1.2318	921.25	2
68.944	0.70587	0.83597	-0.0022806	3	-65.5	4.8581	920.25	2
69.444	0.58862	0.88191	-0.03649	3	-66.5	3.7736	922.25	2
69.694	0.58862	0.88191	-0.03649	3	-66	4.1279	921.75	2
69.943	0.58862	0.88191	-0.03649	2	-58.5	0.8713	925.75	2
71.444	0.40101	0.96229	-0.15052	3	-66	4.8827	920.25	2
71.693	0.40101	0.96229	-0.15052	3	-66	4.5743	920.75	2
71.943	0.75277	0.83597	0.0091224	2	-54.5	0.31753	921.75	2
72.525	0.70587	0.84746	-0.0022806	2	-58.5	0.92346	925.75	2
72.823	0.70587	0.84746	-0.0022806	2	-58	1.2057	925.25	2
73.704	0.51826	0.92784	-0.093505	2	-53.5	3.9791	921.25	2
73.826	0.41273	0.95081	-0.15052	3	-68	0.33287	922.75	2
74.026	0.41273	0.95081	-0.15052	3	-64	5.0683	920.25	2
74.944	0.68242	0.87042	-0.03649	2	-58	1.0339	925.75	2
75.52	0.52999	0.91636	-0.082102	3	-63.5	5.9166	923.25	2
76.328	0.35411	0.95081	-0.15052	3	-66	4.9317	920.25	2
76.732	0.36583	0.96229	-0.15052	1	-59.5	5.1511	922.25	2
77.524	0.72932	0.84746	-0.0022806	2	-58	1.0416	925.75	2
78.034	0.60034	0.87042	-0.059296	3	-66	0.158	923.25	2
78.641	0.72932	0.82449	0.0091224	3	-67.5	0.19942	922.75	2
79.322	0.47136	0.92784	-0.10491	3	-66	0.56911	922.25	2
79.999	0.52999	0.92784	-0.082102	2	-58	0.94033	925.75	2
80.352	0.52999	0.92784	-0.082102	2	-57.5	1.221	925.25	2
80.828	0.51826	0.93932	-0.11631	1	-62	0.18101	924.75	2
81.227	0.52999	0.91636	-0.093505	3	-66.5	0.22089	922.75	2
81.418	0.52999	0.91636	-0.093505	3	-65.5	4.8274	920.25	2
82.173	0.40101	0.96229	-0.15052	3	-67	5.9657	923.75	2
83.316	0.60034	0.87042	-0.047893	3	-67.5	2.1829	924.75	2
84.304	0.70587	0.84746	-0.025087	3	-66.5	0.48474	922.25	2
84.58	0.70587	0.84746	-0.025087	3	-67.5	3.907	921.75	2
85.13	0.47136	0.93932	-0.11631	3	-69.5	1.6705	925.25	2
85.695	0.48309	0.93932	-0.11631	3	-67	6.2433	922.75	2
85.944	0.48309	0.93932	-0.11631	3	-65	4.6955	920.25	2
86.194	0.48309	0.93932	-0.11631	1	-59.5	0.30373	920.75	2
86.572	0.40101	0.97377	-0.13912	3	-66.5	0.21783	922.25	2
88.194	0.42446	0.96229	-0.13912	3	-64.5	0.93573	921.25	2
88.694	0.41273	0.97377	-0.13912	3	-66	1.4987	920.75	2
88.945	0.41273	0.97377	-0.13912	3	-67	3.5987	922.25	2
90.012	0.54171	0.90487	-0.093505	2	-58.5	1.0492	925.25	2
91.962	0.51826	0.91636	-0.10491	1	-63.5	5.3536	925.75	2
92.57	0.51826	0.91636	-0.10491	2	-59	1.0462	925.25	2
92.999	0.51826	0.91636	-0.10491	3	-67	2.1215	924.75	2
93.694	0.42446	0.95081	-0.15052	2	-59.5	0.033748	922.25	2
93.944	0.42446	0.95081	-0.15052	2	-58	1.0109	921.75	2
94.194	0.42446	0.95081	-0.15052	2	-62.5	4.2982	925.75	2
97.474	0.025796	0.97377	0.043332	1	-60.5	5.5361	923.25	4
97.674	0.025796	0.97377	0.043332	2	-61	2.0663	924.75	4
102.42	0.20168	0.96229	-0.03649	3	-58.5	4.7431	923.75	4
108.12	0.41273	0.89339	-0.31016	3	-61.5	0.13806	925.75	1
108.63	0.52999	0.77856	-0.11631	2	-56	0.1626	925.25	1
108.87	0.50654	1.0197	-0.093505	3	-52	0.26691	922.75	3
108.87	0.50654	1.0197	-0.093505	1	-68.5	1.3622	922.75	3
109.03	0.20168	0.99674	-0.082102	3	-52	1.3146	920.75	3
109.07	0.20168	0.99674	-0.082102	1	-68.5	0.19328	920.75	3
109.11	0.52999	0.93932	-0.11631	3	-51.5	6.2817	922.25	3
109.15	0.52999	0.93932	-0.11631	3	-52	6.205	922.25	3
109.23	0.62379	0.93932	-0.21894	1	-69.5	6.1973	921.75	3
109.44	0.88175	0.37665	-0.26455	3	-55.5	1.2962	925.25	3
109.99	0.82312	0.35368	-0.50401	1	-68	2.1062	924.75	3
110.06	0.8583	0.39961	-0.40139	3	-51.5	3.7245	921.25	3
110.59	0.87003	0.43406	-0.34437	3	-51	4.0144	920.75	3
111.79	0.89348	0.45703	-0.29876	3	-53.5	1.3821	924.25	3
111.86	0.89348	0.45703	-0.29876	3	-53.5	1.3744	924.25	3
112.13	0.9521	0.43406	-0.31016	3	-52	1.9804	923.25	3
112.2	0.9521	0.43406	-0.31016	3	-52	1.9804	923.25	3
112.42	0.9052	0.45703	-0.29876	3	-54	1.0769	924.75	3
112.69	0.82312	0.44555	-0.33297	1	-68.5	4.6633	921.25	3
112.76	0.82312	0.44555	-0.33297	3	-51	6.1927	921.25	3
112.87	0.79967	0.45703	-0.34437	3	-51.5	2.0939	922.75	3
112.9	1.0811	0.36516	-0.23034	2	-58.5	5.2002	920.25	3
112.95	1.0811	0.36516	-0.23034	2	-58.5	5.1772	920.25	3
113.34	0.87003	0.43406	-0.31016	3	-51	2.4314	922.25	3
113.5	0.84658	0.42258	-0.33297	3	-51	2.9008	921.75	3
113.61	0.8114	0.43406	-0.34437	3	-51	2.9084	921.75	3
113.72	0.82312	0.42258	-0.34437	3	-51	2.9115	921.75	3
113.79	0.82312	0.42258	-0.34437	3	-52.5	1.6659	923.75	3
113.9	1.0694	0.35368	-0.23034	3	-52.5	1.6429	923.75	3
114.06	0.82312	0.43406	-0.33297	3	-55.5	0.59518	925.75	3
114.28	0.87003	0.45703	-0.32157	3	-55.5	0.5599	925.75	3
114.54	0.83485	0.46851	-0.31016	3	-55	0.78693	925.25	3
114.69	0.84658	0.42258	-0.33297	3	-55	0.76085	925.25	3
114.8	0.84658	0.42258	-0.33297	2	-61	4.2476	925.25	3
114.99	0.83485	0.44555	-0.33297	1	-70	2.8302	923.25	3
115.18	1.0459	0.39961	-0.27595	3	-54	0.99402	924.75	3
115.29	0.91693	0.44555	-0.32157	3	-50.5	3.2321	921.25	3
115.55	0.83485	0.44555	-0.33297	3	-51.5	2.2151	922.75	3
115.62	0.83485	0.44555	-0.33297	3	-51.5	2.1905	922.75	3
115.77	0.82312	0.44555	-0.34437	3	-50.5	3.8656	920.25	3
115.88	0.84658	0.48	-0.32157	3	-50.5	3.8687	920.25	3
116	0.8114	0.43406	-0.31016	3	-50.5	3.8273	920.25	3
116.14	0.84658	0.45703	-0.33297	3	-50.5	3.4423	920.75	3
116.41	0.8583	0.44555	-0.32157	3	-51	2.3746	922.25	3
116.67	0.84658	0.44555	-0.33297	3	-51	2.7336	921.75	3
117.04	0.88175	0.44555	-0.33297	3	-55	0.59365	925.75	3
117.23	0.98728	0.38813	-0.25315	3	-53	1.2855	924.25	3
117.42	0.84658	0.45703	-0.32157	3	-53.5	1.3637	924.25	3
117.46	0.84658	0.45703	-0.32157	2	-60.5	1.2885	925.25	3
117.64	0.8583	0.46851	-0.33297	3	-55	0.88971	925.25	3
117.83	0.91693	0.44555	-0.33297	2	-58.5	5.9365	923.25	3
118.02	0.8583	0.48	-0.33297	2	-59.5	4.7569	924.75	3
118.21	0.84658	0.46851	-0.34437	3	-50.5	6.2034	921.25	3
118.32	0.79967	0.42258	-0.31016	3	-50.5	3.0281	921.25	3
118.39	0.79967	0.42258	-0.31016	3	-51.5	2.008	922.75	3
118.58	0.94038	0.42258	-0.28736	3	-51	2.1552	922.75	3
118.66	0.94038	0.42258	-0.28736	3	-50.5	3.9607	920.25	3
118.77	0.83485	0.42258	-0.35577	3	-50.5	4.0313	920.25	3
118.96	0.83485	0.43406	-0.31016	3	-50.5	3.6018	920.75	3
119.29	0.8583	0.45703	-0.33297	3	-51	2.7443	921.75	3
119.44	0.83485	0.44555	-0.31016	3	-51	5.8521	921.75	3
119.63	0.83485	0.45703	-0.29876	3	-52.5	1.4588	923.75	3
119.78	0.89348	0.46851	-0.31016	2	-59	5.4104	923.75	3
119.97	1.0225	0.39961	-0.25315	3	-55.5	0.44639	925.75	3
120.08	1.0225	0.39961	-0.25315	2	-59.5	4.9931	924.25	3
120.23	0.91693	0.46851	-0.31016	3	-53.5	1.1812	924.25	3
120.29	0.91693	0.46851	-0.31016	3	-54.5	0.68262	925.25	3
120.49	0.89348	0.45703	-0.31016	2	-60.5	1.2134	925.25	3
120.6	0.83485	0.46851	-0.31016	3	-51.5	1.8638	923.25	3
120.67	0.83485	0.46851	-0.31016	3	-51.5	1.9067	923.25	3
120.82	0.8114	0.44555	-0.32157	3	-53.5	1.1689	924.75	3
121.23	0.84658	0.42258	-0.31016	3	-50.5	0.14573	921.25	3
121.39	0.84658	0.44555	-0.31016	3	-51.5	2.1583	922.75	3
121.65	0.88175	0.42258	-0.31016	3	-50	3.8549	920.25	3
121.88	0.84658	0.43406	-0.31016	2	-58	4.8643	920.75	3
121.95	0.84658	0.43406	-0.31016	3	-50.5	3.4622	920.75	3
122.06	0.83485	0.45703	-0.32157	3	-51	2.3853	922.25	3
122.25	0.89348	0.44555	-0.31016	3	-50.5	2.7243	921.75	3
122.59	0.91693	0.44555	-0.31016	3	-52.5	1.4527	923.75	3
122.67	0.91693	0.44555	-0.31016	2	-59.5	5.3766	923.75	3
122.81	0.94038	0.45703	-0.28736	3	-55	0.3973	925.75	3
122.89	0.94038	0.45703	-0.28736	3	-55	0.44792	925.75	3
123.07	0.91693	0.43406	-0.31016	2	-59	5.0959	924.25	3
123.18	0.9052	0.45703	-0.33297	3	-53	1.2517	924.25	3
123.29	0.9052	0.45703	-0.33297	3	-54.5	0.77159	925.25	3
123.56	0.87003	0.44555	-0.32157	3	-51.5	1.8132	923.25	3
123.65	0.8114	0.43406	-0.31016	2	-59	5.8982	923.25	3
123.85	0.98728	0.42258	-0.27595	3	-54	0.96487	924.75	3
123.96	0.88175	0.45703	-0.33297	3	-50.5	6.2004	921.25	3
124.08	0.8583	0.44555	-0.33297	3	-50.5	6.1743	921.25	3
124.26	0.83485	0.44555	-0.32157	3	-51	2.0233	922.75	3
124.53	0.83485	0.46851	-0.31016	3	-50	3.8043	920.25	3
124.68	0.84658	0.45703	-0.31016	3	-50	3.8119	920.25	3
124.82	0.83485	0.43406	-0.33297	3	-50	3.4238	920.75	3
124.98	0.82312	0.44555	-0.33297	3	-50.5	2.3501	922.25	3
125.05	0.87003	0.44555	-0.31016	3	-50.5	2.327	922.25	3
125.27	0.87003	0.42258	-0.32157	3	-50.5	2.6768	921.75	3
125.42	0.8583	0.45703	-0.33297	3	-50.5	2.6661	921.75	3
125.93	0.8583	0.44555	-0.32157	3	-53	1.3054	924.25	3
126.02	0.8583	0.44555	-0.32157	3	-53	1.3177	924.25	3
126.27	0.8583	0.44555	-0.31016	3	-54.5	0.79614	925.25	3
126.47	0.9521	0.4111	-0.24174	3	-52	1.8484	923.25	3
126.5	0.9521	0.4111	-0.24174	3	-51.5	1.8208	923.25	3
126.58	0.9521	0.4111	-0.24174	3	-52	1.8162	923.25	3
126.66	0.9521	0.4111	-0.24174	2	-58.5	5.9104	923.25	3
126.99	0.9052	0.44555	-0.33297	3	-50.5	6.2586	921.25	3
127.11	0.82312	0.45703	-0.33297	3	-50.5	6.2464	921.25	3
127.28	0.83485	0.44555	-0.33297	2	-58.5	6.2817	922.75	3
127.36	0.83485	0.44555	-0.33297	3	-51.5	2.0586	922.75	3
127.44	0.83485	0.44555	-0.33297	2	-59	6.2494	922.75	3
127.58	0.82312	0.44555	-0.33297	3	-50	3.8825	920.25	3
127.67	0.82312	0.44555	-0.33297	2	-58	5.3751	920.25	3
127.77	0.83485	0.45703	-0.32157	3	-50	3.6279	920.75	3
127.88	0.8114	0.42258	-0.34437	3	-50	3.6524	920.75	3
127.98	0.87003	0.46851	-0.32157	3	-50.5	2.5802	922.25	3
128.11	0.82312	0.44555	-0.32157	3	-50.5	2.6047	922.25	3
128.22	0.82312	0.43406	-0.33297	3	-50.5	2.959	921.75	3
128.33	0.8114	0.44555	-0.33297	3	-50.5	2.9268	921.75	3
128.53	0.82312	0.44555	-0.32157	3	-52	1.6506	923.75	3
128.6	0.82312	0.44555	-0.32157	3	-52	1.6398	923.75	3
128.67	0.82312	0.44555	-0.32157	2	-59	5.573	923.75	3
128.94	0.89348	0.45703	-0.33297	2	-61.5	0.84216	925.75	3
129.01	0.89348	0.45703	-0.33297	3	-53	1.2625	924.25	3
129.09	0.89348	0.45703	-0.33297	3	-53	1.2517	924.25	3
129.27	0.8114	0.46851	-0.32157	2	-60.5	1.1812	925.25	3
129.61	0.88175	0.45703	-0.32157	3	-51.5	1.7273	923.25	3
129.95	0.8114	0.44555	-0.34437	2	-58.5	1.2732	921.25	3
130.06	0.8583	0.45703	-0.32157	2	-58	1.3023	921.25	3
130.18	0.82312	0.44555	-0.33297	3	-51	2.0233	922.75	3
130.32	0.84658	0.45703	-0.32157	3	-51	2.0939	922.75	3
130.47	0.8583	0.44555	-0.32157	2	-58.5	5.3367	920.25	3
130.55	0.8583	0.44555	-0.32157	3	-50	3.907	920.25	3
130.66	0.79967	0.44555	-0.35577	3	-50	3.5404	920.75	3
130.81	0.83485	0.44555	-0.32157	3	-50	0.38503	920.75	3
130.92	0.83485	0.44555	-0.32157	3	-51	2.4283	922.25	3
131.15	0.84658	0.44555	-0.33297	3	-50.5	2.7443	921.75	3
131.37	0.82312	0.43406	-0.33297	3	-52.5	1.465	923.75	3
131.44	0.82312	0.43406	-0.33297	3	-52.5	1.4757	923.75	3
131.51	0.82312	0.43406	-0.33297	3	-52.5	1.4603	923.75	3
132	0.8114	0.44555	-0.34437	3	-53	1.1536	924.25	3
132.15	0.92865	0.45703	-0.28736	3	-54.5	0.64427	925.25	3
132.38	0.83485	0.45703	-0.32157	3	-51.5	1.7119	923.25	3
132.49	0.82312	0.45703	-0.33297	2	-58.5	5.803	923.25	3
132.6	0.83485	0.45703	-0.33297	2	-60	1.5463	924.75	3
132.83	0.78795	0.44555	-0.35577	3	-50	6.274	921.25	3
132.9	0.78795	0.44555	-0.35577	3	-50	0.0061359	921.25	3
133.02	0.83485	0.45703	-0.33297	2	-58	1.3959	921.25	3
133.13	0.8114	0.44555	-0.33297	2	-58.5	0.079767	922.75	3
133.25	0.82312	0.43406	-0.34437	2	-58.5	0.082835	922.75	3
133.35	0.8114	0.44555	-0.34437	2	-58	5.3521	920.25	3
133.46	0.8114	0.45703	-0.33297	3	-50	3.5005	920.75	3
133.64	0.8583	0.44555	-0.31016	3	-50	3.4775	920.75	3
133.76	0.83485	0.46851	-0.31016	3	-50.5	2.3823	922.25	3
133.96	0.88175	0.44555	-0.31016	3	-50.5	2.3669	922.25	3
134.11	0.83485	0.45703	-0.31016	3	-50	2.686	921.75	3
134.22	0.8583	0.44555	-0.33297	3	-50	2.6814	921.75	3
134.45	0.83485	0.44555	-0.33297	3	-52	1.4527	923.75	3
134.71	0.97555	0.42258	-0.27595	2	-61.5	0.75932	925.75	3
134.97	1.128	0.36516	-0.21894	3	-54.5	0.61206	925.25	3
135.16	0.96383	0.42258	-0.29876	2	-60.5	1.1259	925.25	3
135.28	0.82312	0.46851	-0.33297	2	-58.5	5.777	923.25	3
135.35	0.82312	0.46851	-0.33297	3	-51	1.7135	923.25	3
135.49	0.99901	0.42258	-0.25315	2	-60	4.6602	924.75	3
135.61	0.84658	0.46851	-0.32157	3	-50	6.2111	921.25	3
135.78	0.8583	0.43406	-0.31016	3	-49.5	6.2433	921.25	3
135.91	0.8114	0.43406	-0.33297	2	-58.5	0.018408	922.75	3
135.98	0.8114	0.43406	-0.33297	3	-50.5	2.0632	922.75	3
136.1	0.8583	0.44555	-0.29876	3	-50.5	2.0617	922.75	3
136.32	0.83485	0.44555	-0.33297	3	-49.5	3.8119	920.25	3
136.4	0.83485	0.44555	-0.33297	3	-49.5	3.43	920.75	3
136.55	0.83485	0.44555	-0.31016	3	-50	3.3947	920.75	3
136.66	0.84658	0.46851	-0.31016	3	-50.5	2.3163	922.25	3
136.85	0.83485	0.44555	-0.32157	3	-50.5	2.301	922.25	3
137.04	0.82312	0.43406	-0.33297	3	-50	2.617	921.75	3
137.22	0.98728	0.43406	-0.27595	3	-52	1.4021	923.75	3
137.37	1.1866	0.31923	-0.18473	3	-52	1.4235	923.75	3
137.45	1.1866	0.31923	-0.18473	3	-52	1.4036	923.75	3
137.63	1.0342	0.38813	-0.23034	2	-61	0.73631	925.75	3
137.71	1.0342	0.38813	-0.23034	3	-53	1.1075	924.25	3
137.79	1.0342	0.38813	-0.23034	3	-52.5	1.1275	924.25	3
138.13	0.83485	0.44555	-0.34437	3	-54	0.70563	925.25	3
138.62	0.8583	0.46851	-0.31016	2	-60	1.5999	924.75	3
138.73	0.83485	0.45703	-0.31016	3	-50	6.231	921.25	3
138.84	0.83485	0.45703	-0.32157	3	-50	6.208	921.25	3
139.07	0.84658	0.43406	-0.31016	3	-51	2.031	922.75	3
139.22	0.8114	0.44555	-0.33297	3	-49.5	3.7813	920.25	3
139.48	0.82312	0.45703	-0.32157	2	-58	1.6674	920.75	3
139.59	0.8114	0.46851	-0.32157	3	-50.5	2.3163	922.25	3
139.78	0.82312	0.44555	-0.33297	3	-50.5	2.3117	922.25	3
139.89	0.83485	0.44555	-0.33297	3	-50	2.6384	921.75	3
140.01	0.82312	0.44555	-0.34437	3	-50	2.6461	921.75	3
140.42	1.1632	0.3422	-0.18473	3	-55	0.4019	925.75	3
140.53	1.1632	0.3422	-0.18473	3	-55	0.40344	925.75	3
140.68	0.82312	0.46851	-0.33297	3	-52.5	1.175	924.25	3
140.75	0.82312	0.46851	-0.33297	3	-52.5	1.2057	924.25	3
141.02	0.94038	0.44555	-0.28736	3	-54.5	0.7225	925.25	3
141.17	0.92865	0.44555	-0.31016	3	-51.5	1.7641	923.25	3
141.32	0.82312	0.45703	-0.31016	2	-58.5	5.8583	923.25	3
141.5	0.8583	0.44555	-0.32157	3	-53.5	0.92806	924.75	3
141.62	0.84658	0.46851	-0.32157	2	-58	1.2625	921.25	3
141.73	0.83485	0.46851	-0.33297	3	-50	3.0357	921.25	3
142.07	0.82312	0.44555	-0.32157	2	-58	2.0709	920.25	3
142.18	0.84658	0.45703	-0.31016	2	-58	5.2079	920.25	3
142.26	0.84658	0.45703	-0.31016	3	-49.5	3.364	920.75	3
142.41	0.84658	0.44555	-0.31016	3	-49.5	0.22856	920.75	3
142.6	0.83485	0.44555	-0.32157	3	-50	2.2841	922.25	3
142.86	0.83485	0.45703	-0.32157	2	-57.5	0.82682	921.75	3
142.97	0.8114	0.44555	-0.33297	3	-52	1.3944	923.75	3
143.2	0.8583	0.44555	-0.31016	3	-52	1.4373	923.75	3
143.43	0.84658	0.46851	-0.32157	3	-55	0.43105	925.75	3
143.62	0.83485	0.45703	-0.31016	2	-59	5.0836	924.25	3
143.73	0.82312	0.44555	-0.32157	3	-54	0.70717	925.25	3
143.92	0.8583	0.44555	-0.33297	3	-54.5	0.68262	925.25	3
143.99	0.8583	0.44555	-0.33297	3	-51.5	1.7211	923.25	3
144.37	0.8583	0.45703	-0.31016	3	-53.5	0.86823	924.75	3
144.55	0.83485	0.44555	-0.31016	3	-49.5	6.1298	921.25	3
144.82	0.84658	0.46851	-0.32157	3	-50.5	1.9512	922.75	3
144.93	0.82312	0.45703	-0.32157	2	-58	2.0801	920.25	3
145.04	0.8114	0.43406	-0.34437	2	-58	5.2861	920.25	3
145.08	0.8114	0.43406	-0.34437	3	-49.5	0.3252	920.75	3
145.19	0.8114	0.46851	-0.33297	2	-58	1.7349	920.75	3
145.31	0.84658	0.44555	-0.33297	3	-49.5	3.5358	920.75	3
145.42	0.82312	0.46851	-0.32157	2	-58.5	0.49701	922.25	3
145.53	0.83485	0.45703	-0.31016	2	-58	0.51082	922.25	3
145.64	0.84658	0.44555	-0.32157	3	-50	5.9043	921.75	3
145.83	0.83485	0.43406	-0.32157	3	-52	1.4803	923.75	3
146.02	0.82312	0.46851	-0.31016	2	-58.5	5.4134	923.75	3
146.21	0.97555	0.4111	-0.27595	2	-61	0.75165	925.75	3
146.42	0.87003	0.46851	-0.29876	3	-54	0.61973	925.25	3
146.58	0.88175	0.44555	-0.32157	3	-54	0.59672	925.25	3
146.77	0.8114	0.44555	-0.33297	3	-51.5	1.6383	923.25	3
146.88	0.84658	0.44555	-0.31016	3	-51	1.6322	923.25	3
147.21	0.83485	0.44555	-0.32157	2	-58	1.1996	921.25	3
147.33	0.82312	0.44555	-0.32157	2	-57.5	1.2088	921.25	3
147.4	0.82312	0.44555	-0.32157	3	-50.5	1.9251	922.75	3
147.63	0.84658	0.43406	-0.34437	3	-49.5	3.7859	920.25	3
147.74	0.82312	0.46851	-0.31016	3	-49.5	3.8012	920.25	3
147.93	0.84658	0.42258	-0.33297	3	-49.5	3.4146	920.75	3
148.12	0.88175	0.44555	-0.31016	3	-49.5	3.4852	920.75	3
148.23	0.8114	0.42258	-0.33297	2	-58	0.49548	922.25	3
148.34	0.82312	0.45703	-0.32157	3	-50	2.4206	922.25	3
148.53	0.83485	0.43406	-0.32157	3	-50	2.7336	921.75	3
148.64	0.83485	0.44555	-0.32157	3	-50	2.7213	921.75	3
148.8	0.88175	0.44555	-0.32157	3	-52	1.4726	923.75	3
148.87	0.88175	0.44555	-0.32157	2	-58.5	5.4027	923.75	3
149.03	0.84658	0.45703	-0.31016	3	-55	0.42338	925.75	3
149.1	0.84658	0.45703	-0.31016	3	-55	0.39884	925.75	3
149.25	0.99901	0.42258	-0.26455	3	-52.5	1.1428	924.25	3
149.32	0.99901	0.42258	-0.26455	3	-52.5	1.1428	924.25	3
149.47	0.94038	0.43406	-0.29876	3	-53	1.1351	924.25	3
149.66	0.9052	0.45703	-0.31016	3	-54	0.62433	925.25	3
149.82	0.94038	0.43406	-0.28736	2	-58.5	5.7647	923.25	3
149.89	0.94038	0.43406	-0.28736	3	-51	1.6751	923.25	3
150	0.87003	0.44555	-0.31016	3	-51	1.7027	923.25	3
150.16	0.94038	0.42258	-0.31016	3	-53	0.90045	924.75	3
150.38	0.83485	0.43406	-0.32157	3	-49.5	0.0061359	921.25	3
150.46	0.84658	0.45703	-0.29876	3	-50.5	2.0893	922.75	3
150.76	0.83485	0.43406	-0.33297	3	-49.5	3.9024	920.25	3
150.84	0.82312	0.45703	-0.31016	2	-58	5.3398	920.25	3
150.99	0.8114	0.45703	-0.31016	2	-58	1.7334	920.75	3
151.1	0.82312	0.44555	-0.33297	2	-58	1.7043	920.75	3
151.29	0.83485	0.46851	-0.31016	3	-50.5	2.327	922.25	3
151.43	0.82312	0.46851	-0.32157	3	-50	2.6661	921.75	3
151.53	0.82312	0.46851	-0.32157	3	-50	2.6477	921.75	3
151.72	0.83485	0.45703	-0.32157	3	-52	1.399	923.75	3
151.84	0.82312	0.43406	-0.33297	3	-55	0.36202	925.75	3
151.99	0.91693	0.46851	-0.29876	3	-55	0.36662	925.75	3
152.14	0.82312	0.45703	-0.32157	2	-59	4.9732	924.25	3
152.22	0.84658	0.44555	-0.33297	3	-54	0.59058	925.25	3
152.4	0.94038	0.45703	-0.28736	3	-51	1.7595	923.25	3
152.89	1.0576	0.37665	-0.21894	3	-53.5	0.97101	924.75	3
153.01	0.99901	0.42258	-0.26455	3	-49.5	0.029146	921.25	3
153.12	0.83485	0.43406	-0.32157	3	-50	6.2663	921.25	3
153.16	0.8583	0.44555	-0.29876	3	-51	2.0586	922.75	3
153.24	0.8583	0.44555	-0.29876	3	-50.5	2.0663	922.75	3
153.58	0.84658	0.44555	-0.29876	2	-58	1.672	920.75	3
153.69	0.82312	0.45703	-0.31016	2	-58	1.6904	920.75	3
153.84	0.84658	0.44555	-0.32157	3	-50	2.3117	922.25	3
153.91	0.84658	0.44555	-0.32157	3	-50	2.304	922.25	3
154.13	0.82312	0.45703	-0.31016	3	-50	2.6507	921.75	3
154.31	0.84658	0.44555	-0.32157	2	-58.5	5.3643	923.75	3
154.47	0.8114	0.44555	-0.32157	3	-52	1.3944	923.75	3
154.88	0.8583	0.44555	-0.31016	3	-52.5	1.1259	924.25	3
155.07	0.91693	0.45703	-0.29876	3	-54	0.65194	925.25	3
155.63	0.83485	0.44555	-0.31016	2	-57.5	1.376	921.25	3
155.78	0.83485	0.44555	-0.32157	2	-57.5	1.3177	921.25	3
155.86	0.84658	0.43406	-0.33297	2	-58.5	6.2418	922.75	3
155.97	0.83485	0.45703	-0.32157	3	-50.5	1.9727	922.75	3
156.09	0.83485	0.45703	-0.32157	3	-49.5	3.7352	920.25	3
156.2	0.8114	0.44555	-0.32157	2	-58	5.2109	920.25	3
156.31	0.8114	0.44555	-0.33297	2	-57.5	1.6506	920.75	3
156.42	0.83485	0.46851	-0.32157	3	-49.5	3.3579	920.75	3
156.53	0.82312	0.45703	-0.32157	3	-50	2.2611	922.25	3
156.65	0.84658	0.44555	-0.31016	2	-58	0.35588	922.25	3
156.8	0.84658	0.45703	-0.32157	3	-49.5	2.6461	921.75	3
156.94	0.82312	0.44555	-0.33297	2	-57.5	0.86056	921.75	3
157.17	0.84658	0.45703	-0.31016	3	-52	1.4327	923.75	3
157.24	0.84658	0.45703	-0.31016	2	-61.5	0.76546	925.75	3
157.51	0.82312	0.44555	-0.33297	3	-52.5	1.198	924.25	3
157.66	0.83485	0.45703	-0.28736	3	-54	0.68262	925.25	3
158.04	0.84658	0.45703	-0.29876	2	-58.5	5.7739	923.25	3
158.15	0.84658	0.44555	-0.31016	2	-59.5	1.4634	924.75	3
158.39	0.8583	0.43406	-0.31016	2	-57.5	1.2471	921.25	3
158.67	0.87003	0.44555	-0.31016	2	-58	5.2355	920.25	3
158.78	0.84658	0.43406	-0.33297	3	-49.5	3.7414	920.25	3
158.97	0.82312	0.44555	-0.32157	2	-58	1.6398	920.75	3
159.08	0.83485	0.44555	-0.33297	2	-57.5	1.6598	920.75	3
159.2	0.83485	0.44555	-0.33297	3	-50	2.2488	922.25	3
159.38	0.83485	0.44555	-0.33297	2	-58	0.80381	921.75	3
159.48	0.83485	0.46851	-0.31016	3	-49.5	2.6553	921.75	3
159.6	0.83485	0.45703	-0.33297	2	-59	5.3919	923.75	3
159.9	0.91693	0.48	-0.29876	2	-61	0.83449	925.75	3
160.09	0.97555	0.4111	-0.27595	3	-52.5	1.1428	924.25	3
160.16	0.97555	0.4111	-0.27595	3	-52.5	1.1397	924.25	3
160.35	0.9052	0.46851	-0.29876	3	-54.5	0.61666	925.25	3
160.49	0.98728	0.42258	-0.26455	2	-58.5	5.7923	923.25	3
160.72	0.9052	0.45703	-0.29876	3	-53.5	0.80841	924.75	3
160.91	0.94038	0.44555	-0.27595	3	-53.5	0.83449	924.75	3
161.17	0.82312	0.45703	-0.31016	3	-49.5	6.0868	921.25	3
161.35	0.83485	0.42258	-0.29876	3	-50.5	1.9374	922.75	3
161.54	0.82312	0.43406	-0.33297	3	-49.5	3.7736	920.25	3
161.55	0.82312	0.43406	-0.33297	3	-49.5	3.7537	920.25	3
163.61	0.87003	0.44555	-0.31016	3	-49.5	3.4315	920.75	3
163.92	0.82312	0.44555	-0.32157	3	-50	2.3853	922.25	3
164.03	0.82312	0.42258	-0.34437	3	-50	2.37	922.25	3
164.26	0.82312	0.44555	-0.31016	3	-50	5.8874	921.75	3
164.4	0.84658	0.43406	-0.33297	2	-58.5	5.461	923.75	3
164.6	0.83485	0.46851	-0.32157	3	-55	0.44025	925.75	3
164.82	0.9521	0.44555	-0.27595	2	-59.5	4.987	924.25	3
165.12	0.88175	0.44555	-0.29876	2	-60	1.0922	925.25	3
165.42	0.9052	0.44555	-0.29876	3	-53.5	0.82988	924.75	3
165.57	0.9521	0.43406	-0.28736	2	-59.5	4.582	924.75	3
165.68	0.96383	0.43406	-0.27595	3	-49.5	6.1497	921.25	3
165.79	0.82312	0.43406	-0.33297	3	-49.5	6.1298	921.25	3
165.91	0.84658	0.44555	-0.31016	2	-57.5	1.2502	921.25	3
166.02	0.83485	0.44555	-0.33297	3	-50.5	1.9221	922.75	3
166.13	0.83485	0.46851	-0.32157	3	-49.5	3.7184	920.25	3
166.24	0.83485	0.44555	-0.32157	3	-49.5	3.7874	920.25	3
166.32	0.83485	0.44555	-0.32157	3	-49.5	3.7905	920.25	3
166.42	0.82312	0.44555	-0.31016	3	-49.5	3.8027	920.25	3
166.58	0.84658	0.44555	-0.31016	3	-49.5	0.27918	920.75	3
166.76	0.83485	0.42258	-0.32157	2	-58.5	0.49701	922.25	3
166.87	0.82312	0.45703	-0.32157	3	-50	2.4007	922.25	3
166.98	0.84658	0.44555	-0.31016	3	-50	5.8767	921.75	3
167.17	0.87003	0.42258	-0.31016	3	-50	2.6691	921.75	3
167.5	1.0107	0.4111	-0.25315	2	-61.5	0.69029	925.75	3
167.62	1.0107	0.4111	-0.25315	2	-61.5	0.66728	925.75	3
167.96	0.83485	0.44555	-0.29876	3	-54	0.56144	925.25	3
168.36	0.98728	0.4111	-0.25315	3	-53.5	0.80227	924.75	3
168.63	0.83485	0.44555	-0.28736	3	-49.5	2.9314	921.25	3
168.82	0.8583	0.44555	-0.31016	3	-50.5	1.9067	922.75	3
169	0.8583	0.44555	-0.29876	3	-49.5	3.7107	920.25	3
169.08	0.8583	0.44555	-0.29876	3	-49.5	3.7	920.25	3
169.22	0.84658	0.45703	-0.31016	2	-58	5.2263	920.25	3
169.34	0.82312	0.45703	-0.32157	2	-58	1.7288	920.75	3
169.45	0.82312	0.44555	-0.31016	2	-58	1.7917	920.75	3
169.56	0.82312	0.45703	-0.31016	2	-58	0.47553	922.25	3
169.68	0.84658	0.44555	-0.28736	3	-50	2.7121	921.75	3
169.78	0.83485	0.43406	-0.31016	3	-50	2.6553	921.75	3
169.94	0.83485	0.45703	-0.31016	3	-50	2.6231	921.75	3
170.2	0.91693	0.46851	-0.28736	3	-52	1.3407	923.75	3
170.27	0.91693	0.46851	-0.28736	3	-55	0.3068	925.75	3
170.38	0.91693	0.46851	-0.28736	3	-55	0.30526	925.75	3
170.61	1.1514	0.35368	-0.18473	3	-52.5	1.0677	924.25	3
170.68	1.1514	0.35368	-0.18473	3	-52.5	1.0815	924.25	3
171.02	0.8583	0.45703	-0.31016	3	-51	1.6122	923.25	3
171.4	0.96383	0.44555	-0.26455	3	-53	0.82682	924.75	3
171.47	0.96383	0.44555	-0.26455	2	-57.5	1.2977	921.25	3
171.59	0.84658	0.44555	-0.31016	3	-49.5	6.2157	921.25	3
171.69	0.83485	0.45703	-0.31016	2	-57.5	1.3177	921.25	3
171.77	0.82312	0.46851	-0.31016	3	-50.5	2.0617	922.75	3
171.96	0.83485	0.43406	-0.32157	3	-49.5	3.8595	920.25	3
172.03	0.82312	0.44555	-0.31016	3	-49.5	3.835	920.25	3
172.15	0.82312	0.44555	-0.31016	3	-49.5	3.8012	920.25	3
172.23	0.84658	0.44555	-0.31016	3	-49.5	0.25924	920.75	3
172.42	0.8583	0.44555	-0.29876	2	-58	0.31907	922.25	3
172.53	0.82312	0.45703	-0.32157	3	-50	2.2764	922.25	3
172.68	0.8114	0.44555	-0.32157	3	-49.5	2.6154	921.75	3
172.83	0.87003	0.44555	-0.28736	3	-50	2.6093	921.75	3
172.94	0.83485	0.45703	-0.31016	3	-52	1.356	923.75	3
173.09	1.2335	0.30775	-0.16192	3	-52	1.3637	923.75	3
173.36	1.2335	0.30775	-0.16192	2	-58.5	5.2861	923.75	3
173.57	1.0576	0.37665	-0.20754	2	-61	0.65041	925.75	3
173.87	0.83485	0.45703	-0.31016	3	-54	0.60899	925.25	3
173.94	0.83485	0.45703	-0.31016	3	-54	0.6366	925.25	3
174.1	0.82312	0.46851	-0.31016	3	-51	1.7549	923.25	3
174.17	0.82312	0.46851	-0.31016	2	-58.5	5.8844	923.25	3
174.28	0.82312	0.45703	-0.31016	2	-58.5	5.8982	923.25	3
174.43	0.94038	0.43406	-0.27595	3	-53	1.017	924.75	3
174.51	0.94038	0.43406	-0.27595	2	-59.5	1.6076	924.75	3
174.62	0.87003	0.45703	-0.29876	2	-58	1.3775	921.25	3
174.73	0.82312	0.44555	-0.33297	2	-57.5	1.3269	921.25	3
174.84	0.83485	0.45703	-0.31016	3	-50.5	2.0064	922.75	3
175.03	0.8583	0.45703	-0.31016	3	-49.5	3.7705	920.25	3
175.14	0.8583	0.44555	-0.31016	3	-49.5	3.7583	920.25	3
175.33	0.84658	0.44555	-0.31016	3	-49.5	3.3809	920.75	3
175.41	0.84658	0.44555	-0.31016	3	-49.5	0.2393	920.75	3
175.63	0.84658	0.44555	-0.31016	3	-50	2.2856	922.25	3
175.7	0.84658	0.44555	-0.31016	3	-50	2.2964	922.25	3
175.86	0.83485	0.44555	-0.31016	3	-49.5	5.7402	921.75	3
175.93	0.83485	0.44555	-0.31016	3	-50	2.5878	921.75	3
176.6	0.91693	0.44555	-0.29876	3	-52.5	1.264	924.25	3
176.7	0.83485	0.45703	-0.31016	3	-52.5	1.2471	924.25	3
176.98	0.9521	0.43406	-0.28736	3	-51	1.7779	923.25	3
177.32	1.0928	0.37665	-0.20754	3	-53.5	0.88357	924.75	3
177.46	0.87003	0.46851	-0.29876	3	-49.5	6.1528	921.25	3
177.68	0.83485	0.44555	-0.31016	3	-50.5	1.9758	922.75	3
177.8	0.84658	0.45703	-0.29876	3	-50.5	1.9681	922.75	3
177.99	0.83485	0.43406	-0.31016	3	-49.5	3.7475	920.25	3
178.14	0.83485	0.45703	-0.31016	3	-49.5	3.723	920.25	3
178.21	0.8114	0.44555	-0.31016	3	-49.5	0.20249	920.75	3
178.37	0.83485	0.44555	-0.31016	2	-58	1.6276	920.75	3
178.48	0.83485	0.45703	-0.31016	3	-50	2.2841	922.25	3
178.59	0.83485	0.45703	-0.31016	3	-50	2.2918	922.25	3
178.7	0.82312	0.44555	-0.32157	3	-49.5	2.6722	921.75	3
178.89	0.83485	0.44555	-0.31016	2	-59	5.4226	923.75	3
179.15	0.91693	0.44555	-0.29876	2	-61.5	0.85443	925.75	3
179.56	0.89348	0.44555	-0.32157	3	-54	0.70256	925.25	3
179.82	0.8583	0.44555	-0.31016	3	-51.5	1.715	923.25	3
180.12	0.91693	0.45703	-0.28736	3	-53.5	0.8575	924.75	3
180.19	0.91693	0.45703	-0.28736	3	-53.5	0.8805	924.75	3
180.31	0.83485	0.46851	-0.31016	2	-58	1.2303	921.25	3
180.42	0.84658	0.46851	-0.29876	3	-49.5	6.1252	921.25	3
180.49	0.84658	0.46851	-0.29876	3	-50.5	1.9804	922.75	3
180.56	0.83485	0.45703	-0.32157	3	-50.5	1.9742	922.75	3
180.79	0.82312	0.45703	-0.31016	3	-49.5	3.723	920.25	3
180.94	0.83485	0.45703	-0.31016	3	-49.5	3.7076	920.25	3
181.05	0.82312	0.45703	-0.31016	2	-57.5	1.6168	920.75	3
181.17	0.83485	0.46851	-0.31016	2	-57.5	4.7461	920.75	3
181.2	0.83485	0.46851	-0.31016	3	-50	2.2457	922.25	3
181.39	0.83485	0.44555	-0.31016	2	-58	0.36662	922.25	3
181.47	0.83485	0.44555	-0.31016	3	-49.5	2.6231	921.75	3
181.54	0.83485	0.44555	-0.33297	3	-50	2.6538	921.75	3
181.73	0.83485	0.44555	-0.29876	3	-52	1.4097	923.75	3
181.91	0.83485	0.44555	-0.32157	2	-58.5	5.4349	923.75	3
182.18	0.84658	0.44555	-0.29876	3	-52.5	1.2164	924.25	3
182.43	1.128	0.35368	-0.20754	3	-54	0.66728	925.25	3
182.62	0.99901	0.4111	-0.25315	2	-60.5	1.0845	925.25	3
182.81	0.82312	0.44555	-0.32157	3	-53.5	0.8667	924.75	3
183	0.87003	0.44555	-0.31016	2	-60	4.5667	924.75	3
183.11	0.82312	0.45703	-0.31016	2	-57.5	1.1996	921.25	3
183.22	0.82312	0.45703	-0.32157	2	-57.5	1.2088	921.25	3
183.33	0.84658	0.43406	-0.31016	2	-58	6.162	922.75	3
183.45	0.8583	0.46851	-0.31016	2	-58.5	6.1451	922.75	3
183.56	0.8114	0.43406	-0.32157	3	-49.5	3.7214	920.25	3
183.64	0.84658	0.44555	-0.31016	3	-49.5	3.7076	920.25	3
183.75	0.82312	0.44555	-0.33297	2	-58	1.6322	920.75	3
183.86	0.82312	0.46851	-0.32157	2	-57.5	4.8643	920.75	3
183.94	0.8114	0.44555	-0.31016	2	-58	0.48474	922.25	3
184.06	0.82312	0.46851	-0.32157	3	-49.5	5.9365	921.75	3
184.17	0.82312	0.46851	-0.31016	2	-58	0.96334	921.75	3
184.24	0.82312	0.46851	-0.31016	3	-50	5.9626	921.75	3
184.7	0.89348	0.44555	-0.31016	3	-55	0.48474	925.75	3
184.77	0.89348	0.44555	-0.31016	3	-53	1.2164	924.25	1
185.15	1.0225	0.38813	-0.24174	2	-60.5	4.2522	925.25	1
185.34	0.84658	0.44555	-0.31016	3	-51.5	1.6935	923.25	1
185.45	0.84658	0.44555	-0.31016	2	-58.5	5.7448	923.25	1
185.57	0.82312	0.46851	-0.31016	3	-53.5	0.8759	924.75	1
185.87	0.82312	0.46851	-0.29876	3	-49.5	6.1375	921.25	1
186.02	0.88175	0.44555	-0.29876	3	-50.5	1.9926	922.75	1
186.17	0.88175	0.46851	-0.29876	3	-50.5	1.988	922.75	1
186.28	0.9052	0.45703	-0.31016	3	-49.5	3.7935	920.25	1
186.5	0.91693	0.45703	-0.28736	3	-49.5	3.4821	920.75	1
186.62	0.8583	0.45703	-0.28736	3	-49.5	3.5097	920.75	1
186.69	0.8583	0.45703	-0.28736	3	-49.5	3.5097	920.75	1
186.8	0.96383	0.43406	-0.26455	3	-50	2.4007	922.25	1
187.03	0.84658	0.42258	-0.31016	3	-50	2.7949	921.75	1
187.22	0.83485	0.45703	-0.31016	3	-50	2.7489	921.75	1
187.33	0.96383	0.42258	-0.24174	3	-52	1.4511	923.75	1
187.74	0.84658	0.44555	-0.29876	3	-52.5	1.1106	924.25	1
188	0.8583	0.46851	-0.29876	3	-54	0.61973	925.25	1
188.11	0.83485	0.45703	-0.31016	2	-60.5	1.0922	925.25	1
188.3	0.84658	0.46851	-0.29876	3	-51	1.6414	923.25	1
188.41	0.82312	0.44555	-0.32157	2	-58.5	5.7294	923.25	1
188.68	0.8583	0.45703	-0.31016	3	-49.5	6.1114	921.25	1
188.78	0.82312	0.44555	-0.32157	3	-49.5	6.0991	921.25	1
188.9	0.83485	0.44555	-0.31016	2	-57.5	1.2272	921.25	1
189.01	0.82312	0.45703	-0.32157	2	-58	6.1881	922.75	1
189.12	0.82312	0.45703	-0.31016	3	-50.5	1.9758	922.75	1
189.24	0.84658	0.44555	-0.32157	3	-49.5	3.7859	920.25	1
189.5	0.83485	0.44555	-0.32157	3	-49.5	3.4499	920.75	1
189.61	0.8583	0.45703	-0.31016	2	-58	1.7487	920.75	1
189.73	0.83485	0.44555	-0.29876	2	-58	0.48014	922.25	1
189.84	0.82312	0.44555	-0.31016	3	-50	2.7627	921.75	1
190.1	0.88175	0.43406	-0.29876	3	-52	1.4404	923.75	1
190.36	0.83485	0.44555	-0.31016	2	-61.5	0.74858	925.75	1
190.63	0.96383	0.44555	-0.27595	2	-59	4.964	924.25	1
190.74	0.94038	0.44555	-0.29876	2	-60	1.0922	925.25	1
190.85	0.94038	0.44555	-0.29876	2	-60	1.0799	925.25	1
190.97	0.84658	0.45703	-0.31016	3	-51	1.6536	923.25	1
191.3	0.96383	0.43406	-0.28736	3	-53.5	0.82375	924.75	1
191.41	0.9521	0.44555	-0.27595	3	-49.5	2.9667	921.25	1
191.6	0.82312	0.44555	-0.32157	3	-49.5	6.1144	921.25	1
191.79	0.83485	0.44555	-0.33297	3	-50.5	1.9666	922.75	1
191.87	0.8583	0.44555	-0.31016	3	-49.5	3.7828	920.25	4
192.09	0.87003	0.45703	-0.29876	2	-58.5	5.2708	920.25	4
192.2	0.82312	0.44555	-0.31016	2	-58	4.8781	920.75	4
192.28	0.82312	0.44555	-0.31016	3	-49.5	3.4821	920.75	4
192.39	0.83485	0.43406	-0.31016	3	-50	2.3669	922.25	4
192.54	0.83485	0.44555	-0.29876	3	-50.5	2.3424	922.25	4
192.73	0.87003	0.42258	-0.31016	3	-50	2.6615	921.75	4
192.85	0.87003	0.46851	-0.27595	3	-50	5.7831	921.75	4
192.94	0.83485	0.45703	-0.31016	3	-52	1.4067	923.75	4
193.45	0.99901	0.42258	-0.24174	2	-59	4.9747	924.25	4
193.71	0.8583	0.44555	-0.29876	3	-54	0.57064	925.25	4
194.01	0.89348	0.45703	-0.28736	3	-51	1.6168	923.25	4
194.23	0.89348	0.45703	-0.28736	3	-53.5	0.79153	924.75	4
194.42	0.83485	0.45703	-0.31016	2	-57.5	1.2349	921.25	4
194.52	0.83485	0.46851	-0.29876	3	-50.5	1.9083	922.75	4
194.64	0.82312	0.44555	-0.31016	3	-50.5	1.9021	922.75	4
194.83	0.83485	0.45703	-0.31016	3	-49.5	3.7122	920.25	4
195	0.8583	0.45703	-0.31016	2	-58	5.2462	920.25	4
195.13	0.82312	0.42258	-0.33297	2	-58	1.6874	920.75	4
195.24	0.82312	0.44555	-0.31016	3	-50	2.2565	922.25	4
195.35	0.84658	0.42258	-0.31016	3	-50	2.2227	922.25	4
195.46	0.84658	0.44555	-0.32157	3	-50	5.3843	922.25	4
195.54	0.84658	0.44555	-0.32157	3	-50	2.5679	921.75	4
195.76	0.83485	0.42258	-0.28736	3	-52	1.2364	923.75	4
195.84	0.83485	0.42258	-0.28736	3	-52	1.2164	923.75	4
195.91	0.83485	0.42258	-0.28736	2	-59.5	5.3275	923.75	4
196.18	1.0576	0.30775	-0.28736	3	-55	0.21936	925.75	4
196.44	0.96383	0.38813	-0.26455	2	-59.5	5.6681	923.25	4
196.48	1.1866	0.33072	-0.20754	3	-52.5	3.9009	921.25	4
196.51	1.1866	0.33072	-0.20754	1	-66	0.21322	921.25	4
196.7	0.68242	0.75559	-0.32157	3	-52.5	5.6052	920.25	4
197.04	0.22513	0.95081	-0.4356	3	-56	3.9423	922.25	4
197.26	0.22513	1.0427	-0.37858	1	-67	2.3807	923.75	4
217.07	0.025796	0.95081	-0.28736	3	-59	5.7816	923.25	4
220.44	0.15478	0.93932	-0.11631	2	-57.5	1.014	920.75	1
220.6	0.15478	0.93932	-0.11631	3	-57	5.4104	920.75	1
220.94	0.7176	0.84746	-0.67506	2	-54	0.32214	921.75	1
221.02	0.7176	0.84746	-0.67506	2	-55	5.8782	921.75	1
221.31	0.42446	0.67521	-0.32157	2	-61	5.0514	924.25	1
221.59	1.0576	0.38813	-0.37858	3	-54	5.7754	925.25	1
221.7	1.0928	0.39961	-0.33297	3	-51	0.57217	923.25	1
221.77	1.0928	0.39961	-0.33297	3	-51.5	0.58598	923.25	1
221.86	1.0928	0.39961	-0.33297	2	-58	4.4501	923.25	1
221.94	1.0928	0.21588	-0.37858	3	-51.5	6.2034	921.25	1
222.2	1.128	0.33072	-0.24174	3	-50	4.3626	922.75	1
222.44	0.94038	0.11254	-0.4356	2	-67.5	5.7279	920.75	1
222.78	1.1163	0.15847	-0.025087	2	-65	0.95874	922.25	3
223.19	0.8114	0.31923	-0.21894	2	-59.5	6.0055	923.75	3
223.7	1.0225	0.35368	-0.20754	2	-60.5	1.4849	925.25	3
224.03	0.9521	0.42258	-0.15052	3	-53.5	2.0785	923.25	3
224.1	0.9521	0.42258	-0.15052	2	-59.5	6.2786	923.25	3
224.28	0.9521	0.53741	-0.15052	2	-60.5	4.9977	921.25	3
224.45	0.8583	0.42258	-0.23034	2	-60	0.51235	922.75	3
224.69	0.8583	0.42258	-0.23034	2	-60	0.50008	922.75	3
224.94	0.89348	0.42258	-0.19613	3	-52.5	3.9132	920.75	3
225.6	0.96383	0.43406	-0.17333	3	-53	6.1957	921.75	3
225.68	0.96383	0.43406	-0.17333	2	-60.5	5.6941	923.75	3
226.13	1.0459	0.37665	-0.16192	3	-55	1.6904	924.25	3
226.5	0.91693	0.42258	-0.18473	3	-54	2.235	923.25	3
226.68	0.88175	0.43406	-0.23034	2	-60.5	6.2663	923.25	3
227.05	0.9052	0.39961	-0.20754	3	-54	2.3347	922.75	3
227.2	0.8583	0.42258	-0.19613	3	-54	5.4686	922.75	3
227.28	0.8583	0.42258	-0.19613	2	-62	5.7171	920.25	3
227.45	0.8583	0.42258	-0.19613	2	-61	5.2968	920.75	3
227.79	0.9521	0.42258	-0.18473	3	-53.5	2.6829	922.25	3
227.97	0.9052	0.42258	-0.19613	2	-60.5	1.3023	921.75	3
228.24	0.9521	0.4111	-0.19613	2	-60.5	5.7509	923.75	3
228.44	0.9521	0.4111	-0.19613	3	-57.5	0.83755	925.75	3
229.06	0.89348	0.42258	-0.19613	3	-54.5	1.962	923.25	3
229.17	0.89348	0.42258	-0.19613	3	-56.5	1.1551	924.75	3
229.28	0.89348	0.42258	-0.19613	3	-56.5	1.1674	924.75	3
229.85	0.91693	0.42258	-0.18473	2	-61.5	5.7478	920.25	3
229.95	1.2921	0.2733	-0.047893	3	-53	3.8718	920.75	3
229.97	1.2921	0.2733	-0.047893	2	-60	4.0528	922.25	3
230.01	1.2921	0.2733	-0.047893	3	-53.5	2.7949	922.25	3
230.19	1.2921	0.2733	-0.047893	3	-53.5	5.9457	922.25	3
230.69	0.9052	0.39961	-0.21894	3	-58	0.75932	925.75	3
231.08	0.91693	0.42258	-0.19613	3	-56	1.4404	924.25	3
231.19	0.91693	0.42258	-0.19613	3	-57.5	0.9434	925.25	3
231.45	0.8583	0.42258	-0.20754	3	-54.5	1.9742	923.25	3
231.57	0.8583	0.42258	-0.20754	2	-60.5	6.1267	923.25	3
231.83	1.0107	0.38813	-0.16192	2	-61	1.7012	921.25	3
231.95	1.0107	0.38813	-0.16192	2	-60.5	0.33287	922.75	3
232.19	1.0342	0.37665	-0.17333	2	-62.5	5.7831	920.25	3
232.54	1.2218	0.2733	-0.059296	2	-60	0.8713	922.25	3
232.69	0.9052	0.4111	-0.19613	3	-53.5	6.1052	921.75	3
232.95	0.9052	0.4111	-0.19613	3	-55	1.738	923.75	3
233.1	0.89348	0.42258	-0.20754	3	-55	1.6858	923.75	3
233.55	0.96383	0.42258	-0.17333	3	-55.5	1.3898	924.25	3
233.66	0.96383	0.42258	-0.17333	2	-62.5	4.3642	925.25	3
234.15	0.96383	0.39961	-0.20754	3	-56.5	1.1689	924.75	3
234.26	0.96383	0.39961	-0.20754	3	-56.5	1.1597	924.75	3
234.45	0.9052	0.42258	-0.19613	3	-54	2.3593	922.75	3
234.7	0.9521	0.4111	-0.19613	2	-62	2.146	920.75	3
234.94	0.9521	0.4111	-0.19613	3	-53.5	5.7586	922.25	3
235.16	1.1983	0.29627	-0.059296	2	-60.5	0.74858	922.25	3
235.68	1.0694	0.35368	-0.13912	3	-58	0.61513	925.75	3
235.87	1.0694	0.35368	-0.13912	3	-56	1.3714	924.25	3
236.24	0.9521	0.42258	-0.19613	3	-57	0.8805	925.25	3
236.58	1.0459	0.35368	-0.15052	2	-61.5	4.8152	924.75	3
236.77	0.91693	0.42258	-0.19613	2	-60.5	4.8428	921.25	3
237.09	0.88175	0.42258	-0.21894	3	-53	3.9761	920.25	3
237.4	0.9052	0.42258	-0.19613	2	-60	0.76852	922.25	3
237.45	0.9052	0.42258	-0.19613	3	-53.5	5.6404	922.25	3
237.52	0.9052	0.42258	-0.19613	3	-53.5	2.4943	922.25	3
237.68	0.97555	0.42258	-0.17333	2	-60	1.2149	921.75	3
237.79	0.88175	0.42258	-0.19613	3	-55	1.5846	923.75	3
238.43	0.97555	0.4111	-0.18473	3	-55.5	1.3744	924.25	3
238.54	0.97555	0.4111	-0.18473	2	-62	1.2441	925.25	3
239.18	0.84658	0.42258	-0.21894	2	-60.5	4.7968	921.25	3
239.28	0.84658	0.42258	-0.21894	3	-54	2.2028	922.75	3
239.54	1.0225	0.36516	-0.15052	2	-62	5.6681	920.25	3
239.69	0.94038	0.42258	-0.18473	2	-61	5.2616	920.75	3
239.95	0.88175	0.42258	-0.20754	3	-53.5	2.4866	922.25	3
240.16	0.9521	0.42258	-0.19613	3	-53.5	2.8731	921.75	3
240.85	1.0694	0.3422	-0.12771	2	-61	5.2431	924.25	3
241.12	1.1397	0.33072	-0.093505	3	-54.5	1.9021	923.25	3
241.31	0.88175	0.42258	-0.19613	3	-56.5	1.1014	924.75	3
241.46	0.88175	0.42258	-0.19613	3	-56.5	1.0937	924.75	3
241.76	0.88175	0.42258	-0.20754	2	-61	4.7891	921.25	3
242.03	0.87003	0.42258	-0.19613	3	-53	0.76085	920.25	3
242.22	0.92865	0.42258	-0.20754	3	-53	0.44332	920.75	3
242.49	0.98728	0.39961	-0.16192	3	-53.5	5.6819	922.25	3
242.75	1.1514	0.31923	-0.070699	3	-55	1.6444	923.75	3
243.32	0.9521	0.42258	-0.18473	2	-61	5.1603	924.25	3
243.43	0.9521	0.42258	-0.18473	3	-57.5	0.81454	925.25	3
243.54	0.9521	0.42258	-0.18473	3	-57.5	0.80381	925.25	3
243.73	0.9052	0.42258	-0.19613	3	-54.5	1.8377	923.25	3
243.84	0.9052	0.42258	-0.19613	3	-54.5	1.8392	923.25	3
244.33	0.89348	0.42258	-0.20754	2	-61	1.6276	921.25	3
244.56	0.88175	0.42258	-0.20754	2	-62	5.6665	920.25	3
244.86	0.89348	0.39961	-0.20754	3	-53.5	5.6711	922.25	3
245.7	0.97555	0.39961	-0.16192	3	-56	1.2962	924.25	3
245.93	1.0459	0.38813	-0.13912	3	-57.5	0.76546	925.25	3
246.04	1.0459	0.38813	-0.13912	3	-54.5	1.8193	923.25	3
246.15	1.0459	0.38813	-0.13912	3	-54.5	1.8162	923.25	3
246.49	0.99901	0.39961	-0.17333	2	-61.5	4.7599	924.75	3
246.57	0.99901	0.39961	-0.17333	3	-53	0.084369	921.25	3
246.64	0.99901	0.39961	-0.17333	3	-53	0.10738	921.25	3
246.9	0.92865	0.42258	-0.18473	3	-54	5.372	922.75	3
247.17	0.98728	0.4111	-0.16192	3	-53.5	5.6006	922.25	3
247.36	0.88175	0.42258	-0.20754	3	-53.5	2.439	922.25	3
247.93	0.91693	0.42258	-0.19613	2	-63.5	0.76852	925.75	3
248.07	0.91693	0.42258	-0.19613	3	-56	1.2732	924.25	3
248.87	1.0107	0.36516	-0.16192	3	-56.5	1.0692	924.75	3
249.17	0.89348	0.4111	-0.19613	2	-60.5	0.23777	922.75	3
249.44	0.88175	0.38813	-0.21894	3	-53	3.8211	920.25	3
249.55	0.88175	0.38813	-0.21894	3	-53	0.64887	920.25	3
249.81	0.87003	0.4111	-0.19613	3	-53	0.27151	920.75	3
249.89	0.87003	0.4111	-0.19613	3	-53.5	2.347	922.25	3
250.04	0.88175	0.42258	-0.19613	2	-60.5	0.70256	922.25	3
250.83	1.2101	0.2733	-0.059296	2	-61	5.168	924.25	3
251.24	1.0459	0.3422	-0.12771	3	-54.5	1.8761	923.25	3
251.43	1.0107	0.39961	-0.16192	3	-56.5	1.0155	924.75	3
251.63	1.1514	0.31923	-0.082102	2	-61	1.5662	921.25	3
251.74	1.0928	0.3422	-0.11631	3	-54	1.9988	922.75	3
252.11	1.0694	0.35368	-0.11631	3	-53	0.21476	920.75	3
252.19	1.0694	0.35368	-0.11631	3	-53	0.21016	920.75	3
252.34	1.1397	0.31923	-0.093505	3	-53.5	2.2764	922.25	3
252.46	0.98728	0.39961	-0.15052	2	-60	0.67495	922.25	3
252.62	1.0342	0.36516	-0.13912	3	-53.5	5.7754	921.75	3
252.69	0.9052	0.42258	-0.17333	2	-61	5.5193	923.75	3
252.74	0.9052	0.42258	-0.17333	3	-55	1.3821	923.75	3
252.97	1.128	0.33072	-0.082102	3	-58.5	0.30986	925.75	3
253.39	1.0928	0.35368	-0.10491	3	-57.5	0.53996	925.25	3
253.58	0.89348	0.43406	-0.17333	3	-54.5	1.7012	923.25	3
253.81	0.89348	0.43406	-0.17333	3	-57	0.89584	924.75	3
254.06	1.0225	0.38813	-0.13912	3	-53	6.2034	921.25	3
254.33	1.0107	0.39961	-0.13912	3	-54	1.9696	922.75	3
254.45	1.0107	0.39961	-0.13912	3	-54	1.939	922.75	3
254.7	0.92865	0.42258	-0.18473	3	-53	3.7	920.25	3
254.89	0.92865	0.42258	-0.19613	2	-61.5	1.9113	920.75	3
255.61	0.9052	0.42258	-0.18473	2	-63.5	0.69336	925.75	3
255.79	0.9052	0.42258	-0.18473	2	-63.5	0.75165	925.75	3
256.03	0.94038	0.42258	-0.17333	3	-57	0.6995	925.25	3
256.7	1.1045	0.3422	-0.093505	2	-61	1.5417	921.25	3
256.82	1.1045	0.3422	-0.093505	2	-61	4.6802	921.25	3
257.08	0.89348	0.42258	-0.18473	3	-53	0.62433	920.25	3
257.19	0.89348	0.42258	-0.18473	3	-53	0.6366	920.25	3
257.53	0.87003	0.43406	-0.18473	2	-62	5.1695	920.75	3
257.72	0.88175	0.42258	-0.18473	2	-60.5	0.7179	922.25	3
257.91	0.87003	0.43406	-0.18473	2	-61	1.1628	921.75	3
258.1	0.99901	0.38813	-0.15052	3	-55	1.5033	923.75	3
258.21	0.99901	0.38813	-0.15052	2	-64	3.9101	925.75	3
259.53	0.88175	0.43406	-0.17333	3	-54	1.9727	922.75	3
259.64	0.88175	0.43406	-0.17333	2	-62.5	5.5975	920.25	3
259.83	0.87003	0.42258	-0.19613	2	-62.5	5.5806	920.25	3
260.05	1.0928	0.33072	-0.12771	3	-53.5	5.4963	922.25	3
260.28	0.89348	0.42258	-0.18473	2	-61	1.2042	921.75	3
261.15	0.91693	0.43406	-0.18473	3	-57.5	0.62433	925.25	3
261.34	0.91693	0.43406	-0.18473	2	-63	4.2629	925.25	3
261.53	0.87003	0.42258	-0.18473	3	-54.5	1.6828	923.25	3
261.64	0.87003	0.42258	-0.18473	2	-62	4.6756	924.75	3
262.05	1.1632	0.33072	-0.059296	2	-60.5	0.20709	922.75	3
262.54	0.92865	0.39961	-0.18473	3	-53	0.37276	920.75	3
262.8	0.9052	0.42258	-0.19613	3	-54	2.3807	922.25	3
262.88	0.9052	0.42258	-0.19613	3	-53.5	5.8598	921.75	3
262.95	0.9052	0.42258	-0.19613	3	-53.5	5.8414	921.75	3
263.11	0.9052	0.42258	-0.17333	3	-53.5	5.8368	921.75	3
263.18	0.9052	0.42258	-0.17333	3	-55.5	1.4757	923.75	3
264.12	0.88175	0.43406	-0.18473	3	-54.5	1.7411	923.25	3
264.54	0.88175	0.42258	-0.19613	2	-61.5	1.6705	921.25	3
264.74	0.91693	0.4111	-0.16192	2	-61	0.29759	922.75	3
264.88	0.99901	0.39961	-0.15052	3	-53	3.8549	920.25	3
265.18	0.87003	0.38813	-0.19613	3	-53.5	0.28685	920.75	3
265.37	1.1632	0.3422	-0.093505	3	-54	2.347	922.25	3
265.55	0.92865	0.39961	-0.19613	2	-60.5	0.64734	922.25	3
265.82	1.0342	0.37665	-0.12771	2	-61	5.5085	923.75	3
265.94	1.0342	0.37665	-0.12771	3	-55.5	1.422	923.75	3
266.43	0.9052	0.42258	-0.17333	2	-61.5	5.1036	924.25	3
266.85	0.89348	0.39961	-0.18473	2	-61	6.0577	923.25	3
266.96	0.89348	0.39961	-0.18473	2	-62	4.7369	924.75	3
267.22	0.92865	0.39961	-0.19613	3	-54	2.0249	922.75	3
267.34	0.92865	0.39961	-0.19613	3	-54	2.0095	922.75	3
267.52	0.88175	0.42258	-0.17333	3	-53	0.61819	920.25	3
267.79	0.96383	0.42258	-0.16192	2	-62	5.168	920.75	3
268.06	0.8583	0.42258	-0.17333	2	-60.5	0.7179	922.25	3
268.17	0.8583	0.42258	-0.17333	3	-53.5	5.803	921.75	3
268.43	0.92865	0.42258	-0.17333	2	-60.5	5.5361	923.75	3
268.55	0.92865	0.42258	-0.17333	3	-55	1.4021	923.75	3
269.19	1.1632	0.29627	-0.070699	2	-62.5	1.2118	925.25	3
269.68	1.2101	0.29627	-0.03649	3	-53.5	6.1697	921.25	3
269.98	1.0459	0.37665	-0.11631	3	-54	2.0064	922.75	3
270.59	0.91693	0.42258	-0.18473	2	-61	0.69489	922.25	3
270.78	0.91693	0.43406	-0.17333	3	-53.5	5.8015	921.75	3
270.96	0.88175	0.42258	-0.18473	2	-61	1.1858	921.75	3
271.39	0.9052	0.42258	-0.17333	2	-62	5.191	924.25	3
271.65	0.89348	0.4111	-0.18473	2	-63.5	4.2875	925.25	3
272.06	0.9052	0.42258	-0.17333	2	-62	4.6802	924.75	3
272.18	0.9052	0.42258	-0.17333	3	-57	0.89738	924.75	3
272.36	0.91693	0.42258	-0.17333	2	-61.5	1.6168	921.25	3
272.44	0.91693	0.42258	-0.17333	3	-54	1.9896	922.75	3
272.7	1.1749	0.29627	-0.082102	3	-53	3.7629	920.25	3
272.78	1.1749	0.29627	-0.082102	3	-53	3.749	920.25	3
273.64	0.91693	0.39961	-0.17333	2	-61.5	5.5898	923.75	3
274.06	0.94038	0.42258	-0.18473	3	-56.5	1.1643	924.25	3
274.18	0.94038	0.42258	-0.18473	2	-61.5	5.079	924.25	3
274.43	0.92865	0.43406	-0.17333	3	-55	1.6506	923.25	3
274.7	0.98728	0.39961	-0.13912	2	-61.5	1.5309	924.75	3
274.82	0.98728	0.39961	-0.13912	3	-57	0.86823	924.75	3
275	1.0107	0.39961	-0.12771	3	-53.5	6.1144	921.25	3
275.19	1.0459	0.38813	-0.13912	3	-54	1.9359	922.75	3
275.38	1.0342	0.38813	-0.12771	2	-63	5.6128	920.25	3
275.72	0.88175	0.39961	-0.19613	3	-53	0.26231	920.75	3
276.14	1.0225	0.35368	-0.12771	2	-61	1.1735	921.75	3
276.33	0.91693	0.42258	-0.17333	2	-61	5.4932	923.75	3
277.05	1.0576	0.37665	-0.10491	3	-54.5	1.6858	923.25	3
277.69	1.1749	0.28478	-0.070699	3	-54	1.9926	922.75	3
277.88	0.92865	0.4111	-0.16192	3	-54	2.0003	922.75	3
278.14	0.96383	0.4111	-0.15052	2	-62	5.2278	920.75	3
278.41	0.91693	0.42258	-0.17333	2	-60.5	0.67495	922.25	3
278.6	0.89348	0.42258	-0.17333	3	-53.5	2.6185	921.75	3
279.17	1.0459	0.36516	-0.15052	2	-63.5	0.75625	925.75	3
279.62	1.2452	0.29627	-0.03649	3	-54.5	1.6874	923.25	3
279.77	1.0342	0.37665	-0.12771	3	-55	1.7058	923.25	3
280.04	1.0107	0.37665	-0.12771	3	-57	0.95874	924.75	3
280.15	1.0107	0.37665	-0.12771	2	-62	1.669	921.25	3
280.64	1.0225	0.37665	-0.15052	2	-63	5.573	920.25	3
281.04	0.88175	0.42258	-0.18473	2	-61	0.67955	922.25	3
281.24	0.91693	0.42258	-0.16192	3	-53.5	5.7555	921.75	3
281.43	0.9052	0.42258	-0.17333	2	-61	5.5515	923.75	3
281.54	0.9052	0.42258	-0.17333	3	-55.5	1.3898	923.75	3
281.81	1.1632	0.31923	-0.059296	2	-64	0.73324	925.75	3
281.96	1.1632	0.31923	-0.059296	3	-56	1.1167	924.25	3
282.34	1.0576	0.36516	-0.11631	3	-54.5	1.6828	923.25	3
282.45	1.0576	0.36516	-0.11631	3	-54.5	1.6874	923.25	3
282.83	0.92865	0.42258	-0.17333	3	-53.5	6.0899	921.25	3
282.9	0.92865	0.42258	-0.17333	3	-53.5	6.0715	921.25	3
283.1	0.9052	0.42258	-0.17333	3	-54.5	1.9543	922.75	3
283.28	0.9052	0.39961	-0.18473	2	-63	5.5791	920.25	3
283.48	1.128	0.33072	-0.070699	3	-53	0.21629	920.75	3
283.74	0.8583	0.39961	-0.18473	3	-53.5	2.278	922.25	3
283.89	1.0107	0.39961	-0.13912	3	-53.5	2.2657	922.25	3
283.97	1.0107	0.39961	-0.13912	3	-53.5	2.5924	921.75	3
284.15	1.1045	0.35368	-0.10491	2	-61	1.149	921.75	3
284.34	0.91693	0.42258	-0.16192	2	-61.5	5.4917	923.75	3
284.9	1.0811	0.3422	-0.093505	3	-57.5	0.69336	925.25	3
285.17	1.0928	0.35368	-0.093505	3	-57	0.89124	924.75	3
285.65	0.9521	0.42258	-0.16192	3	-53	3.7352	920.25	3
285.73	0.9521	0.42258	-0.16192	3	-53	0.59058	920.25	3
285.96	0.89348	0.42258	-0.18473	2	-62	5.1419	920.75	3
286.54	0.87003	0.43406	-0.17333	2	-61.5	5.5131	923.75	3
286.8	0.99901	0.39961	-0.12771	2	-64	0.77619	925.75	3
287.6	1.0342	0.36516	-0.13912	2	-62.5	4.6342	924.75	3
287.71	1.0342	0.36516	-0.13912	3	-53.5	6.1283	921.25	3
287.98	0.92865	0.42258	-0.16192	2	-61	0.15033	922.75	3
288.17	1.1045	0.33072	-0.082102	2	-63	5.5239	920.25	3
288.43	0.87003	0.42258	-0.19613	3	-53.5	0.19482	920.75	3
288.63	0.94038	0.42258	-0.16192	2	-61	0.65041	922.25	3
288.78	1.0225	0.39961	-0.13912	3	-53.5	5.7586	921.75	3
288.93	0.88175	0.42258	-0.17333	3	-53.5	2.6108	921.75	3
289.16	1.0576	0.36516	-0.12771	3	-55.5	1.4005	923.75	3
289.61	1.128	0.33072	-0.070699	2	-62	5.0637	924.25	3
289.73	1.128	0.33072	-0.070699	2	-63.5	4.22	925.25	3
289.99	0.9052	0.42258	-0.17333	3	-54.5	1.6659	923.25	3
290.1	0.9052	0.42258	-0.17333	3	-54.5	1.6582	923.25	3
290.67	1.0107	0.36516	-0.13912	3	-54	1.9482	922.75	3
290.78	1.0107	0.36516	-0.13912	2	-61	0.17487	922.75	3
291.05	0.88175	0.39961	-0.19613	3	-53.5	3.341	920.75	3
291.39	0.9052	0.42258	-0.17333	2	-61	0.68262	922.25	3
291.63	0.99901	0.38813	-0.13912	3	-55.5	1.4297	923.75	3
291.79	0.89348	0.42258	-0.17333	3	-55.5	1.4021	923.75	3
291.83	0.89348	0.42258	-0.17333	2	-64	0.67955	925.75	3
291.88	0.89348	0.42258	-0.17333	2	-62	5.0499	924.25	3
292.15	0.94038	0.42258	-0.16192	3	-54.5	1.6598	923.25	3
292.2	1.0928	0.35368	-0.093505	3	-54.5	1.6628	923.25	3
292.47	1.1514	0.30775	-0.059296	3	-53.5	6.1144	921.25	3
292.66	0.97555	0.4111	-0.16192	3	-53.5	6.0853	921.25	3
292.93	0.9052	0.39961	-0.19613	3	-54	1.9313	922.75	3
293.11	0.88175	0.42258	-0.17333	2	-63	5.5315	920.25	3
293.31	0.8583	0.42258	-0.17333	2	-62.5	1.9819	920.75	3
293.5	0.9052	0.42258	-0.17333	3	-54	5.4456	922.25	3
294.14	1.0576	0.36516	-0.10491	3	-58.5	0.31293	925.75	3
294.33	1.0576	0.36516	-0.10491	2	-61.5	5.0499	924.25	3
294.52	1.0811	0.35368	-0.10491	2	-63	4.2399	925.25	3
295.82	1.0107	0.38813	-0.13912	3	-53.5	0.17027	920.75	3
295.89	1.0107	0.38813	-0.13912	3	-53.5	0.17027	920.75	3
296.04	0.89348	0.42258	-0.17333	3	-54	2.2764	922.25	3
296.3	0.94038	0.39961	-0.16192	3	-53.5	5.7862	921.75	3
296.73	1.0928	0.35368	-0.093505	3	-58.5	0.32214	925.75	3
297.03	1.0928	0.35368	-0.10491	3	-56	1.0876	924.25	3
297.14	1.0928	0.35368	-0.10491	3	-56	1.0937	924.25	3
297.33	1.0928	0.35368	-0.10491	2	-63	1.0922	925.25	3
297.53	1.0459	0.37665	-0.11631	2	-61	5.9641	923.25	3
298.24	0.89348	0.39961	-0.19613	3	-53.5	0.54456	920.25	3
298.51	0.9521	0.42258	-0.15052	2	-62.5	5.145	920.75	3
298.7	0.91693	0.39961	-0.16192	3	-54	2.3056	922.25	3
299.19	0.91693	0.42258	-0.17333	3	-55.5	1.3637	923.75	3
299.92	1.2452	0.28478	-0.025087	3	-57.5	0.55837	925.25	3
300.03	1.2452	0.28478	-0.025087	3	-54.5	1.6168	923.25	3
300.37	0.92865	0.42258	-0.16192	3	-57	0.78386	924.75	3
300.6	0.91693	0.42258	-0.17333	3	-53.5	6.1037	921.25	3
300.75	0.94038	0.39961	-0.17333	2	-61	0.2255	922.75	3
301.05	0.9052	0.37665	-0.17333	3	-53.5	3.7859	920.25	3
301.32	0.9052	0.39961	-0.17333	3	-53.5	3.3778	920.75	3
301.4	0.9052	0.39961	-0.17333	3	-53.5	0.20555	920.75	3
301.89	0.89348	0.42258	-0.16192	3	-55.5	1.3744	923.75	3
302.39	1.1163	0.33072	-0.093505	3	-56	1.1106	924.25	3
302.5	1.1163	0.33072	-0.093505	2	-61	5.1036	924.25	3
302.61	1.1163	0.33072	-0.093505	2	-62.5	1.1152	925.25	3
302.88	0.89348	0.42258	-0.17333	3	-55	1.6122	923.25	3
303.26	1.128	0.3422	-0.093505	3	-53.5	6.1022	921.25	3
303.33	1.128	0.3422	-0.093505	3	-53.5	6.1022	921.25	3
303.53	0.89348	0.39961	-0.18473	2	-61	0.25771	922.75	3
304.02	0.98728	0.39961	-0.16192	3	-53.5	0.17027	920.75	3
304.21	1.2218	0.2733	-0.03649	2	-61	0.62893	922.25	3
304.55	0.88175	0.39961	-0.19613	2	-61	5.4855	923.75	3
304.75	0.91693	0.42258	-0.17333	2	-64.5	0.62126	925.75	3
304.86	0.91693	0.42258	-0.17333	3	-58.5	6.2694	925.75	3
305.13	1.1397	0.33072	-0.059296	2	-63.5	4.9133	924.25	3
305.43	1.0694	0.36516	-0.093505	3	-55	1.2042	923.25	3
305.63	1.0811	0.35368	-0.082102	3	-57.5	0.46326	924.75	3
306.54	1.0342	0.37665	-0.093505	3	-54	6.0868	920.75	3
306.73	0.97555	0.42258	-0.093505	3	-54.5	1.8776	922.25	3
306.92	0.9521	0.43406	-0.11631	3	-54	2.166	921.75	3
307.88	1.0576	0.35368	-0.047893	3	-59.5	0.056757	925.25	3
308.22	0.92865	0.43406	-0.11631	3	-58	0.34054	924.75	3
308.93	1.1045	0.3422	-0.047893	3	-54	0.059825	920.25	3
309.13	0.92865	0.44555	-0.11631	3	-54	6.0132	920.75	3
309.32	1.0576	0.38813	-0.047893	3	-54	6.0638	920.75	3
310.46	1.0576	0.38813	-0.03649	3	-59	0.072097	925.25	3
311.08	1.0576	0.37665	-0.059296	3	-58	0.26231	924.75	3
311.19	1.0576	0.37665	-0.059296	3	-54	5.5545	921.25	3
311.76	0.94038	0.42258	-0.12771	3	-54	0.25157	920.25	3
312.11	0.88175	0.42258	-0.12771	3	-54.5	1.8623	922.25	3
312.57	0.94038	0.44555	-0.10491	3	-56.5	0.88971	923.75	3
313.32	1.0459	0.39961	-0.047893	2	-65	0.60132	925.25	3
313.82	0.97555	0.43406	-0.082102	3	-54	2.4666	921.25	3
314.16	0.9052	0.42258	-0.11631	3	-55	1.5493	922.75	3
315.19	0.96383	0.43406	-0.093505	3	-56.5	0.85136	923.75	3
315.61	1.1397	0.33072	-0.0022806	2	-63.5	4.5866	924.25	3
315.8	1.1397	0.33072	-0.0022806	3	-59	6.2571	925.25	3
316.07	1.2687	0.28478	0.043332	3	-56	1.106	923.25	3
316.57	1.0107	0.39961	-0.047893	3	-54	2.4866	921.25	3
316.76	1.128	0.3422	-0.0022806	3	-55	1.5064	922.75	3
317.33	1.0459	0.36516	-0.059296	2	-63.5	0.10431	922.25	3
317.52	0.96383	0.44555	-0.093505	3	-54.5	2.0847	921.75	3
318.63	1.1632	0.3422	0.020525	3	-56	1.1029	923.25	3
318.74	1.1632	0.3422	0.020525	2	-63	5.461	923.25	3
318.86	1.1632	0.3422	0.020525	3	-58	0.32674	924.75	3
318.97	1.1632	0.3422	0.020525	2	-64.5	4.1893	924.75	3
319.28	0.94038	0.43406	-0.093505	3	-55.5	1.4373	922.75	3
319.43	0.94038	0.43406	-0.093505	3	-55.5	1.445	922.75	3
319.51	0.94038	0.44555	-0.093505	2	-65.5	1.8577	920.25	3
319.98	1.0811	0.35368	-0.025087	3	-54.5	1.7518	922.25	3
320.6	1.1163	0.35368	-0.013684	3	-57.5	0.50928	924.25	1
321.22	1.1632	0.3422	0.020525	3	-58.5	0.2485	924.75	1
322.91	0.98728	0.42258	-0.093505	3	-53.5	2.4989	920.75	1
323.29	0.92865	0.42258	-0.10491	3	-54.5	1.488	922.25	1
323.73	1.0576	0.37665	-0.059296	2	-68	0.38043	925.75	1
323.86	1.0576	0.37665	-0.059296	2	-66.5	4.2476	924.25	1
324.05	0.92865	0.42258	-0.11631	3	-56	1.063	925.25	1
324.18	0.92865	0.42258	-0.11631	3	-56	1.2364	925.25	4
327.3	-0.18526	0.92784	-0.25315	2	-59.5	5.5545	920.75	4
334.17	-0.18526	0.92784	-0.25315	2	-61.5	0.34361	922.75	4
338.15	-0.11491	0.97377	-0.013684	1	-58.5	5.168	920.25	2
340.13	0.1196	0.88191	-0.013684	1	-58.5	5.0683	922.75	2
370.26	0.82312	0.69818	-0.33297	2	-60	1.6674	920.25	2
393.88	0.82312	0.69818	-0.33297	1	-65.5	4.2353	920.25	2
395.2	0.82312	0.69818	-0.33297	2	-60	1.6276	920.25	2
400.45	0.63552	0.79004	-0.34437	1	-66	5.6604	922.25	2
403.31	0.63552	0.79004	-0.34437	1	-67	1.3837	923.75	2
409.7	0.63552	0.79004	-0.34437	2	-59.5	1.6045	920.25	2
417.45	0.47136	0.99674	-0.25315	1	-58.5	4.6802	922.25	2
419.45	0.072698	0.97377	-0.15052	1	-59.5	0.53076	921.25	4
422.22	0.0023451	0.96229	-0.070699	1	-58	4.8182	920.75	4
422.61	0.014071	1.0312	0.020525	1	-56	2.1154	922.25	4
422.73	0.014071	1.0312	0.020525	1	-56	2.2197	922.25	4
422.95	-0.021106	1.0427	-0.11631	1	-60.5	0.61359	925.75	4
441.08	-0.18526	1.0082	-0.447	2	-65.5	3.7659	924.75	2
442.15	0.41273	0.96229	-0.29876	2	-59	5.5392	922.25	2
443.61	0.41273	0.96229	-0.29876	3	-69	1.4803	924.75	2
444.22	0.42446	0.93932	-0.28736	2	-57.5	0.65041	920.75	2
444.58	0.42446	0.93932	-0.28736	2	-58	5.6174	922.25	2
444.71	0.42446	0.93932	-0.28736	3	-67	0.016874	921.75	2
445.7	0.42446	0.93932	-0.28736	3	-67	2.2074	923.25	2
446.7	0.34238	0.95081	-0.29876	3	-66	3.9301	920.75	2
447.33	0.34238	0.95081	-0.29876	2	-59.5	1.379	923.75	2
448.94	0.31893	0.97377	-0.31016	2	-57.5	1.1198	920.25	2
449.14	0.31893	0.97377	-0.31016	2	-57.5	0.66728	920.75	2
449.82	0.31893	0.97377	-0.31016	2	-59	4.47	923.75	2
451.08	0.42446	0.92784	-0.24174	1	-62	1.1904	922.75	2
451.4	0.42446	0.92784	-0.24174	2	-57	1.0293	920.25	2
451.7	0.42446	0.92784	-0.24174	3	-66.5	5.9595	922.25	2
453.14	0.41273	0.93932	-0.26455	3	-66.5	5.2585	923.25	2
453.65	0.41273	0.93932	-0.26455	3	-66	0.33901	921.25	2
454.52	0.33066	0.97377	-0.29876	2	-57	5.5239	922.25	2
454.68	0.33066	0.97377	-0.29876	3	-66	6.2632	921.75	2
455	0.33066	0.97377	-0.29876	2	-58.5	1.2487	923.75	2
455.48	0.33066	0.97377	-0.29876	2	-59.5	0.86056	924.25	2
456.59	0.57689	0.85894	-0.18473	3	-66.5	2.4099	922.75	2
457.6	0.52999	0.88191	-0.23034	2	-57.5	5.9304	921.75	2
458.58	0.52999	0.88191	-0.23034	2	-58.5	1.5616	923.25	2
459.34	0.52999	0.88191	-0.23034	2	-58	5.0944	922.75	2
460.25	0.57689	0.85894	-0.18473	2	-59.5	1.1904	923.75	2
461.78	0.37756	0.93932	-0.27595	3	-66	5.5515	922.75	2
462.61	0.63552	0.84746	-0.18473	3	-65.5	0.02301	921.75	2
464.77	0.33066	0.96229	-0.31016	3	-67	2.7397	922.25	2
465.29	0.33066	0.96229	-0.31016	2	-58.5	1.1351	923.75	2
465.95	0.33066	0.96229	-0.31016	3	-66	2.0601	923.25	2
466.23	0.38928	0.92784	-0.27595	3	-66	0.66728	920.75	2
466.26	0.38928	0.92784	-0.27595	2	-57.5	5.3367	922.25	2
466.86	0.38928	0.92784	-0.27595	2	-59	1.0216	923.75	2
467.86	0.38928	0.92784	-0.27595	2	-60	0.30833	924.75	2
469	0.41273	0.92784	-0.25315	3	-66	2.6707	922.25	2
469.45	0.41273	0.92784	-0.25315	3	-68	1.5616	924.25	2
472.24	0.41273	0.92784	-0.21894	3	-68	0.88971	925.25	2
472.95	0.41273	0.92784	-0.21894	2	-57.5	5.1925	922.75	2
473.7	0.38928	0.96229	-0.24174	3	-65	5.8844	922.25	2
473.95	0.38928	0.96229	-0.24174	2	-58.5	1.2471	923.75	2
474.92	0.35411	0.98526	-0.24174	2	-58.5	4.8643	923.25	2
475.67	0.13132	1.0082	-0.23034	2	-59	5.2907	922.75	2
476.24	0.20168	1.0082	-0.28736	2	-57.5	6.0025	921.75	2
476.45	0.20168	1.0082	-0.28736	2	-59	1.307	923.75	2
477.26	0.20168	1.0082	-0.28736	3	-68	5.8414	923.25	2
478.28	0.37756	0.90487	-0.21894	1	-60.5	6.0516	920.75	2
478.7	0.56517	0.88191	-0.20754	1	-60.5	2.1445	921.75	2
479.2	0.56517	0.88191	-0.20754	2	-59	0.91425	924.25	2
480.25	0.38928	0.95081	-0.26455	3	-65.5	0.43565	921.25	2
481.94	0.60034	0.84746	-0.18473	2	-59	0.84216	924.25	2
482.43	0.60034	0.84746	-0.18473	2	-59.5	0.4648	924.75	2
483.59	0.37756	0.93932	-0.29876	2	-57	5.5607	922.25	2
485.05	0.40101	0.93932	-0.26455	1	-63	5.9503	924.75	2
485.63	0.41273	0.92784	-0.27595	1	-60.5	0.23623	920.25	2
486.59	0.58862	0.85894	-0.20754	1	-62	0.30219	923.75	2
487.14	0.58862	0.85894	-0.20754	2	-60.5	0.056757	925.25	2
489.67	0.63552	0.84746	-0.17333	2	-59	0.83755	924.25	2
490.19	0.29548	0.97377	-0.32157	2	-59	0.44485	924.75	2
490.46	0.29548	0.97377	-0.32157	3	-65.5	2.4712	922.75	2
491.22	0.36583	0.95081	-0.28736	3	-65.5	0.052155	921.75	2
491.89	0.64724	0.83597	-0.19613	2	-59	0.81915	924.25	2
492.63	0.49481	0.89339	-0.21894	2	-59.5	0.37276	924.75	2
493.44	0.65897	0.83597	-0.17333	3	-65.5	0.7808	920.75	2
494.3	0.30721	0.98526	-0.33297	2	-58	1.2088	923.75	2
495.13	0.62379	0.84746	-0.18473	2	-57.5	1.5186	923.25	2
495.64	0.41273	0.92784	-0.26455	2	-57	5.0591	922.75	2
496.56	0.43619	0.90487	-0.26455	2	-58.5	1.1612	923.75	2
497.16	0.45964	0.91636	-0.23034	2	-60.5	6.2663	925.25	2
497.27	0.45964	0.91636	-0.23034	3	-66	5.2861	923.25	2
497.87	0.45964	0.91636	-0.23034	2	-57.5	5.079	922.75	2
498.95	0.42446	0.93932	-0.26455	2	-58	1.1382	923.75	2
499.71	0.42446	0.93932	-0.26455	2	-60.5	6.2817	925.25	2
503.08	0.50654	0.87042	-0.24174	1	-60.5	5.5868	921.25	2
504.68	0.51826	0.89339	-0.24174	2	-56.5	5.8874	921.75	2
505.23	0.34238	0.97377	-0.32157	2	-58.5	0.79153	924.25	2
507.39	0.38928	0.95081	-0.28736	3	-66	1.8024	923.75	2
508.23	0.38928	0.95081	-0.28736	2	-57.5	1.557	923.25	2
509.78	0.38928	0.95081	-0.29876	3	-66	1.7656	923.75	2
510.46	0.38928	0.95081	-0.29876	3	-68.5	0.80227	925.25	2
511.49	0.45964	0.90487	-0.26455	1	-60.5	0.10738	920.25	2
512.36	0.33066	0.96229	-0.33297	2	-58	1.1505	923.75	2
513.08	0.51826	0.88191	-0.21894	1	-61.5	0.7179	923.25	2
514.04	0.28376	0.97377	-0.33297	3	-65	5.5285	922.75	2
514.47	0.57689	0.85894	-0.20754	2	-56	0.4019	920.75	2
514.63	0.57689	0.85894	-0.20754	1	-60.5	5.8767	920.75	2
515.03	0.31893	0.97377	-0.33297	2	-56.5	5.4226	922.25	2
515.15	0.31893	0.97377	-0.33297	3	-65	6.2709	921.75	2
516.25	0.56517	0.87042	-0.21894	2	-59.5	6.2111	925.25	2
517.31	0.48309	0.89339	-0.25315	2	-56.5	1.8807	922.75	2
517.43	0.48309	0.89339	-0.25315	3	-65	5.5607	922.75	2
517.75	0.48309	0.89339	-0.25315	3	-65.5	1.0845	920.25	2
518.51	0.37756	0.93932	-0.28736	2	-56.5	5.823	921.75	2
518.95	0.43619	0.92784	-0.26455	3	-68.5	0.38656	925.75	4
519.44	0.43619	0.92784	-0.26455	2	-60	6.1758	925.25	4
520.08	0.40101	0.95081	-0.28736	3	-65.5	0.26384	921.25	4
520.36	0.42446	0.92784	-0.27595	2	-55.5	0.75779	920.25	4
521.75	0.22513	1.0197	-0.34437	1	-58.5	5.7754	922.75	4
521.8	0.22513	1.0197	-0.34437	1	-59.5	1.0999	921.75	4
528.49	0.096148	0.96229	-0.082102	3	-64.5	6.1758	924.75	4
533.25	0.44791	0.88191	-0.35577	3	-63	5.9963	923.75	1
534.81	0.61207	0.81301	-0.29876	1	-67	6.1421	924.75	3
535.97	0.36583	0.93932	-0.27595	3	-60.5	0.66728	922.25	3
536.96	0.40101	0.92784	-0.29876	3	-60	5.8721	925.75	3
537.41	0.43619	0.98526	-0.447	3	-55	6.251	923.25	3
537.53	0.43619	0.98526	-0.447	3	-54.5	6.1712	923.25	3
537.89	0.24858	0.83597	-0.56103	3	-54	1.0247	921.25	3
538.18	0.36583	0.84746	-0.67506	2	-55	5.395	922.75	3
538.37	0.44791	0.76708	-0.64085	2	-55.5	1.9282	922.75	3
538.57	0.87003	0.79004	-0.53822	3	-50	2.3501	920.25	3
538.65	0.20168	0.67521	-0.41279	3	-49.5	2.097	920.75	3
538.81	0.49481	0.66373	-0.34437	3	-49	1.8239	920.75	3
539.01	0.87003	0.85894	-0.67506	3	-49	0.96181	922.25	3
539.14	0.44791	0.62928	-0.51542	2	-58.5	5.889	922.25	3
539.25	0.44791	0.62928	-0.51542	3	-48.5	1.3438	921.75	3
539.46	0.75277	0.57186	-0.65225	3	-47.5	1.4941	921.75	3
539.57	0.62379	0.46851	-0.68646	1	-69	0.74091	923.75	3
540.06	1.0576	0.22737	-1.0856	2	-59	5.099	924.25	3
540.22	1.0225	0.2733	-0.94873	3	-53.5	4.852	924.25	3
540.31	0.47136	0.66373	-0.65225	3	-56.5	0.20095	925.25	3
540.38	0.47136	0.66373	-0.65225	1	-66.5	6.208	923.25	3
540.58	0.49481	0.59483	-0.49261	3	-55	3.5711	924.75	3
540.66	0.57689	0.56038	-0.35577	1	-64	5.3843	921.25	3
540.78	0.58862	0.51445	-0.4356	3	-50.5	3.2674	922.75	3
540.94	0.72932	0.56038	-0.54963	2	-57.5	5.2079	922.75	3
541.06	0.72932	0.65224	-0.49261	3	-50	4.8474	920.25	3
541.22	0.77622	0.65224	-0.28736	3	-50.5	4.6924	920.25	3
541.46	0.8583	0.61779	-0.28736	3	-51	4.2031	920.75	3
541.62	0.78795	0.53741	-0.33297	2	-58	0.33287	920.75	3
541.78	0.72932	0.61779	-0.4698	1	-61	1.7288	922.25	3
541.9	0.72932	0.56038	-0.4356	1	-61	1.7242	922.25	3
542.02	0.74105	0.57186	-0.40139	1	-61	2.1568	921.75	3
542.07	0.7645	0.51445	-0.447	1	-61	5.3505	921.75	3
542.22	0.75277	0.53741	-0.447	1	-62	0.50468	923.75	3
542.3	0.75277	0.53741	-0.447	3	-50.5	1.9604	923.75	3
542.47	0.79967	0.50296	-0.4584	3	-53.5	0.7946	925.75	3
542.79	0.79967	0.56038	-0.4356	3	-51	1.5846	924.25	3
542.98	0.77622	0.48	-0.48121	3	-52.5	0.90965	925.25	3
543.07	0.77622	0.48	-0.48121	1	-63	5.3996	925.25	3
543.19	0.75277	0.52593	-0.447	3	-50.5	2.1384	923.25	3
543.31	0.8114	0.53741	-0.41279	3	-50.5	2.1368	923.25	3
543.55	0.7645	0.45703	-0.42419	3	-52.5	1.175	924.75	3
543.63	0.7645	0.45703	-0.42419	3	-52.5	1.1336	924.75	3
543.83	0.78795	0.48	-0.4356	3	-50	3.5128	921.25	3
543.96	0.77622	0.51445	-0.37858	1	-62	2.4206	921.25	3
544.08	0.75277	0.48	-0.4356	1	-63	1.1413	922.75	3
544.16	0.78795	0.50296	-0.4698	2	-56.5	0.47093	920.25	3
544.25	0.75277	0.51445	-0.4698	1	-63	0.34361	920.25	3
544.37	0.75277	0.51445	-0.4698	3	-49.5	4.0988	920.75	3
544.62	0.77622	0.49148	-0.4356	3	-49.5	2.8379	922.25	3
544.77	0.74105	0.50296	-0.4698	1	-62	1.5999	922.25	3
544.86	0.74105	0.50296	-0.4698	3	-49.5	2.7872	922.25	3
545.02	0.72932	0.49148	-0.447	3	-49.5	6.2356	921.75	3
545.45	0.79967	0.50296	-0.42419	3	-51	1.6843	923.75	3
545.54	0.99901	0.39961	-0.35577	1	-65.5	1.5524	925.75	3
545.86	0.7645	0.50296	-0.447	3	-50	2.0295	923.25	3
545.98	0.7645	0.51445	-0.447	1	-64.5	5.6036	924.75	3
546.26	0.7645	0.49148	-0.447	3	-48.5	0.38043	921.25	3
546.54	0.77622	0.51445	-0.4356	3	-49.5	2.3163	922.75	3
546.71	0.87003	0.49148	-0.41279	3	-48.5	4.0896	920.25	3
546.81	0.83485	0.50296	-0.40139	3	-48.5	0.9388	920.25	3
546.87	0.77622	0.51445	-0.40139	1	-62	5.869	920.75	3
546.88	0.77622	0.51445	-0.40139	3	-49	0.55223	920.75	3
547.02	0.77622	0.49148	-0.38998	3	-49.5	6.0684	921.75	3
547.08	0.78795	0.50296	-0.41279	2	-56.5	4.9394	921.75	3
547.19	0.78795	0.49148	-0.41279	3	-54	0.64427	925.75	3
547.29	0.78795	0.51445	-0.42419	3	-51.5	1.445	924.25	3
547.33	0.78795	0.51445	-0.42419	3	-51.5	1.4557	924.25	3
547.45	0.7645	0.50296	-0.4356	3	-53	0.93726	925.25	3
547.53	0.7645	0.50296	-0.4356	3	-53	0.90812	925.25	3
547.78	0.83485	0.51445	-0.41279	3	-50.5	1.9742	923.25	3
547.9	0.9052	0.51445	-0.38998	3	-50.5	1.9635	923.25	3
547.98	0.78795	0.50296	-0.40139	3	-52.5	1.1152	924.75	3
548.06	0.78795	0.50296	-0.40139	3	-52.5	1.1045	924.75	3
548.14	0.78795	0.50296	-0.40139	1	-65	5.4917	924.75	3
548.22	0.78795	0.50296	-0.40139	3	-52.5	1.1075	924.75	3
548.54	0.8583	0.51445	-0.37858	3	-50	2.2105	922.75	3
548.71	0.77622	0.51445	-0.40139	2	-57	0.94186	922.75	3
549.07	0.79967	0.51445	-0.35577	2	-56.5	6.1497	920.25	3
549.43	0.78795	0.51445	-0.37858	2	-56.5	5.6635	920.75	3
549.51	0.78795	0.51445	-0.37858	3	-49.5	5.6512	922.25	3
549.64	0.77622	0.51445	-0.37858	1	-62.5	1.356	922.25	3
549.76	0.77622	0.51445	-0.37858	3	-49.5	2.4943	922.25	3
549.85	0.77622	0.52593	-0.40139	3	-49.5	5.9963	921.75	3
549.93	0.77622	0.52593	-0.40139	2	-56.5	1.7595	921.75	3
550.21	1.0225	0.43406	-0.29876	3	-51	1.6429	923.75	3
550.36	0.82312	0.50296	-0.38998	2	-59	4.9394	925.75	3
550.73	0.77622	0.49148	-0.38998	1	-64.5	5.8905	924.25	3
550.85	0.78795	0.52593	-0.36718	1	-65	5.056	925.25	3
551.05	0.83485	0.53741	-0.36718	2	-57.5	0.53076	923.25	3
551.57	0.98728	0.45703	-0.31016	3	-49	0.092039	921.25	3
551.65	0.98728	0.45703	-0.31016	3	-49	0.081301	921.25	3
551.89	0.77622	0.51445	-0.38998	1	-63.5	0.90198	922.75	3
552.18	0.87003	0.52593	-0.34437	3	-48.5	0.81915	920.25	3
552.3	0.78795	0.52593	-0.37858	1	-61.5	6.231	920.25	3
552.39	0.78795	0.52593	-0.37858	3	-48.5	3.9607	920.25	3
552.54	0.77622	0.53741	-0.36718	1	-61.5	5.7831	920.75	3
552.65	0.77622	0.53741	-0.36718	3	-49	3.6217	920.75	3
552.9	0.83485	0.51445	-0.35577	3	-49.5	2.5341	922.25	3
553.06	0.78795	0.51445	-0.40139	3	-49.5	5.7095	922.25	3
553.19	0.78795	0.50296	-0.41279	1	-62.5	4.9578	921.75	3
553.31	0.78795	0.50296	-0.41279	3	-49	6.0945	921.75	3
553.71	0.84658	0.53741	-0.36718	3	-54	0.52769	925.75	3
553.79	0.84658	0.53741	-0.36718	3	-54	0.52002	925.75	3
554.07	0.77622	0.51445	-0.37858	3	-52	1.31	924.25	3
554.76	0.78795	0.50296	-0.37858	2	-59	5.5162	924.75	3
555.12	0.79967	0.52593	-0.35577	3	-50	2.1092	922.75	3
555.36	0.78795	0.51445	-0.35577	3	-50	2.0908	922.75	3
555.75	0.79967	0.52593	-0.36718	2	-57	5.6527	920.75	3
555.88	0.79967	0.52593	-0.36718	3	-49	3.5588	920.75	3
556.01	0.79967	0.51445	-0.37858	1	-62	5.7632	920.75	3
556.13	0.79967	0.51445	-0.37858	3	-49.5	2.4866	922.25	3
556.21	0.79967	0.51445	-0.37858	3	-49.5	5.6343	922.25	3
556.46	0.7645	0.49148	-0.40139	2	-56.5	1.7671	921.75	3
556.58	0.7645	0.49148	-0.40139	3	-49	5.9887	921.75	3
556.95	0.8114	0.51445	-0.35577	3	-51	1.5539	923.75	3
557.11	0.83485	0.51445	-0.36718	3	-54	0.47707	925.75	3
557.2	0.83485	0.51445	-0.36718	3	-54	0.44639	925.75	3
557.4	0.8583	0.52593	-0.35577	3	-52	1.2487	924.25	3
557.49	0.8583	0.52593	-0.35577	3	-52	1.2287	924.25	3
557.57	0.8583	0.52593	-0.35577	1	-64.5	5.8445	924.25	3
557.85	0.8114	0.51445	-0.36718	3	-53	0.70717	925.25	3
558.54	0.89348	0.52593	-0.32157	3	-49	0.021476	921.25	3
558.66	0.77622	0.51445	-0.37858	1	-62	2.1614	921.25	3
558.86	0.77622	0.51445	-0.37858	1	-63.5	0.91579	922.75	3
558.99	0.77622	0.51445	-0.37858	3	-49.5	2.1721	922.75	3
559.35	0.79967	0.51445	-0.35577	3	-48.5	4.0068	920.25	3
560.19	0.79967	0.51445	-0.34437	3	-49	5.9227	921.75	3
560.28	0.79967	0.51445	-0.34437	3	-51	1.5493	923.75	3
560.4	0.77622	0.51445	-0.35577	2	-58	0.046019	923.75	3
560.8	0.8114	0.52593	-0.36718	3	-54	0.42184	925.75	3
561.21	0.89348	0.50296	-0.32157	3	-53.5	0.67188	925.25	3
561.78	0.78795	0.53741	-0.37858	1	-64.5	2.2764	924.75	3
562.05	0.78795	0.52593	-0.36718	3	-49	0.033748	921.25	3
562.42	0.78795	0.50296	-0.35577	3	-49.5	2.1522	922.75	3
562.49	0.78795	0.50296	-0.35577	3	-50	2.1445	922.75	3
562.66	0.75277	0.51445	-0.38998	3	-50	2.1292	922.75	3
562.74	0.75277	0.51445	-0.38998	3	-48.5	3.9577	920.25	3
562.82	0.78795	0.52593	-0.36718	1	-61.5	6.2203	920.25	3
562.94	0.78795	0.52593	-0.36718	3	-48.5	3.9101	920.25	3
563.05	0.7645	0.51445	-0.36718	1	-61.5	5.757	920.75	3
563.18	0.7645	0.51445	-0.36718	3	-49	3.5082	920.75	3
563.31	0.78795	0.53741	-0.35577	1	-62	5.711	920.75	3
563.42	0.78795	0.53741	-0.35577	3	-49.5	2.4053	922.25	3
563.55	0.77622	0.51445	-0.37858	1	-62.5	1.2747	922.25	3
563.67	0.77622	0.51445	-0.37858	3	-49	5.8997	921.75	3
563.79	0.7645	0.52593	-0.35577	1	-62	1.7012	921.75	3
563.91	0.7645	0.52593	-0.35577	3	-49	5.9074	921.75	3
564.03	0.78795	0.52593	-0.35577	1	-64	6.2341	923.75	3
564.23	0.77622	0.52593	-0.36718	1	-65.5	1.422	925.75	3
564.56	0.96383	0.45703	-0.29876	3	-52	1.1781	924.25	3
564.92	0.91693	0.50296	-0.33297	3	-53.5	0.61973	925.25	3
565.41	0.79967	0.51445	-0.36718	2	-58.5	5.5039	924.75	3
565.49	0.79967	0.51445	-0.36718	3	-52.5	0.93266	924.75	3
565.81	0.78795	0.51445	-0.36718	3	-49	0.021476	921.25	3
565.93	0.77622	0.51445	-0.37858	1	-62	5.3106	921.25	3
566.05	0.77622	0.51445	-0.37858	3	-49.5	2.0785	922.75	3
566.17	0.78795	0.51445	-0.35577	1	-63	0.90045	922.75	3
566.29	0.78795	0.51445	-0.35577	3	-50	2.0663	922.75	3
566.42	0.77622	0.52593	-0.36718	1	-61.5	6.1804	920.25	3
566.53	0.77622	0.52593	-0.36718	3	-48.5	3.8687	920.25	3
566.66	0.77622	0.51445	-0.36718	2	-57	5.5699	920.75	3
566.78	0.77622	0.51445	-0.36718	3	-49	0.3252	920.75	3
566.9	0.78795	0.52593	-0.35577	1	-61.5	5.7202	920.75	3
567.02	0.78795	0.52593	-0.35577	3	-49.5	2.3669	922.25	3
567.14	0.79967	0.52593	-0.35577	1	-62	1.3146	922.25	3
567.27	0.79967	0.52593	-0.35577	3	-49.5	2.3516	922.25	3
567.39	0.83485	0.53741	-0.33297	1	-62	4.8458	921.75	3
567.51	0.83485	0.53741	-0.33297	3	-49	5.8383	921.75	3
567.87	0.82312	0.51445	-0.35577	3	-51	1.4603	923.75	3
568.28	0.92865	0.48	-0.32157	3	-51.5	1.2287	924.25	3
568.91	0.7645	0.51445	-0.36718	3	-50.5	1.7825	923.25	3
569.2	0.78795	0.52593	-0.36718	2	-59	5.5162	924.75	3
569.4	0.77622	0.51445	-0.37858	3	-49	0.053689	921.25	3
569.65	0.7645	0.51445	-0.37858	3	-49	0.013806	921.25	3
569.81	0.82312	0.52593	-0.33297	3	-49.5	2.0985	922.75	3
570.01	0.78795	0.52593	-0.35577	3	-48.5	3.9024	920.25	3
570.3	0.78795	0.51445	-0.35577	2	-57.5	5.981	920.25	3
570.5	0.78795	0.51445	-0.35577	1	-62	5.7478	920.75	3
570.62	0.78795	0.51445	-0.35577	3	-49.5	2.4329	922.25	3
570.99	0.77622	0.51445	-0.35577	3	-49	5.9933	921.75	3
571.11	0.7645	0.50296	-0.37858	1	-62	4.921	921.75	3
571.24	0.7645	0.50296	-0.37858	3	-50.5	1.5693	923.75	3
571.53	0.78795	0.51445	-0.36718	1	-64	6.2786	923.75	3
571.82	0.87003	0.52593	-0.35577	3	-52	1.218	924.25	3
572.14	0.8114	0.51445	-0.35577	2	-59	5.122	925.25	3
572.54	0.82312	0.51445	-0.33297	3	-50.5	1.7503	923.25	3
572.75	0.78795	0.51445	-0.35577	3	-50.5	1.7457	923.25	3
572.86	0.88175	0.51445	-0.34437	1	-64.5	5.3996	924.75	3
573.15	0.82312	0.52593	-0.34437	3	-49	6.2126	921.25	3
573.27	0.79967	0.52593	-0.34437	1	-61.5	2.1506	921.25	3
573.39	0.79967	0.52593	-0.34437	3	-50	2.0785	922.75	3
573.76	0.82312	0.50296	-0.33297	3	-48.5	3.9377	920.25	3
573.88	0.7645	0.50296	-0.37858	2	-57	6.1267	920.25	3
574	0.7645	0.50296	-0.37858	3	-48.5	3.9761	920.25	3
574.12	0.7645	0.49148	-0.37858	1	-61.5	5.7908	920.75	3
574.36	0.82312	0.51445	-0.33297	2	-57	1.3116	922.25	3
574.76	0.8114	0.51445	-0.33297	3	-49	5.892	921.75	3
574.89	0.79967	0.51445	-0.35577	1	-61.5	1.7211	921.75	3
575.25	0.9052	0.51445	-0.28736	1	-65	4.5544	925.75	3
575.69	0.78795	0.52593	-0.34437	3	-52	1.1582	924.25	3
576.14	0.78795	0.52593	-0.35577	2	-58.5	0.37583	923.25	3
576.38	0.78795	0.52593	-0.35577	1	-64.5	5.372	924.75	3
576.46	0.78795	0.52593	-0.35577	3	-49	6.2786	921.25	3
576.58	0.7645	0.52593	-0.36718	2	-57	5.2339	921.25	3
576.75	0.78795	0.49148	-0.37858	3	-49	0.033748	921.25	3
576.99	0.78795	0.52593	-0.36718	1	-62.5	0.90045	922.75	3
577.11	0.78795	0.52593	-0.36718	3	-48.5	3.8856	920.25	3
577.43	0.79967	0.51445	-0.35577	2	-57	5.6128	920.75	3
577.6	0.78795	0.50296	-0.35577	1	-61	5.7402	920.75	3
577.72	0.78795	0.50296	-0.35577	3	-49.5	5.5208	922.25	3
578.08	0.79967	0.51445	-0.34437	3	-49	5.8491	921.75	3
578.17	0.79967	0.51445	-0.34437	3	-49	2.7044	921.75	3
578.33	0.78795	0.51445	-0.36718	3	-49	2.6998	921.75	3
578.43	0.83485	0.52593	-0.34437	1	-63.5	6.2157	923.75	3
578.65	0.78795	0.51445	-0.35577	1	-63.5	6.1927	923.75	3
579.09	0.87003	0.53741	-0.32157	3	-51.5	1.1106	924.25	3
579.18	0.87003	0.53741	-0.32157	3	-51.5	1.1213	924.25	3
579.25	0.87003	0.53741	-0.32157	1	-64	5.7662	924.25	3
579.53	0.89348	0.52593	-0.33297	3	-50.5	1.7257	923.25	3
579.65	0.78795	0.51445	-0.35577	2	-58	0.48474	923.25	3
579.78	0.78795	0.51445	-0.35577	3	-50	1.7671	923.25	3
579.94	0.7645	0.50296	-0.37858	2	-58.5	5.6266	924.75	3
580.27	0.77622	0.51445	-0.37858	1	-61.5	5.3244	921.25	3
580.39	0.77622	0.51445	-0.37858	3	-49	6.2694	921.25	3
580.51	0.79967	0.51445	-0.35577	1	-61	2.1629	921.25	3
580.63	0.79967	0.51445	-0.35577	3	-50	2.0479	922.75	3
580.83	0.78795	0.51445	-0.35577	3	-48.5	3.8365	920.25	3
580.96	0.79967	0.51445	-0.35577	1	-61	6.2034	920.25	3
581.08	0.79967	0.51445	-0.35577	3	-48.5	3.8319	920.25	3
581.28	0.99901	0.45703	-0.26455	3	-49	0.30526	920.75	3
581.48	0.77622	0.51445	-0.36718	3	-49	2.3516	922.25	3
581.61	0.78795	0.53741	-0.34437	1	-61.5	1.2655	922.25	3
581.73	0.78795	0.53741	-0.34437	3	-49.5	2.3393	922.25	3
581.97	0.89348	0.51445	-0.33297	3	-49	5.8138	921.75	3
582.13	0.87003	0.52593	-0.32157	3	-51	1.3821	923.75	3
582.34	0.78795	0.51445	-0.35577	3	-51	1.379	923.75	3
582.55	0.78795	0.53741	-0.35577	3	-54	0.3206	925.75	3
582.71	0.78795	0.53741	-0.35577	2	-59.5	1.5892	925.75	3
582.87	0.8114	0.52593	-0.36718	1	-63.5	5.7785	924.25	3
583.16	0.82312	0.52593	-0.34437	3	-53	0.65961	925.25	3
583.36	0.7645	0.51445	-0.36718	3	-53	0.65194	925.25	3
583.57	0.8114	0.51445	-0.36718	3	-50	1.7242	923.25	3
584.26	0.79967	0.51445	-0.35577	3	-49	6.205	921.25	3
584.46	0.8583	0.52593	-0.33297	3	-49.5	2.011	922.75	3
584.67	0.84658	0.51445	-0.33297	3	-48.5	3.8119	920.25	3
584.91	0.78795	0.51445	-0.35577	3	-48.5	3.7935	920.25	3
585	0.78795	0.51445	-0.35577	2	-57	5.9871	920.25	3
585.25	0.79967	0.49148	-0.35577	3	-49	0.26384	920.75	3
585.65	0.79967	0.50296	-0.34437	3	-49	2.6584	921.75	3
585.9	1.1045	0.42258	-0.21894	3	-49	5.8215	921.75	3
586.06	0.77622	0.51445	-0.35577	3	-51	1.4297	923.75	3
586.26	0.8114	0.51445	-0.36718	3	-50.5	1.4404	923.75	3
586.63	0.8114	0.49148	-0.36718	3	-51	1.2747	924.25	3
586.83	0.78795	0.50296	-0.37858	3	-51	1.1858	924.25	3
587.12	0.78795	0.51445	-0.35577	1	-64.5	4.9824	925.25	3
587.72	0.8114	0.51445	-0.36718	3	-52.5	0.84676	924.75	3
587.93	0.87003	0.53741	-0.32157	3	-48.5	6.1865	921.25	3
588.01	0.87003	0.53741	-0.32157	3	-49	6.1835	921.25	3
588.17	0.79967	0.53741	-0.36718	3	-49.5	2.0064	922.75	3
588.29	0.77622	0.52593	-0.35577	2	-58	0.76392	922.75	3
588.66	0.77622	0.52593	-0.35577	2	-57	5.9718	920.25	3
588.78	0.77622	0.52593	-0.35577	3	-48.5	3.7981	920.25	3
588.99	1.1163	0.39961	-0.21894	3	-48.5	0.28685	920.75	3
589.11	0.79967	0.51445	-0.35577	2	-57.5	5.5208	920.75	3
589.56	0.78795	0.50296	-0.35577	3	-48.5	5.846	921.75	3
589.68	0.77622	0.51445	-0.35577	2	-57	1.6475	921.75	3
589.8	0.77622	0.51445	-0.35577	3	-48.5	6.0362	921.75	3
590.17	0.83485	0.49148	-0.35577	3	-53.5	0.36049	925.75	3
590.29	0.83485	0.49148	-0.35577	2	-59.5	1.6045	925.75	3
590.49	0.79967	0.51445	-0.36718	2	-58	5.8997	924.25	3
590.77	0.77622	0.51445	-0.37858	3	-51.5	1.1106	924.25	3
590.97	0.87003	0.52593	-0.34437	3	-53	0.56144	925.25	3
591.1	0.87003	0.52593	-0.34437	1	-64.5	4.9854	925.25	3
591.26	0.77622	0.52593	-0.35577	3	-50	1.6981	923.25	3
591.51	0.78795	0.51445	-0.36718	2	-59	5.3965	924.75	3
591.71	0.77622	0.51445	-0.35577	1	-64	5.3551	924.75	3
591.83	0.77622	0.51445	-0.35577	3	-49	6.1773	921.25	3
591.95	0.77622	0.51445	-0.36718	1	-61	5.2677	921.25	3
592.08	0.77622	0.51445	-0.36718	3	-49.5	1.9712	922.75	3
592.2	0.77622	0.52593	-0.35577	1	-62.5	0.84983	922.75	3
592.32	0.77622	0.52593	-0.35577	3	-49.5	1.9742	922.75	3
592.61	0.79967	0.51445	-0.34437	1	-61	6.2433	920.25	3
592.73	0.79967	0.51445	-0.34437	3	-48.5	3.7107	920.75	3
592.85	0.77622	0.51445	-0.36718	1	-61.5	5.9288	920.75	3
592.98	0.77622	0.51445	-0.36718	3	-49	5.6895	922.25	3
593.41	0.78795	0.51445	-0.35577	2	-57	1.6199	921.75	3
593.59	0.77622	0.51445	-0.37858	3	-50.5	1.399	923.75	3
593.67	0.77622	0.51445	-0.37858	1	-63	6.2264	923.75	3
593.91	0.77622	0.53741	-0.35577	2	-59.5	1.5232	925.75	3
594.07	0.8114	0.52593	-0.35577	1	-65	1.445	925.75	3
594.43	0.77622	0.50296	-0.36718	1	-64	5.7831	924.25	3
594.64	0.78795	0.53741	-0.34437	2	-59	4.9977	925.25	3
594.85	0.77622	0.51445	-0.35577	1	-63	0.36969	923.25	3
594.97	0.77622	0.51445	-0.35577	3	-50	1.6306	923.25	3
595.18	0.79967	0.51445	-0.35577	3	-52	0.76085	924.75	3
595.54	1.1163	0.39961	-0.23034	3	-48.5	6.1773	921.25	3
595.66	0.77622	0.51445	-0.35577	2	-57	5.1726	921.25	3
595.86	0.79967	0.51445	-0.36718	1	-62	0.87284	922.75	3
595.99	0.79967	0.51445	-0.36718	3	-49	2.1491	922.75	3
596.11	0.78795	0.51445	-0.37858	2	-57.5	6.2663	920.25	3
596.38	1.0225	0.43406	-0.27595	3	-48.5	3.7659	920.75	3
596.55	0.75277	0.49148	-0.38998	2	-57.5	5.7693	920.75	3
596.87	0.8114	0.50296	-0.34437	1	-62	1.3085	922.25	3
597	0.8114	0.50296	-0.34437	3	-49	2.7259	921.75	3
597.08	0.8114	0.50296	-0.34437	3	-49	2.7167	921.75	3
597.21	0.78795	0.52593	-0.36718	2	-57	1.6582	921.75	3
597.37	0.77622	0.51445	-0.35577	3	-50.5	1.3913	923.75	3
597.54	0.79967	0.51445	-0.35577	1	-63	6.2218	923.75	3
597.78	0.92865	0.48	-0.31016	1	-64.5	4.5713	925.75	3
598.03	0.77622	0.52593	-0.35577	2	-58	5.7923	924.25	3
598.24	0.82312	0.51445	-0.34437	3	-53	0.48474	925.25	3
598.64	0.79967	0.51445	-0.35577	3	-50	1.6659	923.25	3
599	0.77622	0.51445	-0.36718	3	-51.5	0.91579	924.75	3
599.38	0.8583	0.49148	-0.34437	3	-48.5	0.20555	921.25	3
599.58	0.77622	0.51445	-0.35577	3	-49.5	2.0632	922.75	3
599.9	0.78795	0.51445	-0.33297	2	-57	6.0071	920.25	3
600.07	0.77622	0.51445	-0.36718	1	-61	6.185	920.25	3
600.19	0.77622	0.51445	-0.36718	3	-48.5	0.30526	920.75	3
600.32	0.77622	0.52593	-0.35577	1	-61	5.7187	920.75	3
600.44	0.77622	0.52593	-0.35577	3	-49	5.4625	922.25	3
600.72	0.78795	0.51445	-0.33297	1	-62	1.2763	922.25	3
600.84	0.78795	0.51445	-0.33297	3	-48.5	2.6584	921.75	3
600.93	0.78795	0.51445	-0.33297	3	-49	5.7984	921.75	3
601.05	0.7645	0.52593	-0.34437	2	-57	1.5723	921.75	3
601.21	0.7645	0.51445	-0.37858	1	-63	6.2234	923.75	3
601.41	0.79967	0.51445	-0.35577	1	-64.5	4.5789	925.75	3
602.19	0.8583	0.52593	-0.33297	3	-50	1.7917	923.25	3
602.31	0.8114	0.50296	-0.36718	2	-58	0.58138	923.25	3
602.52	0.77622	0.49148	-0.37858	1	-62.5	0.5553	923.25	3
602.8	0.78795	0.51445	-0.35577	3	-48.5	6.2464	921.25	3
602.92	0.77622	0.51445	-0.36718	2	-57	5.1956	921.25	3
603.61	0.77622	0.51445	-0.35577	1	-60.5	6.1911	920.25	3
603.78	0.7645	0.52593	-0.36718	3	-48.5	0.26384	920.75	3
603.94	0.82312	0.51445	-0.34437	3	-48	0.27458	920.75	3
604.07	0.79967	0.51445	-0.35577	1	-61.5	1.2502	922.25	3
604.19	0.79967	0.51445	-0.35577	3	-48.5	2.2749	922.25	3
604.31	0.78795	0.53741	-0.36718	1	-61.5	1.2487	922.25	3
604.43	0.78795	0.53741	-0.36718	3	-48.5	5.7708	921.75	3
604.56	0.78795	0.52593	-0.35577	1	-61	1.6736	921.75	3
604.68	0.78795	0.52593	-0.35577	3	-50	1.333	923.75	3
604.93	0.77622	0.52593	-0.35577	3	-53	0.19175	925.75	3
605.01	0.77622	0.52593	-0.35577	1	-64	4.5697	925.75	3
605.5	0.84658	0.50296	-0.35577	3	-52.5	0.58905	925.25	3
605.58	0.84658	0.50296	-0.35577	1	-63.5	5.0529	925.25	3
605.87	0.87003	0.50296	-0.34437	3	-49	1.8577	923.25	3
606.11	0.79967	0.50296	-0.36718	3	-49.5	1.8837	923.25	3
606.19	0.79967	0.50296	-0.36718	1	-63.5	5.4917	924.75	3
606.39	0.77622	0.51445	-0.36718	2	-56.5	5.1971	921.25	3
606.52	0.77622	0.51445	-0.36718	3	-48.5	6.2234	921.25	3
606.81	0.79967	0.50296	-0.35577	1	-62	0.82682	922.75	3
606.93	0.79967	0.50296	-0.35577	3	-49	1.962	922.75	3
607.06	0.78795	0.52593	-0.35577	2	-57	5.9488	920.25	3
607.25	0.78795	0.51445	-0.35577	2	-57	5.9411	920.25	3
607.38	0.78795	0.51445	-0.35577	3	-48	0.65961	920.25	3
607.58	0.94038	0.49148	-0.29876	3	-48	0.26691	920.75	3
607.79	0.78795	0.51445	-0.37858	2	-57	1.1735	922.25	3
608.16	0.8114	0.50296	-0.33297	3	-48.5	5.7524	921.75	3
608.28	0.79967	0.51445	-0.34437	1	-60.5	1.6874	921.75	3
608.4	0.79967	0.51445	-0.34437	3	-50	1.3085	923.75	3
608.69	0.8114	0.52593	-0.33297	2	-58	0.03068	923.75	3
608.97	0.87003	0.50296	-0.35577	3	-53	0.31753	925.75	3
609.26	0.83485	0.49148	-0.36718	1	-63	5.9012	924.25	3
609.75	0.77622	0.51445	-0.36718	3	-49.5	1.7058	923.25	3
609.92	0.77622	0.51445	-0.36718	2	-58.5	5.441	924.75	3
610.12	0.8114	0.52593	-0.34437	3	-52	0.81148	924.75	3
610.33	0.7645	0.50296	-0.37858	3	-48.5	6.1973	921.25	3
610.7	0.82312	0.50296	-0.33297	3	-49	1.9589	922.75	3
611.07	0.82312	0.50296	-0.33297	3	-48	3.7659	920.25	3
611.32	0.88175	0.53741	-0.32157	3	-48.5	3.3809	920.75	3
611.48	0.77622	0.51445	-0.34437	3	-48.5	0.26538	920.75	3
611.6	0.79967	0.51445	-0.34437	1	-61	4.5283	922.25	3
611.72	0.79967	0.51445	-0.34437	3	-48.5	5.6205	922.25	3
612.01	0.79967	0.50296	-0.35577	1	-60.5	1.8776	921.75	3
612.13	0.79967	0.50296	-0.35577	3	-49.5	1.557	923.75	3
612.34	0.8114	0.51445	-0.35577	3	-50	1.4205	923.75	3
612.46	0.78795	0.51445	-0.36718	1	-63	6.2234	923.75	3
613.03	0.77622	0.51445	-0.35577	2	-59	1.873	925.25	3
613.28	0.83485	0.52593	-0.34437	3	-52.5	0.47093	925.25	3
613.48	0.79967	0.51445	-0.35577	3	-49.5	1.6276	923.25	3
613.68	0.77622	0.52593	-0.35577	3	-51.5	0.76392	924.75	3
613.89	0.8114	0.53741	-0.33297	3	-51.5	0.74858	924.75	3
614.09	0.8114	0.51445	-0.34437	3	-48	6.1329	921.25	3
614.71	0.79967	0.49148	-0.34437	1	-60.5	6.1651	920.25	3
614.85	0.79967	0.49148	-0.34437	3	-48.5	3.7521	920.25	3
615.14	0.79967	0.50296	-0.35577	1	-60.5	5.7356	920.75	3
615.26	0.79967	0.50296	-0.35577	3	-48.5	2.4989	922.25	3
615.34	0.79967	0.50296	-0.35577	3	-48.5	2.5111	922.25	3
615.47	0.78795	0.51445	-0.35577	2	-57	1.4373	922.25	3
615.96	0.78795	0.50296	-0.35577	1	-63	6.2234	923.75	3
616.66	0.8114	0.51445	-0.35577	2	-58.5	5.7632	924.25	3
616.83	0.8114	0.51445	-0.35577	3	-52.5	0.45559	925.25	3
616.87	0.8114	0.51445	-0.35577	1	-63.5	4.9471	925.25	3
617.12	0.78795	0.53741	-0.34437	1	-62	0.35282	923.25	3
617.46	0.78795	0.51445	-0.35577	3	-51.5	0.73784	924.75	3
617.47	0.78795	0.51445	-0.35577	3	-51.5	0.72864	924.75	3
617.6	0.79967	0.51445	-0.34437	3	-48	6.1359	921.25	3
617.73	0.78795	0.52593	-0.33297	1	-60.5	5.2324	921.25	3
617.85	0.78795	0.52593	-0.33297	3	-49	1.9436	922.75	3
617.97	0.78795	0.51445	-0.35577	1	-61.5	0.80074	922.75	3
618.08	0.78795	0.51445	-0.35577	3	-48	4.042	920.25	3
618.22	0.79967	0.52593	-0.33297	2	-57.5	6.2203	920.25	3
618.43	0.77622	0.51445	-0.35577	2	-57	5.8767	920.75	3
618.56	0.77622	0.51445	-0.35577	3	-48	3.7843	920.75	3
618.68	0.77622	0.51445	-0.35577	1	-60.5	5.9687	920.75	3
618.8	0.77622	0.51445	-0.35577	3	-48.5	2.64	922.25	3
618.93	0.7645	0.50296	-0.35577	1	-61	1.4419	922.25	3
619.04	0.7645	0.50296	-0.35577	3	-48.5	5.7494	922.25	3
619.18	0.79967	0.50296	-0.36718	1	-60.5	1.873	921.75	3
619.47	0.8114	0.52593	-0.32157	3	-50	1.4097	923.75	3
619.67	0.78795	0.51445	-0.33297	3	-50	1.4097	923.75	3
619.75	0.78795	0.51445	-0.33297	3	-53.5	0.27305	925.75	3
620.01	1.1397	0.39961	-0.20754	1	-64.5	1.376	925.75	3
620.22	0.77622	0.52593	-0.35577	2	-59	5.7524	924.25	3
620.47	0.78795	0.52593	-0.34437	2	-58.5	5.0008	925.25	3
620.63	0.79967	0.51445	-0.35577	2	-59	4.9824	925.25	3
620.84	0.77622	0.50296	-0.35577	1	-62.5	0.31753	923.25	3
621.13	0.83485	0.51445	-0.33297	3	-52	0.75932	924.75	3
621.33	0.82312	0.50296	-0.34437	2	-57	5.3137	921.25	3
621.46	0.78795	0.51445	-0.35577	1	-60.5	2.2902	921.25	3
621.58	0.78795	0.51445	-0.35577	3	-48	0.16567	921.25	3
621.95	0.8114	0.48	-0.35577	3	-48	4.1586	920.25	3
622.09	0.78795	0.49148	-0.37858	1	-61	0.16414	920.25	3
622.21	0.78795	0.49148	-0.37858	3	-48.5	4.0927	920.25	3
622.34	0.8583	0.51445	-0.33297	1	-61	5.7095	920.75	3
622.63	0.8114	0.49148	-0.33297	3	-48.5	2.3363	922.25	3
622.79	0.78795	0.51445	-0.34437	2	-57	1.2072	922.25	3
622.92	0.82312	0.51445	-0.33297	3	-48.5	5.8015	921.75	3
623	0.82312	0.51445	-0.33297	1	-61	4.7998	921.75	3
623.28	0.82312	0.51445	-0.32157	3	-50	1.356	923.75	3
623.44	0.7645	0.51445	-0.34437	2	-58	6.1896	923.75	3
623.69	0.8114	0.51445	-0.35577	3	-53.5	0.20862	925.75	3
624.06	0.8114	0.51445	-0.32157	3	-51	1.0278	924.25	3
624.66	0.79967	0.51445	-0.34437	1	-62.5	0.33748	923.25	3
624.88	0.84658	0.52593	-0.33297	1	-63.5	5.3996	924.75	3
625.09	0.78795	0.49148	-0.35577	1	-60.5	5.4763	921.25	3
625.62	0.79967	0.49148	-0.34437	1	-61	6.1773	920.25	3
625.99	0.79967	0.50296	-0.34437	2	-57.5	5.5147	920.75	3
626.28	0.84658	0.51445	-0.31016	3	-48.5	5.4303	922.25	3
626.49	0.78795	0.49148	-0.35577	2	-57	1.5616	921.75	3
626.73	0.89348	0.51445	-0.32157	3	-48.5	5.7877	921.75	3
626.9	0.79967	0.51445	-0.34437	3	-50	1.3192	923.75	3
627.19	0.8114	0.52593	-0.33297	1	-64.5	4.5053	925.75	3
627.6	0.78795	0.52593	-0.33297	2	-58	5.734	924.25	3
628.01	0.8583	0.51445	-0.32157	3	-49.5	1.5769	923.25	3
628.13	0.79967	0.51445	-0.34437	1	-62.5	0.27918	923.25	3
628.5	0.78795	0.51445	-0.34437	1	-63.5	5.2738	924.75	3
628.79	0.8114	0.50296	-0.32157	3	-48.5	6.0868	921.25	3
629.16	0.8114	0.50296	-0.31016	3	-48.5	3.9684	920.25	3
629.28	0.77622	0.51445	-0.33297	1	-61	0.076699	920.25	3
629.57	0.92865	0.48	-0.31016	3	-48	3.703	920.75	3
629.66	0.92865	0.48	-0.31016	3	-48	3.7	920.75	3
629.82	0.78795	0.49148	-0.34437	3	-48.5	5.6205	922.25	3
629.94	0.78795	0.51445	-0.35577	1	-61.5	1.2655	922.25	3
630.07	0.78795	0.51445	-0.35577	3	-48.5	5.438	922.25	3
630.15	0.78795	0.51445	-0.35577	3	-48.5	2.6538	921.75	3
630.24	0.79967	0.52593	-0.34437	1	-61	4.8152	921.75	3
630.36	0.79967	0.52593	-0.34437	3	-48.5	5.7678	921.75	3
630.48	0.78795	0.51445	-0.33297	1	-63.5	6.1727	923.75	3
630.77	0.78795	0.51445	-0.33297	2	-59.5	1.4373	925.75	3
631.14	0.83485	0.51445	-0.32157	3	-51	0.98788	924.25	3
631.22	0.83485	0.51445	-0.32157	3	-51	1.0063	924.25	3
631.47	0.78795	0.52593	-0.33297	1	-64	4.9287	925.25	3
631.72	0.8114	0.51445	-0.33297	2	-58	0.28532	923.25	3
632.21	0.79967	0.51445	-0.34437	1	-63.5	5.3981	924.75	3
632.33	0.79967	0.51445	-0.34437	3	-48	0.079767	921.25	3
632.46	0.77622	0.51445	-0.35577	1	-60.5	5.4226	921.25	3
632.58	0.77622	0.51445	-0.35577	3	-48.5	2.1445	922.75	3
632.7	0.78795	0.51445	-0.34437	1	-61.5	0.98328	922.75	3
632.83	0.78795	0.51445	-0.34437	3	-48.5	2.1338	922.75	3
633.11	0.79967	0.49148	-0.34437	1	-60.5	6.208	920.25	3
633.24	0.79967	0.49148	-0.34437	3	-48	0.26691	920.75	3
633.45	0.77622	0.51445	-0.34437	3	-48	0.25924	920.75	3
633.57	0.77622	0.52593	-0.34437	1	-61.5	1.2318	922.25	3
633.82	0.8114	0.51445	-0.32157	2	-57	1.557	921.75	3
633.98	0.78795	0.52593	-0.34437	1	-61	4.7922	921.75	3
634.11	0.78795	0.52593	-0.34437	3	-50	1.3192	923.75	3
634.35	0.77622	0.51445	-0.33297	3	-50	1.3085	923.75	3
634.44	0.77622	0.51445	-0.33297	2	-59.5	1.4343	925.75	3
634.72	0.78795	0.51445	-0.33297	3	-53	0.17334	925.75	3
634.81	0.78795	0.51445	-0.33297	3	-51	0.99862	924.25	3
635.47	0.8583	0.51445	-0.34437	3	-49.5	1.7641	923.25	3
635.55	0.8583	0.51445	-0.34437	3	-49.5	1.7717	923.25	3
635.71	0.8583	0.52593	-0.32157	3	-49.5	1.7763	923.25	3
635.8	0.8583	0.52593	-0.32157	3	-51.5	0.8805	924.75	3
636.12	0.78795	0.49148	-0.35577	2	-56.5	5.438	921.25	3
636.25	0.78795	0.50296	-0.35577	1	-61	5.4533	921.25	3
636.38	0.78795	0.50296	-0.35577	3	-48	0.19328	921.25	3
636.5	0.79967	0.51445	-0.34437	1	-62	0.95107	922.75	3
636.63	0.79967	0.51445	-0.34437	3	-49	2.0264	922.75	3
636.75	0.77622	0.52593	-0.34437	1	-62	0.80381	922.75	3
636.87	0.77622	0.52593	-0.34437	3	-48.5	3.8135	920.25	3
637.14	0.79967	0.53741	-0.33297	1	-60.5	5.6987	920.75	3
637.28	0.79967	0.53741	-0.33297	3	-48.5	0.26231	920.75	3
637.98	0.8114	0.51445	-0.32157	3	-50	1.3131	923.75	3
638.19	0.78795	0.51445	-0.34437	3	-50.5	1.2931	923.75	3
638.27	0.78795	0.51445	-0.34437	3	-50.5	1.3039	923.75	3
638.48	1.0576	0.44555	-0.23034	3	-53	0.14113	925.75	3
638.56	1.0576	0.44555	-0.23034	1	-64.5	4.5483	925.75	3
638.77	0.79967	0.51445	-0.33297	1	-63.5	5.7616	924.25	3
639.06	0.89348	0.52593	-0.31016	3	-52.5	0.5461	925.25	3
639.26	0.82312	0.51445	-0.32157	3	-49	1.8116	923.25	3
639.33	0.82312	0.51445	-0.32157	3	-49	1.8239	923.25	3
639.5	0.8114	0.50296	-0.36718	3	-49	1.8669	923.25	3
639.75	0.77622	0.49148	-0.36718	3	-51.5	0.93113	924.75	3
639.92	0.8583	0.51445	-0.34437	3	-48	0.1672	921.25	3
640.04	0.78795	0.51445	-0.35577	1	-61	5.4487	921.25	3
640.16	0.78795	0.51445	-0.35577	3	-48.5	6.2065	921.25	3
640.29	0.78795	0.52593	-0.33297	1	-62.5	0.81915	922.75	3
640.91	0.96383	0.49148	-0.27595	3	-48.5	0.25924	920.75	3
640.99	0.96383	0.49148	-0.27595	3	-48.5	0.26231	920.75	3
641.15	0.77622	0.52593	-0.33297	3	-48.5	2.2826	922.25	3
641.53	0.79967	0.50296	-0.33297	3	-48.5	2.6308	921.75	3
641.73	0.78795	0.52593	-0.34437	3	-48.5	5.7448	921.75	3
641.86	0.77622	0.52593	-0.33297	3	-50	1.3085	923.75	3
641.9	0.77622	0.52593	-0.33297	1	-63	6.1865	923.75	3
642.68	0.94038	0.50296	-0.29876	3	-52	0.52616	925.25	3
643.05	0.9052	0.50296	-0.33297	3	-49	1.8024	923.25	3
643.26	0.78795	0.50296	-0.35577	3	-49	1.8224	923.25	3
643.47	0.78795	0.49148	-0.34437	3	-51.5	0.88357	924.75	3
643.63	0.79967	0.52593	-0.34437	2	-58	5.484	924.75	3
643.8	0.8114	0.51445	-0.34437	1	-61	2.1414	921.25	3
643.92	0.8114	0.51445	-0.34437	3	-48.5	6.1712	921.25	3
644.04	0.78795	0.52593	-0.33297	1	-62.5	0.81454	922.75	3
644.21	0.78795	0.52593	-0.34437	3	-49	1.9359	922.75	3
644.4	0.88175	0.51445	-0.32157	3	-48.5	3.7813	920.25	3
644.57	0.78795	0.51445	-0.34437	3	-48	3.7767	920.25	3
644.66	0.78795	0.51445	-0.34437	3	-48.5	0.6412	920.25	3
644.74	0.78795	0.51445	-0.35577	1	-60.5	5.6987	920.75	3
644.87	0.78795	0.51445	-0.35577	3	-48.5	0.23777	920.75	3
645	0.78795	0.52593	-0.33297	1	-61	5.6911	920.75	3
645.12	0.78795	0.52593	-0.33297	3	-48.5	5.395	922.25	3
645.48	0.82312	0.51445	-0.31016	3	-48.5	5.7294	921.75	3
645.61	0.78795	0.51445	-0.34437	1	-61	1.6628	921.75	3
646.73	0.87003	0.51445	-0.33297	3	-52.5	0.50928	925.25	3
646.94	0.78795	0.49148	-0.35577	3	-49	1.7549	923.25	3
647.06	0.79967	0.50296	-0.34437	1	-62.5	0.51542	923.25	3
647.31	0.79967	0.50296	-0.34437	2	-58.5	5.4993	924.75	3
647.44	0.79967	0.50296	-0.34437	3	-48	0.15033	921.25	3
647.6	0.8114	0.51445	-0.34437	3	-48.5	6.2004	921.25	3
647.72	0.79967	0.50296	-0.33297	1	-61	5.2493	921.25	3
647.85	0.79967	0.50296	-0.33297	3	-49	1.9512	922.75	3
648.14	0.8114	0.51445	-0.32157	1	-60.5	6.1697	920.25	3
648.26	0.8114	0.51445	-0.32157	3	-48.5	3.7705	920.25	3
648.39	0.78795	0.51445	-0.34437	2	-57	5.4886	920.75	3
648.51	0.78795	0.51445	-0.34437	3	-48	0.23317	920.75	3
648.76	0.78795	0.51445	-0.34437	3	-48.5	2.2519	922.25	3
648.84	0.78795	0.51445	-0.34437	1	-61.5	1.2349	922.25	3
649.13	0.79967	0.51445	-0.33297	3	-48.5	5.7432	921.75	3
649.25	0.79967	0.51445	-0.34437	1	-61	1.6582	921.75	3
649.38	0.79967	0.51445	-0.34437	3	-50	1.2686	923.75	3
649.5	0.78795	0.52593	-0.33297	2	-58.5	6.0792	923.75	3
649.79	0.77622	0.52593	-0.33297	3	-53	0.11965	925.75	3
650.01	0.79967	0.51445	-0.34437	3	-51	0.98328	924.25	3
650.34	0.79967	0.50296	-0.35577	3	-52.5	0.50468	925.25	3
651.29	0.79967	0.51445	-0.35577	1	-61	5.4502	921.25	3
651.41	0.79967	0.51445	-0.35577	3	-48	0.095107	921.25	3
651.78	0.8583	0.50296	-0.32157	3	-48	3.7966	920.25	3
651.84	0.8583	0.50296	-0.32157	3	-48.5	0.64887	920.25	3
651.96	0.77622	0.51445	-0.35577	3	-48.5	0.6412	920.25	3
652.33	0.8114	0.51445	-0.33297	3	-48.5	0.2439	920.75	3
652.71	0.8114	0.51445	-0.32157	2	-57	1.5263	921.75	3
652.95	0.78795	0.50296	-0.35577	3	-48.5	5.7524	921.75	3
653.12	0.82312	0.51445	-0.32157	3	-50	1.2885	923.75	3
653.65	0.79967	0.51445	-0.33297	3	-51	0.95567	924.25	3
653.78	0.84658	0.52593	-0.32157	2	-58.5	5.7632	924.25	3
654.24	0.82312	0.51445	-0.32157	3	-52.5	0.53536	925.25	3
654.62	0.97555	0.46851	-0.29876	3	-51.5	0.90045	924.75	3
654.7	0.97555	0.46851	-0.29876	1	-63.5	5.4809	924.75	3
654.95	0.84658	0.52593	-0.33297	1	-61	5.4686	921.25	3
655.1	0.78795	0.51445	-0.35577	3	-48	0.12272	921.25	3
655.28	0.94038	0.48	-0.28736	3	-48.5	2.0954	922.75	3
655.52	0.8114	0.51445	-0.33297	3	-48.5	0.66268	920.25	3
655.61	0.8114	0.51445	-0.33297	1	-60.5	6.1773	920.25	3
655.73	0.8114	0.51445	-0.33297	3	-48.5	0.64887	920.25	3
656.28	0.79967	0.51445	-0.32157	3	-48.5	2.2488	922.25	3
656.4	0.78795	0.51445	-0.34437	1	-61.5	1.2456	922.25	3
656.53	0.78795	0.51445	-0.34437	3	-48.5	2.5955	921.75	3
656.77	0.9052	0.51445	-0.31016	3	-48.5	2.5909	921.75	3
656.94	0.8114	0.51445	-0.33297	3	-50	1.2732	923.75	3
657.06	0.79967	0.51445	-0.34437	2	-58	6.1175	923.75	3
657.52	0.79967	0.50296	-0.35577	3	-50.5	1.1198	924.25	3
658.03	0.8583	0.51445	-0.33297	3	-49	1.807	923.25	3
658.28	0.79967	0.49148	-0.35577	3	-49.5	1.7717	923.25	3
658.41	0.82312	0.50296	-0.34437	2	-58.5	5.3873	924.75	3
658.61	0.8114	0.50296	-0.35577	1	-63.5	5.3643	924.75	3
658.82	0.78795	0.52593	-0.34437	1	-60.5	5.2585	921.25	3
658.99	0.79967	0.51445	-0.34437	3	-48.5	6.1252	921.25	3
659.16	0.82312	0.49148	-0.33297	3	-49	1.9159	922.75	3
659.37	0.78795	0.51445	-0.34437	3	-48	3.7352	920.25	3
659.5	0.78795	0.51445	-0.34437	1	-61	6.1635	920.25	3
659.62	0.78795	0.51445	-0.34437	3	-48.5	0.60285	920.25	3
659.83	1.0107	0.43406	-0.26455	3	-48	0.21322	920.75	3
659.91	1.0107	0.43406	-0.26455	3	-48	0.19788	920.75	3
660.05	0.77622	0.51445	-0.35577	3	-48.5	2.2181	922.25	3
660.13	0.78795	0.52593	-0.33297	1	-61.5	4.3872	922.25	3
660.25	0.78795	0.52593	-0.33297	3	-48.5	2.2089	922.25	3
660.38	0.79967	0.51445	-0.33297	1	-61	1.6705	921.75	3
660.47	0.79967	0.51445	-0.33297	3	-48.5	5.6895	921.75	3
661.04	0.84658	0.51445	-0.31016	3	-50	1.399	923.75	3
661.42	0.94038	0.45703	-0.29876	3	-50.5	1.152	924.25	3
661.88	0.87003	0.50296	-0.33297	3	-52.5	0.49241	925.25	3
662.13	0.77622	0.51445	-0.34437	3	-49.5	1.6214	923.25	3
662.33	0.8114	0.51445	-0.33297	3	-52	0.75932	924.75	3
662.54	0.79967	0.51445	-0.33297	3	-52	0.73017	924.75	3
662.75	0.8583	0.52593	-0.32157	3	-48.5	6.0976	921.25	3
662.87	0.78795	0.53741	-0.34437	2	-57	1.9159	921.25	3
663.32	0.79967	0.50296	-0.33297	3	-48.5	0.57831	920.25	3
663.45	0.79967	0.52593	-0.33297	1	-61	6.162	920.25	3
663.57	0.79967	0.52593	-0.33297	3	-48.5	0.56297	920.25	3
663.86	0.8114	0.51445	-0.34437	1	-60.5	5.6987	920.75	3
663.99	0.8114	0.51445	-0.34437	3	-48.5	2.212	922.25	3
664.11	0.78795	0.53741	-0.32157	1	-61.5	1.3637	922.25	3
664.24	0.78795	0.53741	-0.32157	3	-48.5	5.5085	922.25	3
664.53	0.82312	0.51445	-0.33297	1	-61	1.8316	921.75	3
664.74	0.79967	0.51445	-0.34437	1	-63	0.033748	923.75	3
664.91	0.79967	0.51445	-0.34437	3	-53	0.30833	925.75	3
664.99	0.79967	0.51445	-0.34437	1	-64.5	4.6526	925.75	3
665.41	0.8583	0.51445	-0.33297	3	-52.5	0.44025	925.25	3
665.54	0.8583	0.51445	-0.33297	2	-59	4.9563	925.25	3
665.74	0.79967	0.52593	-0.32157	1	-62.5	0.38503	923.25	3
666.24	0.83485	0.52593	-0.32157	3	-51.5	0.69489	924.75	3
666.37	0.79967	0.50296	-0.35577	3	-48.5	6.0945	921.25	3
666.5	0.8114	0.50296	-0.34437	1	-61	5.2723	921.25	3
666.62	0.8114	0.50296	-0.34437	3	-49	1.8899	922.75	3
666.74	0.78795	0.52593	-0.34437	1	-62	3.9715	922.75	3
667.03	0.79967	0.50296	-0.32157	3	-48	0.58905	920.25	3
667.4	0.8114	0.50296	-0.31016	3	-48	0.18101	920.75	3
667.78	0.8114	0.51445	-0.31016	3	-48.5	2.3731	922.25	3
667.9	0.84658	0.50296	-0.34437	1	-61	1.827	921.75	3
668.07	0.79967	0.52593	-0.33297	3	-48.5	5.935	921.75	3
668.16	1.128	0.4111	-0.20754	3	-50	1.4312	923.75	3
668.61	0.84658	0.51445	-0.33297	3	-50.5	1.1259	924.25	3
668.74	0.82312	0.50296	-0.33297	1	-63.5	5.777	924.25	3
668.87	0.82312	0.50296	-0.33297	3	-52.5	0.46173	925.25	3
669.32	0.8114	0.52593	-0.33297	2	-58.5	0.25924	923.25	3
669.54	0.8114	0.52593	-0.32157	2	-59	5.2984	924.75	3
669.67	0.8114	0.52593	-0.32157	3	-51.5	0.7133	924.75	3
669.87	0.77622	0.51445	-0.34437	3	-48.5	6.1052	921.25	3
670	0.78795	0.52593	-0.33297	1	-61	5.2431	921.25	3
670.12	0.78795	0.52593	-0.33297	3	-49	1.873	922.75	3
670.41	0.78795	0.51445	-0.33297	3	-48	0.57524	920.25	3
670.53	0.88175	0.51445	-0.31016	3	-48.5	0.57371	920.25	3
670.74	0.78795	0.51445	-0.33297	3	-48.5	0.42031	920.75	3
670.86	0.77622	0.51445	-0.35577	1	-61	5.8828	920.75	3
671	0.77622	0.51445	-0.35577	3	-48.5	0.4648	920.75	3
671.37	0.82312	0.49148	-0.34437	3	-48.5	6.0086	921.75	1
671.49	0.79967	0.49148	-0.35577	2	-56.5	4.9548	921.75	1
671.92	0.8114	0.49148	-0.35577	3	-50.5	1.3269	923.75	1
672	0.78795	0.51445	-0.34437	1	-64.5	1.3744	925.75	1
672.23	0.92865	0.49148	-0.28736	3	-51	1.0002	924.25	1
672.72	0.78795	0.52593	-0.33297	3	-52.5	0.41264	925.25	1
673.14	1.1632	0.37665	-0.19613	3	-51.5	0.67035	924.75	1
673.68	0.88175	0.51445	-0.31016	3	-48.5	2.0049	922.75	1
673.85	0.82312	0.51445	-0.33297	3	-49	2.0203	922.75	1
674.05	0.78795	0.51445	-0.33297	3	-48.5	3.9715	920.25	1
674.34	0.79967	0.49148	-0.34437	2	-57.5	5.7616	920.75	1
674.55	0.8114	0.49148	-0.34437	1	-61	5.961	920.75	1
674.67	0.8114	0.49148	-0.34437	3	-48.5	5.6312	922.25	1
675.05	1.1514	0.38813	-0.19613	3	-48.5	5.7862	921.75	1
675.13	1.1514	0.38813	-0.19613	3	-48.5	5.7678	921.75	1
675.62	0.79967	0.51445	-0.33297	3	-53	0.17334	925.75	1
676.34	0.84658	0.51445	-0.32157	3	-52.5	0.42798	925.25	1
676.54	0.84658	0.52593	-0.32157	3	-49.5	1.5846	923.25	1
676.68	0.79967	0.51445	-0.33297	1	-62.5	0.30219	923.25	1
676.8	0.79967	0.51445	-0.33297	3	-49.5	1.5693	923.25	1
676.88	0.79967	0.51445	-0.33297	3	-51.5	0.66421	924.75	1
677.21	0.88175	0.51445	-0.31016	3	-48.5	0.001534	921.25	1
677.59	0.82312	0.50296	-0.32157	3	-49	2.0371	922.75	1
677.79	0.82312	0.51445	-0.33297	3	-49	2.0693	922.75	1
678.08	0.8114	0.49148	-0.33297	1	-61	0.12272	920.25	1
678.21	0.8114	0.49148	-0.33297	3	-48	0.52462	920.75	1
678.34	0.78795	0.52593	-0.35577	1	-61	5.6987	920.75	1
678.46	0.78795	0.52593	-0.35577	3	-48.5	5.4104	922.25	1
678.84	0.8114	0.50296	-0.32157	3	-48.5	5.7356	921.75	1
679.08	0.78795	0.50296	-0.36718	3	-50	1.3054	923.75	1
679.25	0.89348	0.49148	-0.31016	3	-50	1.2839	923.75	1
679.46	0.78795	0.50296	-0.33297	2	-59.5	1.3944	925.75	1
680.17	0.78795	0.50296	-0.34437	3	-52.5	0.3881	925.25	1
680.38	0.79967	0.51445	-0.33297	2	-57.5	0.22089	923.25	1
680.47	0.79967	0.51445	-0.33297	3	-49	1.6659	923.25	1
680.63	0.87003	0.51445	-0.33297	3	-49	1.6751	923.25	1
680.83	0.8114	0.50296	-0.34437	3	-51.5	0.76392	924.75	1
681.05	0.82312	0.51445	-0.33297	3	-51.5	0.78386	924.75	1
681.25	0.79967	0.50296	-0.35577	3	-48	0.061359	921.25	1
681.54	0.8114	0.50296	-0.34437	2	-57	0.94033	922.75	1
681.75	0.79967	0.49148	-0.35577	1	-62	0.97868	922.75	1
681.88	0.79967	0.49148	-0.35577	3	-48	4.0758	920.25	1
682	0.78795	0.51445	-0.36718	1	-61	0.11965	920.25	1
682.11	0.78795	0.51445	-0.36718	3	-48	0.50161	920.75	1
682.24	0.79967	0.51445	-0.34437	1	-60.5	5.7095	920.75	1
682.37	0.79967	0.51445	-0.34437	3	-48.5	5.4226	922.25	1
682.74	0.82312	0.49148	-0.32157	3	-48	5.7294	921.75	1
682.86	0.78795	0.52593	-0.32157	1	-61	4.7937	921.75	1
682.99	0.78795	0.52593	-0.32157	3	-50	1.2778	923.75	1
683.11	0.79967	0.51445	-0.33297	2	-58	6.1083	923.75	1
683.32	0.8114	0.51445	-0.34437	1	-63.5	6.1497	923.75	1
683.58	0.89348	0.52593	-0.32157	3	-51	0.99709	924.25	1
683.83	0.8114	0.51445	-0.34437	3	-51	0.98635	924.25	1
684.01	0.79967	0.52593	-0.33297	3	-52.5	0.37889	925.25	1
684.41	0.84658	0.51445	-0.33297	3	-49	1.6782	923.25	1
684.59	0.8114	0.51445	-0.34437	3	-51.5	0.76852	924.75	1
684.8	0.83485	0.51445	-0.33297	3	-51.5	0.78386	924.75	1
685.05	0.92865	0.49148	-0.31016	3	-48	0.026078	921.25	1
685.09	0.92865	0.49148	-0.31016	3	-48	0.042951	921.25	1
685.55	0.79967	0.48	-0.35577	1	-62	0.948	922.75	1
685.68	0.79967	0.48	-0.35577	3	-48	4.0344	920.25	4
685.76	0.79967	0.48	-0.35577	3	-48	4.042	920.25	4
685.9	0.78795	0.52593	-0.35577	3	-48	0.6412	920.25	4
686.02	0.78795	0.51445	-0.35577	2	-57	5.4963	920.75	4
686.15	0.78795	0.51445	-0.35577	3	-48	0.22856	920.75	4
686.31	0.77622	0.51445	-0.34437	1	-60.5	5.6757	920.75	4
686.6	0.82312	0.49148	-0.33297	3	-48.5	2.2488	922.25	4
686.65	0.82312	0.49148	-0.33297	3	-48.5	5.7233	921.75	4
686.78	0.79967	0.51445	-0.34437	1	-61	4.7952	921.75	4
686.89	0.79967	0.51445	-0.34437	3	-48.5	5.7171	921.75	4
687.02	0.78795	0.52593	-0.34437	1	-63.5	6.1467	923.75	4
687.27	0.79967	0.52593	-0.33297	2	-59.5	1.3821	925.75	4
687.44	0.8114	0.51445	-0.34437	1	-64.5	1.3652	925.75	4
687.68	0.79967	0.52593	-0.33297	2	-58	5.6635	924.25	4
688.02	0.8114	0.52593	-0.31016	2	-58.5	4.8811	925.25	4
688.31	0.82312	0.53741	-0.32157	3	-49.5	1.5386	923.25	4
688.43	0.78795	0.51445	-0.33297	1	-62.5	0.32214	923.25	4
688.65	0.82312	0.51445	-0.33297	3	-51.5	0.66882	924.75	4
688.74	0.82312	0.51445	-0.33297	3	-51.5	0.66421	924.75	4
689.07	0.79967	0.50296	-0.33297	3	-48	0.013806	921.25	4
689.49	0.82312	0.50296	-0.33297	3	-48.5	4.0298	920.25	4
689.66	0.87003	0.49148	-0.32157	3	-48.5	4.042	920.25	4
689.78	0.78795	0.51445	-0.33297	2	-57	5.754	920.75	4
689.91	0.78795	0.51445	-0.33297	3	-48	0.49701	920.75	4
690.03	0.8114	0.50296	-0.35577	1	-61	5.8859	920.75	4
690.16	0.8114	0.50296	-0.35577	3	-48.5	2.4053	922.25	4
690.29	0.79967	0.51445	-0.34437	1	-61.5	4.4869	922.25	4
690.57	0.99901	0.46851	-0.25315	3	-48.5	5.711	921.75	4
690.78	0.78795	0.51445	-0.33297	3	-50	1.2962	923.75	4
690.9	0.83485	0.51445	-0.33297	1	-63	6.1651	923.75	4
691.33	0.79967	0.52593	-0.32157	2	-59	1.3883	925.75	4
691.57	0.8114	0.52593	-0.32157	3	-50.5	0.96641	924.25	4
691.95	0.8114	0.52593	-0.33297	3	-52.5	0.37583	925.25	4
692.03	0.8114	0.52593	-0.33297	3	-52	0.39117	925.25	4
692.2	0.8114	0.51445	-0.34437	3	-49.5	1.5417	923.25	4
692.32	0.78795	0.52593	-0.32157	1	-62.5	0.32674	923.25	4
692.61	0.82312	0.51445	-0.33297	3	-51.5	0.65961	924.75	4
692.82	0.8114	0.50296	-0.34437	3	-48.5	6.0638	921.25	4
692.95	0.79967	0.50296	-0.33297	1	-61	5.2431	921.25	4
693.07	0.79967	0.50296	-0.33297	3	-49	1.8883	922.75	4
693.2	0.78795	0.51445	-0.34437	1	-62	0.78693	922.75	4
693.33	0.78795	0.51445	-0.34437	3	-48.5	0.84216	920.25	4
693.42	0.79967	0.50296	-0.34437	1	-61	0.090505	920.25	4
693.51	0.79967	0.50296	-0.34437	3	-48.5	4.0114	920.25	4
693.75	0.7645	0.49148	-0.35577	3	-48.5	0.47247	920.75	4
694.01	0.78795	0.51445	-0.34437	3	-48.5	2.2519	922.25	4
694.13	0.89348	0.49148	-0.32157	3	-48.5	5.3827	922.25	4
694.31	0.78795	0.51445	-0.34437	3	-48.5	5.7095	921.75	4
694.72	0.84658	0.49148	-0.33297	3	-50	1.2855	923.75	4
695.1	0.8114	0.51445	-0.33297	3	-53	0.13959	925.75	4
695.31	0.8114	0.51445	-0.33297	3	-51	0.97254	924.25	4
695.52	0.8114	0.52593	-0.33297	3	-51	0.95567	924.25	4
695.73	0.8583	0.53741	-0.32157	3	-52.5	0.38043	925.25	4
695.82	0.8583	0.53741	-0.32157	3	-52.5	0.37276	925.25	4
696.15	0.78795	0.51445	-0.33297	3	-49.5	1.6674	923.25	4
696.27	0.8114	0.51445	-0.33297	2	-58.5	5.3613	924.75	4
696.56	0.77622	0.51445	-0.34437	3	-51.5	0.80227	924.75	4
696.65	0.77622	0.51445	-0.34437	3	-48	0.069029	921.25	4
696.82	0.78795	0.50296	-0.35577	3	-48.5	0.087437	921.25	4
697.19	0.82312	0.49148	-0.32157	3	-49	1.9359	922.75	4
697.32	0.78795	0.50296	-0.35577	1	-62	0.79153	922.75	4
697.44	0.78795	0.50296	-0.35577	3	-48	0.59365	920.25	4
697.65	0.79967	0.51445	-0.33297	2	-57	5.4809	920.75	4
697.86	0.96383	0.48	-0.27595	3	-48	0.18561	920.75	4
697.98	0.78795	0.51445	-0.35577	1	-61.5	1.2287	922.25	4
698.11	0.78795	0.51445	-0.35577	3	-48.5	2.212	922.25	4
698.31	0.77622	0.51445	-0.34437	3	-48.5	5.7064	921.75	4
698.44	0.79967	0.51445	-0.33297	1	-61	4.7937	921.75	4
698.57	0.79967	0.51445	-0.33297	3	-48.5	2.5403	921.75	4
698.65	0.79967	0.51445	-0.33297	3	-50	1.2579	923.75	4
698.82	0.78795	0.51445	-0.33297	3	-50	1.2502	923.75	4
699.03	0.83485	0.51445	-0.33297	3	-53	0.10431	925.75	4
699.15	0.83485	0.51445	-0.33297	2	-59.5	1.3668	925.75	4
699.36	0.8114	0.52593	-0.32157	1	-63	5.7141	924.25	4
699.56	0.79967	0.51445	-0.33297	1	-63.5	5.7693	924.25	4
699.81	0.9052	0.51445	-0.32157	2	-59	5.0407	925.25	4
700.07	0.77622	0.50296	-0.35577	3	-49	1.7763	923.25	4
700.36	0.79967	0.51445	-0.34437	1	-63.5	5.3337	924.75	4
700.53	0.77622	0.51445	-0.35577	3	-48.5	6.1221	921.25	4
700.78	0.79967	0.52593	-0.33297	1	-60.5	5.2431	921.25	4
700.89	0.79967	0.52593	-0.33297	3	-49	1.8914	922.75	4
701.11	0.78795	0.52593	-0.33297	3	-49	1.896	922.75	4
701.32	0.9521	0.46851	-0.27595	3	-48	0.57524	920.25	4
