# Supplementary material for: A battery-less and wireless wearable sensor system for identifying bed and chair exits in a pilot trial in hospitalized older people
Source: PLoS One. 2017 Oct 9;12(10):e0185670. doi: 10.1371/journal.pone.0185670 (PMC5633180; doi:10.1371/journal.pone.0185670)
Supplement: S1 Dataset — Data corresponding to the sensor observations for hospitalized older people participating in the trials; data anonymized except for gender. (ZIP) [file pone.0185670.s002.zip › S1_Dataset/d3p21M]

0	-0.021106	1.0427	-0.19613	1	-58.5	5.237	923.75	4
3.246	0.48309	0.85894	-0.070699	2	-58.5	0.62433	920.75	2
4.708	0.48309	0.85894	-0.070699	2	-58.5	0.60746	920.25	2
5.694	0.48309	0.85894	-0.070699	1	-60.5	5.3551	923.25	2
7.555	0.48309	0.85894	-0.070699	2	-61	5.9028	921.25	2
10.908	0.48309	0.85894	-0.070699	1	-58.5	0.99095	920.75	2
17.509	0.43619	0.93932	-0.059296	1	-59	0.74245	920.75	2
18.094	0.43619	0.93932	-0.059296	1	-58	1.014	920.25	2
18.845	0.43619	0.93932	-0.059296	1	-59	5.1603	922.75	2
21.595	0.47136	0.92784	-0.070699	2	-67	4.7109	920.75	2
28.094	0.47136	0.92784	-0.070699	2	-68.5	4.174	921.25	2
30.344	0.47136	0.92784	-0.070699	1	-59.5	1.2425	920.25	2
32.594	0.47136	0.92784	-0.070699	2	-67.5	4.9655	920.25	2
35.094	0.47136	0.92784	-0.070699	1	-60	1.218	920.25	2
37.595	0.47136	0.92784	-0.070699	1	-60	1.2349	920.25	2
40.094	0.47136	0.92784	-0.070699	2	-62.5	1.3085	920.25	2
53.344	0.68242	0.84746	-0.070699	2	-63	1.0385	920.75	2
54.844	0.68242	0.84746	-0.070699	1	-64	1.422	925.25	2
64.345	0.68242	0.84746	-0.070699	2	-62.5	1.3744	920.25	2
69.346	0.68242	0.84746	-0.070699	1	-60	6.2632	920.25	2
70.594	0.68242	0.84746	-0.070699	2	-66	0.44332	921.75	2
74.094	0.52999	0.90487	-0.10491	2	-61.5	1.3392	920.25	2
74.844	0.52999	0.90487	-0.10491	1	-60.5	0.4065	922.75	2
75.094	0.52999	0.90487	-0.10491	2	-61	1.2303	920.75	2
76.094	0.52999	0.90487	-0.10491	2	-63	5.9703	922.25	2
76.844	0.52999	0.90487	-0.10491	2	-62	0.53076	921.25	2
77.595	0.52999	0.90487	-0.10491	1	-62.5	2.0479	924.75	2
79.846	0.54171	0.89339	-0.093505	2	-64	5.191	923.25	2
81.095	0.54171	0.89339	-0.093505	1	-61.5	0.81454	922.25	2
81.595	0.54171	0.89339	-0.093505	2	-61.5	0.40037	921.25	2
82.595	0.54171	0.89339	-0.093505	1	-61	5.2017	920.75	2
83.845	0.54171	0.89339	-0.093505	1	-61	5.8598	920.25	2
85.346	0.58862	0.88191	-0.082102	1	-60.5	4.5943	921.75	2
86.345	0.58862	0.88191	-0.082102	2	-60.5	1.4849	920.25	2
87.095	0.58862	0.88191	-0.082102	2	-64.5	5.3597	923.25	2
88.345	0.58862	0.88191	-0.082102	1	-61	4.2169	922.25	2
88.845	0.58862	0.88191	-0.082102	2	-62	0.4786	921.25	2
91.095	0.58862	0.88191	-0.093505	2	-65.5	1.5953	924.25	2
91.345	0.58862	0.88191	-0.093505	2	-61.5	0.72864	921.25	2
92.095	0.58862	0.88191	-0.093505	1	-60.5	0.18101	923.25	2
92.596	0.58862	0.88191	-0.093505	1	-59.5	4.5897	921.75	2
93.095	0.58862	0.88191	-0.093505	2	-62.5	6.2817	922.25	2
93.595	0.58862	0.88191	-0.093505	2	-60.5	1.6168	920.25	2
94.095	0.58862	0.88191	-0.093505	2	-63.5	5.8751	922.75	2
94.595	0.58862	0.88191	-0.093505	2	-61	1.1305	920.75	2
96.095	0.49481	0.90487	-0.15052	1	-59	5.1465	921.25	2
96.845	0.49481	0.90487	-0.15052	1	-59.5	5.4042	920.75	2
97.595	0.49481	0.90487	-0.15052	2	-63	3.387	921.75	2
98.595	0.49481	0.90487	-0.15052	2	-62	1.356	920.25	2
99.345	0.49481	0.90487	-0.15052	1	-60	5.326	920.75	2
101.1	0.41273	0.97377	-0.15052	2	-62	0.59825	921.25	2
101.85	0.41273	0.97377	-0.15052	2	-64.5	5.4456	923.25	2
102.85	0.49481	0.93932	-0.12771	1	-60	1.2118	922.25	2
103.35	0.49481	0.93932	-0.12771	2	-61	1.4358	920.25	2
103.85	0.49481	0.93932	-0.12771	1	-60	1.1106	922.75	2
104.85	0.48309	0.95081	-0.11631	2	-67.5	5.6803	923.75	2
106.85	0.24858	1.0427	-0.18473	2	-69.5	5.0253	920.75	2
107.35	0.096148	1.0427	-0.17333	1	-58.5	1.2747	923.75	2
107.67	0.096148	1.0427	-0.17333	1	-61	3.9101	925.75	2
108.26	-0.26734	0.92784	-0.093505	1	-57.5	1.399	920.25	2
108.85	-0.26734	0.92784	-0.093505	2	-67.5	4.4654	922.75	2
109.95	-0.37287	1.1231	-0.093505	2	-59.5	5.6282	923.75	2
110.35	-0.37287	1.1231	-0.093505	1	-59.5	2.1261	922.25	2
110.63	-0.37287	1.1231	-0.093505	1	-61.5	1.1152	924.25	2
114.25	-0.37287	1.1231	-0.093505	1	-66.5	0.40497	920.75	4
115.6	0.2603	0.93932	0.10035	3	-62	3.4852	921.25	4
117.94	0.14305	1.0082	0.043332	3	-62.5	0.98788	924.25	4
119.6	0.24858	0.99674	-0.03649	3	-63	0.03835	923.75	4
120.19	0.24858	0.99674	-0.03649	2	-61.5	4.7339	922.25	4
121.39	0.44791	0.96229	0.15736	2	-60	5.1174	923.25	4
121.54	0.44791	0.96229	0.15736	3	-54.5	1.3116	920.75	4
121.58	0.44791	0.96229	0.15736	2	-57	0.75318	920.75	4
121.98	0.1665	1.0656	-0.15052	3	-58.5	6.2663	924.75	4
122.18	0.0023451	1.0197	-0.12771	3	-58	1.1551	921.75	4
122.42	0.0023451	1.0197	-0.12771	2	-63	0.36662	923.75	4
123.29	-0.068007	1.0197	-0.27595	3	-54.5	0.3068	920.25	4
123.41	-0.068007	1.0197	-0.27595	2	-68	4.2323	920.25	4
124.95	0.22513	0.89339	0.13456	3	-55.5	4.9824	921.75	4
125.22	-0.24389	1.1116	-0.082102	3	-59	6.1804	923.75	4
132.89	0.15478	1.0082	-0.082102	2	-55.5	1.5186	921.25	1
133.08	0.15478	1.0082	-0.082102	2	-55.5	1.4603	921.25	1
134	0.28376	0.99674	-0.0022806	3	-64.5	0.49548	920.75	1
134.68	0.1196	1.0312	-0.13912	3	-65	4.3381	921.75	1
136.71	0.57689	0.79004	-0.51542	3	-54.5	1.9129	924.75	1
136.79	0.92865	0.60631	-0.33297	3	-52.5	5.8813	922.25	1
136.79	0.67069	0.73263	-0.447	3	-52.5	5.9242	922.25	1
136.83	0.78795	0.62928	-0.35577	2	-57.5	5.1296	924.25	1
136.95	0.42446	0.72114	-0.4698	3	-55	5.8982	925.25	1
137.23	0.24858	0.83597	-0.59524	2	-56	0.18561	922.75	1
137.55	0.40101	0.84746	-0.54963	3	-52	5.6312	920.75	3
137.99	0.51826	0.69818	-0.62945	3	-50.5	2.0417	921.75	3
138.06	0.48309	0.73263	-0.51542	3	-51	2.1046	921.75	3
138.22	0.57689	0.77856	-0.32157	2	-58	0.76085	923.75	3
138.3	1.0225	0.44555	-0.29876	3	-56	5.9518	924.25	3
138.39	1.0225	0.44555	-0.29876	3	-53	0.72557	920.25	3
138.94	0.84658	0.49148	-0.37858	3	-54	5.148	922.75	3
139.05	0.88175	0.45703	-0.15052	1	-69	5.8261	923.25	3
139.24	0.8114	0.46851	-0.32157	3	-52.5	6.0362	920.75	3
139.35	0.84658	0.38813	-0.20754	1	-65	4.289	920.75	3
139.61	0.9052	0.43406	-0.11631	3	-56	5.4963	921.75	3
139.68	0.9052	0.43406	-0.11631	3	-55.5	5.3996	921.75	3
140.02	1.1045	0.33072	-0.13912	3	-57.5	5.5745	920.25	3
148.35	1.2687	0.066602	-0.070699	1	-66	5.6941	924.75	3
148.6	1.2687	0.066602	-0.070699	1	-62	5.0959	921.75	3
149.1	1.2687	0.066602	-0.070699	1	-67	4.9317	925.75	3
149.85	1.0694	0.15847	-0.15052	1	-61.5	5.5668	921.25	3
150.1	1.0694	0.15847	-0.15052	1	-66	5.2892	925.25	3
150.35	1.0694	0.15847	-0.15052	1	-63.5	3.9255	923.25	3
150.6	1.0694	0.15847	-0.15052	1	-61.5	6.0562	920.75	3
151.35	0.99901	0.2044	-0.19613	1	-67.5	4.8934	925.75	3
152.85	1.0811	0.16995	-0.17333	1	-62.5	1.2548	922.75	3
153.35	0.96383	0.18143	-0.23034	3	-58	5.9641	924.75	3
153.6	1.257	0.066602	-0.093505	1	-66	0.50008	923.75	3
154.1	1.257	0.066602	-0.093505	2	-61.5	1.9497	922.25	3
154.35	1.257	0.066602	-0.093505	1	-66	0.24083	920.25	3
154.6	0.9052	0.19292	-0.21894	1	-65.5	2.4912	921.25	3
155.1	0.9052	0.19292	-0.21894	1	-67	1.2609	922.75	3
155.85	0.99901	0.19292	-0.20754	3	-58	5.9979	924.75	3
156.1	1.0694	0.14698	-0.18473	1	-68	0.36049	923.75	3
156.35	1.0694	0.14698	-0.18473	1	-66.5	4.7845	922.25	3
157.1	0.92865	0.19292	-0.23034	3	-58	5.7171	925.25	3
157.35	0.92865	0.19292	-0.23034	1	-66.5	1.2134	922.75	3
157.85	1.1866	0.078086	-0.11631	1	-65.5	6.119	920.75	3
158.35	1.2921	0.055119	-0.070699	1	-65.5	2.0417	921.75	3
159.35	0.98728	0.19292	-0.20754	1	-65.5	0.21169	920.25	3
159.85	0.97555	0.19292	-0.23034	3	-58	5.6389	925.25	3
160.1	1.2687	0.078086	-0.093505	1	-68	0.71023	923.25	3
161.1	1.0225	0.19292	-0.19613	2	-67.5	5.4073	925.75	3
161.85	1.0459	0.16995	-0.19613	2	-60	0.44946	920.25	3
162.35	1.0694	0.15847	-0.18473	1	-67	1.3023	922.75	3
163.6	1.0342	0.18143	-0.20754	3	-58.5	5.464	925.75	3
163.85	1.0342	0.18143	-0.20754	1	-68.5	0.061359	924.25	3
164.35	0.98728	0.16995	-0.20754	1	-65	5.8491	921.25	3
165.1	1.2687	0.043636	-0.093505	1	-66.5	0.81608	923.25	3
165.35	0.9052	0.19292	-0.23034	1	-70	5.7325	924.75	3
166.35	0.94038	0.18143	-0.23034	1	-66.5	4.8351	922.25	3
166.85	1.3039	0.043636	-0.070699	2	-60	5.8506	921.25	3
166.93	1.3039	0.043636	-0.070699	1	-66	2.5617	921.25	3
167.6	1.2804	0.055119	-0.093505	1	-67.5	0.81915	923.25	3
168.1	1.0576	0.14698	-0.18473	1	-65.5	2.0939	921.75	3
169.1	1.1163	0.12402	-0.15052	1	-65.5	0.40804	920.25	3
169.18	1.1163	0.12402	-0.15052	1	-66.5	5.7448	921.25	3
169.85	1.1397	0.11254	-0.15052	1	-67.5	0.83755	923.25	3
170.1	1.1397	0.11254	-0.15052	1	-66	6.1175	920.75	3
170.35	1.1397	0.11254	-0.15052	2	-60	5.3551	921.75	3
170.85	1.0694	0.15847	-0.19613	2	-66.5	5.349	925.75	3
171.35	1.1749	0.10105	-0.12771	2	-59.5	0.3881	920.25	3
171.6	1.1749	0.10105	-0.12771	1	-65.5	3.4699	920.25	3
172.1	1.2452	0.066602	-0.093505	1	-66.5	1.2425	922.75	3
172.6	1.1514	0.10105	-0.12771	1	-66	6.1344	920.75	3
173.6	1.1163	0.11254	-0.15052	1	-65.5	1.6874	922.25	3
174.1	0.99901	0.19292	-0.21894	1	-64.5	0.33901	920.25	3
174.18	0.99901	0.19292	-0.21894	1	-64.5	5.6573	921.25	3
175.1	0.98728	0.18143	-0.23034	1	-64.5	5.9856	920.75	3
176.1	1.0694	0.14698	-0.18473	1	-68	6.0807	924.25	3
176.6	0.9052	0.19292	-0.24174	3	-53.5	4.628	921.25	3
176.68	0.9052	0.19292	-0.24174	1	-64	5.6389	921.25	3
176.85	0.9052	0.19292	-0.24174	3	-58	5.731	925.25	3
177.1	1.0225	0.15847	-0.20754	1	-66.5	0.73324	923.25	3
178.1	0.92865	0.19292	-0.23034	1	-67.5	0.25771	923.75	3
178.6	0.96383	0.19292	-0.21894	1	-68.5	6.0531	924.25	3
179.85	1.0107	0.16995	-0.20754	1	-65	6.0669	920.75	3
179.93	1.0107	0.16995	-0.20754	1	-64.5	2.9468	920.75	3
180.35	0.97555	0.19292	-0.21894	1	-67	0.27458	923.75	3
180.85	0.98728	0.18143	-0.23034	2	-60.5	1.8193	922.25	3
181.1	0.98728	0.18143	-0.23034	1	-65	0.27612	920.25	3
181.35	0.98728	0.18143	-0.23034	1	-65	0.27458	920.25	3
181.85	1.0811	0.14698	-0.16192	1	-66	1.1474	922.75	3
182.1	1.0811	0.14698	-0.16192	1	-67	0.67495	923.25	3
182.6	1.128	0.12402	-0.15052	1	-65	5.1496	921.75	3
183.1	1.3273	0.032153	-0.070699	1	-65.5	4.7446	922.25	3
183.6	0.91693	0.18143	-0.23034	2	-59.5	0.39577	920.25	3
184.1	0.97555	0.19292	-0.21894	1	-69.5	2.0939	925.25	3
184.35	0.97555	0.19292	-0.21894	1	-67.5	0.69029	923.25	3
184.6	0.97555	0.19292	-0.21894	1	-65	6.0914	920.75	3
185.35	0.96383	0.19292	-0.21894	1	-68	0.25771	923.75	3
186.1	1.0342	0.16995	-0.19613	1	-64.5	0.4019	920.25	3
186.35	1.2687	0.055119	-0.082102	3	-58.5	5.7785	925.25	3
186.6	1.2687	0.055119	-0.082102	1	-65	1.3698	922.75	3
187.1	1.0225	0.16995	-0.20754	2	-60.5	6.2096	920.75	3
187.35	1.0225	0.16995	-0.20754	1	-68	5.8337	924.75	3
187.85	1.1045	0.12402	-0.15052	1	-66.5	0.44639	923.75	3
188.1	1.1045	0.12402	-0.15052	1	-64.5	1.7702	922.25	3
188.6	0.9521	0.18143	-0.23034	1	-64	3.6187	920.25	3
189.1	0.91693	0.19292	-0.23034	1	-65	4.5437	922.75	3
189.35	0.91693	0.19292	-0.23034	1	-66.5	0.948	923.25	3
189.85	0.96383	0.18143	-0.21894	1	-65.5	2.281	921.75	3
190.85	1.1045	0.1355	-0.16192	1	-65.5	0.021476	924.25	3
191.1	1.1045	0.1355	-0.16192	1	-61	0.22243	920.25	3
191.85	0.98728	0.19292	-0.21894	1	-63	0.41878	923.25	3
191.93	0.98728	0.19292	-0.21894	1	-61.5	5.7954	920.75	3
192.85	0.99901	0.19292	-0.21894	3	-58.5	5.5223	925.75	3
193.1	0.99901	0.19292	-0.21894	1	-64.5	5.7754	924.25	3
193.35	0.99901	0.19292	-0.21894	2	-60	0.31907	920.25	3
193.6	0.99901	0.19292	-0.21894	1	-61	5.3229	921.25	3
193.85	0.9521	0.19292	-0.21894	1	-62.5	0.85136	922.75	3
194.1	0.9521	0.19292	-0.21894	1	-63.5	0.3881	923.25	3
194.35	0.9521	0.19292	-0.21894	2	-60	6.1605	920.75	3
194.6	1.0694	0.12402	-0.16192	1	-65.5	5.3567	924.75	3
195.35	1.1632	0.10105	-0.13912	3	-58	5.5269	925.75	3
195.43	1.1632	0.10105	-0.13912	1	-62	1.307	922.25	3
195.6	1.1632	0.10105	-0.13912	1	-64.5	5.7724	924.25	3
196.35	1.0694	0.15847	-0.18473	3	-58	5.6926	925.25	3
196.44	1.0694	0.15847	-0.18473	1	-62.5	3.9807	922.75	3
196.6	1.0694	0.15847	-0.18473	1	-63.5	0.36049	923.25	3
197.1	1.1045	0.1355	-0.15052	1	-65.5	5.283	924.75	3
197.35	1.1045	0.1355	-0.15052	1	-62	4.7737	921.75	3
198.85	1.0928	0.15847	-0.12771	1	-63	0.74551	922.75	3
199.1	1.0928	0.15847	-0.12771	1	-64	0.27305	923.25	3
199.6	1.0459	0.16995	-0.17333	1	-62	4.7645	921.75	3
200.85	1.0576	0.15847	-0.16192	1	-62	6.0914	920.25	3
201.35	1.0459	0.16995	-0.16192	1	-63	3.9837	922.75	3
201.85	1.0342	0.16995	-0.16192	3	-57.5	5.9718	924.75	3
202.1	1.0342	0.16995	-0.16192	2	-61.5	5.441	921.75	3
202.6	1.0107	0.18143	-0.19613	3	-59	5.4855	925.75	3
203.1	1.1983	0.089569	-0.10491	1	-61.5	0.018408	920.25	3
203.35	1.0225	0.18143	-0.17333	1	-66	5.1266	925.25	3
203.85	1.0225	0.18143	-0.17333	2	-62	1.4404	922.75	3
203.93	1.0225	0.18143	-0.17333	1	-63.5	0.53229	923.25	3
204.35	0.9521	0.19292	-0.18473	1	-65.5	5.5315	924.75	3
204.85	1.2335	0.078086	-0.082102	3	-58.5	5.4732	925.75	3
205.6	1.0459	0.18143	-0.17333	1	-61.5	0.0092039	920.25	3
205.85	1.0107	0.18143	-0.18473	1	-62	5.4134	921.25	3
206.35	1.0107	0.18143	-0.18473	1	-62.5	4.1387	922.75	3
206.6	1.1045	0.12402	-0.12771	1	-61.5	5.8307	920.75	3
206.85	1.1045	0.12402	-0.12771	2	-61.5	5.3551	921.75	3
207.1	1.1045	0.12402	-0.12771	1	-62	4.9548	921.75	3
207.85	1.2921	0.043636	-0.047893	1	-64.5	5.958	924.25	3
208.6	0.98728	0.19292	-0.18473	1	-66	5.1526	925.25	3
208.68	0.98728	0.19292	-0.18473	1	-62.5	1.0063	922.75	3
209.35	1.0342	0.16995	-0.16192	3	-58	5.9058	924.75	3
209.41	1.0342	0.16995	-0.16192	1	-62	4.9517	921.75	3
210.35	1.0694	0.14698	-0.15052	2	-61	0.37583	920.25	3
210.6	1.0694	0.14698	-0.15052	1	-61.5	6.2663	920.25	3
211.1	1.1163	0.1355	-0.12771	1	-62.5	4.1341	922.75	3
211.18	1.1163	0.1355	-0.12771	1	-63.5	0.57064	923.25	3
211.6	1.0928	0.14698	-0.13912	1	-62	5.8705	920.75	3
211.85	1.0928	0.14698	-0.13912	1	-62	5.0299	921.75	3
212.35	1.0928	0.14698	-0.13912	3	-58.5	5.4226	925.75	3
213.6	1.0694	0.14698	-0.16192	1	-63	4.1279	922.75	3
214.1	1.2218	0.10105	-0.093505	3	-57.5	6.0025	924.75	3
214.18	1.2218	0.10105	-0.093505	1	-63.5	4.6096	921.75	3
214.85	1.0576	0.14698	-0.13912	1	-65	0.92806	922.25	3
215.35	0.98728	0.18143	-0.19613	1	-63.5	5.8583	920.25	3
215.85	0.98728	0.18143	-0.19613	3	-58	5.6481	925.25	3
216.35	1.0694	0.14698	-0.13912	1	-63.5	5.3904	920.75	3
216.43	1.0694	0.14698	-0.13912	3	-58	5.8705	924.75	3
217.35	1.2452	0.066602	-0.070699	1	-64.5	4.0988	922.25	3
217.85	0.94038	0.18143	-0.20754	2	-61	0.36816	920.25	3
218.1	0.94038	0.18143	-0.20754	1	-70	1.5202	925.25	3
219.1	1.1163	0.1355	-0.11631	3	-58	5.8629	924.75	3
219.19	1.1163	0.1355	-0.11631	1	-64.5	1.4021	921.75	3
219.35	1.1163	0.1355	-0.11631	1	-67.5	5.8567	923.75	3
219.85	1.1163	0.1355	-0.11631	1	-65.5	0.97561	922.25	3
221.1	1.2687	0.055119	-0.047893	1	-63.5	5.4533	920.75	3
221.35	1.2687	0.055119	-0.047893	3	-58	5.8828	924.75	3
221.85	1.0576	0.15847	-0.15052	1	-67.5	5.9043	923.75	3
222.35	1.0576	0.15847	-0.15052	1	-65	0.98328	922.25	3
222.85	1.0694	0.15847	-0.13912	1	-64	4.9992	921.25	3
222.94	1.0694	0.15847	-0.13912	3	-58.5	5.6144	925.25	3
223.6	1.0928	0.14698	-0.12771	1	-63.5	5.4625	920.75	3
224.35	1.257	0.055119	-0.059296	1	-67.5	5.9012	923.75	3
225.35	1.1163	0.1355	-0.13912	1	-64	4.9977	921.25	3
225.85	0.99901	0.19292	-0.18473	1	-67	0.081301	923.25	3
226.6	1.339	0.032153	-0.03649	1	-64.5	4.5713	921.75	3
226.85	1.339	0.032153	-0.03649	3	-59	5.4226	925.75	3
227.35	1.1983	0.089569	-0.093505	1	-63.5	5.8982	920.25	3
228.1	0.97555	0.19292	-0.18473	1	-65.5	0.51695	922.75	3
228.6	1.0342	0.18143	-0.17333	3	-58	5.8506	924.75	3
229.35	1.0928	0.14698	-0.13912	2	-68	5.4303	925.75	3
229.6	1.0928	0.14698	-0.13912	1	-65	4.1341	922.25	3
230.1	0.91693	0.19292	-0.19613	1	-63.5	4.9578	921.25	3
230.35	0.91693	0.19292	-0.19613	1	-69.5	1.5064	925.25	3
230.85	1.1045	0.1355	-0.12771	1	-63.5	5.3597	920.75	3
231.6	0.97555	0.19292	-0.19613	2	-68	5.3935	925.75	3
232.1	0.97555	0.19292	-0.19613	1	-68.5	5.395	924.25	3
232.6	0.97555	0.18143	-0.19613	1	-63.5	4.9701	921.25	3
233.1	1.3273	0.066602	-0.03649	1	-66.5	0.03068	923.25	3
233.6	1.3273	0.066602	-0.03649	3	-58	5.8613	924.75	3
234.1	1.0225	0.2044	-0.18473	1	-67.5	5.8905	923.75	3
234.35	1.0225	0.2044	-0.18473	1	-65	0.97868	922.25	3
235.35	1.0107	0.19292	-0.19613	1	-66	0.56604	922.75	3
235.85	1.0694	0.14698	-0.13912	1	-63	5.4548	920.75	3
236.85	1.2218	0.066602	-0.082102	1	-65	0.96794	922.25	3
239.1	1.2335	0.078086	-0.059296	3	-59	5.4564	925.75	3
239.35	1.2335	0.078086	-0.059296	1	-64.5	0.98175	922.25	3
249.6	1.1397	0.10105	-0.15052	2	-61.5	5.7877	921.25	3
249.85	1.1397	0.10105	-0.15052	3	-58	5.6834	925.25	3
250.35	1.0928	0.12402	-0.15052	1	-63	5.6558	920.75	3
250.85	1.257	0.055119	-0.082102	1	-64	4.7691	921.75	3
251.1	1.257	0.055119	-0.082102	1	-67	6.1605	923.75	3
251.85	0.9521	0.18143	-0.21894	1	-63	6.1497	920.25	3
252.6	1.0107	0.16995	-0.23034	1	-66	0.316	923.25	3
252.85	1.0107	0.16995	-0.23034	1	-63	5.6742	920.75	3
253.35	0.92865	0.16995	-0.23034	1	-67.5	6.162	923.75	3
254.35	0.99901	0.18143	-0.23034	1	-63	6.1114	920.25	3
254.6	0.99901	0.18143	-0.23034	1	-63	5.214	921.25	3
254.85	0.99901	0.18143	-0.23034	1	-65	0.75165	922.75	3
255.1	0.99901	0.18143	-0.23034	1	-66	0.29146	923.25	3
255.35	0.99901	0.18143	-0.23034	1	-63	5.6404	920.75	3
255.6	1.0694	0.1355	-0.17333	1	-64	4.7615	921.75	3
256.1	1.0694	0.1355	-0.17333	3	-58.5	5.349	925.75	3
256.6	1.0225	0.16995	-0.20754	1	-68.5	5.7417	924.25	3
256.85	1.2687	0.043636	-0.093505	1	-63.5	5.1511	921.25	3
257.35	1.2687	0.043636	-0.093505	1	-66	0.74091	922.75	3
257.6	0.94038	0.16995	-0.23034	1	-63.5	5.6128	920.75	3
258.1	0.94038	0.16995	-0.23034	1	-64.5	4.7431	921.75	3
258.6	1.0107	0.16995	-0.20754	1	-65.5	1.1551	922.25	3
259.1	1.0107	0.16995	-0.20754	1	-68	2.6047	924.25	3
260.44	1.0107	0.16995	-0.20754	1	-63.5	6.0669	920.25	3
260.44	1.1749	0.10105	-0.15052	3	-58	5.5315	925.25	3
260.45	1.1749	0.10105	-0.15052	1	-66.5	0.71484	922.75	3
260.54	0.91693	0.16995	-0.24174	1	-69.5	5.3091	924.75	3
269.35	1.2921	0.02067	-0.025087	1	-66.5	0.38963	922.75	3
269.85	1.2921	0.02067	-0.025087	1	-64	5.2784	920.75	3
270.35	1.0576	0.14698	-0.12771	1	-68.5	5.7371	923.75	3
270.85	1.0576	0.14698	-0.12771	1	-66	0.80381	922.25	3
271.35	1.0576	0.14698	-0.12771	1	-64	5.7494	920.25	3
273.35	1.3156	0.0091865	-0.03649	3	-58	6.0025	924.25	3
273.6	1.3156	0.0091865	-0.03649	1	-64	5.5822	920.25	3
275.6	1.2687	0.032153	-0.03649	3	-60	2.212	925.75	3
275.85	1.2687	0.032153	-0.03649	1	-65	0.79614	922.25	3
276.35	1.1045	0.12402	-0.10491	1	-64	4.8504	921.25	3
276.85	1.1045	0.12402	-0.10491	1	-66.5	0.34975	922.75	3
277.6	1.1045	0.12402	-0.10491	1	-64.5	1.2349	921.75	3
278.1	1.1045	0.12402	-0.10491	3	-59.5	5.3521	925.75	3
279.1	1.0107	0.18143	-0.16192	2	-69	2.62	925.25	3
279.35	1.0107	0.18143	-0.16192	1	-67	6.1114	923.25	3
280.6	1.1514	0.089569	-0.070699	1	-65	0.86517	922.25	3
295.13	0.2603	0.93932	-0.19613	3	-56.5	5.823	923.75	1
295.91	0.14305	1.0312	-0.24174	2	-60.5	5.3459	920.25	1
296.06	0.14305	1.0312	-0.24174	3	-57	1.06	920.25	1
296.72	0.30721	0.91636	-0.18473	3	-60.5	0.39884	920.75	1
297.74	0.31893	0.99674	-0.12771	3	-67	1.3162	922.25	1
318.01	0.20168	1.0427	0.020525	1	-59.5	5.0038	925.75	4
319.24	0.42446	0.96229	-0.0022806	1	-57.5	1.8807	925.75	4
319.24	0.42446	0.96229	-0.0022806	1	-58	5.6328	924.25	4
348.6	0.2603	1.0082	0.0091224	3	-66	4.6602	925.75	4
348.85	0.2603	1.0082	0.0091224	3	-60.5	0.95567	922.25	4
349.35	0.072698	1.0427	-0.19613	3	-58	5.4732	920.25	4
349.6	0.072698	1.0427	-0.19613	2	-69.5	2.2473	925.25	4
359.83	0.51826	0.79004	-0.013684	3	-52	5.4886	920.25	1
359.94	0.62379	0.72114	0.031928	3	-51	4.2246	921.25	1
360.05	1.1397	0.44555	-0.16192	3	-51	2.1046	922.75	1
360.13	0.8114	0.53741	-0.32157	3	-52.5	1.6981	923.25	1
360.2	0.77622	0.56038	-0.4584	1	-68.5	6.1221	923.25	1
360.27	0.77622	0.56038	-0.4584	3	-49.5	2.4989	920.75	1
360.31	0.77622	0.56038	-0.4584	3	-49.5	2.4329	920.75	1
360.35	0.77622	0.56038	-0.4584	3	-50.5	2.2381	920.75	1
360.39	0.70587	0.59483	-0.21894	2	-64.5	1.1888	924.75	1
360.97	1.0928	0.15847	0.16876	3	-57.5	0.62586	922.25	3
361.35	1.0928	0.15847	0.16876	1	-68	5.2585	924.25	3
361.6	1.0928	0.15847	0.16876	3	-59.5	1.5509	921.25	3
362.35	1.0928	0.15847	0.16876	2	-67	6.208	920.75	3
485.43	0.37756	0.80152	-0.51542	2	-54.5	5.6174	922.25	3
488.22	0.049247	1.0197	-0.16192	2	-59.5	5.7555	920.25	1
488.7	0.049247	1.0197	-0.16192	1	-63.5	3.5864	921.25	1
490.89	0.13132	0.91636	-0.0022806	3	-65	5.3873	920.25	1
508.1	0.22513	0.99674	-0.16192	2	-64	1.7012	922.75	2
509.1	0.30721	0.99674	-0.03649	1	-58	0.15493	921.75	2
509.35	0.30721	0.99674	-0.03649	1	-58.5	1.5309	923.75	2
509.68	0.30721	0.99674	-0.03649	1	-59	5.7371	922.25	2
510.11	0.30721	0.99674	-0.03649	1	-57.5	1.1582	920.25	2
510.6	0.37756	1.0312	-0.082102	1	-58.5	5.5315	922.75	2
514.82	0.49481	0.89339	-0.025087	2	-63	0.53843	924.25	2
516.08	0.49481	0.89339	-0.025087	2	-58.5	0.65961	920.75	2
516.78	0.49481	0.89339	-0.025087	2	-63	5.7908	925.75	2
518.09	0.49481	0.89339	-0.025087	2	-59	1.8178	922.75	2
518.95	0.49481	0.89339	-0.025087	2	-58	5.7217	921.75	2
519.81	0.49481	0.89339	-0.025087	2	-60.5	0.71023	924.25	2
520.67	0.49481	0.89339	-0.025087	2	-60.5	1.6352	922.75	2
522.05	0.49481	0.89339	-0.025087	2	-60	1.9972	922.25	2
523.35	0.49481	0.89339	-0.025087	2	-60	0.14573	920.75	2
530.2	0.45964	0.95081	-0.025087	1	-63	5.3106	925.25	2
545.6	0.45964	0.95081	-0.025087	1	-64.5	0.95567	921.75	2
549.67	0.52999	0.92784	-0.047893	2	-63	0.43565	922.75	2
552.86	0.62379	0.87042	0.043332	1	-64.5	5.6941	923.75	2
559.6	0.62379	0.87042	0.043332	1	-61	5.8951	923.25	2
560.1	0.62379	0.87042	0.043332	1	-58	1.0815	921.75	2
560.6	0.62379	0.87042	0.043332	2	-69	0.98328	925.75	2
562.1	0.63552	0.85894	-0.025087	2	-66	5.6987	923.25	2
562.85	0.63552	0.85894	-0.025087	1	-59.5	5.6251	923.75	2
563.35	0.63552	0.85894	-0.025087	1	-60	5.0223	924.25	2
564.35	0.63552	0.85894	-0.025087	2	-61	5.9887	923.25	2
565.1	0.63552	0.85894	-0.025087	2	-61.5	5.3689	923.75	2
567.6	0.55344	0.85894	0.0091224	1	-65	1.1413	921.75	2
568.6	0.55344	0.85894	0.0091224	1	-63.5	1.6674	921.25	2
569.96	0.54171	0.89339	-0.013684	2	-61	0.8805	921.75	2
570.84	0.54171	0.89339	-0.013684	1	-62.5	5.2846	924.25	2
571.1	0.54171	0.89339	-0.013684	2	-60	1.3944	921.25	2
572.4	0.56517	0.88191	0.031928	2	-60	0.9388	921.75	2
572.74	0.56517	0.88191	0.031928	2	-61.5	5.688	923.75	2
573.19	0.56517	0.88191	0.031928	1	-62.5	5.1772	924.25	2
573.57	0.56517	0.88191	0.031928	2	-60	2.0985	920.25	2
574.93	0.67069	0.84746	0.066138	1	-62	0.82682	921.75	2
575.85	0.67069	0.84746	0.066138	2	-60	2.2488	920.25	2
576.6	0.67069	0.84746	0.066138	2	-61	0.18561	922.75	2
578.29	0.60034	0.87042	0.031928	2	-61	1.9067	920.25	2
578.94	0.60034	0.87042	0.031928	2	-61.5	0.158	922.75	2
580.49	0.61207	0.85894	0.054735	2	-60.5	0.52922	922.25	2
580.85	0.61207	0.85894	0.054735	2	-60.5	4.5099	921.25	2
581.5	0.61207	0.85894	0.054735	2	-61.5	6.1298	923.25	2
582.1	0.61207	0.85894	0.054735	2	-60	1.3346	921.75	2
582.85	0.61207	0.85894	0.054735	2	-60.5	0.76085	922.25	2
583.1	0.61207	0.85894	0.054735	2	-60	1.6352	921.25	2
583.92	0.61207	0.85894	0.054735	2	-61.5	6.0899	923.25	2
584.6	0.61207	0.85894	0.054735	2	-60.5	0.97868	921.75	2
586.14	0.56517	0.88191	0.031928	2	-61	0.16874	922.75	2
587.6	0.56517	0.88191	0.031928	1	-64	0.47707	922.25	2
588.1	0.56517	0.88191	0.031928	2	-60	2.2503	920.25	2
589.69	0.58862	0.89339	0.0091224	1	-62.5	5.6174	923.75	2
590.21	0.58862	0.89339	0.0091224	1	-64.5	5.1036	924.25	2
590.6	0.58862	0.89339	0.0091224	2	-59.5	1.4834	921.25	2
591.22	0.58862	0.89339	0.0091224	2	-61	6.1329	923.25	2
591.85	0.58862	0.89339	0.0091224	2	-60.5	1.0155	921.75	2
592.88	0.58862	0.89339	0.0091224	1	-63	2.2626	920.25	2
594.35	0.7176	0.81301	0.066138	2	-63	0.93419	921.75	2
594.98	0.7176	0.81301	0.066138	1	-61	0.25004	922.25	2
595.85	0.72932	0.82449	0.054735	1	-64.5	5.4855	923.25	2
597.68	0.72932	0.82449	0.054735	2	-62.5	5.2938	924.25	2
599.1	0.65897	0.85894	0.031928	2	-61	0.7133	921.75	2
600.1	0.65897	0.85894	0.031928	2	-61.5	5.303	924.25	2
600.35	0.65897	0.85894	0.031928	2	-60	1.3162	921.25	2
601.1	0.65897	0.85894	0.031928	2	-60	1.5999	920.75	2
601.85	0.65897	0.85894	0.031928	1	-66.5	0.38963	925.75	2
602.85	0.65897	0.85894	0.031928	1	-64	1.1428	921.25	2
604.6	0.77622	0.80152	0.077541	1	-64	0.15033	922.25	2
605.35	0.77622	0.80152	0.077541	2	-59.5	1.2732	921.25	2
605.85	0.77622	0.80152	0.077541	2	-59.5	1.7487	920.75	2
606.35	0.77622	0.80152	0.077541	2	-60	0.89891	921.75	2
607.1	0.77622	0.80152	0.077541	2	-61.5	5.1941	924.25	2
607.6	0.77622	0.80152	0.077541	2	-59.5	1.2502	921.25	2
608.1	0.77622	0.80152	0.077541	2	-60.5	0.001534	922.75	2
608.6	0.77622	0.80152	0.077541	1	-64.5	1.2195	924.75	2
609.85	0.63552	0.85894	-0.025087	2	-59.5	2.0632	920.25	2
610.6	0.63552	0.85894	-0.025087	2	-61.5	5.7095	923.25	2
611.35	0.63552	0.85894	-0.025087	2	-60.5	0.67035	921.75	2
611.98	0.63552	0.85894	-0.025087	2	-60.5	0.36662	922.25	2
612.36	0.63552	0.85894	-0.025087	2	-59.5	2.0494	920.25	2
612.6	0.63552	0.85894	-0.025087	2	-60	1.1582	921.25	2
613.71	0.63552	0.85894	0.043332	2	-59	0.11198	921.75	2
614.35	0.63552	0.85894	0.043332	2	-59.5	5.7064	922.25	2
614.85	0.63552	0.85894	0.043332	2	-59.5	0.34208	921.25	2
615.6	0.63552	0.85894	0.043332	2	-60.5	5.0928	923.25	2
618.43	0.55344	0.89339	-0.03649	1	-65	1.0124	924.75	2
619.6	0.55344	0.89339	-0.03649	2	-60.5	1.623	920.25	2
623.21	0.54171	0.90487	-0.025087	2	-60.5	1.5815	920.25	2
623.62	0.54171	0.90487	-0.025087	2	-61	1.2072	920.75	2
624.1	0.64724	0.84746	0.0091224	1	-59.5	0.3881	922.25	2
624.35	0.64724	0.84746	0.0091224	2	-59.5	1.4941	920.25	2
624.6	0.64724	0.84746	0.0091224	1	-58.5	1.2747	921.25	2
625.1	0.64724	0.84746	0.0091224	1	-59	6.231	922.75	2
625.35	0.64724	0.84746	0.0091224	2	-61	5.4763	923.25	2
625.6	0.64724	0.84746	0.0091224	2	-62.5	4.4992	924.75	2
625.85	0.64724	0.84746	0.0091224	1	-59	0.96487	921.75	2
626.35	0.64724	0.84746	0.0091224	2	-60.5	0.10431	922.25	2
627.1	0.51826	0.89339	-0.03649	2	-60	0.73784	921.25	2
627.35	0.51826	0.89339	-0.03649	2	-60.5	5.8	922.75	2
628.75	0.50654	0.91636	-0.059296	2	-64	5.1266	923.75	2
630.11	0.52999	0.89339	-0.025087	1	-62	6.119	922.75	2
630.57	0.52999	0.89339	-0.025087	2	-60.5	1.4557	920.75	2
631.14	0.52999	0.89339	-0.025087	2	-62	5.3919	923.75	2
634.5	0.65897	0.85894	0.043332	2	-61.5	1.7994	920.25	2
636.89	0.52999	0.91636	0.0091224	2	-63.5	4.964	924.25	2
637.23	0.52999	0.91636	0.0091224	1	-60.5	1.2441	921.25	2
639.69	0.49481	0.91636	-0.025087	1	-61	4.2062	921.25	2
641.12	0.52999	0.90487	-0.059296	2	-61.5	6.208	922.25	2
641.6	0.52999	0.90487	-0.059296	1	-60.5	4.0635	921.25	2
642.71	0.50654	0.91636	-0.025087	1	-60.5	4.4117	920.75	2
643.7	0.50654	0.91636	-0.025087	1	-60.5	6.254	922.25	2
644.23	0.50654	0.91636	-0.025087	2	-62.5	0.76546	921.25	2
645.1	0.50654	0.91636	-0.025087	2	-61	1.1658	920.75	2
646.5	0.65897	0.91636	0.088944	2	-61	1.873	920.25	2
648.85	0.77622	0.81301	0.11175	2	-58.5	1.5815	920.25	2
650.85	0.75277	0.84746	0.10035	2	-61	6.1666	922.25	2
654.79	0.55344	0.89339	0.031928	2	-61	1.1106	920.75	2
658.96	0.54171	0.91636	-0.0022806	2	-60	1.7487	920.25	2
659.45	0.54171	0.91636	-0.0022806	2	-61	5.9887	922.75	2
659.87	0.54171	0.91636	-0.0022806	1	-61.5	4.5559	920.75	2
660.6	0.54171	0.91636	-0.0022806	1	-62	6.2433	922.25	2
661.76	0.52999	0.91636	-0.025087	2	-62	5.4917	923.25	2
662.51	0.52999	0.91636	-0.025087	1	-61	0.46326	921.75	2
662.85	0.52999	0.91636	-0.025087	1	-65.5	0.17334	925.75	2
663.47	0.52999	0.91636	-0.025087	2	-58.5	1.85	920.25	2
664.62	0.52999	0.91636	-0.025087	1	-64.5	1.3637	920.75	2
667.97	0.56517	0.90487	0.0091224	2	-62.5	0.55837	922.25	2
668.38	0.56517	0.90487	0.0091224	2	-61.5	2.2181	920.25	2
669.11	0.56517	0.85894	0.031928	2	-61.5	0.13499	922.75	2
669.99	0.50654	0.91636	0.0091224	2	-61	0.93113	921.75	2
670.35	0.50654	0.91636	0.0091224	1	-61	6.119	922.25	2
670.6	0.50654	0.91636	0.0091224	3	-68.5	5.8184	920.25	2
671.2	0.50654	0.91636	0.0091224	1	-63	0.34361	925.25	2
672.35	0.55344	0.89339	0.043332	1	-61.5	4.9609	923.75	2
673.44	0.74105	0.83597	0.031928	1	-61	0.98175	921.25	2
674.21	0.74105	0.83597	0.031928	1	-62.5	1.2717	920.75	2
675.48	0.56517	0.87042	0.020525	2	-60.5	4.832	924.25	2
675.85	0.56517	0.87042	0.020525	1	-61.5	0.61973	921.25	2
676.33	0.56517	0.87042	0.020525	1	-62.5	5.5085	922.75	2
677.13	0.56517	0.87042	0.020525	1	-64.5	0.6366	921.75	2
678.85	0.56517	0.87042	0.020525	2	-61	5.4334	923.25	2
679.6	0.56517	0.87042	0.020525	1	-64	6.0393	923.75	2
681.85	0.68242	0.87042	-0.025087	2	-61	0.57984	921.75	2
682.85	0.68242	0.87042	-0.025087	2	-60	1.198	920.25	2
683.6	0.68242	0.87042	-0.025087	2	-60	6.0546	922.75	2
683.85	0.68242	0.87042	-0.025087	2	-58.5	1.9712	920.75	2
684.6	0.68242	0.87042	-0.025087	1	-65	4.9839	923.75	2
685.35	0.68242	0.87042	-0.025087	2	-59.5	2.278	920.25	2
686.35	0.68242	0.87042	-0.025087	2	-59.5	1.962	920.75	2
687.85	0.55344	0.89339	0.020525	2	-59.5	1.3192	921.25	2
688.56	0.55344	0.89339	0.020525	1	-63	5.7217	922.75	2
689.14	0.55344	0.89339	0.020525	1	-65	3.9791	924.75	2
690.6	0.56517	0.89339	0.031928	2	-63.5	4.7078	925.25	2
691.35	0.56517	0.89339	0.031928	1	-58	5.2002	920.75	2
692.68	0.56517	0.89339	0.031928	1	-58	0.85136	920.25	2
693.6	0.41273	0.96229	-0.047893	1	-57.5	0.69796	920.75	2
694.6	0.41273	0.96229	-0.047893	1	-60	0.32827	925.75	2
694.85	0.41273	0.96229	-0.047893	1	-58.5	4.9287	924.25	2
695.1	0.41273	0.96229	-0.047893	2	-64.5	0.81915	920.25	2
696.35	0.34238	0.98526	-0.11631	1	-57.5	0.25771	921.75	2
696.6	0.34238	0.98526	-0.11631	2	-68.5	2.0126	923.75	2
697.35	0.34238	0.98526	-0.11631	1	-58.5	1.1413	924.25	2
697.6	0.34238	0.98526	-0.11631	1	-58	0.51082	921.25	2
698.6	0.40101	0.95081	-0.059296	2	-62	0.61973	920.75	2
699.1	0.40101	0.95081	-0.059296	1	-58	6.1467	921.75	2
699.35	0.40101	0.95081	-0.059296	2	-67	0.4065	925.75	2
699.6	0.40101	0.95081	-0.059296	1	-58	0.84676	924.25	2
700.1	0.38928	0.97377	-0.082102	2	-62	0.052155	921.25	2
701.1	0.38928	0.97377	-0.082102	1	-57.5	4.3258	920.75	2
701.41	0.38928	0.97377	-0.082102	1	-58.5	1.6199	924.75	2
702.9	0.37756	0.93932	0.020525	2	-63	6.0408	921.25	2
705.31	-0.16181	1.0197	-0.093505	1	-58.5	4.7231	921.25	2
707.5	0.025796	0.89339	0.11175	2	-69	4.6357	920.25	4
707.88	-0.17354	1.0427	0.020525	1	-56	5.2692	925.25	4
708.35	-0.13836	0.96229	0.020525	1	-53	1.468	923.25	4
708.73	0.2134	0.95081	0.077541	2	-68.5	5.6159	920.75	4
709.23	0.072698	0.95081	0.11175	1	-56.5	5.1112	923.75	4
710.3	0.096148	1.0656	-0.15052	1	-55.5	0.82375	921.25	4
710.88	0.22513	0.98526	0.020525	1	-51	1.2149	920.75	4
711.03	0.24858	1.0197	-0.0022806	2	-63.5	1.6076	924.75	4
711.22	0.084423	0.96229	-0.17333	2	-65.5	1.1965	921.75	4
711.34	0.084423	0.96229	-0.17333	1	-52	4.5943	921.75	4
711.85	0.060972	1.0542	-0.025087	1	-55	0.96794	924.25	4
712.09	0.15478	1.0656	-0.03649	1	-55	0.99402	924.25	4
712.28	0.13132	1.0771	-0.025087	1	-53	0.77926	921.25	4
712.85	0.2134	1.0197	-0.03649	1	-53	4.559	923.25	4
713.14	0.13132	0.97377	-0.13912	1	-51.5	1.1183	920.75	4
713.26	0.2134	1.0197	-0.047893	1	-52	1.3714	920.75	4
713.33	0.2134	1.0197	-0.047893	1	-52.5	1.534	920.75	4
714.35	0.1665	1.0542	-0.0022806	1	-58.5	6.2556	924.25	4
714.85	0.1665	1.0542	-0.0022806	1	-62	5.9074	925.25	4
748.46	-0.021106	1.0082	-0.27595	1	-59.5	5.5085	924.25	4
749.08	0.014071	0.96229	-0.16192	1	-66	5.5515	925.25	4
750.86	0.049247	0.93932	-0.15052	1	-61	2.4528	925.75	4
751.6	0.049247	0.93932	-0.15052	1	-58.5	5.6711	922.75	4
752.38	-0.29079	0.98526	0.12315	2	-63.5	6.1574	924.75	2
752.53	-0.29079	0.98526	0.12315	1	-58.5	0.041417	921.75	2
753.35	-0.29079	0.98526	0.12315	1	-64.5	5.5929	924.25	2
754.35	0.67069	0.84746	-0.10491	3	-67	0.38043	920.75	2
755.6	0.67069	0.84746	-0.10491	2	-62.5	4.8474	922.25	2
756.1	0.67069	0.84746	-0.10491	2	-62.5	5.1434	921.25	2
756.6	0.67069	0.84746	-0.10491	1	-59.5	0.23163	922.75	2
758.35	0.2134	1.0197	-0.37858	2	-60.5	6.1283	920.25	2
758.6	0.2134	1.0197	-0.37858	2	-62	5.6972	921.25	2
758.85	0.2134	1.0197	-0.37858	2	-68.5	0.056757	925.25	2
759.1	0.2134	1.0197	-0.37858	2	-62	4.5989	923.25	2
759.35	0.2134	1.0197	-0.37858	1	-60.5	6.07	924.75	2
759.85	0.2134	1.0197	-0.37858	2	-65.5	0.28532	923.75	2
760.67	0.15478	0.99674	-0.059296	2	-68.5	4.7078	924.25	2
762.44	-0.22044	1.0082	-0.11631	1	-59.5	3.9485	921.75	2
766.6	0.31893	0.98526	-0.13912	1	-59	1.9558	920.75	2
767.1	0.31893	0.98526	-0.13912	1	-59	1.2487	921.75	2
768.1	0.31893	0.96229	-0.093505	2	-68	3.6539	920.25	2
768.49	0.31893	0.96229	-0.093505	1	-58	1.5739	921.25	2
768.85	0.28376	0.99674	-0.19613	2	-67.5	1.9251	922.75	2
769.85	0.28376	0.99674	-0.19613	1	-58.5	5.0775	923.75	2
770.1	0.28376	0.99674	-0.19613	2	-63.5	5.3413	922.25	2
770.6	0.28376	0.99674	-0.19613	1	-59	0.14266	921.25	2
771.1	0.28376	0.99674	-0.19613	1	-58.5	5.2708	922.75	2
772.1	0.38928	0.98526	-0.093505	2	-66.5	0.71023	921.75	2
772.85	0.38928	0.98526	-0.093505	2	-61	1.7487	920.25	2
773.98	0.38928	0.98526	-0.093505	1	-57.5	4.5835	920.75	2
774.77	0.38928	0.98526	-0.093505	2	-65	2.7412	923.75	2
776.89	0.35411	0.97377	-0.03649	2	-67	3.9024	921.75	2
777.85	0.35411	0.97377	-0.03649	2	-59.5	0.8621	920.25	2
778.35	0.35411	0.97377	-0.03649	1	-60	4.8673	922.75	2
778.85	0.35411	0.97377	-0.03649	1	-59.5	0.51388	920.75	2
779.1	0.35411	0.97377	-0.03649	2	-65	4.5989	924.75	2
779.85	0.48309	0.95081	-0.03649	2	-63	0.64734	922.25	2
780.35	0.48309	0.95081	-0.03649	1	-57.5	4.539	920.25	2
781.1	0.51826	0.90487	-0.0022806	2	-63.5	5.935	923.25	2
781.35	0.51826	0.90487	-0.0022806	2	-65	4.9225	924.75	2
781.85	0.51826	0.90487	-0.0022806	2	-62	0.85443	921.75	2
782.1	0.51826	0.90487	-0.0022806	2	-62.5	0.51695	922.25	2
782.6	0.51826	0.90487	-0.0022806	1	-58.5	1.0799	924.25	2
783.1	0.47136	0.92784	-0.013684	2	-64.5	1.3116	925.25	2
783.6	0.47136	0.92784	-0.013684	2	-63.5	5.7693	923.25	2
783.85	0.47136	0.92784	-0.013684	2	-65.5	4.7768	924.75	2
785.22	0.47136	0.92784	-0.013684	1	-57	1.2671	920.25	2
786.13	0.47136	0.92784	-0.013684	2	-65	5.7079	923.25	2
788.59	0.36583	0.97377	-0.059296	1	-57	4.7737	923.25	2
788.97	0.36583	0.97377	-0.059296	2	-66	1.4511	924.75	2
790.1	0.36583	0.97377	-0.059296	2	-63	1.7165	920.25	2
791.75	0.36583	0.97377	-0.059296	2	-65.5	5.1987	923.75	2
794.9	0.34238	0.96229	-0.070699	1	-57.5	4.3519	920.25	2
796.74	0.34238	0.96229	-0.070699	2	-65.5	2.0678	923.75	2
797.64	0.34238	0.96229	-0.070699	2	-63.5	3.9837	921.25	2
799.6	0.34238	0.96229	-0.070699	2	-65.5	0.092039	922.25	2
800.7	0.34238	0.96229	-0.070699	2	-65.5	2.304	923.25	2
801.35	0.37756	0.95081	-0.059296	2	-64.5	2.1169	923.75	2
801.85	0.37756	0.95081	-0.059296	1	-59	5.4104	922.25	2
802.85	0.45964	0.92784	-0.047893	1	-60	1.511	922.75	2
803.1	0.45964	0.92784	-0.047893	1	-60.5	6.1666	920.75	2
803.6	0.45964	0.92784	-0.047893	1	-60	5.1971	921.75	2
804.35	0.45964	0.92784	-0.047893	1	-58.5	5.3674	922.25	2
804.6	0.45964	0.92784	-0.047893	1	-58	0.9434	920.25	2
804.85	0.45964	0.92784	-0.047893	1	-59.5	6.0516	925.25	2
805.35	0.45964	0.92784	-0.047893	1	-58	1.488	923.25	2
806.1	0.36583	0.97377	-0.047893	2	-67	0.21169	921.75	2
806.85	0.36583	0.97377	-0.047893	1	-58.5	0.88204	920.25	2
807.35	0.36583	0.97377	-0.047893	1	-59.5	6.1589	921.25	2
808.1	0.36583	0.97377	-0.047893	1	-59	0.36509	920.75	2
808.6	0.36583	0.97377	-0.047893	1	-59	5.7601	921.75	2
809.6	0.50654	0.89339	-0.03649	2	-64.5	3.9607	921.25	2
810.1	0.50654	0.89339	-0.03649	1	-58	5.1066	922.75	2
810.35	0.50654	0.89339	-0.03649	1	-58	0.58138	920.75	2
810.85	0.50654	0.89339	-0.03649	1	-58	5.889	921.75	2
811.85	0.42446	0.97377	-0.03649	1	-57.5	1.1045	920.25	2
812.1	0.42446	0.97377	-0.03649	1	-57.5	0.19328	921.25	2
812.35	0.42446	0.97377	-0.03649	1	-57.5	5.1895	922.75	2
812.6	0.42446	0.97377	-0.03649	2	-66.5	5.6788	923.25	2
813.1	0.42446	0.97377	-0.03649	2	-68	1.5923	924.75	2
813.6	0.42446	0.97377	-0.03649	1	-59.5	5.6911	925.75	2
814.1	0.42446	0.97377	-0.03649	1	-58.5	0.65194	924.25	2
814.35	0.42446	0.97377	-0.03649	1	-57.5	1.0247	920.25	2
815.1	0.38928	0.96229	-0.047893	2	-66.5	5.6742	923.25	2
815.35	0.38928	0.96229	-0.047893	2	-68	1.5969	924.75	2
816.1	0.38928	0.96229	-0.047893	2	-67	2.1844	923.75	2
816.6	0.38928	0.96229	-0.047893	2	-67.5	1.784	924.25	2
817.1	0.38928	0.96229	-0.047893	2	-65.5	0.7225	921.25	2
817.85	0.44791	0.89339	-0.013684	1	-58.5	0.39423	924.75	2
818.35	0.44791	0.89339	-0.013684	2	-66.5	2.2105	923.75	2
819.1	0.44791	0.89339	-0.013684	1	-58.5	0.84676	924.25	2
819.6	0.44791	0.93932	-0.025087	2	-68.5	1.0508	925.25	2
820.1	0.44791	0.93932	-0.025087	1	-58	1.4281	923.25	2
820.35	0.44791	0.93932	-0.025087	2	-68	1.3975	924.75	2
821.6	0.51826	0.90487	0.031928	2	-64.5	1.3622	920.25	2
821.85	0.51826	0.90487	0.031928	2	-68.5	1.1321	925.25	2
822.6	0.51826	0.90487	0.031928	1	-58	0.69489	920.75	2
822.85	0.51826	0.90487	0.031928	1	-58	5.8982	921.75	2
823.35	0.51826	0.90487	0.031928	2	-66	1.9482	923.75	2
823.85	0.51826	0.90487	0.031928	1	-59	0.51082	924.25	2
824.1	0.51826	0.90487	0.031928	1	-58	6.205	921.25	2
825.1	0.34238	0.96229	-0.047893	1	-57.5	0.42645	920.75	2
825.35	0.34238	0.96229	-0.047893	1	-58	5.8598	921.75	2
826.1	0.34238	0.96229	-0.047893	1	-57.5	5.3229	922.25	2
826.35	0.34238	0.96229	-0.047893	1	-58.5	0.54303	924.25	2
826.6	0.34238	0.96229	-0.047893	2	-64.5	0.46326	921.25	2
827.85	0.31893	0.97377	-0.059296	1	-57	5.8092	921.75	2
828.1	0.31893	0.97377	-0.059296	1	-57.5	1.0738	923.75	2
832.35	0.34238	0.98526	-0.013684	2	-67.5	4.1924	920.75	2
832.85	0.34238	0.98526	-0.013684	2	-68.5	0.24083	921.75	2
834.1	0.28376	0.99674	-0.070699	2	-68	0.80381	921.25	2
834.85	0.28376	0.99674	-0.070699	1	-59	0.3973	920.75	2
835.1	0.28376	0.99674	-0.070699	2	-63.5	0.36509	921.75	2
856.06	-0.5253	1.1345	0.16876	1	-55.5	0.58751	921.25	2
856.81	-0.15009	0.96229	0.043332	1	-57.5	5.8905	920.75	2
857.19	-0.0093803	0.91636	0.088944	1	-61	1.3023	924.75	2
858.6	-0.10318	0.96229	0.043332	1	-58.5	1.6245	925.25	2
858.94	-0.10318	0.96229	0.043332	1	-59	0.30219	922.75	2
859.25	-0.10318	0.96229	0.043332	2	-60	4.6326	920.75	2
859.79	0.025796	1.0082	0.066138	3	-59	0.78386	921.75	2
859.99	0.025796	1.0082	0.066138	2	-61	0.046019	923.75	2
860.53	0.072698	0.95081	0.13456	2	-58	0.54763	922.25	2
860.68	0.072698	0.95081	0.13456	2	-58.5	5.5438	924.25	2
860.88	0.072698	0.95081	0.13456	1	-59.5	5.2048	920.25	2
860.99	0.072698	0.95081	0.13456	2	-57.5	5.7724	920.25	2
861.27	0.23685	0.97377	0.11175	1	-61	5.8153	921.25	2
861.46	0.23685	0.97377	0.11175	3	-66	5.5545	925.25	2
861.81	0.30721	0.97377	0.077541	2	-57.5	0.6274	923.25	2
862.08	0.084423	1.0656	-0.12771	3	-66	1.488	920.75	2
862.2	0.084423	1.0656	-0.12771	2	-58	6.2157	924.75	2
862.39	0.084423	1.0656	-0.12771	2	-58	0.48934	924.75	2
862.63	0.29548	0.96229	0.14596	2	-56	6.1006	921.75	2
862.78	0.29548	0.96229	0.14596	2	-56.5	4.6878	923.75	2
863.13	0.28376	1.0082	0.077541	2	-59	0.5507	925.75	2
863.29	0.28376	1.0082	0.077541	2	-57.5	6.228	922.25	2
863.76	0.28376	0.96229	-0.059296	3	-66	0.049087	920.25	4
863.87	0.28376	0.96229	-0.059296	1	-58	5.3091	920.25	4
865.12	0.049247	1.0771	-0.059296	2	-55	1.7472	920.75	4
865.9	0.23685	0.96229	-0.082102	2	-60.5	5.7846	923.75	4
867.87	-0.20871	1.2034	0.0091224	1	-60	5.9733	922.75	1
869.86	0.24858	1.0312	-0.093505	3	-60	5.8874	922.25	1
870.33	0.2603	0.97377	-0.15052	2	-56.5	1.6091	920.25	1
870.56	0.24858	0.99674	-0.28736	3	-55.5	1.0385	920.25	1
870.72	0.41273	0.85894	-0.19613	3	-54	0.50161	922.75	1
870.8	0.41273	0.92784	-0.4698	2	-56	5.5009	923.25	1
870.99	0.63552	0.67521	-0.42419	1	-65	4.671	920.75	1
871.06	0.63552	0.67521	-0.42419	3	-51.5	4.042	920.75	1
871.11	0.63552	0.67521	-0.42419	3	-51.5	0.80994	920.75	1
871.49	0.60034	0.62928	-0.72067	1	-68	0.39884	921.75	1
871.61	0.60034	0.62928	-0.72067	3	-53	5.8337	921.75	1
871.72	0.42446	0.85894	-0.49261	3	-54	1.5892	923.75	1
871.79	0.42446	0.85894	-0.49261	2	-58	6.1144	923.75	1
871.99	0.50654	0.72114	-0.59524	3	-57	0.53996	925.75	1
872.07	0.51826	0.84746	-0.26455	3	-56	1.6582	924.25	1
872.15	0.51826	0.84746	-0.26455	2	-58.5	1.5463	924.25	1
872.19	0.57689	1.0312	-0.34437	3	-55.5	5.3567	925.25	1
872.22	0.57689	1.0312	-0.34437	2	-57.5	0.5553	925.25	1
872.27	0.57689	1.0312	-0.34437	2	-58	0.069029	925.25	1
872.34	0.58862	0.66373	-0.4356	3	-52	2.9314	922.75	1
872.38	0.62379	0.58334	-0.48121	1	-66.5	0.23623	923.25	1
872.66	0.68242	0.52593	-0.447	3	-50.5	5.961	920.75	3
872.78	0.43619	0.80152	-0.57243	3	-51.5	1.9819	921.75	3
872.89	0.42446	0.84746	-0.66366	3	-53	0.63353	923.75	3
873.23	0.65897	0.70966	-0.59524	1	-65	1.0446	925.75	3
873.43	0.45964	0.69818	-0.75488	3	-52.5	6.1727	924.25	3
873.86	0.8583	0.45703	-0.27595	1	-68	4.921	920.75	3
877.1	1.0694	0.11254	-0.19613	3	-59	6.0562	925.75	3
877.35	1.0694	0.11254	-0.19613	2	-62.5	1.9436	922.25	3
885.61	1.0576	0.15847	-0.19613	3	-59.5	6.2817	922.75	3
885.85	1.0576	0.15847	-0.19613	3	-60	6.0147	923.25	3
886.1	1.0576	0.15847	-0.19613	1	-62.5	4.8397	920.75	3
886.6	1.0576	0.15847	-0.19613	3	-61	5.8291	923.75	3
887.6	1.128	0.12402	-0.13912	1	-63	4.4424	921.25	3
888.35	1.128	0.12402	-0.13912	3	-60	5.9902	923.25	3
888.44	1.128	0.12402	-0.13912	1	-62.5	4.8351	920.75	3
888.85	1.128	0.12402	-0.13912	1	-63.5	4.0114	921.75	3
889.6	1.128	0.12402	-0.13912	3	-59.5	0.316	922.25	3
890.6	1.0225	0.18143	-0.19613	3	-59.5	0.003068	922.75	3
890.86	1.0225	0.18143	-0.19613	1	-62.5	4.8765	920.75	3
891.35	1.0225	0.18143	-0.19613	1	-63	4.0144	921.75	3
892.1	1.0225	0.18143	-0.19613	1	-66	4.9747	924.25	3
892.36	1.0225	0.18143	-0.19613	1	-62.5	5.3536	920.25	3
893.61	1.1163	0.1355	-0.15052	3	-59	0.50621	921.75	3
919.61	1.1397	0.19292	-0.093505	1	-68	0.67495	922.75	3
920.1	1.1397	0.19292	-0.093505	1	-67.5	2.0448	920.75	3
921.1	1.0576	0.23885	-0.10491	3	-59	2.327	924.25	3
921.35	1.0576	0.23885	-0.10491	1	-67	5.7908	920.25	3
922.11	0.9521	0.30775	-0.16192	1	-68	0.4019	922.75	3
922.36	0.9521	0.30775	-0.16192	1	-67	5.5039	920.75	3
923.6	1.0694	0.23885	-0.11631	1	-66.5	1.1183	922.25	3
924.11	1.0694	0.23885	-0.11631	1	-66.5	6.0577	920.25	3
924.6	1.0342	0.29627	-0.093505	1	-66.5	0.47093	922.75	3
925.35	1.0342	0.29627	-0.093505	3	-60.5	0.48014	921.75	3
926.6	1.0342	0.29627	-0.093505	1	-69	0.84369	921.25	3
929.1	1.0928	0.15847	0.10035	3	-59	0.82682	921.25	3
929.86	1.0928	0.15847	0.10035	3	-58.5	4.3611	920.75	3
931.11	1.0928	0.15847	0.10035	1	-64	5.4104	920.25	3
931.6	1.0928	0.15847	0.10035	1	-62.5	4.5268	921.25	3
932.35	1.1397	0.12402	-0.0022806	1	-62.5	4.9502	920.75	3
934.6	0.98728	0.28478	-0.20754	1	-67.5	0.19328	923.25	3
934.69	0.98728	0.28478	-0.20754	1	-66.5	5.5898	920.75	3
935.11	0.98728	0.28478	-0.20754	1	-66.5	1.6199	921.75	3
935.6	1.2921	0.14698	-0.082102	3	-58.5	4.4593	925.75	3
947.35	0.94038	0.33072	-0.18473	1	-69.5	5.8383	923.75	3
947.85	0.94038	0.33072	-0.18473	1	-67	0.96334	922.25	3
948.6	1.0576	0.21588	-0.13912	1	-67.5	1.4603	921.25	3
949.35	1.0576	0.21588	-0.13912	1	-67	2.0923	920.75	3
950.61	0.99901	0.29627	-0.17333	1	-68.5	5.484	924.25	3
950.85	0.99901	0.29627	-0.17333	1	-67	1.8623	921.25	3
951.6	0.99901	0.29627	-0.17333	3	-59	6.0071	923.25	3
952.1	1.3039	0.11254	-0.059296	1	-66.5	4.5943	921.75	3
952.85	1.3039	0.11254	-0.059296	3	-59.5	5.4886	924.25	3
1001.9	1.0928	0.2044	-0.059296	3	-61	0.75318	921.25	3
1026.4	1.2101	0.11254	0.066138	3	-61	0.73631	921.25	3
1032.1	0.10787	0.99674	-0.4698	2	-55	0.003068	920.75	3
1032.2	0.049247	0.96229	-0.4584	3	-60.5	3.9024	924.75	3
1032.6	0.049247	0.96229	-0.4584	3	-60.5	5.0928	921.75	1
1050	0.10787	1.0197	0.020525	1	-52.5	0.21016	920.75	4
1050.4	0.23685	0.98526	-0.013684	1	-55	5.0115	924.75	4
1051.6	0.072698	1.0656	-0.15052	2	-65.5	2.2626	922.25	4
1053.5	0.096148	0.91636	-0.082102	1	-55.5	5.2401	923.75	4
1053.5	0.096148	0.91636	-0.082102	1	-58.5	0.59672	925.75	4
