# Supplementary material for: A battery-less and wireless wearable sensor system for identifying bed and chair exits in a pilot trial in hospitalized older people
Source: PLoS One. 2017 Oct 9;12(10):e0185670. doi: 10.1371/journal.pone.0185670 (PMC5633180; doi:10.1371/journal.pone.0185670)
Supplement: S1 Dataset — Data corresponding to the sensor observations for hospitalized older people participating in the trials; data anonymized except for gender. (ZIP) [file pone.0185670.s002.zip › S1_Dataset/d3p22F]

0	-0.10318	0.89339	0.12315	1	-55.5	1.2134	921.25	4
0.026001	-0.12663	0.91636	0.10035	1	-57	0.6366	921.75	4
5.976	0.24858	0.97377	0.32841	2	-65	3.5711	920.75	2
8.051	0.50654	0.91636	0.066138	3	-60.5	4.4516	920.25	2
8.9	0.61207	0.87042	0.13456	2	-59.5	4.9195	921.75	2
10.407	0.56517	0.88191	0.066138	2	-61.5	5.1925	925.25	2
11.061	0.48309	0.96229	0.0091224	2	-56.5	4.9916	920.25	2
11.174	0.48309	0.96229	0.0091224	2	-56.5	4.987	920.25	2
13.137	0.79967	0.74411	0.10035	3	-64.5	4.3718	920.25	2
15.256	0.20168	1.0082	-0.093505	3	-68	3.9515	921.25	2
15.374	0.20168	1.0082	-0.093505	3	-68	4.6111	921.25	2
15.875	0.44791	0.97377	0.020525	3	-66.5	3.6095	923.25	2
16.509	0.44791	0.97377	0.020525	2	-60	1.5524	925.25	2
17.857	0.49481	0.89339	-0.013684	3	-63	0.84983	920.75	2
19.106	0.45964	0.95081	-0.17333	2	-58.5	6.0516	922.75	2
19.856	0.63552	0.85894	-0.059296	3	-65.5	2.3577	921.75	2
20.356	0.63552	0.85894	-0.059296	3	-63.5	0.316	920.75	2
21.107	0.63552	0.85894	-0.059296	3	-68	2.9897	922.25	2
22.427	0.78795	0.80152	0.054735	3	-65.5	0.32827	921.25	2
27.241	0.72932	0.82449	0.031928	2	-60	5.2048	924.25	2
27.82	0.72932	0.82449	0.031928	3	-67.5	0.26691	921.75	2
29.249	0.51826	0.90487	-0.070699	2	-61	1.3744	925.25	2
36.984	0.52999	0.91636	-0.070699	2	-57.5	1.2977	920.75	2
39.596	0.60034	0.87042	-0.025087	2	-59.5	5.8844	923.25	2
41.193	0.7176	0.83597	-0.0022806	3	-66	3.7981	921.25	2
41.29	0.7176	0.83597	-0.0022806	3	-67	0.31753	921.75	2
44.813	0.61207	0.88191	-0.047893	2	-58.5	0.27305	922.25	2
45.665	0.61207	0.88191	-0.047893	3	-69	5.9227	922.75	2
47.575	0.48309	0.92784	-0.11631	2	-59.5	5.438	923.75	2
48.549	0.48309	0.93932	-0.093505	2	-60.5	4.9057	924.75	2
49.482	0.48309	0.93932	-0.093505	3	-66.5	0.50928	921.25	2
51.307	0.51826	0.92784	-0.10491	2	-60.5	1.422	925.25	2
52.55	0.48309	0.93932	-0.10491	2	-60	5.1664	924.25	2
53.838	0.75277	0.81301	0.031928	2	-59.5	5.4472	923.75	2
60.151	0.50654	0.92784	-0.10491	2	-59	0.2255	922.25	2
64.79	0.57689	0.88191	-0.059296	3	-66	0.43872	921.25	2
67.174	0.52999	0.91636	-0.093505	3	-68	2.5771	922.75	2
68.072	0.52999	0.91636	-0.093505	3	-67.5	0.19788	921.75	2
69.361	0.72932	0.83597	0.0091224	3	-68.5	0.36969	922.25	2
70.881	0.58862	0.83597	-0.025087	3	-67.5	4.2461	921.25	2
71.116	0.58862	0.83597	-0.025087	2	-58	0.89278	921.75	2
72.129	0.51826	0.90487	-0.070699	2	-59	5.7171	923.75	2
77.151	0.51826	0.92784	-0.070699	2	-58.5	0.11505	922.25	2
77.969	0.48309	0.93932	-0.093505	3	-66	1.6091	920.25	2
78.281	0.49481	0.92784	-0.047893	3	-66.5	1.5892	920.75	2
79.47	0.49481	0.92784	-0.047893	2	-59.5	5.168	924.25	2
81.629	0.55344	0.87042	-0.013684	2	-57.5	0.4065	921.75	2
81.903	0.50654	0.89339	-0.093505	2	-58	5.6251	923.25	2
82.882	0.33066	1.0197	-0.12771	2	-58.5	5.461	924.75	2
83.549	0.14305	1.0312	-0.12771	2	-60.5	4.8382	921.75	2
89.96	-0.32597	0.99674	-0.0022806	1	-61.5	0.56144	920.25	4
90.483	-0.32597	0.99674	-0.0022806	2	-60.5	0.13959	921.25	4
90.779	-0.32597	0.99674	-0.0022806	2	-61.5	5.9334	921.75	4
92.153	0.096148	0.96229	0.12315	2	-62.5	6.0546	922.25	4
94.008	0.096148	0.96229	0.12315	2	-61	0.50775	920.75	4
105.9	0.24858	0.97377	-0.093505	3	-65.5	6.0638	921.25	3
108.85	0.30721	0.80152	0.18017	3	-61.5	5.7923	920.75	3
111.98	0.45964	1.0082	-0.19613	2	-57.5	4.4777	925.75	3
112.02	1.0107	0.56038	-0.25315	3	-55	5.3137	925.25	3
112.06	1.0107	0.56038	-0.25315	3	-55	5.0928	925.25	3
112.39	0.83485	0.48	-0.33297	3	-55	4.5329	924.75	3
112.46	0.88175	0.35368	-0.27595	3	-54	4.7032	922.75	3
112.57	0.87003	0.35368	-0.17333	2	-61	5.5193	920.25	3
112.61	0.87003	0.35368	-0.17333	3	-52.5	5.3873	920.25	3
112.64	0.87003	0.35368	-0.17333	3	-52.5	5.2677	920.25	3
112.83	1.0811	0.26182	-0.059296	2	-66.5	1.4573	921.75	3
112.87	1.0811	0.26182	-0.059296	2	-67	5.0284	920.75	3
113.57	0.99901	0.35368	-0.18473	2	-68	0.64734	920.25	3
113.9	0.99901	0.4111	-0.17333	3	-58	5.033	921.25	3
113.94	0.99901	0.4111	-0.17333	3	-59	4.7231	921.75	3
113.98	0.99901	0.4111	-0.17333	3	-58	5.2754	920.25	3
114.01	1.1866	0.12402	-0.025087	3	-59	5.349	922.25	3
114.61	1.1866	0.12402	-0.025087	2	-67.5	5.5745	921.25	3
115.11	1.1866	0.12402	-0.025087	3	-59	6.0454	920.75	3
117.61	1.3742	-0.17454	0.12315	2	-69.5	1.7641	920.75	3
120.11	1.3742	-0.17454	0.12315	3	-61.5	6.0331	920.75	3
122.36	1.3742	-0.17454	0.12315	3	-60	5.6358	921.75	3
124.86	1.3742	-0.17454	0.12315	3	-60.5	6.0086	920.75	3
127.61	1.128	-0.059712	-0.03649	3	-65	0.51235	925.75	3
128.86	1.128	-0.059712	-0.03649	3	-59	0.44179	920.25	3
129.36	1.128	-0.059712	-0.03649	3	-59	5.7402	921.75	3
129.86	1.128	-0.059712	-0.03649	3	-58.5	6.2617	920.75	3
131.86	1.1163	-0.082679	-0.013684	3	-59.5	5.6297	921.75	3
132.36	1.1163	-0.082679	-0.013684	3	-60.5	4.8489	923.25	3
133.86	1.1163	-0.082679	-0.013684	3	-58.5	0.17948	920.25	3
134.36	1.1163	-0.082679	-0.013684	3	-59	5.5929	921.75	3
136.36	1.1163	-0.082679	-0.013684	3	-59	6.1114	920.25	3
142.11	1.1983	-0.10565	-0.0022806	3	-59.5	5.4702	920.75	3
151.02	1.128	-0.071196	0.066138	3	-59.5	5.2171	920.25	3
151.9	1.0811	-0.071196	0.14596	3	-60.5	4.8167	920.75	3
154.37	1.1163	-0.082679	0.13456	3	-60.5	5.013	920.75	3
159.11	1.1514	-0.082679	0.12315	3	-60.5	5.4732	920.75	3
163.22	1.1749	-0.082679	0.054735	3	-59	5.3843	920.25	3
163.99	1.2335	-0.11713	0.088944	3	-59.5	5.0897	920.75	3
165.36	1.2335	-0.11713	0.088944	3	-59.5	5.2738	920.25	3
165.87	1.2335	-0.11713	0.088944	2	-70	4.4194	921.25	3
166.36	1.0928	-0.036746	0.0091224	3	-59.5	5.102	920.75	3
167.89	1.0928	-0.036746	0.0091224	3	-59	5.464	920.25	3
169.48	1.3039	-0.14009	0.13456	3	-61	4.6449	922.25	3
171.27	1.0811	-0.025263	0.020525	2	-69.5	1.6966	920.75	3
172.87	1.257	-0.14009	0.11175	3	-59	5.4456	920.25	3
173.24	1.257	-0.14009	0.11175	2	-70	4.3841	921.25	3
173.76	1.3273	-0.14009	0.13456	3	-59.5	5.1941	920.75	3
175.29	1.3273	-0.14009	0.13456	3	-59	5.5239	920.25	3
175.8	1.1983	-0.10565	0.088944	3	-60	4.9762	921.25	3
176.03	1.1983	-0.10565	0.088944	2	-71	4.0221	921.75	3
176.43	1.1983	-0.10565	0.088944	3	-65	0.7225	923.25	3
180.36	1.1045	-0.059712	0.043332	3	-60	5.0851	921.25	3
183.37	1.0694	-0.036746	0.031928	2	-69.5	1.5846	920.75	3
185.36	1.3039	-0.14009	0.13456	2	-70	4.3657	921.25	3
187.86	1.0928	-0.036746	0.043332	3	-60.5	5.0775	921.25	3
188.19	1.0928	-0.036746	0.043332	3	-59.5	5.2999	920.75	3
188.36	1.0928	-0.036746	0.043332	2	-69	4.7492	920.75	3
190.36	1.1983	-0.10565	0.10035	3	-60.5	5.0698	921.25	3
192.36	1.3156	-0.15158	0.13456	3	-59.5	5.5116	920.25	3
194.11	1.1045	-0.048229	0.066138	3	-68.5	6.2203	925.25	3
195.26	1.1983	-0.094162	0.088944	3	-60	5.1373	921.25	3
195.62	1.1983	-0.094162	0.088944	3	-59.5	5.3413	920.75	3
197.26	1.128	-0.059712	0.066138	3	-59	5.6052	920.25	3
197.86	1.2218	-0.11713	0.088944	3	-59.5	5.415	920.75	3
199.64	1.128	-0.059712	0.066138	3	-59	5.5269	920.25	3
199.79	1.128	-0.059712	0.066138	3	-58.5	5.5346	920.25	3
200.53	1.1045	-0.048229	0.031928	3	-59.5	5.1511	920.75	3
204.86	1.1866	-0.036746	0.19157	3	-60	0.75625	921.25	3
207.36	1.1866	-0.036746	0.19157	3	-60	1.0416	921.25	3
207.86	1.1866	-0.036746	0.19157	3	-60.5	1.3315	923.25	3
208.61	1.0225	0.42258	0.020525	3	-58.5	0.68416	925.25	3
209.09	0.8114	0.61779	-0.33297	3	-54.5	5.3904	922.75	3
209.2	0.8114	0.61779	-0.33297	2	-59	6.1114	922.75	3
209.36	0.55344	0.65224	-0.57243	3	-53	0.97408	920.25	3
209.52	0.56517	0.74411	-0.4584	3	-58	5.9365	924.25	3
209.68	0.56517	0.74411	-0.4584	3	-59	6.1651	924.25	3
210.45	0.55344	0.84746	-0.26455	3	-59	2.189	923.25	3
212.01	0.38928	0.91636	0.11175	3	-65	1.04	920.25	1
212.91	0.38928	0.93932	0.13456	1	-66.5	0.72557	920.75	1
234.29	0.18995	0.96229	0.031928	2	-60.5	0.25924	922.75	1
234.43	0.18995	0.96229	0.031928	3	-64	5.1051	920.25	1
234.55	0.18995	0.96229	0.031928	2	-63.5	5.2708	924.25	1
235.16	0.20168	1.0082	-0.0022806	2	-60	0.68722	921.75	1
236.21	0.14305	1.0312	-0.013684	2	-61.5	0.13039	922.25	1
237.72	0.072698	1.0197	-0.047893	3	-67.5	0.92346	921.75	1
244.26	0.28376	0.92784	0.11175	2	-59.5	0.50928	922.25	1
245.1	0.28376	0.92784	0.11175	2	-58	0.70563	922.75	1
245.29	0.28376	0.92784	0.11175	2	-55.5	5.1879	920.25	1
246.31	0.17823	1.0427	-0.03649	3	-67	0.20862	921.75	1
246.8	0.20168	1.0427	-0.03649	3	-66.5	5.7217	923.25	1
252.36	0.47136	0.91636	0.077541	2	-60	6.2632	921.75	1
252.89	0.47136	0.91636	0.077541	2	-61.5	2.0218	923.25	4
254.79	0.31893	0.98526	0.0091224	2	-55	0.96948	920.25	4
255.37	0.17823	1.0312	-0.059296	3	-66.5	5.4778	921.75	4
255.67	0.17823	1.0312	-0.059296	2	-55.5	0.80381	920.75	4
267.76	0.15478	0.83597	0.22578	1	-61.5	0.21322	925.75	4
307.25	0.37756	0.91636	0.2942	1	-62.5	4.6372	923.75	1
309.52	0.43619	0.91636	0.16876	3	-65	1.3975	920.75	1
311.62	0.049247	1.0771	0.020525	2	-59.5	0.5461	920.25	1
317.5	0.70587	0.76708	-0.03649	3	-54.5	5.869	921.25	3
317.7	0.94038	0.60631	0.088944	3	-53	1.4297	921.75	3
317.77	0.77622	0.68669	-0.025087	2	-60	0.35588	920.75	3
317.78	0.77622	0.68669	-0.025087	3	-51	0.84983	920.75	3
317.81	0.9521	0.58334	-0.21894	2	-66	0.50161	923.25	3
317.85	0.9521	0.58334	-0.21894	2	-69	5.9503	923.25	3
317.92	1.0107	0.45703	-0.013684	2	-69	5.711	922.25	3
318.41	1.0576	0.36516	-0.059296	1	-68	1.2471	920.25	3
319.61	1.0576	0.36516	-0.059296	3	-58.5	5.0805	920.75	3
341.61	1.1749	-0.071196	0.14596	3	-58.5	1.0799	921.75	3
341.86	1.1749	-0.071196	0.14596	3	-61	0.31907	923.25	3
346.11	1.1749	-0.048229	0.11175	3	-60	4.8873	921.25	3
349.11	1.1749	-0.048229	0.11175	3	-60	5.1741	920.75	3
361.11	1.2452	-0.082679	0.15736	3	-59.5	5.2708	920.75	3
366.11	1.2452	-0.082679	0.15736	3	-64.5	0.87437	923.25	3
380.36	1.3742	-0.0022966	0.44244	3	-59	6.2817	921.75	3
400.11	1.3742	-0.0022966	0.44244	3	-60	5.145	920.75	3
405.11	1.3742	-0.0022966	0.44244	3	-59.5	5.0453	920.75	3
412.36	1.3742	-0.0022966	0.44244	3	-60	5.1082	920.75	3
416.86	1.3742	-0.0022966	0.44244	3	-59	0.52309	921.25	3
422.11	1.0694	0.078086	0.21438	3	-59	6.2234	920.75	3
422.7	1.2921	0.19292	0.25999	2	-65.5	0.090505	923.75	3
423.03	0.82312	0.49148	-0.25315	2	-63.5	0.80534	925.25	3
423.36	1.0342	0.46851	-0.27595	2	-59	6.0255	924.75	3
423.36	1.0342	0.46851	-0.27595	3	-56.5	0.15953	922.75	3
423.86	0.56517	0.70966	-0.60664	2	-58.5	5.372	924.25	3
424.11	0.56517	0.70966	-0.60664	3	-61.5	5.3152	921.25	3
425.3	0.72932	0.89339	0.020525	3	-60	6.0009	923.75	1
429.58	0.037521	1.0197	0.031928	3	-69	4.8198	924.25	1
456.85	0.17823	1.0197	0.20297	1	-58	4.6372	924.25	4
457.54	0.15478	1.0197	0.043332	1	-54.5	0.74551	920.75	4
459.87	0.20168	0.98526	0.18017	2	-62	4.7722	921.25	2
461.23	0.20168	0.96229	0.32841	2	-62	5.6972	923.75	2
461.81	0.084423	1.1116	0.18017	2	-63	4.9133	924.75	2
463.01	0.69414	0.92784	0.066138	2	-60.5	5.9104	920.75	2
463.94	0.67069	0.79004	0.21438	3	-59.5	4.1847	922.25	2
464.09	0.67069	0.79004	0.21438	1	-59	6.2817	922.25	2
464.74	0.67069	0.79004	0.21438	2	-61.5	1.2839	922.75	2
465.09	0.69414	0.79004	0.18017	3	-59	5.2125	920.25	2
465.32	0.69414	0.79004	0.18017	3	-59.5	4.5943	921.25	2
467.83	0.67069	0.83597	0.14596	2	-59.5	5.8567	920.25	2
468.06	0.67069	0.83597	0.14596	2	-60.5	2.212	920.75	2
469.72	0.67069	0.83597	0.14596	2	-67.5	0.53843	923.25	2
472.08	0.67069	0.83597	0.14596	2	-62.5	5.415	920.75	2
474.74	0.67069	0.83597	0.14596	1	-60	0.84983	920.75	2
477.41	0.87003	0.69818	0.25999	1	-59.5	1.04	920.75	2
478.8	0.87003	0.69818	0.25999	3	-65	6.073	921.25	2
480.63	0.7176	0.77856	0.24859	1	-58.5	0.91272	920.75	2
483.6	0.7176	0.77856	0.24859	1	-63	3.7659	925.25	2
484.71	0.7176	0.77856	0.24859	1	-59	0.64427	921.25	2
485.15	0.7176	0.77856	0.24859	2	-62	5.5009	920.75	2
486.62	0.7176	0.77856	0.24859	1	-58	4.5866	920.25	2
487.05	0.7176	0.77856	0.24859	2	-63	1.7288	921.75	2
488.72	0.7176	0.77856	0.24859	2	-61.5	5.78	920.25	2
492.49	0.74105	0.76708	0.22578	3	-63	6.2817	920.25	2
494.51	0.75277	0.76708	0.21438	2	-60	5.53	920.25	2
494.98	0.75277	0.76708	0.21438	2	-61.5	2.0494	920.75	2
497.11	0.75277	0.76708	0.21438	3	-65	5.8797	921.25	2
503.25	0.75277	0.74411	0.18017	3	-65.5	3.8365	923.75	2
504.05	0.75277	0.74411	0.18017	3	-61.5	5.9028	920.25	2
504.36	0.75277	0.74411	0.18017	3	-61.5	2.324	921.25	2
504.86	0.75277	0.74411	0.18017	2	-59.5	2.1921	920.75	2
575	0.70587	0.77856	0.18017	2	-60	4.4133	921.25	2
576.11	0.70587	0.77856	0.18017	2	-62	0.63353	922.25	2
577.81	0.70587	0.77856	0.18017	2	-59.5	1.5294	920.75	2
579.92	0.70587	0.77856	0.18017	1	-60	0.4832	921.25	2
580.27	0.70587	0.77856	0.18017	2	-61	4.4547	920.75	2
582.53	0.48309	0.92784	0.12315	2	-60	5.6435	924.25	2
583.12	0.45964	0.92784	0.10035	2	-57	4.2	921.75	2
584.14	0.57689	0.85894	0.19157	2	-58	0.70256	922.25	2
584.96	0.72932	0.79004	0.23718	2	-58	0.29759	922.75	2
585.13	0.72932	0.79004	0.23718	1	-57.5	0.87744	920.25	2
585.24	0.72932	0.79004	0.23718	2	-54.5	5.5377	920.25	2
585.37	0.35411	1.0082	0.066138	2	-55.5	5.8061	920.25	2
585.48	0.35411	1.0082	0.066138	1	-61.5	5.2324	924.25	2
585.92	0.47136	0.95081	0.22578	2	-60	6.1344	920.75	2
587.62	0.14305	0.90487	0.077541	1	-62.5	4.605	920.75	2
589.41	0.14305	0.90487	0.077541	2	-60	5.5545	920.25	4
589.73	0.14305	0.90487	0.077541	1	-59	0.68569	921.25	4
590.2	0.1665	0.92784	0.22578	3	-69.5	1.9896	920.75	4
590.48	0.1665	0.92784	0.22578	1	-59.5	5.0928	923.25	4
591.64	0.15478	0.96229	0.24859	1	-56.5	5.4104	922.75	4
592	0.24858	0.98526	0.18017	2	-62.5	1.0615	920.25	4
592.35	0.1665	1.0771	0.11175	1	-57	5.78	921.25	4
592.63	-0.021106	1.0771	0.054735	2	-67.5	2.2841	921.75	4
593.37	0.23685	1.0312	-0.11631	1	-64.5	0.21629	925.75	4
630.33	0.69414	0.76708	0.20297	3	-67.5	0.21783	922.25	2
631.56	0.69414	0.76708	0.20297	3	-68.5	0.65194	920.75	2
633.67	0.69414	0.76708	0.20297	2	-59	5.5898	920.25	2
636.87	0.75277	0.73263	0.23718	2	-59	1.8178	921.25	2
637.23	0.75277	0.73263	0.23718	1	-58.5	0.84983	920.75	2
637.98	0.75277	0.73263	0.23718	2	-60.5	1.0078	922.25	2
639.17	0.75277	0.76708	0.22578	2	-60	1.3898	921.75	2
639.36	0.75277	0.76708	0.22578	2	-62	0.26384	923.25	2
641.19	0.64724	0.80152	0.15736	2	-60.5	2.0126	921.25	2
641.31	0.64724	0.80152	0.15736	2	-61.5	1.6245	921.75	2
644.14	0.7645	0.74411	0.21438	3	-69	0.34515	921.75	2
644.49	0.7645	0.74411	0.21438	3	-68	0.90658	920.75	2
646.93	0.70587	0.77856	0.19157	2	-60	1.399	921.75	2
649.07	0.67069	0.82449	0.25999	1	-56.5	5.5714	920.25	2
649.19	0.67069	0.82449	0.25999	2	-59.5	5.4855	920.25	2
649.98	0.67069	0.82449	0.25999	1	-56.5	0.52616	921.75	2
650.3	0.15478	1.0197	0.043332	3	-70	1.4419	923.25	2
652.09	0.35411	0.95081	0.14596	2	-60.5	0.42645	920.25	2
653.09	0.36583	0.93932	0.12315	1	-57.5	5.4426	920.75	2
654.8	0.44791	0.91636	0.15736	2	-66.5	5.0468	922.75	2
654.81	0.44791	0.91636	0.15736	2	-63.5	0.42645	920.25	2
655.36	0.15478	0.99674	0.031928	2	-68.5	0.28072	925.75	2
655.64	0.15478	0.99674	0.031928	1	-57	4.9348	922.25	2
656.36	0.2134	0.99674	0.054735	1	-59.5	0.13499	924.75	2
657.3	0.23685	1.0312	0.088944	2	-60	5.6312	921.25	2
657.51	0.23685	1.0312	0.088944	2	-61.5	2.0371	921.75	2
657.78	0.23685	1.0312	0.088944	1	-58.5	1.7794	921.75	2
658.14	0.17823	1.0312	0.043332	1	-60	0.61973	923.25	2
659.85	0.34238	0.92784	0.18017	1	-58.5	5.326	921.25	2
660.61	0.45964	0.90487	0.20297	2	-60.5	5.6052	920.75	2
660.97	0.45964	0.90487	0.20297	1	-61.5	1.8178	925.75	2
662.01	0.27203	0.93932	0.14596	1	-59	4.8704	924.75	2
662.88	0.24858	0.92784	0.25999	2	-67	3.384	924.25	2
663.32	0.24858	0.92784	0.25999	1	-56.5	4.5206	921.25	2
663.6	0.27203	0.98526	0.22578	2	-62	4.8842	921.75	2
665.39	0.74105	0.76708	0.19157	1	-59.5	5.8337	921.75	2
665.51	0.74105	0.76708	0.19157	2	-59.5	1.9436	920.75	2
666.47	0.74105	0.76708	0.19157	1	-58	1.0677	920.25	2
666.71	0.74105	0.76708	0.19157	2	-60	1.6582	921.25	2
667.43	0.74105	0.76708	0.19157	2	-62	0.50775	923.25	2
671.3	0.70587	0.76708	0.19157	2	-59.5	1.6935	921.25	2
673.82	0.70587	0.76708	0.19157	2	-60	5.0008	921.25	2
676.63	0.69414	0.77856	0.19157	3	-63.5	5.9933	920.75	2
678.95	0.82312	0.72114	0.27139	2	-58.5	1.8454	920.75	2
680.03	0.82312	0.72114	0.27139	2	-59	0.98942	922.25	2
680.51	0.63552	0.84746	0.25999	2	-58	5.5147	920.25	2
680.95	0.63552	0.84746	0.25999	2	-59	1.1321	921.75	2
681.87	0.52999	0.72114	0.3056	3	-66.5	4.875	922.25	2
682.55	0.52999	0.72114	0.3056	2	-59.5	2.1215	920.25	2
683.68	0.52999	0.72114	0.3056	2	-61	0.56604	922.25	2
687.28	0.74105	0.79004	0.20297	1	-59.5	0.42645	921.25	2
687.28	0.74105	0.79004	0.20297	2	-60.5	1.241	921.75	2
687.36	0.74105	0.79004	0.20297	1	-59.5	0.80381	920.75	2
688.11	0.74105	0.79004	0.20297	3	-69.5	4.8689	922.25	2
688.86	0.74105	0.79004	0.20297	3	-66.5	6.2356	920.25	2
689.36	0.74105	0.79004	0.20297	1	-59.5	0.3973	921.25	2
689.61	0.74105	0.79004	0.20297	2	-60	1.1413	921.75	2
691.78	0.7645	0.75559	0.21438	2	-58.5	5.4226	920.25	2
695.36	0.84658	0.72114	0.24859	2	-59.5	1.488	921.25	2
696.04	0.84658	0.72114	0.24859	2	-59	1.9558	920.75	2
698.81	0.69414	0.79004	0.19157	2	-59	5.0361	920.75	2
700.15	0.69414	0.79004	0.19157	1	-60	1.9942	922.75	2
700.51	0.69414	0.79004	0.19157	2	-59.5	1.6276	921.25	2
700.71	0.69414	0.79004	0.19157	1	-59	5.8245	921.75	2
700.95	0.69414	0.79004	0.19157	2	-62.5	0.2301	923.25	2
702.37	0.69414	0.79004	0.19157	2	-60	1.6812	921.25	2
702.63	0.69414	0.79004	0.19157	2	-59.5	5.1066	920.75	2
704.65	0.7176	0.75559	0.20297	3	-68.5	5.3214	921.75	2
706.88	0.7176	0.75559	0.20297	2	-60	1.4189	921.25	2
709.55	0.77622	0.74411	0.22578	2	-59	1.8515	920.75	2
712.25	0.82312	0.73263	0.24859	2	-59	4.8336	920.75	2
712.58	0.82312	0.73263	0.24859	2	-61	0.87284	922.25	2
713.13	0.82312	0.73263	0.24859	1	-59	0.948	920.25	2
713.86	0.96383	0.70966	0.24859	2	-60	1.2993	921.75	2
714.37	0.96383	0.70966	0.24859	1	-65.5	5.9058	925.75	2
715.66	0.96383	0.70966	0.24859	3	-65.5	6.2817	920.25	2
716.45	0.96383	0.70966	0.24859	2	-60	1.2072	921.75	2
718.17	0.96383	0.70966	0.24859	3	-69	4.7845	922.75	2
720.19	0.77622	0.73263	0.18017	2	-61	0.90812	922.25	2
720.72	0.77622	0.73263	0.18017	3	-62.5	5.9426	920.25	2
721.41	0.43619	0.90487	0.24859	2	-58.5	5.1803	921.75	2
721.84	0.57689	0.83597	0.24859	1	-59.5	5.4057	923.25	2
722.46	0.57689	0.83597	0.24859	2	-62.5	1.9129	922.25	2
728.86	0.28376	0.96229	0.020525	1	-58	1.2395	922.25	2
733.47	0.096148	0.96229	0.077541	3	-60.5	5.1757	920.25	4
734.08	0.096148	0.96229	0.077541	1	-59	5.803	921.75	4
743.58	0.1665	1.0312	-0.12771	2	-56.5	1.1643	920.75	1
748.39	0.20168	0.91636	-0.4698	2	-59.5	6.2786	921.75	3
748.47	0.20168	0.91636	-0.4698	1	-67	5.7371	920.75	3
748.87	0.41273	0.61779	-0.66366	3	-54	4.3642	923.75	3
749.03	0.49481	0.64076	-0.89172	3	-57	4.4547	922.25	3
767.62	0.83485	0.2044	-0.67506	3	-59.5	5.7616	920.75	3
768.37	1.0459	0.15847	-0.56103	3	-59.5	4.6449	922.25	3
769.33	0.83485	0.30775	-0.65225	2	-64	6.0807	920.25	3
769.45	0.83485	0.30775	-0.65225	3	-59.5	1.1888	924.25	3
769.97	0.69414	0.37665	-0.66366	3	-60.5	5.9227	921.75	3
771.1	0.9052	0.2044	-0.68646	3	-56	0.079767	922.25	3
771.38	0.79967	0.14698	-0.61804	3	-58	4.9241	925.25	3
771.83	0.91693	0.089569	-0.57243	1	-69	5.2907	922.75	3
772.24	1.1163	-0.036746	-0.59524	2	-68.5	5.7417	921.25	3
772.63	1.0459	0.10105	-0.38998	3	-56.5	2.0724	923.25	3
772.79	1.0459	0.10105	-0.38998	3	-56.5	5.2017	923.25	3
773.24	0.92865	0.18143	-0.50401	2	-69.5	1.3392	923.75	3
773.56	0.88175	0.26182	-0.51542	3	-58	4.7109	925.25	3
773.9	1.0459	0.16995	-0.41279	3	-54	5.9764	922.75	3
774.88	0.82312	0.21588	-0.66366	3	-55	6.1835	921.75	3
775.2	0.84658	0.23885	-0.56103	3	-54.5	0.19788	920.75	3
776.1	0.88175	0.1355	-0.61804	2	-67	5.78	922.25	3
776.54	0.87003	0.28478	-0.48121	3	-56	5.8767	922.75	3
777.22	0.87003	0.23885	-0.52682	3	-53.5	3.9408	921.25	3
777.51	0.98728	0.15847	-0.51542	2	-60	0.72404	921.75	3
777.87	0.91693	0.28478	-0.31016	2	-69.5	0.6228	925.75	3
778.37	1.128	0.078086	-0.17333	3	-58.5	0.96181	925.25	3
778.87	0.87003	0.18143	-0.23034	3	-53	0.44332	920.25	3
778.96	0.87003	0.18143	-0.23034	2	-64	1.2441	920.25	3
779.24	0.91693	0.29627	-0.27595	3	-55.5	1.6659	924.25	3
779.45	1.0225	0.33072	-0.10491	3	-53.5	0.44179	921.25	3
779.62	0.96383	0.35368	-0.12771	2	-61	5.1174	920.75	3
780.7	1.3508	0.2044	0.10035	3	-59	5.283	922.25	3
781.37	1.3508	0.2044	0.10035	3	-58.5	5.6849	920.25	3
784.57	1.2218	-0.0022966	0.054735	3	-61	5.5668	921.75	3
786.68	1.1397	-0.025263	-0.17333	2	-69.5	3.9531	924.25	3
787.44	1.1163	0.0091865	-0.15052	3	-58	5.2846	923.25	3
788.06	1.3039	-0.071196	-0.093505	2	-69	1.3438	923.75	3
788.34	0.97555	0.066602	-0.23034	2	-67	5.438	922.25	3
788.95	1.0342	0.055119	-0.19613	3	-56	0.45406	920.25	3
789.19	0.98728	0.066602	-0.18473	3	-59.5	1.6552	924.25	3
789.76	1.2218	-0.025263	-0.11631	2	-65.5	5.6941	921.75	3
790.34	1.0811	0.032153	-0.17333	3	-60.5	4.2752	925.75	3
790.98	0.98728	0.043636	-0.18473	3	-59.5	4.6863	925.25	3
791.51	1.0459	0.0091865	-0.17333	3	-56.5	5.6573	922.75	3
791.88	0.9521	0.043636	-0.21894	2	-65.5	0.62433	920.25	3
792.08	0.9521	0.043636	-0.21894	3	-58	1.8116	924.25	3
792.29	1.2101	-0.059712	-0.10491	3	-55.5	0.079767	921.25	3
792.41	1.2101	-0.059712	-0.10491	3	-56	6.0408	921.75	3
794.27	1.0928	-0.01378	-0.13912	3	-57	5.5469	922.75	3
794.52	0.97555	0.055119	-0.21894	2	-65	0.59212	920.25	3
794.88	0.97555	0.055119	-0.21894	2	-66	6.073	921.25	3
795.17	1.1866	-0.036746	-0.12771	3	-55.5	0.2255	920.75	3
796.43	1.3508	-0.082679	-0.047893	2	-67	5.3873	922.25	3
797.36	1.0694	0.0091865	-0.16192	3	-55	0.58138	920.25	3
798.62	1.1397	-0.0022966	-0.13912	2	-67.5	1.6352	923.25	3
799.15	1.1397	-0.0022966	-0.13912	2	-68	1.3361	923.75	3
799.8	0.98728	0.055119	-0.20754	3	-59.5	4.4194	925.25	3
800.16	0.98728	0.055119	-0.20754	3	-59	4.648	924.75	3
800.58	1.0225	0.066602	-0.18473	2	-65	0.53383	920.25	3
801.02	0.96383	0.055119	-0.20754	3	-56	6.2786	921.25	3
801.47	0.96383	0.066602	-0.21894	3	-55.5	0.2485	920.75	3
802.62	1.0459	0.055119	-0.18473	2	-67	2.2074	922.25	3
803.6	1.257	-0.082679	-0.082102	3	-57	5.5591	922.75	3
803.8	0.94038	0.066602	-0.20754	3	-55	0.57064	920.25	3
804.21	1.0694	0.02067	-0.17333	3	-56	6.2817	921.25	3
805.43	1.1632	-0.01378	-0.13912	3	-57.5	5.0376	923.75	3
806	1.0107	0.078086	-0.19613	2	-70	0.26691	925.25	3
808.08	1.1397	-0.025263	-0.12771	2	-67.5	1.6398	923.25	3
810.58	1.2218	-0.036746	-0.12771	3	-58	5.5346	921.75	3
813.15	1.2804	-0.082679	-0.093505	1	-69.5	0.74858	920.25	3
813.48	1.2804	-0.082679	-0.093505	3	-60.5	4.513	924.25	3
815.21	1.2452	-0.059712	-0.11631	3	-59	5.2477	922.25	3
816.38	1.1749	-0.036746	-0.13912	3	-57	6.2786	920.25	3
818.72	1.0694	0.0091865	-0.18473	3	-58.5	5.2708	922.25	3
819.74	1.3625	-0.11713	-0.070699	3	-57	0.003068	920.25	3
819.95	1.3625	-0.11713	-0.070699	3	-57	0.013806	920.25	3
827.19	1.2335	-0.071196	-0.11631	3	-58	5.7846	921.25	3
829.5	1.0928	0.032153	-0.18473	1	-69.5	0.66268	920.25	3
830.78	1.3508	-0.10565	-0.070699	3	-57.5	6.0454	920.75	3
833.44	1.0225	0.078086	-0.23034	3	-58	5.78	921.25	3
833.69	1.0225	0.078086	-0.23034	3	-58	5.5668	921.75	3
835.21	1.0811	0.0091865	-0.17333	3	-58	5.3475	922.25	3
836.44	1.0576	0.043636	-0.19613	2	-65.5	6.0285	920.25	3
837.14	1.0459	0.032153	-0.19613	2	-66.5	1.8837	921.75	3
837.33	1.0459	0.032153	-0.19613	3	-57.5	6.0654	920.75	3
839.16	1.0225	0.055119	-0.20754	3	-58.5	5.0851	922.75	3
841.88	1.0811	0.0091865	-0.17333	2	-67	1.5186	922.25	3
843.01	1.3156	-0.082679	-0.10491	3	-57	6.2142	920.25	3
843.55	1.3156	-0.082679	-0.10491	3	-57.5	5.7616	921.25	3
844.08	1.1163	-0.01378	-0.17333	3	-57.5	6.0255	920.75	3
844.29	1.1163	-0.01378	-0.17333	3	-57.5	6.0255	920.75	3
845.24	1.1397	-0.025263	-0.15052	2	-67	1.5217	922.25	3
845.94	1.1397	-0.025263	-0.15052	2	-70	6.1528	924.75	3
846.73	0.98728	0.066602	-0.23034	3	-61	4.3718	924.25	3
847.26	0.98728	0.066602	-0.23034	3	-57.5	5.7601	921.25	3
849.82	1.2218	-0.059712	-0.11631	3	-59	5.0483	922.75	3
850.99	1.0107	0.055119	-0.21894	1	-70	5.5653	921.75	3
853.2	1.2101	-0.059712	-0.12771	3	-57	6.254	920.25	1
853.4	1.2101	-0.059712	-0.12771	3	-57	6.2387	920.25	1
853.65	1.2101	-0.059712	-0.12771	3	-60.5	4.4056	924.25	1
855.78	1.2687	-0.071196	-0.093505	3	-61.5	0.90045	925.25	1
860.05	1.1749	-0.036746	-0.15052	3	-57	0.033748	920.25	1
860.25	1.1749	-0.036746	-0.15052	3	-57	0.013806	920.25	1
860.5	1.1749	-0.036746	-0.15052	3	-60.5	4.4547	924.25	1
860.75	1.1749	-0.036746	-0.15052	1	-69.5	6.0132	921.25	1
861.29	1.0459	0.032153	-0.20754	1	-69.5	0.16874	920.75	1
862.66	1.2335	-0.036746	-0.11631	3	-62	0.87284	925.25	1
864.69	1.128	-0.01378	-0.16192	3	-57.5	6.0362	920.75	4
865.87	1.0576	0.043636	-0.19613	3	-59	5.2263	922.25	4
866.61	1.0459	0.11254	-0.082102	3	-62.5	0.53536	924.25	4
866.65	1.0459	0.11254	-0.082102	3	-58.5	5.0177	921.75	4
866.7	1.0107	0.25033	0.12315	2	-67.5	5.7616	921.25	4
867.07	0.88175	0.46851	-0.16192	3	-53.5	4.1801	920.75	4
868.03	0.62379	0.68669	-0.50401	1	-66.5	4.8198	922.75	4
868.11	0.62379	0.68669	-0.50401	3	-56.5	0.74858	920.25	4
868.53	0.36583	0.90487	-0.33297	3	-54.5	0.28685	921.75	4
868.65	0.36583	0.97377	-0.11631	3	-59	5.2493	925.75	4
869.23	0.54171	0.95081	0.043332	3	-70	5.7831	925.25	4
870.11	0.33066	0.96229	0.16876	2	-57.5	1.6322	920.25	4
870.28	0.33066	0.96229	0.16876	2	-61.5	5.303	924.25	4
876.62	0.14305	0.99674	0.14596	2	-59	0.53076	920.25	4
895.69	0.10787	0.96229	0.25999	1	-54.5	4.47	920.75	4
896.35	0.1196	0.97377	0.16876	1	-56	0.21783	923.75	4
900.87	0.0023451	0.97377	0.317	1	-55	1.6567	920.75	4
