# Supplementary material for: A battery-less and wireless wearable sensor system for identifying bed and chair exits in a pilot trial in hospitalized older people
Source: PLoS One. 2017 Oct 9;12(10):e0185670. doi: 10.1371/journal.pone.0185670 (PMC5633180; doi:10.1371/journal.pone.0185670)
Supplement: S1 Dataset — Data corresponding to the sensor observations for hospitalized older people participating in the trials; data anonymized except for gender. (ZIP) [file pone.0185670.s002.zip › S1_Dataset/d3p23M]

0	0.70587	0.57186	0.21438	2	-67	0.095107	921.25	3
0.096001	0.68242	0.73263	0.23718	2	-68	0.33901	922.75	3
0.5	0.72932	0.64076	0.066138	3	-53	5.9887	925.25	3
0.557	0.45964	0.60631	0.054735	3	-50	2.2028	920.75	3
0.751	0.45964	0.83597	0.33981	1	-60.5	6.0485	920.75	3
1	0.7645	0.62928	0.44244	1	-62	5.7984	924.75	1
2.86	0.33066	0.87042	0.40823	3	-60	6.1083	922.75	1
3.5	0.48309	0.85894	0.11175	2	-58	0.41264	924.75	1
4.085	0.34238	0.99674	-0.13912	1	-58.5	5.958	922.25	1
4.382	0.34238	0.99674	-0.13912	1	-58.5	0.41417	921.75	1
6.183	0.40101	0.89339	0.088944	3	-61.5	2.2258	920.25	1
6.633	0.40101	0.89339	0.088944	2	-59.5	6.0608	921.75	1
6.906	0.40101	0.89339	0.088944	2	-62.5	0.92039	924.25	1
7.536	0.28376	0.92784	-0.0022806	3	-62.5	5.7754	922.75	1
8.25	0.28376	0.92784	-0.0022806	2	-66	0.49854	924.75	1
9.25	0.18995	1.0312	-0.17333	3	-60	5.8261	921.75	1
10.249	0.36583	0.91636	-0.21894	3	-58.5	0.83449	920.75	1
10.501	0.0023451	1.0542	-0.32157	3	-61	5.5637	923.75	1
10.999	0.0023451	1.0542	-0.32157	2	-57.5	5.3444	920.25	1
11.073	0.0023451	1.0542	-0.32157	2	-60.5	5.7478	923.25	1
11.749	0.18995	0.98526	-0.29876	2	-59	4.8827	924.25	1
12.25	0.18995	0.98526	-0.29876	1	-63	0.23623	921.25	1
12.751	0.40101	0.92784	-0.24174	3	-63	2.2657	920.75	1
13.084	0.40101	0.92784	-0.24174	2	-57.5	0.83449	924.75	1
13.776	0.31893	0.99674	-0.33297	3	-61.5	1.6322	923.25	1
14.052	0.31893	0.93932	-0.33297	3	-59	0.33901	921.75	1
14.364	0.31893	0.93932	-0.33297	2	-62.5	5.0023	924.25	1
14.894	0.58862	0.84746	-0.18473	3	-60.5	2.416	922.75	1
15.084	0.58862	0.84746	-0.18473	2	-59	4.378	925.25	1
15.347	0.37756	0.96229	-0.25315	2	-58	5.079	923.75	1
16.25	0.44791	0.93932	-0.18473	3	-62	1.5739	922.25	1
17	0.37756	0.96229	-0.26455	3	-60.5	6.185	921.25	1
17.25	0.37756	0.96229	-0.26455	3	-60	5.553	922.75	1
17.75	0.52999	0.89339	-0.18473	3	-57.5	0.084369	920.75	1
17.824	0.52999	0.89339	-0.18473	3	-58	1.5662	923.75	1
18	0.52999	0.89339	-0.18473	1	-66	1.4297	924.75	1
18.25	0.52999	0.89339	-0.18473	3	-56.5	6.251	920.25	1
18.5	0.52999	0.92784	-0.20754	3	-57.5	5.2232	922.25	1
18.75	0.52999	0.92784	-0.20754	3	-56.5	5.3122	922.25	1
19	0.49481	0.91636	-0.23034	3	-57	4.47	924.25	1
19.756	0.56517	0.85894	-0.21894	3	-56	5.4226	922.75	1
19.921	0.56517	0.85894	-0.21894	1	-67	0.69643	925.25	1
20.194	0.51826	0.92784	-0.25315	2	-55	0.084369	920.75	1
20.363	0.7645	0.80152	-0.13912	3	-57	4.9133	923.75	1
21.075	0.69414	0.82449	-0.18473	3	-56.5	5.4732	922.25	1
21.701	0.51826	0.91636	-0.26455	3	-59	4.6296	924.25	1
21.942	0.54171	0.88191	-0.23034	2	-54.5	6.0362	921.25	1
22.704	0.48309	0.88191	-0.26455	2	-55	0.18868	920.75	1
22.771	0.52999	0.85894	-0.26455	3	-54	5.7217	923.75	1
22.905	0.75277	0.76708	-0.17333	3	-54	5.757	923.75	1
23.596	0.52999	0.82449	-0.28736	3	-54	5.9687	923.25	1
23.769	0.58862	0.84746	-0.28736	3	-53.5	0.2485	922.25	1
23.938	0.67069	0.80152	-0.24174	3	-53	0.079767	922.25	1
24.113	0.58862	0.83597	-0.27595	3	-52.5	0.53076	921.75	1
24.181	0.58862	0.83597	-0.27595	3	-52.5	0.50315	921.75	1
24.248	0.58862	0.83597	-0.27595	1	-64.5	5.1695	921.75	1
24.557	0.56517	0.80152	-0.25315	2	-57.5	5.6328	925.75	1
24.596	0.56517	0.80152	-0.25315	3	-51	0.95874	921.25	1
24.698	0.60034	0.83597	-0.23034	3	-51	0.95874	921.25	1
25.501	0.75277	0.76708	-0.19613	1	-63	1.8484	920.25	1
25.75	0.67069	0.81301	-0.23034	3	-52	5.7187	923.25	1
25.832	0.67069	0.81301	-0.23034	1	-64.5	5.1388	923.25	1
26	0.60034	0.80152	-0.24174	1	-63.5	6.0807	922.25	1
26.25	0.74105	0.76708	-0.18473	1	-63	0.21476	921.75	1
26.309	0.74105	0.76708	-0.18473	3	-52.5	5.2861	924.25	1
27	0.60034	0.76708	-0.24174	1	-64.5	5.4334	922.75	1
27.25	0.60034	0.76708	-0.24174	1	-68.5	6.0899	925.25	1
27.339	0.62379	0.80152	-0.21894	3	-51	1.1474	920.75	1
27.5	0.78795	0.75559	-0.15052	1	-65.5	1.0953	923.75	1
27.574	0.78795	0.75559	-0.15052	3	-52.5	5.4257	923.75	1
28.104	0.83485	0.72114	-0.16192	3	-52	6.0377	923.25	1
28.25	0.67069	0.74411	-0.21894	3	-52	6.0715	923.25	1
28.394	0.68242	0.76708	-0.19613	3	-51	0.28532	922.25	1
28.428	0.68242	0.76708	-0.19613	3	-51.5	0.24697	922.25	1
29.003	0.77622	0.76708	-0.13912	3	-53.5	4.9133	924.25	1
29.11	0.77622	0.76708	-0.13912	3	-55.5	4.154	925.75	1
29.28	0.61207	0.84746	-0.21894	2	-57	5.1419	925.75	1
29.387	0.61207	0.84746	-0.21894	3	-53.5	0.088971	921.25	1
29.629	0.56517	0.83597	-0.26455	2	-53.5	5.1849	921.25	1
29.798	0.54171	0.83597	-0.26455	2	-54.5	1.0017	922.75	1
29.906	0.54171	0.83597	-0.26455	3	-54	5.3337	922.75	1
30.35	0.65897	0.79004	-0.20754	1	-64.5	5.1496	920.75	1
30.457	0.65897	0.79004	-0.20754	3	-55	4.8827	923.75	1
30.491	0.75277	0.76708	-0.13912	3	-55.5	4.4347	924.75	1
31.046	0.35411	0.92784	-0.33297	2	-54	6.2034	922.25	1
31.111	0.35411	0.92784	-0.33297	3	-59.5	5.0805	921.75	1
31.251	0.23685	0.98526	-0.35577	3	-67.5	1.761	925.75	1
31.751	0.23685	0.98526	-0.35577	3	-60	1.1597	921.25	1
32.251	0.42446	0.97377	-0.23034	2	-57.5	0.73017	920.75	1
32.619	0.42446	0.97377	-0.23034	2	-59.5	1.1075	924.75	1
33.177	0.62379	0.90487	-0.13912	2	-56	1.9267	923.25	1
33.501	0.44791	0.91636	-0.31016	3	-61.5	5.6665	921.75	1
33.75	0.44791	0.91636	-0.31016	2	-59.5	0.65808	925.75	1
34	0.44791	0.91636	-0.31016	3	-58.5	5.8322	921.25	1
34.5	0.52999	0.85894	-0.32157	3	-58	0.55377	925.25	1
34.903	0.60034	0.92784	-0.33297	3	-61.5	1.218	923.75	1
35.077	0.60034	0.92784	-0.33297	3	-63	1.0293	923.75	1
35.5	0.55344	0.98526	-0.21894	3	-57	4.9317	923.25	1
35.75	0.55344	0.98526	-0.21894	3	-57	5.5822	922.25	1
36.5	0.17823	0.83597	-0.15052	2	-57.5	0.63967	921.25	1
37.034	0.27203	1.1231	-0.28736	3	-57.5	0.095107	920.75	1
38.616	0.44791	0.84746	-0.25315	2	-59.5	4.2277	924.25	1
39.136	0.36583	0.98526	-0.26455	3	-58.5	5.8429	922.75	1
39.375	0.36583	0.98526	-0.26455	3	-61	1.7319	925.25	1
39.685	0.36583	0.98526	-0.26455	3	-58	1.7135	920.75	1
39.859	0.36583	0.98526	-0.26455	3	-58	5.0023	920.75	1
40.443	0.57689	0.82449	-0.21894	2	-58.5	5.3413	923.25	1
41.5	0.54171	0.88191	-0.27595	3	-58.5	0.52309	921.25	1
42.101	0.47136	0.85894	-0.25315	2	-58.5	0.40804	920.75	1
42.5	0.45964	0.89339	-0.27595	2	-60	0.95567	920.25	1
43	0.43619	1.0082	-0.23034	3	-58.5	1.0523	922.25	1
81.369	0.14305	1.0197	-0.28736	2	-61	1.8193	924.75	4
83.251	0.14305	1.0197	-0.28736	1	-58	6.2586	920.75	4
83.501	0.14305	1.0197	-0.28736	1	-58.5	5.2984	923.75	4
89.002	0.29548	0.91636	-0.21894	1	-57.5	4.9563	920.25	4
236.01	0.74105	0.79004	-0.27595	2	-56.5	5.2048	925.75	1
236.19	0.74105	0.79004	-0.27595	3	-61.5	1.468	925.75	1
236.36	0.40101	0.92784	-0.29876	2	-53.5	4.9732	921.25	1
236.47	0.50654	0.89339	-0.21894	2	-55	3.8165	922.75	1
236.72	0.52999	0.88191	-0.19613	1	-69	3.4591	925.25	1
236.86	0.63552	0.88191	-0.082102	3	-53.5	5.099	920.75	1
237.07	0.83485	0.81301	-0.03649	3	-54.5	0.10431	923.75	1
237.32	0.56517	0.95081	-0.15052	1	-69	0.12732	924.75	1
237.77	0.52999	0.90487	-0.20754	1	-63.5	1.0508	923.25	1
238.5	0.57689	1.0427	-0.025087	1	-60	0.316	921.25	1
239.25	0.64724	0.84746	-0.093505	1	-58	2.2166	920.75	1
239.5	0.64724	0.84746	-0.093505	1	-60.5	5.4963	923.75	1
239.58	0.55344	0.83597	-0.16192	1	-61	4.7415	924.75	1
239.75	0.55344	0.83597	-0.16192	1	-62	2.301	920.25	1
240.12	0.44791	0.97377	-0.25315	2	-54	0.69796	922.25	1
240.43	0.48309	0.89339	-0.21894	2	-54	0.6412	922.25	1
240.58	0.48309	0.89339	-0.21894	2	-54.5	0.98942	921.75	1
241	0.33066	0.91636	-0.25315	2	-60	3.6846	925.75	1
241.35	0.20168	1.0542	-0.23034	2	-58.5	6.277	922.75	1
246.07	0.20168	1.0542	-0.23034	2	-58	0.23317	921.25	1
247.7	0.43619	0.98526	-0.33297	2	-57	5.2278	923.25	1
248.72	0.44791	0.93932	-0.33297	2	-58.5	1.1091	925.75	1
249.14	0.45964	0.92784	-0.29876	3	-59.5	6.2464	922.75	1
249.29	0.45964	0.92784	-0.29876	3	-60.5	1.8254	925.25	1
249.5	0.45964	0.92784	-0.29876	2	-55	5.4594	920.75	1
249.67	0.47136	0.91636	-0.31016	2	-55	5.5929	920.75	1
249.92	0.50654	0.89339	-0.27595	2	-56.5	6.1574	924.75	1
249.99	0.50654	0.89339	-0.27595	3	-58.5	6.1221	924.75	1
250.35	0.64724	0.85894	-0.18473	3	-56.5	0.98942	923.25	1
250.52	0.55344	0.91636	-0.27595	3	-56	1.2318	923.25	1
250.77	0.67069	0.83597	-0.059296	3	-56	0.15493	924.25	1
251.27	0.45964	0.81301	-0.23034	2	-56.5	4.9241	922.75	1
251.3	0.45964	0.81301	-0.23034	2	-57.5	0.024544	920.75	1
251.5	0.9521	0.93932	-0.10491	1	-66.5	2.5725	923.75	1
251.75	0.9521	0.93932	-0.10491	3	-58	1.5769	924.75	1
252.1	0.41273	0.97377	-0.093505	1	-61	0.076699	920.25	1
252.26	0.38928	1.0656	0.020525	2	-54	0.17181	922.25	1
252.75	0.49481	0.91636	-0.17333	1	-63	0.57064	924.25	1
253	0.49481	0.91636	-0.17333	1	-64	5.2524	925.75	1
253.14	0.49481	0.91636	-0.17333	3	-57	1.468	925.75	1
253.53	0.50654	0.88191	-0.21894	3	-54.5	0.87284	922.75	1
253.67	0.57689	0.82449	-0.15052	3	-54.5	4.5237	922.75	1
254	0.63552	0.66373	-0.12771	3	-50.5	6.2172	923.75	1
254.25	0.7645	0.59483	-0.19613	3	-49.5	5.484	924.75	1
254.43	0.89348	0.50296	-0.093505	3	-49	5.4763	924.75	1
254.54	0.8583	0.46851	-0.070699	3	-48.5	2.2918	920.25	1
254.71	0.8114	0.44555	-0.082102	3	-48	2.2457	920.25	1
255.04	0.88175	0.43406	-0.082102	3	-48	6.2786	923.25	1
255.21	0.8583	0.44555	-0.03649	3	-47.5	0.75318	922.25	1
255.46	0.89348	0.44555	-0.093505	3	-48.5	1.0538	921.75	1
255.49	0.8583	0.42258	-0.12771	2	-55	5.7555	924.25	1
255.6	0.8583	0.42258	-0.12771	2	-55	5.5883	924.25	1
255.77	0.9052	0.42258	-0.12771	3	-51	4.4516	925.75	1
255.88	1.0225	0.29627	-0.082102	3	-50.5	4.3274	925.75	1
256.06	0.87003	0.35368	-0.13912	3	-47.5	0.88971	921.25	1
256.17	0.82312	0.25033	-0.17333	3	-47.5	0.8621	921.25	1
256.27	0.89348	0.33072	-0.13912	3	-47.5	5.9825	922.75	1
256.37	0.88175	0.23885	-0.17333	2	-56.5	5.9365	922.75	1
256.45	0.9052	0.2044	-0.19613	3	-48	5.8936	922.75	1
256.52	0.9052	0.2044	-0.19613	2	-58	0.52769	925.25	1
256.66	0.92865	0.2044	-0.20754	3	-50	4.2767	925.25	1
256.73	0.92865	0.2044	-0.20754	3	-48.5	0.98635	920.75	1
256.87	0.92865	0.19292	-0.15052	3	-49	0.8805	920.75	1
256.94	0.92865	0.19292	-0.15052	3	-49	0.8667	920.75	1
257.05	0.91693	0.14698	-0.19613	2	-58	1.465	923.75	1
257.15	0.91693	0.14698	-0.18473	3	-50	4.9977	923.75	1
258.25	1.0107	0.066602	-0.24174	3	-56	0.7133	922.75	1
260.08	1.0576	-0.11713	-0.26455	3	-54	6.0485	921.75	3
260.33	1.1163	-0.27789	-0.21894	3	-54.5	1.0861	924.25	3
260.69	0.91693	-0.26641	-0.23034	3	-52	5.9304	921.25	3
260.82	1.128	-0.35827	-0.24174	3	-51	2.5295	921.25	3
261.22	0.88175	-0.22048	-0.27595	3	-54	6.2586	925.25	3
261.32	0.88175	-0.22048	-0.27595	2	-62	6.1804	925.25	3
261.5	0.87003	-0.10565	-0.32157	2	-57	0.73017	920.75	3
261.88	0.94038	-0.12861	-0.28736	3	-52	0.92346	923.75	3
261.95	0.94038	-0.12861	-0.28736	3	-53.5	0.29759	924.75	3
262.2	0.92865	-0.22048	-0.32157	2	-56.5	4.0758	920.25	3
262.27	0.92865	-0.22048	-0.32157	3	-49.5	0.19021	920.25	3
262.38	0.89348	-0.19751	-0.29876	2	-57	0.89431	920.25	3
262.56	0.89348	-0.19751	-0.31016	2	-59	1.445	923.25	3
262.8	0.91693	-0.22048	-0.31016	3	-50.5	1.7871	922.25	3
263.13	0.96383	-0.20899	-0.32157	3	-50	2.1598	921.75	3
263.16	0.96383	-0.20899	-0.32157	3	-50	2.1951	921.75	3
263.2	0.96383	-0.20899	-0.32157	2	-58	5.9948	921.75	3
263.3	0.88175	-0.10565	-0.32157	2	-61.5	0.84983	924.25	3
263.69	0.96383	-0.17454	-0.25315	3	-50	2.4559	921.25	3
263.94	0.94038	-0.18603	-0.26455	2	-57	6.1819	921.25	3
264.61	0.89348	-0.18603	-0.24174	3	-50	5.7003	920.75	3
264.72	0.92865	-0.22048	-0.26455	2	-59	0.85289	923.75	3
265.11	1.1045	-0.25493	-0.18473	3	-53.5	0.1626	924.75	3
265.36	1.1163	-0.23196	-0.19613	3	-50.5	0.14726	920.25	3
265.39	0.88175	-0.12861	-0.31016	2	-58.5	1.3867	923.25	3
265.46	0.88175	-0.12861	-0.31016	3	-51	1.1474	923.25	3
265.53	0.88175	-0.12861	-0.31016	2	-59.5	1.1628	923.25	3
265.71	0.91693	-0.15158	-0.25315	2	-59	5.3521	922.25	3
265.96	0.89348	-0.094162	-0.27595	3	-51	5.6159	921.75	3
266.03	0.89348	-0.094162	-0.27595	3	-51.5	2.4758	921.75	3
266.21	1.0342	-0.082679	-0.23034	3	-53.5	1.1029	924.25	3
266.71	0.9052	-0.059712	-0.24174	3	-50.5	6.1375	921.25	3
266.88	0.9521	-0.071196	-0.26455	3	-50.5	5.981	921.25	3
267.45	0.96383	-0.15158	-0.21894	2	-57	0.10431	920.75	3
267.59	0.92865	-0.18603	-0.27595	3	-48.5	6.1835	920.75	3
267.63	0.91693	-0.12861	-0.18473	3	-51	1.1781	923.75	3
267.77	0.9521	-0.14009	-0.20754	3	-50.5	1.0937	923.75	3
268.05	0.92865	-0.17454	-0.19613	3	-48.5	0.001534	920.25	3
268.09	0.9052	-0.12861	-0.082102	3	-48.5	2.9192	920.25	3
268.34	0.94038	-0.18603	-0.013684	3	-52.5	0.99249	923.25	3
268.45	1.0225	-0.17454	0.031928	2	-58	4.9317	922.25	3
268.55	0.91693	-0.18603	-0.070699	3	-49.5	1.8715	922.25	3
268.66	0.91693	-0.18603	-0.047893	2	-57.5	4.7814	921.75	3
268.7	0.91693	-0.18603	-0.047893	3	-49.5	2.3501	921.75	3
268.73	0.97555	-0.18603	-0.0022806	2	-63	5.935	924.25	3
268.77	1.0342	-0.31234	0.020525	2	-63.5	4.7262	922.75	3
268.87	1.0225	-0.18603	-0.12771	3	-53.5	1.5647	923.75	3
269	0.89348	-0.10565	-0.26455	3	-50	4.174	920.25	3
269.25	0.91693	-0.12861	-0.18473	3	-51	1.8853	923.25	3
269.61	1.128	-0.16306	-0.082102	3	-51	2.7243	922.25	3
269.72	0.92865	-0.071196	-0.20754	3	-52	6.1252	921.75	3
269.83	0.99901	-0.12861	-0.21894	2	-56	5.9902	921.75	3
270.29	0.96383	-0.048229	-0.18473	2	-55.5	0.32367	921.25	3
270.94	1.1514	-0.26641	-0.0022806	2	-55	6.1421	920.75	3
271.12	1.1983	-0.22048	-0.047893	3	-51.5	1.376	923.75	3
271.25	0.91693	-0.14009	-0.10491	2	-58	6.0224	924.75	3
271.52	1.1983	-0.20899	-0.093505	3	-50.5	0.46326	920.25	3
271.89	0.94038	-0.11713	-0.18473	3	-51.5	1.3775	923.25	3
271.92	0.94038	-0.11713	-0.18473	3	-50	2.0479	922.25	3
272	0.99901	-0.14009	-0.12771	3	-50.5	1.9773	922.25	3
272.1	0.9521	-0.12861	-0.13912	3	-50	2.2411	921.75	3
272.25	0.92865	-0.12861	-0.18473	2	-57.5	6.0761	924.25	3
272.5	1.2452	-0.26641	-0.025087	3	-50	2.6983	921.25	3
272.75	1.0225	-0.14009	-0.12771	3	-50	2.7059	921.25	3
272.85	0.98728	-0.17454	-0.16192	3	-51	1.7058	922.75	3
273.25	1.0342	-0.19751	-0.12771	3	-50.5	0.041417	920.75	3
273.5	0.88175	-0.18603	-0.10491	2	-60.5	5.9749	923.75	3
273.75	1.0576	-0.34679	-0.0022806	2	-63.5	1.8469	924.75	3
273.84	1.0576	-0.34679	-0.0022806	2	-58.5	5.1542	920.25	3
274	1.0576	-0.34679	-0.0022806	3	-50	0.052155	920.25	3
274.08	0.97555	-0.24344	-0.11631	2	-60.5	6.1329	923.25	3
274.25	0.97555	-0.24344	-0.11631	3	-51	2.0417	922.25	3
274.35	0.9052	-0.26641	-0.059296	2	-61.5	0.73784	922.25	3
274.5	0.9052	-0.26641	-0.059296	3	-51	2.2059	921.75	3
274.75	1.0694	-0.27789	-0.025087	2	-63.5	5.4226	924.25	3
275	0.9521	-0.33531	-0.013684	3	-49.5	2.5725	921.25	3
275.5	0.9521	-0.082679	-0.17333	3	-50.5	1.8392	922.75	3
275.75	0.9052	-0.10565	-0.15052	3	-50	0.10278	920.75	3
275.93	1.0811	-0.12861	-0.070699	3	-49.5	0.11198	920.75	3
276.03	1.0107	-0.094162	-0.12771	3	-51	1.3438	923.75	3
276.21	1.2335	-0.17454	-0.013684	3	-52.5	0.61666	924.75	3
276.25	0.99901	-0.10565	-0.16192	2	-59	2.3976	924.75	3
276.67	0.9521	-0.10565	-0.20754	3	-51	1.3744	923.25	3
276.7	0.9521	-0.10565	-0.20754	3	-51	1.3698	923.25	3
276.81	1.1045	-0.10565	-0.070699	3	-51.5	1.356	923.25	3
276.85	0.94038	-0.082679	-0.15052	2	-56.5	4.2936	922.25	3
276.95	0.94038	-0.082679	-0.15052	3	-50	1.9911	922.25	3
277	1.128	-0.17454	-0.093505	3	-50	2.3991	921.75	3
277.25	1.0342	-0.15158	-0.12771	2	-59.5	1.5616	925.75	3
277.5	0.98728	-0.12861	-0.13912	3	-49.5	5.938	921.25	3
277.75	0.9052	-0.15158	-0.18473	3	-51	1.7886	922.75	3
277.76	1.2804	-0.28938	-0.025087	3	-51	1.7779	922.75	3
278	1.2804	-0.28938	-0.025087	2	-58	1.7135	925.25	3
278.08	0.9052	-0.22048	-0.17333	3	-50	2.6737	920.75	3
278.25	1.0342	-0.23196	-0.13912	3	-50.5	2.6661	920.75	3
278.33	0.92865	-0.20899	-0.16192	3	-52	1.083	923.75	3
278.5	0.89348	-0.20899	-0.082102	2	-59.5	5.1082	924.75	3
278.6	0.89348	-0.20899	-0.082102	3	-54.5	0.76546	924.75	3
278.75	0.87003	-0.28938	-0.047893	3	-53.5	0.61206	920.25	3
279.25	1.0576	-0.34679	0.077541	3	-59	0.35895	922.25	3
291.5	0.9521	-0.24344	0.2828	3	-57	5.846	922.25	3
291.6	0.9521	-0.24344	0.2828	2	-66.5	0.75318	921.75	3
292	0.9521	-0.24344	0.2828	3	-56.5	0.33287	921.25	3
292.25	0.9521	-0.24344	0.2828	2	-65.5	1.4266	921.25	3
295	1.2218	-0.20899	0.19157	3	-57.5	5.6911	922.75	3
295.25	0.9521	-0.12861	0.077541	3	-60.5	2.8455	923.75	3
296	0.99901	-0.15158	-0.10491	3	-57.5	5.2999	923.25	3
298.5	1.0928	-0.32383	0.077541	3	-58	1.491	923.25	3
299.75	1.0576	-0.34679	0.20297	3	-57	1.0017	925.25	3
300	1.0576	-0.34679	0.20297	3	-55	0.632	920.75	3
300.5	1.0694	-0.26641	0.12315	3	-58.5	1.1965	924.75	3
301.25	0.98728	-0.33531	-0.047893	2	-59	1.2072	921.75	3
412.75	0.87003	0.49148	-0.37858	3	-57.5	5.9258	923.25	3
413.75	0.87003	0.49148	-0.37858	3	-58	0.89278	925.75	3
417.25	1.1397	0.2733	-0.070699	3	-56	5.9534	924.75	3
417.4	1.1397	0.2733	-0.070699	3	-54	6.2142	924.75	3
417.44	0.92865	0.42258	-0.19613	2	-57.5	5.7064	924.75	3
417.75	0.82312	0.60631	-0.13912	2	-59	5.2355	923.25	3
418	0.67069	0.62928	-0.35577	3	-48.5	2.0831	922.25	3
418.25	0.58862	0.82449	-0.38998	3	-50.5	2.9821	921.75	1
418.5	0.62379	0.76708	-0.15052	1	-67	0.31293	925.75	1
418.75	0.58862	0.82449	-0.25315	3	-48.5	4.4854	921.25	1
418.86	0.49481	0.83597	-0.20754	1	-64	5.4073	921.25	1
418.92	0.49481	0.83597	-0.20754	3	-48	3.8442	922.75	1
419	0.43619	0.95081	-0.24174	3	-48	3.8902	922.75	1
419.1	0.48309	0.92784	-0.13912	3	-48	3.8948	922.75	1
419.16	0.45964	0.88191	-0.11631	1	-62	0.024544	925.25	1
419.3	0.41273	0.95081	-0.11631	1	-62	0.1626	925.25	1
419.34	0.43619	0.92784	-0.12771	1	-61.5	4.335	920.75	1
419.62	0.37756	0.95081	-0.047893	2	-57	4.5973	923.75	1
419.75	0.38928	0.95081	-0.013684	1	-59.5	5.803	924.75	1
419.84	0.38928	0.95081	-0.013684	2	-56.5	0.81454	920.25	1
420	0.38928	0.95081	-0.013684	3	-56.5	0.44485	920.25	1
420.5	0.52999	0.92784	-0.082102	1	-57	1.2441	921.75	1
420.84	0.56517	0.92784	-0.0022806	1	-57	5.6849	924.25	1
421	0.56517	0.92784	-0.0022806	3	-59	4.2721	925.75	1
421.25	0.2134	1.0312	-0.070699	3	-58	0.073631	921.25	1
421.39	0.2134	1.0312	-0.070699	3	-57.5	5.6635	922.75	1
421.5	0.2134	1.0312	-0.070699	3	-57	5.5315	922.75	1
421.75	0.35411	1.0197	-0.093505	1	-58	0.13806	920.75	1
421.86	0.35411	1.0197	-0.093505	3	-58	0.2439	920.75	1
422	0.35411	1.0197	-0.093505	3	-59.5	4.8136	923.75	1
422.1	0.45964	1.0312	-0.047893	3	-58	1.4343	924.75	1
422.25	0.45964	1.0312	-0.047893	1	-58.5	0.14266	924.75	1
422.5	0.64724	0.85894	-0.082102	1	-57.5	1.0247	923.25	1
422.91	0.23685	0.95081	-0.025087	1	-60.5	1.5953	922.25	1
423.12	0.45964	0.89339	-0.0022806	3	-55.5	1.353	921.75	1
423.25	0.45964	0.89339	-0.0022806	1	-60.5	5.7785	924.25	1
423.5	0.22513	1.0427	-0.17333	3	-56.5	4.2476	925.75	1
423.59	0.22513	1.0427	-0.17333	1	-61	6.2617	921.25	1
423.78	0.27203	0.99674	-0.11631	2	-52.5	6.0117	921.25	1
424.1	0.049247	1.0082	-0.18473	1	-64.5	0.35435	925.25	1
424.24	0.049247	1.0082	-0.18473	3	-55.5	4.0543	925.25	1
424.6	0.10787	1.0312	-0.17333	3	-53.5	4.7645	923.75	1
424.91	0.096148	1.0197	-0.17333	3	-54.5	3.9607	924.75	1
425.02	0.096148	1.0197	-0.17333	1	-58.5	1.445	924.75	1
425.09	0.096148	1.0197	-0.17333	2	-54.5	0.66728	920.25	1
425.23	0.072698	1.0427	-0.20754	2	-54.5	0.56604	920.25	1
425.34	0.072698	1.0427	-0.20754	3	-54.5	4.6526	923.25	1
425.51	0.14305	1.0427	-0.18473	3	-54	4.4102	923.25	1
425.98	0.18995	1.0312	-0.21894	3	-55.5	3.9745	924.25	1
426.09	0.18995	1.0312	-0.21894	2	-56.5	5.3674	925.75	1
426.23	0.22513	1.0197	-0.21894	3	-53	5.7079	921.25	1
426.3	0.22513	1.0197	-0.21894	2	-54	5.5776	921.25	1
426.55	0.2134	1.0197	-0.26455	2	-54	1.3652	922.75	1
426.76	0.38928	0.97377	-0.15052	3	-55	0.37736	925.25	1
427.13	0.28376	1.0197	-0.24174	3	-55	0.60285	924.75	1
427.31	0.22513	0.99674	-0.27595	3	-53.5	0.31447	920.25	1
427.56	0.36583	0.96229	-0.19613	3	-53	4.7385	923.25	1
427.81	0.22513	0.99674	-0.27595	1	-65.5	4.5022	922.25	1
427.91	0.20168	0.99674	-0.27595	3	-51.5	5.596	921.75	1
428.02	0.18995	0.97377	-0.27595	3	-51.5	5.5055	921.75	1
428.16	0.22513	1.0197	-0.27595	3	-53	3.8472	924.25	1
428.24	0.22513	1.0197	-0.27595	3	-53	3.8488	924.25	1
428.48	0.2134	1.0197	-0.26455	1	-67	1.04	925.75	1
428.62	0.23685	1.0082	-0.26455	3	-51	6.1467	921.25	1
428.69	0.23685	1.0082	-0.26455	1	-67	4.8274	921.25	1
428.87	0.22513	0.98526	-0.29876	1	-66.5	0.33748	922.75	1
429.12	0.31893	0.98526	-0.25315	3	-54	0.7225	925.25	1
429.33	0.24858	0.97377	-0.26455	3	-51	0.41264	920.75	1
429.54	0.28376	0.98526	-0.28736	3	-54.5	4.1724	924.75	1
429.65	0.28376	0.98526	-0.28736	3	-54.5	1.037	924.75	1
430	0.2134	0.99674	-0.28736	3	-53	4.9179	923.25	1
430.65	0.27203	1.0082	-0.28736	3	-54	3.9791	924.25	1
430.97	0.41273	0.95081	-0.21894	3	-55	0.10278	925.75	1
431.08	0.20168	0.97377	-0.31016	2	-52	5.4456	921.25	1
431.19	0.18995	0.98526	-0.31016	2	-52	2.2503	921.25	1
431.79	0.2603	0.97377	-0.35577	3	-51	0.12272	920.75	1
432.18	0.23685	0.96229	-0.33297	3	-53	0.6995	924.75	1
432.43	0.28376	0.95081	-0.33297	1	-64	5.9518	924.75	1
432.96	0.29548	0.97377	-0.33297	3	-50.5	5.7356	922.25	1
433.07	0.27203	0.93932	-0.35577	2	-52	1.4404	922.25	1
433.71	0.42446	0.92784	-0.27595	3	-51	0.13039	921.25	1
434	0.31893	0.97377	-0.32157	3	-51.5	5.2447	922.75	1
434.1	0.31893	0.97377	-0.32157	1	-65.5	4.0175	922.75	1
434.68	0.34238	0.93932	-0.34437	3	-52	4.8366	923.75	1
434.75	0.34238	0.93932	-0.34437	1	-66.5	0.013806	923.75	1
434.93	0.38928	0.93932	-0.32157	1	-67	2.2565	924.75	1
435.03	0.35411	0.92784	-0.35577	3	-51.5	1.0048	920.25	1
435.11	0.35411	0.92784	-0.35577	3	-51.5	0.99862	920.25	1
435.25	0.41273	0.92784	-0.33297	3	-51.5	5.326	923.25	1
435.36	0.33066	0.92784	-0.34437	1	-67	0.34975	923.25	1
435.89	0.33066	0.90487	-0.37858	3	-52	4.539	924.25	1
436.13	0.42446	0.92784	-0.34437	3	-54	3.6647	925.75	1
436.81	0.36583	0.92784	-0.35577	3	-52	0.56297	920.75	1
436.88	0.36583	0.92784	-0.35577	3	-52	0.59058	920.75	1
437.13	0.36583	0.92784	-0.36718	3	-52	5.0437	923.75	1
437.45	0.36583	0.90487	-0.38998	3	-52	0.98175	920.25	1
437.63	0.41273	0.90487	-0.37858	1	-69.5	0.25924	923.25	1
437.77	0.36583	0.91636	-0.40139	3	-52	5.7463	922.25	1
437.92	0.54171	0.84746	-0.32157	3	-52	5.6742	922.25	1
438.37	0.38928	0.89339	-0.38998	3	-54.5	0.7179	925.75	1
438.77	0.47136	0.88191	-0.40139	3	-52	5.7095	922.75	1
438.84	0.47136	0.88191	-0.40139	3	-52	5.7325	922.75	1
438.98	0.58862	0.85894	-0.33297	3	-53.5	4.2859	925.25	1
439.3	0.38928	0.89339	-0.38998	3	-52	4.9456	923.75	1
439.97	0.42446	0.90487	-0.37858	3	-52	5.0345	923.25	1
440.19	0.43619	0.90487	-0.36718	3	-51.5	5.6343	922.25	1
440.33	0.34238	0.91636	-0.38998	3	-51.5	5.6711	922.25	1
440.94	0.48309	0.87042	-0.20754	1	-64	0.069029	922.75	1
441	0.14305	1.0197	-0.28736	1	-62.5	0.2485	925.25	1
441.25	0.14305	1.0197	-0.28736	2	-56.5	5.5315	920.75	1
442	0.54171	0.90487	-0.10491	1	-64	0.89124	923.25	1
442.75	0.10787	1.0197	-0.21894	2	-57	5.1465	925.75	1
443	0.2603	0.81301	-0.093505	1	-64	5.9672	921.25	1
443.5	0.36583	0.96229	-0.18473	3	-57	0.38656	925.25	1
443.59	0.36583	0.96229	-0.18473	2	-57	0.5415	920.75	1
443.75	0.36583	0.96229	-0.18473	3	-58.5	5.9887	920.75	1
443.86	0.36583	0.96229	-0.18473	3	-57	0.73324	923.75	1
444.25	0.1665	1.0312	-0.13912	1	-60.5	0.27918	920.25	1
444.5	0.22513	0.85894	-0.26455	1	-61	5.9058	923.25	1
445.25	0.47136	0.90487	-0.15052	1	-63.5	5.7877	925.75	1
445.5	0.47136	0.90487	-0.15052	3	-59	1.5999	921.25	1
445.75	0.10787	1.0082	-0.10491	3	-62.5	4.7691	925.25	1
446	0.10787	1.0082	-0.10491	3	-58	5.6941	920.75	1
446.25	0.10787	1.0082	-0.10491	2	-59.5	1.1336	923.75	1
446.36	0.10787	1.0082	-0.10491	3	-58.5	0.37736	923.75	1
446.5	0.10787	1.0082	-0.10491	3	-59.5	5.4763	924.75	1
446.9	0.2603	1.0082	-0.21894	3	-57	5.5392	920.25	1
447.51	0.14305	1.0542	-0.40139	3	-58.5	4.7293	924.25	1
447.75	0.14305	1.0542	-0.40139	3	-60.5	0.15033	925.75	1
447.85	0.14305	1.0542	-0.40139	1	-58	5.5162	921.25	1
448	0.14305	1.0542	-0.40139	2	-57	0.064427	921.25	1
448.25	0.23685	0.91636	-0.31016	3	-57.5	5.8951	925.25	1
448.65	0.54171	0.87042	-0.27595	1	-64	4.5667	920.75	1
448.92	0.35411	0.84746	-0.28736	3	-53.5	4.536	923.75	1
449.11	0.35411	0.92784	-0.25315	2	-54.5	0.76085	924.75	1
449.25	0.58862	0.81301	-0.10491	1	-60	4.8305	920.25	1
449.5	0.31893	1.0656	-0.24174	1	-60	0.91272	923.25	1
449.58	0.31893	1.0656	-0.24174	3	-59	5.6297	922.25	1
449.75	0.31893	1.0656	-0.24174	3	-57	1.9758	921.75	1
450	0.2134	0.95081	-0.23034	3	-57.5	5.5469	924.25	1
450.61	0.55344	0.95081	-0.15052	3	-53.5	4.7461	922.75	1
450.75	0.55344	0.95081	-0.15052	2	-53.5	1.5693	922.75	1
451	0.54171	0.97377	-0.31016	3	-56.5	1.4573	920.75	1
451.09	0.54171	0.97377	-0.31016	3	-56.5	5.2462	923.75	1
451.26	0.54171	0.97377	-0.31016	3	-57	4.8581	923.75	1
451.36	0.54171	0.97377	-0.31016	1	-61	6.1482	923.75	1
451.5	0.54171	0.97377	-0.31016	2	-57.5	5.7018	924.75	1
451.75	0.049247	1.0197	-0.16192	1	-58.5	5.6911	923.25	1
452	0.049247	1.0197	-0.16192	3	-58.5	0.5507	922.25	1
452.1	0.049247	1.0197	-0.16192	3	-57.5	0.4832	922.25	1
452.25	0.23685	0.99674	-0.23034	1	-59	4.6909	921.75	1
452.34	0.23685	0.99674	-0.23034	1	-61	1.3039	924.25	1
452.5	0.23685	0.99674	-0.23034	1	-61.5	0.58905	924.25	1
452.62	0.23685	0.99674	-0.23034	3	-57.5	1.0615	925.75	1
452.94	0.28376	1.0082	-0.35577	2	-55.5	0.021476	921.25	1
453.01	0.28376	1.0082	-0.35577	3	-55.5	0.64274	921.25	1
453.16	0.48309	0.98526	-0.29876	1	-62.5	1.2701	925.25	1
453.5	0.48309	0.98526	-0.29876	3	-59	5.8583	920.75	1
453.75	0.2134	0.91636	-0.13912	3	-61	1.7518	923.75	1
454	0.1665	1.2379	-0.32157	3	-56	1.1858	923.25	1
454.25	0.2603	1.0082	-0.23034	3	-55	2.0295	923.25	1
454.64	0.72932	0.83597	-0.17333	1	-60.5	6.231	921.75	1
455.09	0.23685	1.0197	-0.23034	1	-63.5	1.3944	925.75	1
455.25	0.23685	1.0197	-0.23034	1	-61.5	0.60592	921.25	1
455.34	0.23685	1.0197	-0.23034	1	-59.5	6.0546	922.75	1
455.51	0.23685	1.0197	-0.23034	3	-59	5.0637	922.75	1
455.58	0.23685	1.0197	-0.23034	3	-59.5	0.86056	925.25	1
455.75	0.2134	1.1116	-0.11631	3	-56.5	0.27305	920.75	1
456.42	0.47136	0.84746	-0.20754	1	-62	0.95107	924.75	1
456.54	0.45964	0.89339	-0.26455	3	-53	5.2738	920.25	1
456.72	0.60034	0.88191	-0.20754	3	-53	5.3244	920.25	1
456.83	0.43619	0.97377	-0.26455	1	-61.5	1.3944	923.25	1
457.15	0.44791	0.95081	-0.20754	3	-53	4.2905	921.75	1
457.4	0.35411	0.95081	-0.25315	1	-60.5	0.049087	921.75	1
457.79	0.34238	0.95081	-0.27595	3	-56	1.3821	925.75	1
458.04	0.27203	0.99674	-0.31016	3	-54.5	0.66575	921.25	1
458.36	0.29548	0.96229	-0.27595	3	-57.5	0.54763	925.25	1
458.5	0.24858	0.98526	-0.28736	3	-60.5	5.9749	923.75	1
458.54	0.24858	0.98526	-0.28736	3	-62	1.5186	924.75	1
458.83	0.24858	0.98526	-0.28736	1	-58	0.20095	920.25	1
459	0.0023451	1.0197	-0.11631	3	-62	6.0285	923.25	1
459.25	0.0023451	1.0197	-0.11631	3	-59.5	0.81148	922.25	1
459.35	0.0023451	1.0197	-0.11631	1	-59	0.87437	922.25	1
459.5	0.27203	1.1345	-0.19613	1	-61.5	4.2307	924.25	1
460.06	0.33066	0.98526	-0.27595	2	-56.5	1.0416	925.75	1
460.46	0.54171	0.93932	-0.23034	3	-54	5.7187	922.75	1
460.67	0.52999	0.83597	-0.17333	2	-56.5	1.3008	925.25	1
460.75	0.36583	0.98526	-0.26455	2	-55	1.4419	920.75	1
460.89	0.36583	0.98526	-0.26455	3	-54	0.77159	920.75	1
461.04	0.2603	0.98526	-0.32157	3	-55.5	1.7917	923.75	1
461.22	0.29548	0.97377	-0.34437	1	-61	4.0666	924.75	1
461.26	0.10787	1.169	-0.26455	3	-58.5	5.329	920.25	1
461.5	0.10787	1.169	-0.26455	1	-58	0.66882	923.25	1
461.75	0.060972	0.87042	-0.15052	3	-58	5.5822	922.25	1
461.9	0.060972	0.87042	-0.15052	2	-54.5	5.2907	921.75	1
462.08	0.2134	1.192	-0.32157	3	-54	5.5438	921.75	1
462.13	0.2134	1.192	-0.32157	2	-55	2.5173	924.25	1
462.72	0.49481	0.82449	-0.23034	1	-58.5	4.9364	921.25	1
463	0.40101	0.99674	-0.36718	3	-60.5	5.8123	925.25	1
463.08	0.40101	0.99674	-0.36718	1	-59.5	5.461	920.75	1
463.5	0.31893	0.98526	-0.13912	3	-61	6.1405	923.75	1
463.75	0.31893	0.98526	-0.13912	3	-58.5	0.19175	920.25	1
464.39	0.47136	0.88191	-0.21894	1	-60	5.5039	921.75	1
464.61	0.40101	1.0197	-0.38998	3	-54.5	0.77313	924.25	1
465	0.22513	1.0427	-0.32157	1	-59.5	0.9434	922.75	1
465.5	0.22513	1.0427	-0.32157	3	-62.5	1.8193	925.25	1
465.6	0.22513	1.0427	-0.32157	3	-59	5.3965	920.75	1
465.75	0.34238	0.81301	-0.03649	1	-60	0.68569	923.75	1
466	0.34238	0.81301	-0.03649	3	-58	5.9825	924.75	1
466.16	0.34238	0.81301	-0.03649	3	-54	6.1482	920.25	1
466.74	0.50654	0.98526	-0.25315	3	-53	5.4196	922.25	1
467.25	0.15478	1.0427	-0.24174	2	-58	1.1121	925.75	1
467.5	0.15478	1.0427	-0.24174	3	-60	6.2157	921.25	1
467.58	0.15478	1.0427	-0.24174	1	-59	5.665	922.75	1
467.75	0.15478	1.0427	-0.24174	1	-59	2.0295	922.75	1
467.85	0.15478	1.0427	-0.24174	1	-62	4.5743	925.25	1
468.14	0.40101	0.93932	-0.27595	3	-55.5	1.2747	923.75	1
468.44	0.56517	0.89339	-0.13912	2	-56	1.623	924.75	1
468.55	0.56517	0.89339	-0.13912	3	-56.5	0.84369	924.75	1
468.75	0.38928	0.92784	-0.17333	1	-61	0.18101	923.25	1
468.85	0.38928	0.92784	-0.17333	3	-59	5.2493	923.25	1
469	0.38928	0.92784	-0.17333	3	-59.5	6.2157	922.25	1
469.9	0.37756	0.88191	-0.18473	3	-56.5	0.62893	925.75	1
470.3	0.54171	0.82449	-0.21894	1	-60	4.6234	922.75	1
470.47	0.35411	0.98526	-0.31016	2	-58.5	1.1275	925.25	1
470.55	0.35411	0.98526	-0.31016	2	-57.5	1.0891	925.25	1
470.62	0.35411	0.98526	-0.31016	2	-56	1.2579	920.75	1
470.65	0.41273	0.95081	-0.21894	1	-63	0.9434	923.75	1
470.97	0.48309	0.93932	-0.18473	1	-63.5	0.29913	924.75	1
471.55	0.40101	0.90487	-0.21894	2	-56.5	0.2255	922.25	1
471.76	0.35411	0.92784	-0.24174	3	-54.5	5.8046	921.75	1
471.87	0.33066	0.97377	-0.32157	3	-55.5	5.5868	921.75	1
471.9	0.33066	0.97377	-0.32157	1	-63	1.0124	924.25	1
472	0.33066	0.97377	-0.32157	2	-58	4.7262	925.75	1
472.26	0.33066	0.97377	-0.32157	3	-59	2.3071	921.25	1
472.76	-0.13836	1.1001	-0.12771	2	-59.5	5.6512	925.25	1
472.83	-0.13836	1.1001	-0.12771	3	-61.5	5.5745	920.75	1
473	-0.13836	1.1001	-0.12771	3	-61	1.0983	923.75	1
473.5	0.18995	1.1116	-0.25315	3	-57.5	5.3444	920.25	1
473.75	0.18995	1.1116	-0.25315	3	-59	0.47093	923.25	1
474	0.10787	1.0656	-0.17333	3	-58.5	6.004	922.25	1
474.08	0.10787	1.0656	-0.17333	3	-58.5	5.6082	921.75	1
474.25	0.10787	1.0656	-0.17333	3	-62.5	0.16567	924.25	1
474.75	0.10787	1.0656	-0.17333	3	-62	1.106	922.75	1
475.26	0.22513	0.83597	-0.0022806	3	-59	0.052155	920.75	1
475.5	0.22513	0.83597	-0.0022806	1	-63.5	0.85289	923.75	1
475.75	0.22513	0.83597	-0.0022806	3	-59.5	1.7641	924.75	1
476	0.22513	0.83597	-0.0022806	2	-56.5	5.3797	920.25	1
476.09	0.22513	0.83597	-0.0022806	2	-56	5.2769	920.25	1
476.25	0.38928	0.95081	-0.18473	2	-55.5	0.92346	922.25	1
476.5	0.22513	1.0656	-0.21894	2	-59	5.6497	924.25	1
477	0.22513	1.0656	-0.21894	2	-58	5.0023	921.25	1
477.75	0.22513	1.0656	-0.21894	2	-57.5	5.7294	920.75	1
487.62	0.38928	0.95081	-0.19613	2	-57	5.9442	923.75	4
487.85	0.38928	0.95081	-0.19613	2	-56.5	6.1298	923.75	4
487.97	0.38928	0.95081	-0.19613	1	-60.5	0.59825	923.75	4
488.15	0.35411	0.95081	-0.26455	3	-57	5.7494	920.25	4
488.26	0.35411	0.95081	-0.26455	2	-57.5	0.58905	923.25	4
488.73	0.50654	0.89339	-0.12771	3	-56	1.5846	921.75	1
488.91	0.38928	0.98526	-0.20754	2	-57.5	6.0147	924.25	1
489.43	0.2603	1.0197	-0.23034	1	-60.5	5.329	921.25	1
490.75	0.29548	0.99674	-0.23034	3	-59	6.0055	923.25	1
490.83	0.29548	0.99674	-0.23034	1	-60.5	2.2304	922.25	1
491	0.29548	0.99674	-0.23034	2	-54	4.3534	922.25	1
491.51	0.38928	0.90487	-0.12771	2	-57.5	0.7808	925.75	1
491.75	0.38928	0.90487	-0.12771	3	-60.5	1.9712	921.25	1
492.01	0.22513	0.93932	-0.20754	3	-59.5	0.75779	922.75	1
492.25	0.22513	0.93932	-0.20754	2	-58	0.51849	925.25	1
492.5	0.34238	0.96229	-0.17333	3	-59	5.8506	923.75	1
492.75	0.34238	0.96229	-0.17333	3	-65	1.4818	924.75	1
509.23	0.52999	0.95081	-0.18473	1	-66.5	4.8397	925.25	1
509.5	0.2603	1.0427	-0.42419	1	-67	5.1879	920.75	1
509.64	0.2603	1.0427	-0.42419	3	-56.5	0.45252	923.75	1
509.86	0.35411	0.96229	-0.25315	2	-55	2.1	924.75	1
510.51	0.47136	0.98526	-0.23034	1	-65	6.1973	922.25	1
511.34	0.49481	0.95081	-0.10491	2	-56.5	1.1198	921.25	1
511.51	0.49481	0.88191	-0.11631	3	-59	0.57217	925.25	1
511.75	0.1665	1.0886	-0.11631	2	-58	0.89278	920.75	1
517.08	-0.0093803	0.95081	-0.41279	1	-59.5	0.60592	923.75	4
517.55	-0.0093803	0.95081	-0.41279	1	-59	6.2126	924.75	4
518.2	-0.068007	0.92784	-0.37858	2	-64.5	0.98175	922.25	4
521.2	0.10787	0.89339	-0.4356	1	-57.5	5.0115	921.75	4
521.81	0.1196	0.98526	-0.40139	3	-58	1.2625	921.25	1
521.88	0.77622	0.98526	-0.4356	3	-54.5	1.3177	922.75	1
521.95	0.77622	0.98526	-0.4356	2	-58	1.2333	925.25	1
522.39	0.44791	0.79004	-0.31016	2	-58.5	5.2508	923.75	1
522.61	0.62379	0.82449	-0.070699	1	-66.5	6.1497	924.75	1
522.68	0.40101	0.95081	-0.20754	2	-57	5.9687	922.25	1
522.76	0.40101	0.95081	-0.20754	3	-65.5	1.3683	921.75	1
528.14	-0.11491	0.88191	-0.40139	2	-63	2.4406	924.25	4
529.26	-0.12663	0.91636	-0.49261	1	-55.5	0.98788	920.75	4
530.06	-0.0093803	0.88191	-0.42419	2	-65	2.6461	920.25	4
531.43	0.060972	0.89339	-0.26455	1	-57	0.53843	921.25	4
531.68	0.060972	0.89339	-0.26455	1	-57.5	5.4656	922.75	4
532.26	0.060972	0.89339	-0.26455	1	-58	0.83755	920.75	4
536.02	-0.0093803	1.0082	-0.25315	2	-59.5	1.1367	921.75	4
536.92	-0.0093803	1.0082	-0.25315	1	-61.5	5.2861	922.75	4
537.46	-0.0093803	1.0082	-0.25315	2	-59.5	4.5084	923.75	4
537.87	0.025796	0.98526	-0.18473	2	-59.5	4.2169	923.25	4
538.23	-0.056282	1.0427	-0.31016	2	-57.5	5.6788	921.75	4
538.55	0.24858	0.95081	-0.21894	2	-58	1.0753	924.25	4
538.77	0.24858	0.95081	-0.21894	2	-59.5	0.32674	925.75	4
539.46	0.20168	1.0312	-0.19613	1	-63.5	5.3168	925.25	4
539.86	0.29548	0.93932	-0.12771	2	-59	5.4579	923.75	4
540.47	0.084423	0.98526	-0.25315	2	-60.5	1.3806	922.25	4
541.16	-0.021106	1.0197	-0.18473	2	-60.5	6.0792	921.25	4
541.99	0.23685	0.96229	-0.11631	1	-57.5	0.4648	923.75	4
542.18	0.23685	0.96229	-0.11631	2	-62	1.0446	923.75	4
542.86	0.084423	1.0427	-0.21894	2	-61.5	1.6536	922.25	4
543.92	0.1665	1.0082	-0.17333	1	-58	0.78847	922.75	4
544.1	0.1665	1.0082	-0.17333	1	-60	5.2738	925.25	4
544.64	0.049247	1.0082	-0.34437	1	-61.5	5.1925	924.75	4
545.11	0.049247	1.0082	-0.34437	1	-59.5	0.25771	923.25	4
546.01	0.42446	1.0542	-0.24174	1	-58	5.1189	921.25	4
546.49	0.14305	1.0082	-0.27595	1	-59.5	4.7661	920.75	4
546.92	0.10787	1.0082	-0.26455	2	-59	5.1695	924.75	4
547.72	0.1196	1.0082	-0.21894	2	-59.5	0.19021	921.75	4
548.26	0.1196	1.0082	-0.21894	2	-60.5	0.28992	921.25	4
549.17	0.072698	0.97377	-0.23034	1	-64	4.8597	924.75	4
549.57	0.072698	0.97377	-0.23034	2	-60.5	4.7293	923.25	4
550.88	0.2134	0.96229	-0.20754	2	-60	0.84216	920.75	4
551.13	0.2134	0.96229	-0.20754	1	-61	5.5545	923.75	4
551.68	-0.0093803	0.95081	-0.013684	1	-59.5	5.869	923.25	4
552.32	0.10787	1.0427	-0.24174	2	-59	5.6604	924.25	4
552.83	0.096148	0.98526	-0.34437	2	-58	4.9563	921.25	4
553.45	0.28376	0.95081	-0.15052	1	-57.5	5.4579	920.75	4
553.56	0.28376	0.95081	-0.15052	1	-59.5	5.9488	923.75	4
555.16	0.31893	0.96229	-0.16192	1	-57	4.8919	921.25	4
555.27	0.31893	0.96229	-0.16192	1	-57	4.8228	921.25	4
555.45	0.31893	0.96229	-0.16192	1	-58.5	0.18101	922.75	4
555.87	0.18995	1.0886	-0.25315	2	-60	6.162	923.75	4
556.38	0.22513	0.99674	-0.070699	2	-58.5	5.7892	920.25	4
556.88	0.15478	1.0312	-0.17333	2	-59.5	1.0845	922.25	4
558.08	0.096148	1.0312	-0.20754	2	-58	5.1312	920.75	4
558.26	0.096148	1.0312	-0.20754	2	-58.5	4.9824	920.75	4
558.95	0.29548	0.92784	-0.10491	2	-61	6.1697	923.25	4
559.2	0.29548	0.92784	-0.10491	2	-60	0.71484	922.25	4
559.53	0.072698	1.0197	-0.23034	2	-60.5	5.6236	924.25	4
560	0.072698	1.0197	-0.23034	2	-59.5	1.6858	921.25	4
561.26	0.15478	0.99674	-0.19613	2	-60.5	4.042	920.25	4
561.51	0.15478	0.99674	-0.19613	2	-63	2.3899	922.25	4
563.26	0.2134	0.92784	-0.10491	1	-59	5.1143	923.75	4
567.76	0.060972	1.0197	-0.28736	1	-52.5	0.45099	920.75	4
567.87	0.060972	1.0197	-0.28736	1	-52.5	0.61819	920.75	4
568.16	0.084423	0.97377	-0.29876	1	-54.5	1.3744	923.75	4
568.64	0.18995	0.99674	-0.16192	1	-52.5	3.5097	920.25	4
569.6	0.17823	1.0542	-0.27595	1	-55	0.075165	924.25	4
569.92	0.35411	0.92784	-0.13912	1	-54.5	5.7217	921.25	4
570.04	0.35411	0.92784	-0.13912	1	-55.5	5.7708	921.25	4
574.76	0.22513	0.95081	-0.17333	1	-58.5	5.7831	922.75	4
579.01	0.22513	0.95081	-0.17333	1	-58.5	4.944	924.25	4
579.76	0.025796	0.97377	-0.23034	1	-58	0.34515	925.25	4
617.79	0.29548	0.96229	-0.10491	2	-59	5.1588	921.75	4
618.48	0.29548	0.96229	-0.10491	3	-61	6.0945	921.25	4
618.9	0.31893	0.96229	-0.025087	3	-63	2.3899	925.25	4
619.15	0.31893	0.96229	-0.025087	2	-64.5	0.54456	923.75	4
621.08	0.084423	0.98526	-0.29876	3	-63	5.9334	922.75	4
642.51	0.67069	0.85894	-0.25315	3	-49	1.0646	921.25	1
642.76	0.67069	0.85894	-0.25315	3	-49	1.0953	921.25	1
642.87	0.67069	0.85894	-0.25315	3	-49.5	1.1919	921.25	1
642.98	0.50654	0.80152	-0.025087	3	-52	0.37429	922.75	1
643.12	0.54171	0.87042	-0.17333	3	-52.5	0.3068	922.75	1
643.19	0.54171	0.87042	-0.17333	3	-53	0.18101	922.75	1
643.34	0.60034	0.83597	-0.12771	1	-68	5.0759	925.25	1
643.41	0.60034	0.83597	-0.12771	3	-51.5	0.82988	920.75	1
643.52	0.69414	0.74411	0.0091224	3	-51	0.74551	920.75	1
643.71	0.77622	0.75559	0.031928	3	-53	5.3873	923.75	1
644.18	0.68242	0.64076	-0.20754	2	-63	6.2464	920.25	1
644.48	0.77622	0.52593	-0.19613	3	-49	5.4334	923.25	1
644.7	0.77622	0.57186	-0.23034	2	-63.5	0.98788	922.25	1
644.84	0.77622	0.57186	-0.23034	3	-47.5	6.1988	921.75	1
644.91	0.70587	0.58334	-0.26455	2	-62.5	4.4577	921.75	1
644.99	0.7176	0.60631	-0.28736	3	-47.5	5.9503	921.75	1
645.03	0.83485	0.56038	-0.31016	2	-66.5	5.372	924.25	1
645.06	1.0107	0.30775	-0.28736	3	-52	4.9962	921.25	1
645.51	0.9052	0.31923	-0.27595	3	-58	2.2258	925.25	1
646.35	0.8583	0.3422	-0.37858	3	-50.5	4.0252	920.25	1
646.46	0.92865	0.11254	-0.26455	3	-50	3.746	920.25	1
646.57	0.88175	0.032153	-0.28736	2	-64	2.146	923.25	3
646.76	0.88175	0.032153	-0.28736	2	-68.5	0.27458	922.25	3
651.76	0.99901	-0.34679	-0.10491	3	-55.5	5.2278	921.75	3
653.76	1.2452	-0.31234	0.031928	1	-67.5	1.6245	923.25	3
654.01	1.2452	-0.31234	0.031928	1	-66.5	5.5668	922.25	3
654.26	1.2452	-0.31234	0.031928	1	-66.5	2.9575	921.75	3
656.26	1.0225	-0.19751	-0.082102	1	-68.5	1.1443	923.25	3
656.51	1.0225	-0.19751	-0.082102	1	-67.5	1.9972	922.25	3
657.51	1.0811	-0.25493	-0.082102	1	-69	1.5616	922.75	3
659.51	1.0342	-0.20899	-0.059296	2	-68	5.5776	925.75	3
659.76	1.0342	-0.20899	-0.059296	2	-62.5	0.22856	921.25	3
660.51	1.0107	-0.22048	-0.059296	2	-67	1.3131	923.75	3
661.51	1.0928	-0.28938	-0.03649	2	-66.5	2.7182	921.75	3
661.76	1.0928	-0.28938	-0.03649	2	-68.5	5.7862	925.75	3
662.51	1.0694	-0.28938	-0.047893	2	-66	5.1296	922.75	3
663.76	1.0225	-0.26641	-0.093505	2	-69	2.1077	922.25	3
666.51	1.0342	-0.26641	-0.19613	3	-58.5	6.228	921.75	3
667.76	1.2218	-0.42717	-0.093505	3	-56	0.82221	920.75	3
668.01	1.2218	-0.42717	-0.093505	3	-59.5	4.7262	924.75	3
671.51	1.1866	-0.38124	-0.11631	3	-58.5	1.0646	925.75	3
671.76	1.1866	-0.38124	-0.11631	2	-69.5	1.1014	921.25	3
672.51	1.257	-0.41569	-0.03649	2	-69	1.264	920.75	3
674.26	1.1397	-0.33531	-0.19613	3	-52.5	0.25004	921.25	3
674.76	1.0576	-0.32383	-0.13912	3	-52.5	0.22243	920.75	3
675.01	1.0576	-0.32383	-0.13912	3	-52.5	0.29299	920.75	3
675.09	0.84658	-0.28938	-0.28736	2	-69.5	5.418	923.75	3
677.76	0.88175	-0.27789	-0.26455	2	-67	4.8198	920.25	3
678.01	0.88175	-0.27789	-0.26455	2	-67	4.6878	920.25	3
678.51	0.89348	-0.24344	-0.21894	2	-67.5	0.40497	921.75	3
679.01	0.89348	-0.24344	-0.21894	2	-67.5	1.0262	921.25	3
679.26	0.9052	-0.27789	-0.26455	2	-68	5.9902	922.75	3
680.01	1.1045	-0.35827	-0.16192	3	-55	4.9179	923.75	3
680.51	0.88175	-0.26641	-0.25315	2	-69.5	2.3899	923.25	3
681.01	1.2218	-0.41569	-0.15052	2	-68	0.35128	921.75	3
681.51	1.2218	-0.41569	-0.15052	3	-57.5	0.6995	925.75	3
681.6	1.2218	-0.41569	-0.15052	2	-68	0.73784	921.25	3
683.01	1.1397	-0.40421	-0.18473	2	-68.5	5.4119	923.25	3
683.26	1.1397	-0.40421	-0.18473	2	-67.5	6.1881	922.25	3
684.01	0.96383	-0.27789	-0.25315	2	-66.5	0.7179	921.25	3
684.51	0.94038	-0.28938	-0.27595	3	-53.5	0.1626	920.75	3
684.76	0.94038	-0.28938	-0.27595	2	-66	1.0799	920.75	3
685.26	0.89348	-0.26641	-0.28736	2	-70	5.4226	923.25	3
685.76	0.89348	-0.25493	-0.27595	2	-69	0.2301	921.75	3
686.76	0.8583	-0.26641	-0.27595	2	-69	6.0516	922.75	3
687.01	0.8583	-0.26641	-0.27595	2	-66.5	4.8121	920.75	3
687.51	1.0576	-0.32383	-0.23034	2	-64	5.2585	920.25	3
687.76	1.0576	-0.32383	-0.23034	2	-63	5.4119	920.25	3
688.01	1.2218	-0.43866	-0.13912	2	-65	0.52002	922.25	3
688.26	1.2218	-0.43866	-0.13912	3	-51.5	0.072097	921.75	3
688.34	1.2218	-0.43866	-0.13912	2	-63.5	0.99249	921.75	3
688.76	1.1045	-0.34679	-0.19613	2	-62.5	4.5237	921.25	3
689.26	0.8583	-0.27789	-0.28736	2	-64.5	0.10278	922.75	3
689.76	0.97555	-0.30086	-0.26455	2	-65.5	5.6067	923.75	3
690.26	0.89348	-0.26641	-0.27595	2	-62.5	5.3521	920.25	3
690.51	0.9052	-0.28938	-0.27595	2	-64	0.57064	922.25	3
691.01	0.99901	-0.30086	-0.24174	2	-65	2.1031	924.25	3
691.51	1.1163	-0.17454	-0.20754	3	-51.5	0.51082	921.25	3
691.76	0.97555	-0.059712	-0.28736	3	-52	0.88817	920.75	3
692.76	1.0107	0.02067	-0.37858	2	-62.5	4.9087	920.25	3
693.01	1.0107	0.02067	-0.37858	2	-65	0.079767	922.25	3
693.26	1.2218	-0.082679	-0.25315	2	-69.5	4.8612	924.25	3
693.76	1.2218	-0.082679	-0.25315	3	-53.5	6.277	921.25	3
694.01	1.0576	-0.0022966	-0.32157	2	-65.5	6.0899	922.75	3
694.26	1.0576	-0.0022966	-0.32157	3	-53	0.48014	920.75	3
695.01	1.1163	-0.048229	-0.28736	2	-60.5	5.013	920.25	3
695.1	1.1163	-0.048229	-0.28736	3	-52	0.81608	920.25	3
695.51	0.96383	0.0091865	-0.34437	2	-63	0.29146	922.25	3
695.59	0.96383	0.0091865	-0.34437	3	-52.5	6.2387	921.75	3
696.26	0.91693	-0.14009	-0.31016	2	-61.5	1.1965	921.25	3
696.51	0.91693	-0.14009	-0.31016	2	-66	5.935	922.75	3
697.01	1.0342	-0.23196	-0.16192	2	-68	2.0203	923.75	3
697.51	0.96383	-0.23196	-0.12771	2	-65.5	4.8857	920.25	3
698.01	1.3156	-0.38124	0.043332	3	-52.5	0.5461	922.25	3
698.09	0.89348	-0.28938	-0.082102	3	-52	0.74858	921.75	3
701.76	1.0225	-0.20899	-0.23034	3	-50	1.7441	920.75	3
702.01	0.99901	-0.15158	-0.17333	1	-69.5	4.0927	924.75	3
702.76	1.2921	-0.36976	-0.082102	3	-51	1.3392	922.25	3
703.01	0.89348	-0.22048	-0.21894	3	-51	1.7242	921.75	3
703.09	0.89348	-0.22048	-0.21894	3	-51	1.7211	921.75	3
704.01	0.94038	-0.24344	-0.20754	3	-51.5	2.3823	920.75	3
704.26	0.94038	-0.23196	-0.20754	3	-52.5	0.29299	923.75	3
704.76	0.98728	-0.24344	-0.19613	3	-51	5.8767	920.25	3
704.88	0.98728	-0.24344	-0.19613	3	-51	5.869	920.25	3
705.01	1.128	-0.34679	-0.10491	3	-52	0.59672	923.25	3
705.51	0.98728	-0.30086	-0.18473	3	-52	1.2287	921.75	3
706.51	0.88175	-0.30086	-0.18473	3	-52	1.7825	920.75	3
706.76	0.88175	-0.30086	-0.18473	3	-54	6.2264	923.75	3
707.26	0.87003	-0.28938	-0.17333	3	-51.5	2.0433	920.25	3
707.76	0.89348	-0.28938	-0.17333	3	-52.5	1.0324	921.75	3
708.51	0.96383	-0.30086	-0.13912	3	-51.5	1.3591	921.25	3
709.01	1.2218	-0.42717	-0.047893	3	-51.5	1.6904	920.75	3
709.08	1.2218	-0.42717	-0.047893	3	-51.5	1.6981	920.75	3
709.51	0.9052	-0.28938	-0.17333	3	-51.5	2.0709	920.25	3
709.58	0.9052	-0.28938	-0.17333	3	-51.5	2.0663	920.25	3
710.01	0.97555	-0.28938	-0.16192	3	-52.5	0.82375	921.75	3
714.76	0.9052	-0.26641	-0.13912	3	-53.5	0.69643	922.25	3
718.01	0.99901	-0.32383	-0.10491	3	-56.5	5.1649	925.75	3
719.51	0.92865	-0.30086	-0.13912	3	-54.5	6.2663	923.25	3
721.26	0.9052	-0.28938	-0.12771	3	-54.5	6.185	923.75	3
721.76	1.0342	-0.32383	-0.082102	3	-51.5	2.0433	920.25	3
722.26	0.9521	-0.27789	-0.12771	3	-52.5	0.99249	921.75	3
724.76	1.0928	-0.39272	-0.059296	3	-53	1.1643	921.75	3
727.51	1.0694	-0.36976	-0.093505	3	-58.5	4.7109	925.75	3
728.26	1.2687	-0.42717	0.0091224	3	-58	4.8198	925.25	3
730.26	1.0225	-0.24344	-0.20754	3	-49.5	1.3775	921.25	3
730.27	0.9052	-0.20899	-0.24174	3	-49.5	1.3361	921.25	3
730.51	0.9052	-0.22048	-0.24174	3	-50.5	0.073631	922.75	3
731.01	0.94038	-0.24344	-0.33297	3	-49.5	1.445	920.75	3
739.01	0.97555	-0.15158	-0.32157	3	-55	0.57831	922.25	3
739.26	0.94038	-0.12861	-0.40139	1	-68	5.0407	921.75	3
739.76	1.0576	0.032153	-0.26455	2	-59	5.7693	924.25	3
739.91	1.0576	0.032153	-0.26455	3	-56	0.47707	925.75	3
740.06	0.8114	0.49148	-0.37858	3	-50.5	0.84676	921.25	3
740.1	0.8114	0.49148	-0.37858	3	-50.5	1.33	921.25	3
740.58	0.72932	0.39961	-0.50401	3	-50	5.9227	920.75	3
740.76	0.8114	0.42258	-0.56103	3	-50.5	5.6374	920.75	1
740.87	0.8114	0.35368	-0.53822	3	-53	0.43412	923.75	1
740.97	0.8114	0.35368	-0.53822	2	-58	0.73324	923.75	1
741.63	0.7176	0.4111	-0.60664	3	-51.5	0.25617	922.25	1
741.79	0.75277	0.29627	-0.62945	2	-59	1.3606	922.25	1
742.34	0.82312	0.4111	-0.59524	2	-63	1.6628	925.75	1
742.52	0.69414	0.36516	-0.66366	3	-51.5	6.1911	921.25	1
742.67	0.60034	0.37665	-0.72067	3	-54	2.0141	922.75	1
742.88	0.70587	0.39961	-0.76628	3	-56.5	5.7754	922.75	1
743.08	0.49481	0.67521	-0.67506	3	-50.5	5.3137	920.75	1
743.11	0.49481	0.67521	-0.67506	2	-61	0.50468	920.75	1
743.37	0.44791	0.69818	-0.67506	3	-51	3.9853	923.75	1
743.48	0.29548	0.79004	-0.65225	3	-51	4.1801	923.75	1
743.76	0.40101	0.89339	-0.25315	3	-50.5	1.2287	920.25	1
743.88	0.34238	0.96229	-0.28736	3	-54.5	6.0347	923.25	1
744.45	0.38928	0.90487	-0.38998	3	-53	0.38043	921.75	1
744.6	0.30721	0.82449	-0.447	3	-53	0.19328	921.75	1
744.93	0.38928	0.97377	-0.12771	2	-53	2.2135	921.25	1
745.29	0.49481	0.90487	-0.23034	3	-56	5.6527	922.75	1
745.52	0.55344	0.92784	-0.12771	3	-53	0.8575	920.75	1
745.77	0.27203	0.99674	-0.21894	3	-55	5.0069	923.75	1
746.36	0.28376	0.93932	-0.32157	2	-52.5	4.467	920.25	1
746.43	0.28376	0.93932	-0.32157	3	-51	0.59979	920.25	1
746.54	0.22513	0.93932	-0.34437	2	-52.5	4.6096	920.25	1
746.84	0.15478	1.0656	-0.25315	3	-57.5	4.855	921.75	1
747.09	-0.021106	0.98526	-0.11631	3	-61.5	5.8276	924.25	1
747.61	0.17823	1.0312	-0.19613	2	-57.5	1.0922	922.75	1
747.83	0.35411	0.90487	-0.025087	2	-59.5	5.5361	925.25	1
748.43	0.28376	0.97377	-0.29876	2	-59	4.3642	924.75	1
748.76	0.28376	0.97377	-0.29876	2	-59	1.0953	920.25	1
750.09	0.31893	0.99674	-0.093505	3	-62.5	4.0927	922.75	1
750.35	0.31893	0.99674	-0.093505	2	-60	0.67955	920.75	1
751.16	0.17823	0.91636	-0.10491	3	-57	5.4978	920.25	1
751.27	0.17823	0.91636	-0.10491	3	-60.5	5.731	923.25	1
751.68	0.1665	1.0082	-0.33297	2	-58.5	0.59825	921.75	1
752.04	0.2134	0.97377	-0.34437	3	-59.5	1.2625	924.25	1
753.09	0.23685	1.0427	-0.42419	3	-57	1.3438	923.75	1
753.45	0.34238	0.95081	-0.28736	2	-56	1.6598	924.75	1
753.53	0.34238	0.95081	-0.28736	3	-56	1.4189	920.25	1
753.75	0.27203	1.0542	-0.28736	3	-58	4.6449	923.25	1
754.44	0.28376	0.84746	-0.20754	3	-61.5	6.0209	925.75	1
754.6	0.28376	0.84746	-0.20754	3	-55.5	1.9436	921.25	1
755.67	0.2603	0.95081	-0.29876	2	-57	1.2103	923.75	1
755.84	0.2603	0.95081	-0.29876	2	-58.5	0.48934	924.75	1
756.13	0.40101	0.95081	-0.23034	3	-54	5.0637	920.25	1
756.61	0.29548	0.98526	-0.29876	3	-55	0.24083	922.25	1
757.31	0.44791	0.92784	-0.24174	2	-59	5.5745	925.75	1
757.72	0.47136	0.89339	-0.15052	2	-58.5	5.2723	922.75	1
782.51	0.096148	1.0312	-0.23034	1	-51	5.191	920.25	4
782.76	0.096148	1.0312	-0.23034	1	-51	5.0836	920.25	4
783.51	0.10787	1.0312	-0.17333	1	-59	1.6076	925.75	4
861.28	0.37756	0.96229	-0.13912	1	-57	0.17334	921.75	2
886.26	-0.11491	0.99674	-0.070699	1	-52.5	0.82221	922.75	4
886.76	-0.13836	0.97377	-0.093505	1	-50	3.927	920.75	4
886.92	-0.20871	0.97377	-0.18473	1	-50	4.1141	920.75	4
887.03	-0.10318	1.0656	-0.16192	1	-52	1.6812	923.75	4
887.07	-0.10318	1.0656	-0.16192	1	-52	1.7242	923.75	4
887.1	-0.12663	1.0542	-0.13912	1	-53	1.1336	924.75	4
887.26	-0.032831	1.169	-0.047893	1	-49	5.2048	920.25	4
887.51	-0.056282	0.99674	-0.17333	1	-50	5.9503	923.25	4
887.6	-0.079733	1.1231	-0.11631	1	-51	6.1651	923.25	4
887.76	-0.19699	0.96229	-0.11631	1	-49	4.5897	921.75	4
888.01	-0.16181	1.0427	-0.093505	1	-51.5	2.3976	924.25	4
888.51	-0.11491	1.0312	-0.11631	1	-49	4.9824	921.25	4
888.6	-0.068007	1.0312	-0.11631	1	-49	5.2769	921.25	4
888.76	-0.10318	1.0771	-0.13912	1	-49	4.3197	922.75	4
888.85	-0.10318	1.0771	-0.13912	1	-49.5	4.648	922.75	4
888.9	-0.068007	0.90487	0.0091224	1	-52.5	0.23163	925.25	4
889.4	-0.056282	1.0542	-0.20754	1	-50.5	0.56911	923.75	4
889.51	-0.056282	1.0542	-0.20754	1	-51.5	6.2356	924.75	4
889.62	-0.032831	1.0082	-0.23034	1	-51.5	0.12732	924.75	4
889.69	-0.032831	1.0082	-0.23034	1	-51.5	0.20862	924.75	4
889.77	-0.032831	1.0082	-0.23034	1	-51.5	0.28532	924.75	4
889.96	-0.056282	1.0542	-0.26455	1	-49.5	1.8285	923.25	4
890.26	-0.032831	0.99674	-0.24174	1	-49.5	0.11965	922.25	4
890.35	-0.032831	1.0771	-0.21894	1	-49	4.3182	921.75	4
890.39	-0.032831	1.0771	-0.21894	1	-48.5	4.401	921.75	4
890.51	0.072698	0.99674	-0.15052	1	-51	2.6615	924.25	4
890.6	0.072698	0.99674	-0.15052	1	-51	6.1252	924.25	4
890.76	-0.032831	1.0427	-0.25315	1	-52	5.5147	925.75	4
890.85	-0.032831	1.0427	-0.25315	1	-52	5.8874	925.75	4
890.88	-0.068007	0.85894	-0.26455	1	-48.5	0.45713	921.25	4
891.01	-0.068007	0.85894	-0.26455	1	-48.5	0.5553	921.25	4
891.02	-0.068007	0.85894	-0.26455	1	-48.5	0.62433	921.25	4
891.09	-0.021106	0.99674	-0.26455	1	-48.5	0.82221	921.25	4
891.13	-0.056282	0.99674	-0.32157	1	-49	5.8276	922.75	4
891.26	0.072698	1.0197	-0.19613	1	-51.5	4.0773	925.25	4
891.35	-0.079733	1.0656	-0.31016	1	-52	4.3688	925.25	4
891.51	0.037521	1.0427	-0.24174	1	-49	2.0095	920.75	4
891.83	0.025796	1.0312	-0.19613	1	-54.5	0.27918	923.75	4
892.45	0.23685	0.92784	-0.070699	1	-56	1.6383	923.25	4
892.76	0.23685	0.92784	-0.070699	1	-57	5.441	921.75	4
893.51	0.30721	1.0312	-0.0022806	1	-55	4.1464	921.25	4
893.7	0.28376	0.97377	-0.11631	1	-54.5	4.042	922.75	4
893.81	0.2134	0.99674	-0.13912	1	-54	2.7642	925.25	4
893.92	0.2134	0.99674	-0.13912	1	-53.5	6.0638	925.25	4
894.76	0.2134	0.97377	-0.23034	1	-56.5	5.5346	920.25	4
1098.7	0.1196	0.84746	-0.10491	1	-58.5	0.049087	923.75	4
1100.3	-0.12663	1.0312	-0.24174	1	-57.5	1.379	921.25	4
1100.5	-0.12663	1.0312	-0.24174	1	-57.5	0.44179	925.25	4
1101	-0.12663	1.0312	-0.24174	1	-57	5.2968	923.75	4
1101.5	-0.12663	1.0312	-0.24174	1	-57	5.5269	920.25	4
1103	0.014071	1.0312	-0.32157	1	-58.5	4.3565	925.25	4
1115.1	0.1665	1.0082	-0.31016	2	-57	0.87284	922.75	4
1115.7	0.1665	1.0082	-0.18473	2	-58	6.2356	920.75	4
1115.9	0.1665	1.0082	-0.18473	2	-58.5	0.98635	923.75	4
1116.3	0.29548	0.96229	-0.03649	3	-59	4.3519	920.25	4
1116.5	0.29548	0.96229	-0.03649	2	-60.5	0.29146	923.25	4
1116.8	0.29548	0.96229	-0.03649	3	-59	0.069029	921.75	4
1135.6	0.49481	0.90487	-0.0022806	3	-57.5	0.25464	925.25	1
1136.2	0.31893	1.0082	-0.11631	3	-57.5	4.1417	923.75	1
1137.3	0.30721	0.99674	-0.16192	3	-58	1.1812	924.25	1
1137.9	0.2603	0.98526	-0.15052	3	-58.5	5.1266	922.75	1
1138.6	0.2603	0.98526	-0.15052	3	-57.5	0.25464	920.75	1
1139.9	0.47136	0.92784	-0.11631	3	-55.5	0.38963	921.75	1
1140.2	0.47136	0.92784	-0.11631	3	-56.5	5.4763	924.25	1
1140.6	0.55344	0.96229	-0.12771	3	-58.5	5.8153	925.75	1
1140.8	0.55344	0.96229	-0.12771	3	-55	5.3137	921.25	1
1141.3	0.35411	0.99674	-0.18473	3	-53.5	1.1029	920.75	1
1141.3	0.65897	0.87042	0.020525	1	-57.5	5.2462	924.75	1
1141.4	0.65897	0.87042	0.020525	3	-50.5	5.2907	920.25	1
1141.4	0.41273	0.93932	-0.047893	1	-56	5.5469	920.25	1
1141.5	0.41273	0.93932	-0.047893	1	-55.5	5.2876	920.25	1
1141.5	0.65897	0.83597	0.066138	2	-58.5	0.33901	923.25	1
1141.6	0.65897	0.83597	0.066138	1	-57.5	1.534	923.25	1
1141.6	0.65897	0.83597	0.066138	3	-49	4.2951	922.25	1
1141.6	0.52999	0.85894	0.12315	2	-61	0.13192	922.25	1
1141.7	0.51826	0.81301	0.10035	2	-62	0.036816	921.75	1
1141.9	0.92865	0.67521	0.3056	3	-54.5	2.255	925.75	1
1141.9	0.61207	0.75559	0.21438	1	-62	5.4809	925.75	1
1141.9	0.60034	0.75559	0.20297	2	-61.5	5.2017	921.25	1
1142	0.60034	0.75559	0.20297	3	-48.5	4.6065	921.25	1
1142.1	0.61207	0.75559	0.11175	2	-61	3.9837	922.75	1
1142.2	0.65897	0.75559	0.15736	3	-50	0.44639	922.75	1
1142.3	0.78795	0.69818	0.20297	3	-49	4.6157	920.75	1
1142.3	0.78795	0.69818	0.20297	3	-49	4.6127	920.75	1
1142.4	0.67069	0.72114	0.20297	3	-49	4.5406	920.75	1
1142.5	0.63552	0.74411	0.15736	3	-52.5	2.6384	923.75	1
1142.6	0.63552	0.74411	0.15736	3	-52	2.6078	923.75	1
1142.8	0.60034	0.79004	0.15736	1	-64	6.2387	924.75	1
1142.9	0.58862	0.80152	0.11175	1	-59.5	4.8412	920.25	1
1143	0.50654	0.83597	-0.025087	3	-53.5	2.0018	923.25	1
1143.3	0.50654	0.83597	-0.025087	3	-55.5	1.4496	923.25	1
1143.7	0.74105	0.82449	0.15736	1	-66	0.35128	921.75	1
1144.1	0.54171	0.83597	-0.11631	3	-55.5	0.49701	925.75	1
1144.2	0.54171	0.83597	-0.11631	3	-50.5	6.0086	921.25	1
1144.6	0.61207	0.81301	-0.19613	3	-51	1.784	922.75	1
1145.1	0.94038	0.64076	0.0091224	3	-49	3.3947	920.75	1
1145.2	0.65897	0.79004	-0.082102	2	-62.5	5.5239	920.75	1
1145.4	0.77622	0.70966	-0.082102	3	-50	1.6199	923.75	1
1145.5	0.69414	0.69818	-0.10491	3	-49.5	1.4527	923.75	1
1145.8	0.98728	0.56038	-0.025087	3	-52	0.74398	924.75	1
1145.9	0.63552	0.74411	-0.070699	3	-46.5	0.21629	920.25	1
1146.1	0.7176	0.75559	-0.10491	3	-50	1.4051	923.25	1
1146.4	0.72932	0.62928	-0.10491	3	-48	2.3317	922.25	1
1146.5	0.70587	0.65224	-0.03649	2	-58.5	4.1694	922.25	1
1146.8	1.0459	0.46851	0.077541	3	-48.5	1.7518	924.25	1
1147	0.77622	0.61779	-0.070699	3	-48	1.6797	924.25	1
1147.3	0.78795	0.52593	-0.070699	3	-47.5	6.228	921.25	1
1147.6	0.83485	0.48	-0.18473	3	-47	1.5969	922.75	1
1147.7	0.82312	0.42258	-0.16192	3	-46.5	1.5616	922.75	1
1147.8	0.82312	0.42258	-0.16192	3	-49.5	0.018408	925.25	1
1147.8	0.84658	0.49148	-0.13912	3	-50	6.2663	925.25	1
1147.9	0.84658	0.49148	-0.13912	3	-50	6.274	925.25	1
1148.1	0.88175	0.43406	-0.19613	2	-58	0.77159	920.75	1
1148.3	0.87003	0.37665	-0.20754	3	-48	1.1781	923.75	1
1148.4	0.8583	0.42258	-0.13912	2	-60.5	1.4603	923.75	1
1148.7	0.78795	0.45703	-0.18473	3	-47.5	1.534	924.75	1
1149.1	1.0928	0.46851	-0.13912	3	-46	5.1695	920.25	1
1149.4	0.74105	0.5489	-0.082102	3	-45	0.51542	922.25	1
1149.5	0.8114	0.56038	-0.070699	3	-46	4.0528	921.75	1
1149.9	0.83485	0.52593	-0.20754	2	-60	5.7478	924.25	1
1150	0.88175	0.42258	-0.33297	3	-50.5	0.83449	925.75	1
1150.2	0.82312	0.37665	-0.23034	3	-48	3.7076	921.25	1
1150.3	0.88175	0.33072	-0.12771	3	-49.5	3.7383	921.25	1
1150.3	0.92865	0.30775	-0.12771	2	-65	5.8276	922.75	1
1150.4	0.99901	0.33072	-0.10491	3	-54.5	0.096641	925.25	1
1150.5	0.97555	0.22737	-0.18473	3	-53	0.43105	923.75	3
1150.7	0.98728	0.14698	-0.23034	3	-51	5.1864	922.25	3
1150.8	0.88175	0.0091865	-0.32157	3	-50.5	5.1143	922.25	3
1150.9	0.91693	0.032153	-0.25315	2	-60.5	0.13806	921.75	3
1151.1	0.89348	0.055119	-0.20754	3	-56	5.7877	925.75	3
1151.5	0.9521	0.032153	-0.34437	3	-52	4.4347	922.75	3
1153.4	0.77622	-0.30086	-0.61804	2	-67.5	4.7308	921.75	3
1153.5	0.77622	-0.30086	-0.61804	2	-67.5	1.2011	925.75	3
1154	0.77622	-0.30086	-0.61804	2	-59	4.3749	921.25	3
1154.8	0.74105	-0.27789	-0.69787	3	-58.5	4.6802	923.75	3
1154.9	0.74105	-0.27789	-0.69787	3	-58.5	1.017	924.75	3
1155.4	0.82312	-0.27789	-0.66366	2	-60.5	5.7217	923.25	3
1155.5	0.82312	-0.27789	-0.66366	3	-59	6.1574	922.25	3
1157	0.74105	-0.26641	-0.70927	2	-63	5.056	920.75	3
1157.5	0.74105	-0.26641	-0.70927	3	-57.5	1.6782	920.25	3
1158	1.0107	-0.39272	-0.54963	2	-66.5	1.5493	922.25	3
1167.5	1.1045	-0.46162	0.054735	3	-57.5	0.49701	923.25	3
1174.1	1.2101	-0.31234	0.51086	3	-57.5	5.5039	920.75	3
1174.5	1.0107	-0.32383	-0.070699	3	-53.5	0.56144	920.25	3
1175	0.96383	-0.25493	-0.13912	2	-62	5.6819	922.25	3
1175.3	1.0576	-0.28938	-0.12771	3	-58.5	0.35895	924.25	3
1187.2	0.96383	-0.30086	0.11175	3	-58.5	0.064427	923.25	3
1187.8	1.0107	-0.28938	0.13456	3	-59	5.7693	924.25	3
1188	1.0107	-0.28938	0.13456	2	-65.5	5.1204	921.25	3
1188.8	1.1749	-0.40421	0.23718	2	-65	1.1827	923.75	3
1189	1.1749	-0.40421	0.23718	3	-58.5	0.73324	924.75	3
1191	1.2335	-0.26641	0.38542	3	-58.5	6.2586	925.25	3
1191.5	0.96383	-0.082679	0.22578	3	-57.5	0.099709	920.25	3
1192.5	1.1045	-0.15158	0.24859	2	-69	5.2477	924.25	3
1193.3	1.0694	-0.12861	0.25999	3	-57	0.032214	925.25	3
1195	0.82312	0.21588	0.19157	3	-57.5	2.3363	924.25	3
1198	1.1866	-0.12861	-0.070699	3	-58	0.39577	922.75	3
1199.8	1.0694	-0.39272	-0.059296	3	-60.5	5.4257	924.25	3
1201.3	1.0694	-0.39272	-0.059296	2	-69	6.1727	924.75	3
1201.8	1.0694	-0.39272	-0.059296	2	-58.5	0.58445	922.25	3
1202.3	1.0694	-0.39272	-0.059296	2	-58	5.2876	921.75	3
1202.5	0.98728	0.38813	-0.34437	2	-58	6.2663	925.75	3
1202.8	0.84658	0.46851	-0.33297	3	-50.5	4.7461	921.25	3
1204	0.84658	0.44555	-0.4584	2	-60	1.5064	923.25	3
1204.5	0.8114	0.43406	-0.48121	2	-59	5.3475	921.75	3
1204.8	0.9052	0.42258	-0.37858	2	-62.5	5.0867	925.75	3
1205	0.9052	0.42258	-0.37858	2	-59.5	1.4987	921.25	3
1205.3	0.9052	0.42258	-0.37858	2	-59	1.2088	921.25	3
1205.4	0.9052	0.42258	-0.37858	2	-60.5	5.8445	922.75	3
1205.8	0.9052	0.42258	-0.37858	3	-58.5	1.0216	920.75	3
1207.5	1.3156	0.078086	-0.025087	3	-59	1.037	921.25	3
1208.3	1.3156	0.078086	-0.025087	3	-58	4.1694	920.75	3
1208.8	1.3156	0.078086	-0.025087	3	-58	4.4378	920.25	3
1209.5	1.3156	0.078086	-0.025087	3	-59	0.48474	921.75	3
1210.3	1.3156	0.078086	-0.025087	3	-59.5	6.0623	922.75	3
1211.8	1.128	-0.30086	-0.070699	3	-60	0.50008	921.75	3
1212.3	1.128	-0.30086	-0.070699	3	-61	1.896	925.75	3
1214.8	1.0342	-0.27789	-0.03649	3	-58	1.5846	921.25	3
1215	1.0342	-0.27789	-0.03649	3	-57.5	0.77159	922.75	3
1215.3	1.0342	-0.27789	-0.03649	3	-58	5.622	925.25	3
1217.3	1.0107	-0.27789	0.0091224	3	-59	5.2738	925.75	3
1217.5	1.0107	-0.27789	0.0091224	3	-60	1.4266	922.75	3
1223.5	1.0225	-0.34679	-0.24174	3	-57.5	4.7492	923.25	3
1234	0.7645	0.51445	-0.17333	3	-51.5	1.4726	925.75	3
1234.3	0.7176	0.67521	-0.093505	1	-68	6.1528	921.25	3
1234.5	0.75277	0.65224	0.031928	3	-50.5	3.7046	922.75	3
1234.8	0.74105	0.62928	0.088944	3	-54	5.9058	925.25	3
1235.8	0.68242	0.60631	0.14596	3	-53.5	3.9976	923.25	3
1236.4	0.74105	0.65224	0.2828	3	-55	0.3927	924.25	3
1237	0.60034	0.67521	0.2828	3	-53.5	3.9914	922.75	3
1237.5	0.57689	0.76708	0.35121	3	-55.5	0.2439	923.75	1
1238.1	0.65897	0.75559	0.43103	3	-55.5	5.8	920.25	1
1238.5	0.56517	0.91636	-0.082102	3	-52	5.3306	921.75	1
1238.6	0.56517	0.91636	-0.082102	3	-52	5.3014	921.75	1
1238.8	0.37756	0.90487	0.18017	1	-63	5.2876	921.75	1
1238.8	0.45964	0.88191	-0.013684	1	-63.5	0.31447	924.25	1
1239	0.45964	0.88191	-0.013684	3	-54	3.6371	925.75	1
1239.3	0.45964	0.91636	0.066138	3	-53	0.18254	921.25	1
1240.3	0.45964	0.91636	-0.0022806	2	-59	0.18408	924.75	1
1240.4	0.45964	0.91636	-0.0022806	1	-60	1.8761	920.25	1
1240.6	0.48309	0.96229	-0.082102	3	-53.5	4.9133	923.25	1
1240.8	0.42446	0.99674	-0.11631	3	-52.5	5.4196	922.25	1
1240.9	0.42446	0.99674	-0.11631	1	-60	0.21169	922.25	1
1241	0.64724	0.83597	0.066138	1	-61	0.72404	921.75	1
1241.1	0.64724	0.83597	0.066138	1	-61	0.7179	921.75	1
1241.3	0.64724	0.83597	0.066138	3	-52.5	5.5453	921.75	1
1241.4	0.55344	0.82449	0.020525	1	-62	4.8704	924.25	1
1241.5	0.45964	0.97377	-0.025087	1	-59	4.7737	921.25	1
1241.9	0.45964	0.97377	-0.025087	3	-58.5	5.5423	921.25	1
1242.1	0.54171	0.90487	0.054735	2	-56.5	5.7678	925.25	1
1242.3	0.54171	0.90487	0.054735	1	-59.5	5.0253	925.25	1
1242.5	0.35411	1.0312	-0.082102	3	-64	1.1704	920.75	1
1243.1	0.50654	0.90487	-0.013684	3	-68	1.5447	924.75	1
1243.3	0.50654	0.90487	-0.013684	1	-57	1.0431	920.25	1
1243.7	0.24858	0.98526	-0.059296	1	-58	4.7078	923.25	1
1245.4	0.60034	0.81301	0.10035	1	-60.5	5.2922	920.75	1
1246.3	0.60034	0.81301	0.10035	3	-57.5	6.1957	920.25	1
1246.5	0.60034	0.81301	0.10035	3	-59	1.1858	923.25	1
1246.9	0.54171	0.92784	-0.0022806	1	-61	0.74091	922.25	1
1247.1	0.54171	0.92784	-0.0022806	1	-60.5	1.0385	921.75	1
1247.8	0.42446	0.97377	-0.03649	2	-58.5	0.31753	921.25	1
1248.6	0.40101	0.97377	0.0091224	2	-59	1.0416	920.75	1
1249.2	0.40101	0.97377	0.0091224	1	-61	5.7816	920.25	1
1249.6	0.47136	0.96229	0.043332	3	-63	5.102	922.25	1
1252.4	0.63552	0.85894	0.13456	2	-64	4.8581	923.75	1
1252.9	0.36583	0.98526	-0.03649	3	-57.5	0.26538	920.25	1
1253.2	0.36583	0.98526	-0.03649	1	-60.5	5.4349	922.25	1
1255.3	0.2134	1.0427	-0.082102	3	-61.5	2.2672	923.25	1
1257.8	0.2134	1.0427	-0.082102	3	-59.5	5.4349	923.25	1
1258	0.2134	1.0427	-0.082102	3	-58.5	0.27458	922.25	1
1258.3	0.29548	0.99674	-0.12771	2	-56.5	5.5392	921.75	1
1258.4	0.29548	0.99674	-0.12771	1	-67.5	2.64	921.75	1
1258.8	0.30721	1.0197	-0.12771	3	-59	0.01534	924.25	1
1259.1	0.30721	1.0197	-0.12771	3	-60	5.4456	925.75	1
1259.7	0.29548	1.0197	-0.16192	3	-59.5	5.6773	925.25	1
1260.5	0.38928	0.96229	-0.11631	3	-59	0.02301	924.75	1
1260.9	0.33066	0.97377	-0.16192	2	-57	0.88204	923.25	1
1261.3	0.44791	0.89339	-0.047893	2	-56.5	4.9057	922.25	1
1261.4	0.18995	1.0427	-0.21894	3	-56.5	0.94647	921.75	1
1261.6	0.18995	1.0427	-0.21894	2	-55.5	5.2293	921.75	1
1261.7	0.15478	1.0197	-0.25315	3	-57.5	5.7616	924.25	1
1261.8	0.2603	0.96229	-0.17333	3	-53.5	1.4849	921.25	1
1261.9	0.40101	0.91636	-0.19613	1	-63	5.2953	922.75	1
1261.9	0.17823	0.99674	-0.31016	2	-58	0.42645	925.25	1
1261.9	0.15478	1.0427	-0.26455	1	-62	0.3068	920.75	1
1262.1	0.15478	1.0427	-0.26455	1	-63.5	0.88971	923.75	1
1262.3	0.15478	1.0427	-0.26455	2	-60	4.4946	920.25	1
1262.8	0.15478	1.0427	-0.26455	1	-63.5	1.2732	922.25	1
1263	0.15478	1.0427	-0.26455	2	-60	2.0755	924.25	1
1263.5	0.15478	1.0427	-0.26455	3	-58.5	5.2355	925.75	1
1263.8	0.49481	0.97377	-0.12771	2	-58	4.7201	921.25	1
1263.9	0.49481	0.97377	-0.12771	3	-57.5	0.96334	922.75	1
1283	0.037521	1.0656	-0.25315	1	-59	0.31753	921.25	4
1283.8	0.037521	1.0656	-0.25315	1	-58	5.5269	920.75	4
