# Supplementary material for: A battery-less and wireless wearable sensor system for identifying bed and chair exits in a pilot trial in hospitalized older people
Source: PLoS One. 2017 Oct 9;12(10):e0185670. doi: 10.1371/journal.pone.0185670 (PMC5633180; doi:10.1371/journal.pone.0185670)
Supplement: S1 Dataset — Data corresponding to the sensor observations for hospitalized older people participating in the trials; data anonymized except for gender. (ZIP) [file pone.0185670.s002.zip › S1_Dataset/d3p9F]

0	0.8583	0.65224	0.054735	2	-59	0.34054	921.75	2
1.249	0.94038	0.61779	0.19157	2	-58.5	5.0637	923.75	2
1.999	0.94038	0.61779	0.19157	3	-65	1.1382	920.75	2
3.578	0.83485	0.68669	0.16876	1	-59.5	3.5864	923.25	2
5.5	0.9521	0.61779	0.22578	2	-60	5.8399	922.75	2
6.249	0.9521	0.61779	0.22578	2	-61	4.1939	921.25	2
7.249	0.9521	0.61779	0.22578	3	-68	0.474	921.75	2
8.25	0.9521	0.61779	0.22578	2	-60.5	5.6696	923.25	2
9.749	0.94038	0.61779	0.13456	2	-60.5	0.67955	921.75	2
10.499	0.94038	0.61779	0.13456	2	-60	4.9379	924.25	2
10.749	0.94038	0.61779	0.13456	1	-60	3.8978	923.25	2
10.999	0.94038	0.61779	0.13456	1	-59.5	0.38043	923.75	2
11.249	0.94038	0.61779	0.13456	2	-60	1.0953	921.25	2
11.999	1.0225	0.59483	0.16876	1	-59	5.1066	921.75	2
12.5	1.0225	0.59483	0.16876	2	-60	1.9911	920.25	2
13	1.0225	0.59483	0.16876	2	-59	4.8627	924.25	2
13.5	1.0225	0.59483	0.16876	2	-59	5.3567	923.75	2
14.75	0.88175	0.65224	0.13456	2	-60.5	4.3335	925.25	2
15.25	0.88175	0.65224	0.13456	3	-67.5	5.7248	922.75	2
16.75	0.97555	0.57186	0.12315	2	-58.5	0.5507	922.25	2
17.5	0.97555	0.57186	0.12315	2	-59	6.1835	922.75	2
18.25	0.97555	0.57186	0.12315	1	-66	0.95107	923.75	2
18.872	0.97555	0.57186	0.12315	1	-60.5	4.5789	921.25	2
19.25	0.97555	0.57186	0.12315	1	-57.5	5.0652	922.25	2
19.342	0.97555	0.57186	0.12315	1	-57	0.53996	921.75	2
20.825	0.014071	0.99674	-0.11631	1	-53	4.493	923.25	2
21.179	0.060972	1.0082	-0.059296	1	-52.5	6.1421	923.75	4
21.256	0.060972	1.0082	-0.059296	1	-53	5.5116	924.75	4
21.563	0.30721	1.0771	0.11175	2	-68	0.20095	925.75	4
21.941	0.20168	1.0082	-0.15052	1	-51.5	0.22856	920.75	4
22.098	0.30721	0.97377	0.077541	1	-50.5	5.461	921.75	4
22.516	0.2134	1.1001	-0.17333	1	-52.5	1.0922	920.25	4
22.973	0.44791	0.93932	0.14596	1	-54.5	4.6602	923.25	4
23.592	0.31893	0.97377	-0.093505	1	-58.5	5.3475	921.25	4
38.764	0.30721	1.0771	-0.12771	2	-55.5	0.37429	920.75	4
39.982	0.2603	1.0312	-0.059296	3	-66.5	0	924.25	4
40.101	0.2603	1.0312	-0.059296	3	-67	1.0462	923.25	4
40.251	0.2603	1.0312	-0.059296	2	-56	5.754	923.75	4
41.017	0.41273	0.93932	0.18017	2	-58.5	0.89278	925.75	4
41.926	0.41273	0.93932	0.18017	2	-57.5	4.3044	920.25	4
46.833	0.45964	0.85894	0.054735	3	-56.5	1.0094	922.25	1
49.538	0.29548	0.93932	0.27139	3	-57.5	1.422	920.75	1
100.86	0.58862	0.72114	0.35121	1	-61.5	0.17641	924.25	1
101.25	0.50654	0.99674	0.32841	3	-58	0.50468	924.75	1
101.87	0.50654	0.99674	0.32841	3	-58.5	5.438	925.75	1
106.37	0.50654	0.99674	0.32841	2	-60.5	1.0339	923.25	4
109.18	0.20168	0.89339	0.14596	1	-53.5	6.205	920.75	4
111.06	-0.079733	0.99674	0.077541	2	-64.5	5.7018	923.25	2
184.6	0.096148	1.0197	-0.15052	2	-59	0.24697	924.75	4
184.75	0.096148	1.0197	-0.15052	1	-53.5	5.3551	921.25	4
184.94	0.096148	0.91636	0.20297	1	-52.5	5.283	925.75	4
185.33	0.17823	0.92784	-0.15052	1	-51	6.047	921.75	4
185.72	0.28376	1.0197	-0.11631	1	-50.5	1.7641	920.25	4
186.17	0.18995	1.0542	-0.03649	1	-51	1.7058	923.25	4
186.32	0.18995	1.0542	-0.03649	1	-52	5.5269	923.25	4
205.53	0.060972	0.92784	0.10035	2	-59	0.45866	924.25	2
208.98	0.49481	0.93932	0.054735	1	-61.5	1.5033	924.75	2
210.86	0.36583	0.97377	-0.0022806	1	-62	0.095107	922.75	2
218.2	0.45964	0.93932	0.054735	2	-59.5	5.7064	921.25	2
221.45	0.55344	0.91636	0.043332	1	-57.5	5.2708	921.25	2
222.03	0.42446	0.97377	-0.059296	1	-55.5	5.3751	920.75	2
222.34	0.42446	0.97377	-0.059296	2	-58	4.5774	922.25	2
223.15	0.51826	0.87042	0.054735	1	-61	0.52462	924.25	2
224.38	0.70587	0.82449	0.11175	1	-60.5	0.89738	920.75	2
225.58	0.72932	0.82449	0.066138	1	-60.5	1.0723	920.25	2
226.47	0.74105	0.81301	0.11175	1	-60	4.8535	923.25	2
226.77	0.74105	0.81301	0.11175	1	-60.5	0.29452	924.75	2
232.21	0.65897	0.87042	0.066138	2	-59.5	1.9758	924.75	2
232.44	0.65897	0.87042	0.066138	2	-58.5	4.9977	921.25	2
234.2	0.72932	0.83597	0.088944	2	-58.5	5.5392	924.25	2
234.39	0.72932	0.83597	0.088944	1	-61	1.1505	923.25	2
234.58	0.72932	0.83597	0.088944	2	-59	5.9457	923.75	2
235.09	0.7176	0.83597	0.077541	2	-59	4.9011	921.25	2
237.06	0.48309	0.92784	-0.025087	1	-61	4.2982	923.25	2
239.32	0.47136	0.93932	-0.03649	2	-59	2.3869	924.25	2
240.79	0.54171	0.90487	0.0091224	1	-60.5	5.125	922.25	2
241.77	0.65897	0.85894	0.066138	2	-59	0.51695	922.75	2
242.04	0.65897	0.85894	0.066138	1	-62	0.19635	924.25	2
242.67	0.49481	0.93932	-0.025087	2	-59.5	5.8797	923.75	2
244.04	0.45964	0.98526	-0.047893	2	-59	3.6724	922.75	2
244.08	0.41273	0.95081	0.13456	2	-59.5	4.289	920.25	2
244.12	0.41273	0.95081	0.13456	1	-66	4.8474	921.25	2
244.15	0.41273	0.95081	0.13456	1	-65.5	0.67955	922.75	2
244.58	0.41273	0.95081	0.13456	2	-59.5	1.9834	923.25	2
245.26	0.51826	0.91636	0.14596	2	-59	0.38196	921.25	2
245.67	0.51826	0.91636	0.14596	2	-59.5	3.9638	920.75	2
246.5	0.55344	0.89339	0.18017	1	-65	0.81454	922.75	2
248.25	0.55344	0.89339	0.18017	2	-60	5.9089	922.25	2
249	0.55344	0.89339	0.18017	2	-60	5.4886	922.75	2
252.11	0.44791	0.97377	0.031928	1	-57.5	5.7846	923.75	2
252.74	0.2603	0.92784	0.16876	2	-61.5	1.9512	925.75	4
253.75	0.30721	0.84746	0.12315	2	-56.5	0.34975	920.25	4
254.25	0.30721	0.84746	0.12315	3	-64.5	1.1934	924.25	4
255.9	0.2603	1.0427	0.088944	3	-59.5	2.0018	921.75	4
256.67	-0.0093803	0.89339	0.24859	3	-59.5	0.093573	922.75	4
260.25	0.64724	0.85894	0.48805	3	-55.5	1.2701	920.75	3
261.25	0.14305	-0.01378	1.1836	3	-57.5	5.1158	922.75	3
262	0.63552	0.032153	0.93277	3	-60	0.21322	924.75	3
287.75	0.75277	0.066602	1.1152	3	-59	5.303	925.25	3
287.83	0.75277	0.066602	1.1152	3	-56	5.642	920.25	3
288.65	0.37756	0.16995	0.96698	3	-57.5	0.33134	923.25	3
288.85	0.37756	0.16995	0.96698	3	-58.5	6.251	923.75	3
289.04	0.37756	0.16995	0.96698	3	-59.5	5.5392	924.75	3
289.88	0.51826	0.10105	1.0126	3	-57	4.1571	922.25	3
290.07	0.31893	0.19292	0.90996	3	-59	2.1031	925.25	3
290.83	0.31893	0.19292	0.88716	3	-58	0.30219	923.25	3
291.02	0.31893	0.19292	0.89856	3	-58.5	6.1988	923.75	3
291.93	0.58862	0.078086	1.0354	3	-57.5	5.1342	920.75	3
292.75	0.51826	0.089569	1.024	3	-58	5.4533	920.25	3
293.44	0.56517	0.066602	1.024	3	-58	0.29146	923.25	3
293.63	0.56517	0.066602	1.024	3	-58	6.2234	923.75	3
294.06	0.31893	0.19292	0.90996	3	-57	4.8244	921.25	3
294.14	0.31893	0.19292	0.90996	3	-59.5	1.7902	925.75	3
295.5	0.35411	0.18143	0.89856	3	-59	5.8307	924.25	3
295.86	0.43619	0.11254	0.97838	3	-58.5	6.2004	923.75	3
296.01	0.43619	0.11254	0.97838	3	-59.5	5.5223	924.75	3
296.5	0.43619	0.11254	0.97838	3	-57.5	4.809	921.25	3
297.16	0.40101	0.12402	0.97838	3	-57.5	4.4884	921.75	3
297.25	0.40101	0.12402	0.97838	3	-57	4.4961	921.75	3
297.35	0.40101	0.12402	0.97838	3	-59	5.2201	925.25	3
297.94	0.31893	0.19292	0.90996	3	-57.5	0.61973	922.75	3
298.33	0.33066	0.16995	0.90996	3	-58.5	0.23623	923.25	3
298.52	0.33066	0.16995	0.90996	3	-58.5	6.1574	923.75	3
298.8	0.33066	0.16995	0.90996	3	-59.5	5.5039	924.75	3
299.25	0.37756	0.15847	0.93277	3	-58	0.96181	922.25	3
299.5	0.37756	0.15847	0.93277	3	-58	1.2671	921.75	3
299.85	0.37756	0.15847	0.93277	3	-59.5	2.0601	925.25	3
301.75	0.35411	0.1355	0.89856	3	-58.5	4.8781	920.75	3
302.03	0.35411	0.1355	0.89856	3	-59.5	0.65348	922.25	3
302.91	0.40101	0.1355	0.96698	3	-60	2.3623	924.25	3
304.29	0.51826	0.089569	1.0012	3	-59.5	0.65654	922.25	3
306.55	0.40101	0.14698	0.94417	3	-62	4.5252	925.75	3
306.98	0.40101	0.14698	0.94417	3	-59.5	3.7889	922.25	3
307.75	0.45964	0.10105	0.98978	3	-60	5.1005	920.25	3
309.19	0.52999	0.055119	1.0126	3	-62.5	1.3606	925.75	3
309.58	0.52999	0.055119	1.0126	3	-59	1.646	920.75	3
312.88	0.37756	0.1355	0.94417	3	-59	5.1112	920.25	3
314.21	0.38928	0.12402	0.92136	3	-59.5	1.2671	921.25	3
316.17	0.36583	0.12402	0.89856	3	-58	5.8491	923.75	3
316.5	0.36583	0.12402	0.89856	3	-59	1.715	922.25	3
318.07	0.49481	0.2733	0.79593	3	-58.5	0.72864	924.75	3
319.58	0.50654	0.93932	0.22578	1	-59	0.27765	922.75	1
322.8	0.34238	0.91636	0.23718	2	-51.5	6.1298	923.25	4
323.35	0.2603	1.1001	-0.18473	2	-54.5	6.2433	924.75	4
323.62	0.1665	0.85894	0.043332	2	-53	0.20862	921.25	4
324.06	0.45964	0.93932	0.19157	2	-55.5	0.91579	922.25	4
324.17	0.45964	0.93932	0.19157	2	-56	0.59212	922.25	4
324.45	0.23685	1.0771	-0.093505	2	-57.5	4.7906	921.75	4
324.84	0.52999	0.81301	0.38542	2	-66.5	0.12118	922.75	4
325.15	0.52999	0.81301	0.38542	1	-52.5	4.0942	924.25	4
325.46	0.22513	1.1231	-0.23034	1	-53.5	1.1536	923.75	4
325.78	0.2603	0.96229	0.066138	1	-53.5	1.2947	924.75	4
327	0.23685	1.0427	-0.093505	1	-52	5.4456	921.75	4
327.47	0.15478	1.0082	0.043332	1	-54.5	5.3367	920.25	4
327.67	0.15478	1.0082	0.043332	1	-56	0.17334	920.25	4
344.94	0.1665	1.0542	-0.11631	3	-62	0.19328	923.75	4
345.05	0.1665	1.0542	-0.11631	2	-55	4.2829	924.75	4
345.17	0.1665	1.0542	-0.11631	3	-67	1.6429	924.75	4
345.92	0.47136	0.85894	0.066138	3	-57	0.89431	922.25	4
346.08	0.47136	0.85894	0.066138	2	-56.5	0.39577	921.75	4
346.43	0.40101	1.0312	0.031928	3	-58.5	1.1904	925.25	4
347.43	0.1665	1.1575	-0.10491	2	-63.5	4.3473	923.25	4
347.79	0.1665	1.1575	-0.10491	3	-57	6.2188	924.75	4
348.29	0.20168	1.0197	0.020525	2	-60.5	4.0835	921.25	4
351.17	0.2603	0.89339	0.14596	3	-57.5	5.9764	924.75	4
351.53	0.2603	0.89339	0.14596	3	-58	5.3965	925.75	4
355.29	0.20168	1.0656	-0.03649	3	-57.5	0.34054	922.25	1
356.6	0.56517	0.88191	0.14596	1	-64.5	5.8552	922.75	3
356.96	0.56517	0.88191	0.14596	2	-66	6.1927	923.25	3
357.98	0.30721	0.93932	0.3056	3	-57	0.76239	921.75	3
425.77	0.48309	0.92784	-0.047893	3	-59	0.28225	923.25	1
430.12	0.18995	0.92784	0.27139	2	-58	0.77619	922.25	4
430.15	0.18995	0.92784	0.27139	2	-63	1.9558	921.75	4
432.64	0.0023451	0.96229	0.10035	1	-58	1.4266	925.25	2
433.28	0.20168	0.88191	0.16876	1	-58	0.053689	924.25	2
433.79	0.20168	0.88191	0.16876	1	-59.5	1.2793	923.75	2
436.47	0.64724	0.85894	0.020525	1	-64	0.71023	921.75	2
438.64	0.64724	0.85894	0.020525	1	-61.5	0.316	922.25	2
441.06	0.56517	0.90487	-0.013684	2	-62	0.67035	921.75	2
444.25	0.77622	0.79004	0.031928	2	-68	5.1757	923.25	2
444.95	0.77622	0.79004	0.031928	2	-65	0.66268	921.25	2
453.27	0.45964	0.92784	0.020525	2	-64	0.40037	923.75	2
454.44	0.54171	0.92784	0.0091224	2	-62	6.185	920.75	2
455.68	0.58862	0.85894	-0.0022806	1	-59.5	1.1351	922.75	2
460.03	0.54171	0.95081	-0.070699	1	-60	0.024544	921.25	2
461.73	0.55344	0.90487	-0.093505	1	-60.5	0.54763	924.25	2
462.99	0.70587	0.82449	-0.013684	1	-59.5	6.1329	921.25	2
463.51	0.70587	0.82449	-0.013684	1	-60	0.17334	920.75	2
463.83	0.70587	0.82449	-0.013684	1	-58.5	2.1292	922.25	2
465.12	0.55344	0.92784	-0.070699	2	-63.5	0.52309	924.25	2
471.18	0.61207	0.88191	-0.047893	1	-63.5	1.0723	924.25	2
471.78	0.61207	0.88191	-0.047893	2	-61.5	0.86056	923.75	2
472.39	0.61207	0.88191	-0.047893	1	-63.5	5.6297	925.75	2
473.77	0.57689	0.88191	-0.10491	1	-60.5	5.8629	925.25	2
474.49	0.57689	0.88191	-0.10491	2	-64	3.6248	924.25	2
475.46	0.61207	0.87042	-0.070699	2	-60.5	6.1819	921.25	2
475.79	0.61207	0.87042	-0.070699	2	-60	5.7217	922.25	2
476.8	0.64724	0.85894	-0.10491	2	-63	0.81915	924.25	2
478.87	0.8114	0.79004	0.043332	2	-61.5	0.32981	920.25	2
479.51	0.8114	0.79004	0.043332	1	-62	0.013806	924.25	2
482.87	0.57689	0.90487	-0.070699	2	-62.5	1.3085	923.25	2
483.8	0.57689	0.90487	-0.070699	1	-62.5	0.039884	920.75	2
485.19	0.55344	0.93932	-0.03649	2	-61	1.1121	923.25	2
485.59	0.55344	0.93932	-0.03649	2	-60.5	2.1997	921.75	2
486.49	0.55344	0.93932	-0.03649	1	-62	1.0048	923.25	2
488.71	0.56517	0.90487	-0.0022806	1	-59.5	1.2195	922.75	2
489.03	0.56517	0.90487	-0.0022806	2	-61.5	1.2686	923.25	2
489.52	0.56517	0.90487	-0.0022806	1	-61	2.8885	924.75	2
491.5	0.74105	0.81301	0.10035	1	-62	0.095107	924.75	2
497.31	0.57689	0.89339	-0.013684	1	-60.5	5.5438	921.75	2
498.21	0.58862	0.89339	-0.013684	2	-64	0.45406	924.25	2
499.79	0.60034	0.89339	0.0091224	2	-62	5.3106	921.75	2
500.31	0.60034	0.89339	0.0091224	1	-62	1.2548	922.75	2
501.01	0.60034	0.89339	0.0091224	1	-63	4.8198	921.75	2
503.08	0.52999	0.90487	0.020525	2	-60.5	5.9043	921.25	2
508.7	0.50654	0.97377	0.043332	2	-57	1.853	922.25	2
509.02	0.50654	0.97377	0.043332	2	-58	5.2616	921.75	2
509.88	0.51826	0.90487	0.054735	2	-58.5	1.241	922.75	2
510.24	0.51826	0.90487	0.054735	2	-59.5	0.70103	923.25	2
512.65	0.77622	0.81301	0.19157	1	-66.5	0.20709	925.25	2
513.84	0.74105	0.81301	0.11175	2	-59	0.31293	923.75	2
516.16	0.56517	0.89339	0.031928	2	-60	4.2675	922.75	2
527.43	0.67069	0.87042	0.020525	2	-60.5	5.7494	921.25	2
530.58	0.57689	0.88191	0.020525	2	-61.5	2.278	921.25	2
531.27	0.57689	0.88191	0.020525	2	-62.5	6.1635	920.75	2
532.54	0.56517	0.91636	0.031928	2	-61.5	1.2379	922.75	2
536.72	0.62379	0.87042	0.043332	1	-63	5.9518	920.75	2
537.58	0.62379	0.87042	0.043332	2	-61	0.056757	920.25	2
541.64	0.64724	0.84746	0.19157	2	-60.5	5.5223	921.25	2
542.17	0.64724	0.84746	0.19157	2	-62.5	4.6602	922.25	2
546.4	0.75277	0.83597	0.10035	1	-60.5	0.3927	920.75	2
547.55	0.61207	0.88191	0.020525	1	-60	1.488	923.25	2
549.15	0.72932	0.81301	0.14596	1	-59.5	4.0512	920.25	2
557.38	0.57689	0.89339	0.020525	2	-62.5	5.6389	921.25	2
558.9	0.48309	0.95081	0.0091224	2	-60	0.26538	920.25	2
560.09	0.61207	0.90487	0.020525	2	-61	0.56911	923.75	2
560.75	0.61207	0.90487	0.020525	1	-61	5.8813	921.25	2
565.21	0.8114	0.79004	0.13456	2	-61.5	2.1184	921.75	2
566.63	0.56517	0.89339	0.020525	1	-62.5	1.2057	923.25	2
569.07	0.68242	0.84746	0.043332	1	-61.5	0.48934	920.25	2
569.52	0.68242	0.84746	0.043332	2	-62	4.6142	922.75	2
569.81	0.68242	0.84746	0.043332	2	-61	1.0554	923.25	2
570.18	0.58862	0.89339	-0.0022806	1	-61.5	1.6981	922.25	2
570.22	0.58862	0.89339	-0.0022806	1	-62.5	1.287	923.25	2
570.88	0.55344	0.91636	-0.025087	1	-59.5	5.4855	921.75	2
571.09	0.55344	0.91636	-0.025087	2	-61	0.30526	920.25	2
572.21	0.61207	0.87042	-0.047893	2	-60.5	4.8673	922.25	2
572.54	0.61207	0.87042	-0.047893	1	-59.5	5.8874	920.25	2
572.91	0.61207	0.87042	-0.047893	1	-59.5	1.2456	922.75	2
574.07	0.60034	0.88191	0.054735	2	-61.5	0.11965	924.75	2
574.52	0.60034	0.88191	0.054735	1	-62	5.125	925.75	2
575.93	0.57689	0.88191	-0.0022806	1	-58	0.25617	920.25	2
576.22	0.57689	0.88191	-0.0022806	1	-58.5	1.1812	922.75	2
577.73	0.63552	0.90487	-0.0022806	1	-62.5	5.6144	920.75	2
578.97	0.75277	0.81301	0.15736	1	-59.5	0.95874	923.25	2
580.42	0.78795	0.75559	0.15736	1	-63.5	5.7816	920.25	2
581.13	0.78795	0.75559	0.15736	1	-62	5.5576	920.75	2
585.31	0.72932	0.79004	0.066138	1	-60.5	2.3593	922.75	4
587.46	0.45964	0.96229	0.0091224	2	-62	6.2663	920.75	4
588.78	0.47136	0.95081	0.020525	1	-60	5.4656	922.75	4
589.7	0.47136	0.95081	0.020525	2	-64.5	0.50008	923.75	4
590.9	0.51826	0.92784	0.0091224	2	-64	1.8116	922.25	4
591.73	0.47136	0.95081	-0.0022806	1	-59	4.4823	920.25	4
594.43	0.69414	0.85894	0.10035	1	-59	6.1144	922.25	4
595.71	0.63552	0.91636	0.088944	1	-59	1.4404	923.25	4
597.63	0.13132	0.90487	0.077541	2	-64	0.84983	925.25	4
598	0.2603	0.92784	0.20297	2	-62.5	3.9255	922.75	4
598.38	0.50654	0.92784	0.23718	1	-51.5	4.1203	923.25	4
598.67	0.24858	1.1116	-0.11631	1	-51.5	0.33594	923.75	4
599.45	0.2603	1.0656	-0.15052	1	-50	0.98635	920.75	4
599.83	0.15478	0.98526	0.10035	1	-51	1.7825	922.25	4
599.95	0.37756	0.89339	0.18017	1	-53	1.5846	925.25	4
600.16	0.29548	1.0886	-0.10491	1	-54.5	0.80994	920.25	4
600.79	0.61207	0.89339	0.031928	1	-59	5.0146	924.25	4
602.2	0.096148	1.0197	0.054735	1	-68.5	5.4502	924.75	2
602.83	0.1196	1.0312	-0.16192	2	-58	5.9258	920.75	2
603.12	0.1196	1.0312	-0.16192	3	-67.5	0.50161	922.25	2
606.43	0.68242	0.85894	0.0091224	2	-61	2.5372	920.25	2
606.72	0.68242	0.85894	0.0091224	2	-62	0.19328	922.75	2
607.27	0.68242	0.85894	0.0091224	1	-59.5	2.8777	923.25	2
607.89	0.57689	0.90487	-0.070699	1	-58.5	4.0482	921.25	2
608.14	0.57689	0.90487	-0.070699	1	-60.5	0.076699	925.75	2
608.56	0.50654	0.93932	-0.15052	2	-61.5	5.9687	922.25	2
608.69	0.50654	0.93932	-0.15052	1	-58	5.9963	921.75	2
608.73	0.50654	0.93932	-0.15052	2	-59.5	4.4317	920.25	2
608.77	0.50654	0.93932	-0.15052	1	-58	5.1281	922.75	2
609.1	0.60034	0.88191	-0.070699	1	-60.5	1.0431	924.75	2
609.94	0.65897	0.85894	0.020525	2	-60.5	4.0267	920.75	2
612.78	0.7176	1.0427	0.066138	2	-61.5	0.084369	922.25	2
614.59	0.60034	0.85894	0.031928	1	-59.5	5.0529	921.75	2
618.26	0.69414	0.90487	0.054735	1	-60	3.9807	922.25	2
619.26	0.69414	0.90487	0.054735	1	-61.5	5.4686	924.25	2
620.51	0.41273	0.83597	0.031928	1	-59.5	1.8607	920.75	2
621.59	0.41273	0.83597	0.031928	1	-60	0.18254	922.75	2
625.11	0.48309	0.95081	-0.013684	1	-62.5	0.86517	925.75	2
626.26	0.48309	0.95081	-0.013684	2	-63.5	4.5973	920.25	2
