# Supplementary material for: A battery-less and wireless wearable sensor system for identifying bed and chair exits in a pilot trial in hospitalized older people
Source: PLoS One. 2017 Oct 9;12(10):e0185670. doi: 10.1371/journal.pone.0185670 (PMC5633180; doi:10.1371/journal.pone.0185670)
Supplement: S1 Dataset — Data corresponding to the sensor observations for hospitalized older people participating in the trials; data anonymized except for gender. (ZIP) [file pone.0185670.s002.zip › S1_Dataset/list.txt]

column 1: time (s)
column 2: acc_frontal
column 3: acc_vertical
column 4: acc_lateral
column 5: antenna
column 6: rssi
column 7: wispid
column 8: phase
column 9: frequency

p01 F
p02 F
p03 F
p04 M
p05 M
p06 F
p07 F
p08 F
p09 F
p10 F
p11 M
p12 M
p13 M
p14 F
p15 F
p16 M
p17 F
p18 F
p19 F
p20 F
p21 M
p22 F
p23 M
