# Supplementary material for: A battery-less and wireless wearable sensor system for identifying bed and chair exits in a pilot trial in hospitalized older people
Source: PLoS One. 2017 Oct 9;12(10):e0185670. doi: 10.1371/journal.pone.0185670 (PMC5633180; doi:10.1371/journal.pone.0185670)
Supplement: S1 Dataset — Data corresponding to the sensor observations for hospitalized older people participating in the trials; data anonymized except for gender. (ZIP) [file pone.0185670.s002.zip › S1_Dataset/README.txt]

      Characteristics of Dataset
      ==========================

The files for the dataset represent a individual trial performed by a subject wearing 
a wireless batteryless sensor. Each trial consists of the performance of scripted ADL. 
The files are anonimized; however, indication of the gender of the participant is 
indicated at the end of the file e.g. aaaaaM -> male and bbbbbF -> female.

The content of the file is as follows:
Comma separated values (CSV) format.
Column 1: Time in seconds starting from 0
Column 2: Acceleration reading in G for frontal axis
Column 3: Acceleration reading in G for vertical axis
Column 4: Acceleration reading in G for lateral axis
Column 5: Id of antenna reading sensor
Column 6: Received signal strength indicator (RSSI) 
Column 7: Phase
Column 8: Frequency
Column 9: Label of activity, 0: sit on bed, 1: sit on chair, 3: lying, 4: ambulating

Additional Information
======================

If you wish to use this dataset please cite this paper.
